# Supplementary material for: Maternal immune activation imprints translational dysregulation and differential MAP2 phosphorylation in descendant neural stem cells
Source: Mol Psychiatry. 2025 Feb 3;30(7):2994–3007. doi: 10.1038/s41380-025-02905-5 (PMC12185331; doi:10.1038/s41380-025-02905-5)
Supplement: Supplementary file 2 — Supplementary Table 1A [file 41380_2025_2905_MOESM2_ESM.xlsx]

## Sheet: Supplementary_Table_1A
ID	Description	GeneRatio	BgRatio	pvalue	p.adjust	qvalue	geneID	Count	effect	cell.line
GO:0003341	cilium movement	84/2482	147/13775	1.53235e-26	6.46191e-23	4.95352e-23	Adcy3/Anxa5/Aqp4/Armc2/Atp2b4/Bbs4/Cacna1e/Camsap3/Catspere2/Ccdc103/Ccdc39/Ccdc40/Ccdc65/Celf3/Celsr2/Cfap206/Cfap221/Cfap298/Cfap43/Cfap44/Cfap45/Cfap47/Cfap52/Cfap54/Cfap61/Cfap69/Cfap70/Chrna7/Daw1/Dnaaf4/Dnaaf5/Dnah1/Dnah10/Dnah12/Dnah2/Dnah5/Dnah6/Dnah7b/Dnah7c/Dnah9/Dnai1/Dnai2/Dnai3/Dnai4/Dnali1/Drc1/Drc7/Enkur/Eno4/Gas2l2/Ift81/Insl6/Katnip/Kif27/Kif9/Meig1/Met/Mns1/Nme5/Nme7/Nsun7/Odad1…	84	Increased	Saline. Diff vs NSCs
GO:0001539	cilium or flagellum-dependent cell motility	63/2482	116/13775	1.08877e-18	1.53045e-15	1.1732e-15	Adcy3/Anxa5/Armc2/Atp2b4/Bbs4/Cacna1e/Catspere2/Ccdc39/Ccdc40/Ccdc65/Celf3/Cfap206/Cfap221/Cfap43/Cfap44/Cfap45/Cfap47/Cfap52/Cfap54/Cfap61/Cfap69/Chrna7/Dnah1/Dnah10/Dnah12/Dnah2/Dnah5/Dnah6/Dnah7b/Dnah7c/Dnah9/Dnai1/Dnai3/Drc1/Drc7/Efhc1/Enkur/Eno4/Gas2l2/Ift81/Insl6/Kif9/Meig1/Met/Mns1/Nsun7/Odad3/Pfn4/Pltp/Rfx3/Rsph4a/Rsph9/Spag6l/Spata33/Spef2/Tacr1/Tekt1/Tekt4/Ttc12/Ttc21a/Ttll3/Ttll8/Ttll9	63	Increased	Saline. Diff vs NSCs
GO:0060285	cilium-dependent cell motility	63/2482	116/13775	1.08877e-18	1.53045e-15	1.1732e-15	Adcy3/Anxa5/Armc2/Atp2b4/Bbs4/Cacna1e/Catspere2/Ccdc39/Ccdc40/Ccdc65/Celf3/Cfap206/Cfap221/Cfap43/Cfap44/Cfap45/Cfap47/Cfap52/Cfap54/Cfap61/Cfap69/Chrna7/Dnah1/Dnah10/Dnah12/Dnah2/Dnah5/Dnah6/Dnah7b/Dnah7c/Dnah9/Dnai1/Dnai3/Drc1/Drc7/Efhc1/Enkur/Eno4/Gas2l2/Ift81/Insl6/Kif9/Meig1/Met/Mns1/Nsun7/Odad3/Pfn4/Pltp/Rfx3/Rsph4a/Rsph9/Spag6l/Spata33/Spef2/Tacr1/Tekt1/Tekt4/Ttc12/Ttc21a/Ttll3/Ttll8/Ttll9	63	Increased	Saline. Diff vs NSCs
GO:0035082	axoneme assembly	48/2482	78/13775	1.45423e-17	1.53312e-14	1.17525e-14	Armc2/Ccdc103/Ccdc39/Ccdc40/Ccdc65/Cfap206/Cfap43/Cfap44/Cfap47/Cfap69/Cfap91/Daw1/Dcx/Dnaaf3/Dnaaf4/Dnaaf5/Dnah1/Dnah2/Dnah5/Dnah7b/Dnah7c/Dnai1/Dnai2/Dnai3/Dnai4/Dnajb13/Dnal1/Drc1/Drc7/Foxj1/Lrguk/Meig1/Mns1/Odad1/Odad3/Odad4/Pierce1/Pierce2/Rsph1/Rsph4a/Rsph9/Spaca9/Spag6l/Spef2/Tbc1d32/Ttc12/Ulk4/Zmynd10	48	Increased	Saline. Diff vs NSCs
GO:0060294	cilium movement involved in cell motility	59/2482	110/13775	3.02342e-17	2.54995e-14	1.95472e-14	Adcy3/Anxa5/Armc2/Atp2b4/Bbs4/Cacna1e/Catspere2/Ccdc39/Ccdc40/Celf3/Cfap206/Cfap221/Cfap43/Cfap44/Cfap45/Cfap47/Cfap52/Cfap54/Cfap61/Cfap69/Chrna7/Dnah1/Dnah10/Dnah12/Dnah2/Dnah5/Dnah6/Dnah7b/Dnah7c/Dnah9/Dnai1/Dnai3/Drc7/Enkur/Eno4/Gas2l2/Ift81/Insl6/Kif9/Meig1/Met/Mns1/Nsun7/Odad3/Pfn4/Pltp/Rsph4a/Rsph9/Spag6l/Spata33/Spef2/Tacr1/Tekt1/Tekt4/Ttc12/Ttc21a/Ttll3/Ttll8/Ttll9	59	Increased	Saline. Diff vs NSCs
GO:0007018	microtubule-based movement	120/2482	343/13775	2.41053e-14	1.6942e-11	1.29873e-11	Adcy3/Agbl4/Anxa5/Ap3m1/App/Aqp4/Armc2/Atp2b4/Bbs4/Bicdl1/Bloc1s1/Cacna1e/Caly/Camsap3/Catspere2/Ccdc103/Ccdc39/Ccdc40/Ccdc65/Celf3/Celsr2/Cfap206/Cfap221/Cfap298/Cfap43/Cfap44/Cfap45/Cfap47/Cfap52/Cfap54/Cfap61/Cfap69/Cfap70/Chrna7/Cnih2/Daw1/Dlg2/Dnaaf4/Dnaaf5/Dnah1/Dnah10/Dnah12/Dnah2/Dnah5/Dnah6/Dnah7b/Dnah7c/Dnah9/Dnai1/Dnai2/Dnai3/Dnai4/Dnali1/Drc1/Drc7/Dync2i2/Dync2li1/Dynlrb2/Enkur/Eno4/F…	120	Increased	Saline. Diff vs NSCs
GO:0001578	microtubule bundle formation	54/2482	108/13775	3.32883e-14	2.00538e-11	1.53727e-11	Armc2/Capn6/Ccdc103/Ccdc39/Ccdc40/Ccdc65/Cfap206/Cfap43/Cfap44/Cfap47/Cfap69/Cfap91/Daw1/Dcx/Dnaaf3/Dnaaf4/Dnaaf5/Dnah1/Dnah2/Dnah5/Dnah7b/Dnah7c/Dnai1/Dnai2/Dnai3/Dnai4/Dnajb13/Dnal1/Drc1/Drc7/Foxj1/Gas2l1/Gas2l2/Lrguk/Map1b/Meig1/Mns1/Mtcl1/Odad1/Odad3/Odad4/Pierce1/Pierce2/Rsph1/Rsph4a/Rsph9/Spaca9/Spag6l/Spef2/Tbc1d32/Tppp3/Ttc12/Ulk4/Zmynd10	54	Increased	Saline. Diff vs NSCs
GO:0006858	extracellular transport	27/2482	38/13775	1.07705e-12	5.67742e-10	4.35215e-10	Aqp4/Arrdc1/Ccdc103/Ccdc39/Ccdc40/Cfap221/Cfap43/Cfap45/Cfap54/Daw1/Dnaaf4/Dnah1/Dnah5/Dnah9/Dnai1/Katnip/Kif27/Nme5/Nme7/Odad3/Odad4/Rfx3/Rsph4a/Spag6l/Spef2/Ulk4/Wwp2	27	Increased	Saline. Diff vs NSCs
GO:0097722	sperm motility	46/2482	91/13775	1.58961e-12	7.44818e-10	5.70957e-10	Adcy3/Anxa5/Armc2/Atp2b4/Cacna1e/Catspere2/Ccdc39/Ccdc40/Celf3/Cfap206/Cfap221/Cfap43/Cfap44/Cfap45/Cfap47/Cfap52/Cfap54/Cfap61/Cfap69/Chrna7/Dnah1/Dnah5/Dnai1/Drc7/Enkur/Eno4/Ift81/Insl6/Kif9/Meig1/Met/Mns1/Nsun7/Odad3/Pfn4/Pltp/Spag6l/Spata33/Spef2/Tacr1/Ttc12/Ttc21a/Ttll3/Ttll8/Ttll9/Zmynd10	46	Increased	Saline. Diff vs NSCs
GO:0030317	flagellated sperm motility	45/2482	89/13775	2.7443e-12	9.2043e-10	7.05575e-10	Adcy3/Anxa5/Armc2/Atp2b4/Cacna1e/Catspere2/Ccdc39/Ccdc40/Celf3/Cfap206/Cfap221/Cfap43/Cfap44/Cfap45/Cfap47/Cfap52/Cfap54/Cfap61/Cfap69/Chrna7/Dnah1/Dnah5/Dnai1/Drc7/Enkur/Eno4/Ift81/Insl6/Kif9/Meig1/Met/Mns1/Nsun7/Odad3/Pfn4/Pltp/Spag6l/Spata33/Spef2/Tacr1/Ttc12/Ttc21a/Ttll3/Ttll8/Ttll9	45	Increased	Saline. Diff vs NSCs
GO:0070286	axonemal dynein complex assembly	24/2482	32/13775	2.92317e-12	9.2043e-10	7.05575e-10	Ccdc103/Ccdc39/Ccdc40/Ccdc65/Daw1/Dnaaf3/Dnaaf4/Dnaaf5/Dnah1/Dnah2/Dnah5/Dnah7b/Dnah7c/Dnai1/Dnai2/Dnai3/Dnai4/Dnal1/Drc1/Odad1/Odad3/Odad4/Ttc12/Zmynd10	24	Increased	Saline. Diff vs NSCs
GO:0030198	extracellular matrix organization	84/2482	224/13775	3.05573e-12	9.2043e-10	7.05575e-10	Adamts1/Adamts15/Adamts16/Adamts20/Adamts9/Adamtsl1/Adamtsl4/Aebp1/Antxr1/Anxa2/App/B4galt1/Bmp2/Cav2/Ccdc80/Ccn1/Ccn2/Chadl/Col16a1/Col22a1/Col23a1/Col4a1/Col4a2/Col4a4/Col4a5/Col4a6/Col5a1/Col5a3/Col8a1/Col8a2/Col9a2/Creb3l1/Csgalnact1/Cst3/Cyp1b1/Dag1/Ecm2/Efemp2/Fbln5/Flot1/Fn1/Gfap/Gpm6b/Idua/Itga8/Kif9/Lamb2/Lamc1/Lgals3/Loxl2/Loxl3/Matn2/Matn3/Matn4/Meltf/Mia/Mmp11/Mmp14/Mmp2/Mmp28/Myo1e/N…	84	Increased	Saline. Diff vs NSCs
GO:0043062	extracellular structure organization	84/2482	224/13775	3.05573e-12	9.2043e-10	7.05575e-10	Adamts1/Adamts15/Adamts16/Adamts20/Adamts9/Adamtsl1/Adamtsl4/Aebp1/Antxr1/Anxa2/App/B4galt1/Bmp2/Cav2/Ccdc80/Ccn1/Ccn2/Chadl/Col16a1/Col22a1/Col23a1/Col4a1/Col4a2/Col4a4/Col4a5/Col4a6/Col5a1/Col5a3/Col8a1/Col8a2/Col9a2/Creb3l1/Csgalnact1/Cst3/Cyp1b1/Dag1/Ecm2/Efemp2/Fbln5/Flot1/Fn1/Gfap/Gpm6b/Idua/Itga8/Kif9/Lamb2/Lamc1/Lgals3/Loxl2/Loxl3/Matn2/Matn3/Matn4/Meltf/Mia/Mmp11/Mmp14/Mmp2/Mmp28/Myo1e/N…	84	Increased	Saline. Diff vs NSCs
GO:0045229	external encapsulating structure organization	84/2482	224/13775	3.05573e-12	9.2043e-10	7.05575e-10	Adamts1/Adamts15/Adamts16/Adamts20/Adamts9/Adamtsl1/Adamtsl4/Aebp1/Antxr1/Anxa2/App/B4galt1/Bmp2/Cav2/Ccdc80/Ccn1/Ccn2/Chadl/Col16a1/Col22a1/Col23a1/Col4a1/Col4a2/Col4a4/Col4a5/Col4a6/Col5a1/Col5a3/Col8a1/Col8a2/Col9a2/Creb3l1/Csgalnact1/Cst3/Cyp1b1/Dag1/Ecm2/Efemp2/Fbln5/Flot1/Fn1/Gfap/Gpm6b/Idua/Itga8/Kif9/Lamb2/Lamc1/Lgals3/Loxl2/Loxl3/Matn2/Matn3/Matn4/Meltf/Mia/Mmp11/Mmp14/Mmp2/Mmp28/Myo1e/N…	84	Increased	Saline. Diff vs NSCs
GO:0003351	epithelial cilium movement involved in extracellular fluid movement	25/2482	35/13775	6.24664e-12	1.75614e-09	1.34621e-09	Aqp4/Ccdc103/Ccdc39/Ccdc40/Cfap221/Cfap43/Cfap45/Cfap54/Daw1/Dnaaf4/Dnah1/Dnah5/Dnah9/Dnai1/Katnip/Kif27/Nme5/Nme7/Odad3/Odad4/Rfx3/Rsph4a/Spag6l/Spef2/Ulk4	25	Increased	Saline. Diff vs NSCs
GO:0031589	cell-substrate adhesion	98/2482	282/13775	9.26682e-12	2.44239e-09	1.87226e-09	Actn1/Actn4/Adamts9/Ajuba/Akip1/Angpt1/Antxr1/Arhgap6/Atp1b2/Axl/Bcam/Bcar1/Bcl2/Bcl6/Bcr/Camsap3/Cass4/Ccdc80/Ccn1/Ccn2/Cd36/Cd63/Cib1/Cntn2/Col16a1/Col26a1/Col5a3/Col8a1/Csf1/Cttn/Dag1/Dlc1/Dusp3/Ecm2/Efemp2/Efna1/Emp2/Epdr1/Fam107a/Flna/Fmn1/Fn1/Gas6/Gcnt2/Gpm6b/Itga1/Itga2b/Itga3/Itga8/Itga9/Itgb4/Itgb5/Kank1/Kdr/L1cam/Lamb2/Lamc1/Lamc2/Macf1/Meltf/Mia/Micall2/Mmp14/Myadm/Nedd9/Nid1/Nid2/Npnt…	98	Increased	Saline. Diff vs NSCs
GO:0044782	cilium organization	116/2482	359/13775	2.62749e-11	6.51771e-09	4.99629e-09	Abcc4/Ablim1/Adamts16/Alpk1/Armc2/Avil/B9d1/Bbs4/Catip/Ccdc103/Ccdc113/Ccdc13/Ccdc39/Ccdc40/Ccdc65/Ccdc96/Celsr2/Cfap126/Cfap161/Cfap206/Cfap221/Cfap298/Cfap410/Cfap43/Cfap44/Cfap47/Cfap54/Cfap61/Cfap69/Cfap70/Cfap91/Daw1/Dcdc2a/Dcx/Dnaaf3/Dnaaf4/Dnaaf5/Dnah1/Dnah2/Dnah5/Dnah7b/Dnah7c/Dnai1/Dnai2/Dnai3/Dnai4/Dnajb13/Dnal1/Drc1/Drc7/Dync2i2/Dync2li1/Dzip1l/Ehd2/Eno4/Erich3/Fam161a/Fam161b/Fhdc1/Fl…	116	Increased	Saline. Diff vs NSCs
GO:0006935	chemotaxis	88/2482	253/13775	1.01257e-10	2.37222e-08	1.81848e-08	Abcc1/Ackr4/Amot/Angpt1/App/Arhgef16/Bcar1/Camk1d/Ccl27a/Ccn1/Cmtm5/Csf1/Cttn/Cxcl10/Cxcl14/Cxcr4/Cyp7b1/Dusp3/Dysf/Ednra/Epha2/Fgf1/Fgf18/Fgf2/Fgf7/Fgfr1/Fn1/Gas6/Gpr35/Hbegf/Hc/Hgf/Hsd3b7/Hspb1/Il17rc/Itga1/Itga9/Kdr/Lbp/Lgals3/Lgr4/Lpar1/Lrp2/Lrtm2/Lsp1/Met/Mmp2/Mmp28/Mtus1/Nbl1/Nedd9/Nr4a1/P2rx4/Padi2/Parva/Pdgfa/Pdgfb/Pdgfd/Pdgfrb/Pgf/Pik3cd/Pik3cg/Pla2g7/Plec/Plekhg5/Plxna4/Prkca/Rac3/Rarre…	88	Increased	Saline. Diff vs NSCs
GO:0042391	regulation of membrane potential	113/2482	354/13775	1.10321e-10	2.44855e-08	1.87699e-08	Adora1/Adra1a/App/Asic2/Atp1a1/Atp1b1/Atp1b2/Atp2a2/Atxn1/Baiap2/Bcl2/Bcl2l1/Begain/Bid/Bnip3/Cacna1a/Cacna1d/Cacna1i/Cacnb4/Cacng2/Calm1/Camk2d/Casp1/Casq2/Cbln1/Cd36/Celf4/Chchd10/Chrm1/Chrna7/Chrnb1/Cldn19/Cnih2/Cntf/Cntnap1/Cntnap2/Ctnna3/Dcdc2a/Fgf12/Fhl1/Flna/Fxyd1/Gabra3/Gabra4/Gabrb1/Gabrb2/Gabrb3/Gabrg2/Gabrg3/Gclc/Gclm/Gja1/Gpr35/Gpr88/Grid2/Grin2b/Grin2d/Grip2/Hcn2/Hcn4/Igsf11/Insyn2b/…	113	Increased	Saline. Diff vs NSCs
GO:0042330	taxis	88/2482	254/13775	1.2801e-10	2.6991e-08	2.06905e-08	Abcc1/Ackr4/Amot/Angpt1/App/Arhgef16/Bcar1/Camk1d/Ccl27a/Ccn1/Cmtm5/Csf1/Cttn/Cxcl10/Cxcl14/Cxcr4/Cyp7b1/Dusp3/Dysf/Ednra/Epha2/Fgf1/Fgf18/Fgf2/Fgf7/Fgfr1/Fn1/Gas6/Gpr35/Hbegf/Hc/Hgf/Hsd3b7/Hspb1/Il17rc/Itga1/Itga9/Kdr/Lbp/Lgals3/Lgr4/Lpar1/Lrp2/Lrtm2/Lsp1/Met/Mmp2/Mmp28/Mtus1/Nbl1/Nedd9/Nr4a1/P2rx4/Padi2/Parva/Pdgfa/Pdgfb/Pdgfd/Pdgfrb/Pgf/Pik3cd/Pik3cg/Pla2g7/Plec/Plekhg5/Plxna4/Prkca/Rac3/Rarre…	88	Increased	Saline. Diff vs NSCs
GO:2000147	positive regulation of cell motility	132/2482	436/13775	1.70104e-10	3.41585e-08	2.6185e-08	Abcc1/Acta2/Actn4/Adamts1/Adora2b/Adra2a/Aldoa/Amot/Angpt1/App/Arhgap5/Bcar1/Bcl2/Bcl6/Bmp2/Camk1d/Camk2d/Cass4/Cavin1/Ccn1/Cd151/Cd274/Cd99l2/Cfap69/Cib1/Cpeb1/Csf1/Ctsh/Cxcl10/Cxcl14/Cxcr4/Cyp1b1/Daam2/Dysf/Ednra/Epb41l4b/Epha2/F3/Fam107a/Fam83h/Fgf1/Fgf18/Fgf2/Fgf7/Fgfr1/Flna/Fn1/Gas6/Gcnt2/Glipr2/Hbegf/Hgf/Hmox1/Hspb1/Hyal1/Icam1/Igfbp5/Il1r1/Il6st/Iqsec1/Itga2b/Itga3/Jcad/Jun/Kdr/Lamc2/Lbp/L…	132	Increased	Saline. Diff vs NSCs
GO:0040017	positive regulation of locomotion	134/2482	446/13775	2.17896e-10	4.17667e-08	3.20172e-08	Abcc1/Acta2/Actn4/Adamts1/Adora2b/Adra2a/Aldoa/Amot/Angpt1/App/Arhgap5/Bcar1/Bcl2/Bcl6/Bmp2/Camk1d/Camk2d/Cass4/Cavin1/Ccn1/Cd151/Cd274/Cd99l2/Cfap69/Cib1/Cpeb1/Csf1/Ctsh/Cttn/Cxcl10/Cxcl14/Cxcr4/Cyp1b1/Daam2/Dysf/Ednra/Epb41l4b/Epha2/F3/Fam107a/Fam83h/Fgf1/Fgf18/Fgf2/Fgf7/Fgfr1/Flna/Fn1/Gas6/Gcnt2/Glipr2/Hbegf/Hgf/Hmox1/Hspb1/Hyal1/Icam1/Igfbp5/Il1r1/Il6st/Iqsec1/Itga2b/Itga3/Jcad/Jun/Kdr/Lamc2/…	134	Increased	Saline. Diff vs NSCs
GO:0030335	positive regulation of cell migration	129/2482	425/13775	2.28947e-10	4.1977e-08	3.21783e-08	Abcc1/Acta2/Actn4/Adamts1/Adora2b/Adra2a/Aldoa/Amot/Angpt1/App/Arhgap5/Bcar1/Bcl2/Bmp2/Camk1d/Camk2d/Cass4/Ccn1/Cd151/Cd274/Cd99l2/Cib1/Cpeb1/Csf1/Ctsh/Cxcl10/Cxcl14/Cxcr4/Cyp1b1/Daam2/Dysf/Ednra/Epb41l4b/Epha2/F3/Fam107a/Fam83h/Fgf1/Fgf18/Fgf2/Fgf7/Fgfr1/Flna/Fn1/Gas6/Gcnt2/Glipr2/Hbegf/Hgf/Hmox1/Hspb1/Hyal1/Icam1/Igfbp5/Il1r1/Il6st/Iqsec1/Itga2b/Itga3/Jcad/Jun/Kdr/Lamc2/Lbp/Lcn2/Lgals3/Lpar1/Me…	129	Increased	Saline. Diff vs NSCs
GO:0007186	G protein-coupled receptor signaling pathway	117/2482	375/13775	2.5206e-10	4.42891e-08	3.39508e-08	Ackr1/Ackr4/Adcy3/Adcy8/Adgra1/Adgrg3/Adora1/Adora2b/Adra1a/Adra2a/Agtrap/Akr1c14/Anxa7/Apoe/App/Arrb1/Arrdc3/Atp2b4/Bcar1/Bcar3/C3/Cacna1d/Cckbr/Celsr2/Chrm1/Crtc3/Cxcl10/Cxcr4/Dnm1/Ecrg4/Ednra/Entpd2/Ezr/Flna/Fzd3/Fzd5/Fzd6/Fzd8/Gas2l2/Gnal/Gnao1/Gnaz/Gng4/Gpr12/Gpr156/Gpr157/Gpr26/Gpr27/Gpr35/Gpr37/Gpr37l1/Gpr45/Gpr55/Gpr88/Gprc5b/Grk4/Grm4/Inpp5a/Itpr1/Kcnk2/Lgr4/Lpar1/Lpar4/Met/Mfsd2b/Mgll/M…	117	Increased	Saline. Diff vs NSCs
GO:0060271	cilium assembly	106/2482	335/13775	7.32968e-10	1.23637e-07	9.47766e-08	Abcc4/Ablim1/Adamts16/Alpk1/Armc2/Avil/B9d1/Bbs4/Ccdc103/Ccdc113/Ccdc13/Ccdc39/Ccdc40/Ccdc65/Ccdc96/Celsr2/Cfap161/Cfap206/Cfap221/Cfap298/Cfap410/Cfap43/Cfap44/Cfap47/Cfap54/Cfap61/Cfap69/Cfap70/Cfap91/Daw1/Dcdc2a/Dcx/Dnaaf3/Dnaaf4/Dnaaf5/Dnah1/Dnah2/Dnah5/Dnah7b/Dnah7c/Dnai1/Dnai2/Dnai3/Dnai4/Dnajb13/Dnal1/Drc1/Drc7/Dync2i2/Dync2li1/Dzip1l/Ehd2/Erich3/Fam161a/Fhdc1/Flna/Foxj1/Gsn/Ift22/Ift80/If…	106	Increased	Saline. Diff vs NSCs
GO:0006954	inflammatory response	131/2482	444/13775	1.27327e-09	2.06515e-07	1.58309e-07	Abcc1/Ackr1/Adcy8/Adora1/Adora2b/Afap1l2/Ahr/Ankrd42/Apoe/App/Axl/B4galt1/Bcl6/Bcr/Bmp2/Bmp6/C1qtnf12/C3/Camk1d/Camk4/Casp1/Cd14/Cd200/Cd36/Cd81/Cebpb/Cela1/Cers6/Chid1/Chrna7/Chst1/Clcf1/Clu/Cntf/Cntnap2/Csf1/Cxcl10/Ecm1/Eif2ak2/Epha2/Ephb6/Ephx2/F3/Fcgr2b/Fn1/Fosl2/Gbp2/Ggt1/Gja1/Gprc5b/Gpx1/H2-D1/H2-M5/Hc/Hgf/Hk1/Hmox1/Hyal1/Hyal3/Icam1/Ifi35/Ifngr1/Ifngr2/Igtp/Il17d/Il17rc/Il1r1/Il1r2/Irgm1/I…	131	Increased	Saline. Diff vs NSCs
GO:0003013	circulatory system process	110/2482	357/13775	1.9331e-09	3.01921e-07	2.31444e-07	Abcc1/Ace/Acta2/Adamts16/Add3/Adora1/Adora2b/Adra1a/Adra2a/Agtrap/Ahr/Amot/Angpt1/Apoe/App/Ar/Asic2/Atp1a1/Atp1b1/Atp2a2/Atp2b4/Bbs4/Bcr/Bmp6/Cacna1d/Cacna1e/Calm1/Camk2d/Capn1/Casq2/Ccn2/Cd36/Cd38/Chrna7/Ctnna3/Cxcr4/Ednra/Emp2/Ephx2/Flna/Fxyd1/Gaa/Gas6/Gclc/Gclm/Gja1/Gnao1/Gpr37l1/Gpx1/Grip2/Gsn/Gucy1a1/Hbegf/Hcn4/Heg1/Hmox1/Hopx/Icam1/Itga1/Kcnj5/Kdr/Klf2/Met/Mfsd2a/Mgll/Mir208a/Mmp2/Myh6/Nedd…	110	Increased	Saline. Diff vs NSCs
GO:0008015	blood circulation	103/2482	331/13775	3.51941e-09	5.30048e-07	4.0632e-07	Ace/Acta2/Adamts16/Add3/Adora1/Adora2b/Adra1a/Adra2a/Agtrap/Ahr/Amot/Angpt1/Apoe/App/Ar/Asic2/Atp1a1/Atp1b1/Atp2a2/Atp2b4/Bbs4/Bcr/Bmp6/Cacna1d/Cacna1e/Calm1/Camk2d/Capn1/Casq2/Ccn2/Cd38/Chrna7/Ctnna3/Cxcr4/Ednra/Emp2/Ephx2/Flna/Fxyd1/Gaa/Gas6/Gclc/Gclm/Gja1/Gnao1/Gpr37l1/Gpx1/Grip2/Gsn/Gucy1a1/Hbegf/Hcn4/Hmox1/Hopx/Icam1/Itga1/Kcnj5/Kdr/Klf2/Met/Mgll/Mir208a/Mmp2/Myh6/Nedd4l/Nos3/Nppc/Npr2/Npr3/…	103	Increased	Saline. Diff vs NSCs
GO:0060326	cell chemotaxis	61/2482	165/13775	5.39744e-09	7.84863e-07	6.01653e-07	Abcc1/Ackr4/App/Arhgef16/Bcar1/Camk1d/Ccl27a/Csf1/Cxcl10/Cxcl14/Cxcr4/Cyp7b1/Dysf/Ednra/Epha2/Fgf1/Fgf18/Fgf2/Fgfr1/Gas6/Gpr35/Hbegf/Hc/Hgf/Hsd3b7/Hspb1/Il17rc/Itga1/Itga9/Kdr/Lbp/Lgals3/Lpar1/Met/Mmp2/Mmp28/Mtus1/Nbl1/Nedd9/Nr4a1/P2rx4/Padi2/Parva/Pdgfb/Pdgfd/Pdgfrb/Pgf/Pla2g7/Plec/Plekhg5/Prkca/Rac3/Rarres2/Rin3/Ripor2/S1pr1/Thbs1/Tpbg/Vcam1/Vegfd/Wnt5a	61	Increased	Saline. Diff vs NSCs
GO:0044057	regulation of system process	124/2482	426/13775	8.63651e-09	1.17608e-06	9.0155e-07	Ace/Add3/Adk/Adora1/Adora2b/Adra1a/Adra2a/Ahr/Apoe/App/Asic2/Atp1a1/Atp1b1/Atp2a2/Atp2b4/Baiap2/Begain/Bmp6/Cacna1d/Cacna1e/Calm1/Camk2d/Camk2g/Casq1/Casq2/Cbln1/Ccn2/Cd38/Celf4/Chrna7/Cmya5/Cnih2/Cntnap2/Ctnna3/Cttn/Dag1/Ecrg4/Ednra/Emp2/Fgf12/Fgfr1/Flna/Foxo1/Fxyd1/Gaa/Gas6/Gdf1/Gja1/Gnao1/Gpr35/Grin2b/Grin2d/Grip2/Gsn/Gucy1a1/Hbegf/Hcn4/Hgf/Hopx/Icam1/Igfbp5/Igsf11/Inha/Kcnj5/Lmna/Lpcat3/Lrrk2…	124	Increased	Saline. Diff vs NSCs
GO:0034329	cell junction assembly	111/2482	370/13775	8.6456e-09	1.17608e-06	9.0155e-07	Ace/Actn1/Actn4/Ajuba/App/Arhgap6/Arvcf/Asic2/Bcl2/Bcr/Cacna1a/Cadm1/Camsap3/Cbln1/Cd9/Cldn10/Cldn19/Cldn2/Clstn3/Cntnap1/Cntnap2/Col16a1/Ctnna1/Cttn/Dlc1/Dusp3/Efnb3/Epb41l3/Epha2/Epha7/Fam107a/Farp1/Flot1/Flrt1/Fmn1/Fn1/Fzd5/Gabrb2/Gabrb3/Gabrg2/Gja1/Gjb2/Gjb6/Gpc4/Gpm6b/Grid2/Hopx/Icam5/Itgb4/Kdr/Lama3/Lamc1/Lrfn4/Lrtm2/Lsr/Lzts3/Macf1/Micall2/Mmp14/Mpdz/Musk/Myo1c/Nectin1/Nedd4l/Negr1/Nfasc/N…	111	Increased	Saline. Diff vs NSCs
GO:0045765	regulation of angiogenesis	71/2482	206/13775	9.96169e-09	1.31276e-06	1.00633e-06	Adamts1/Adamts9/Amot/Apoh/Atp2b4/C3/Cd59a/Cela1/Cnmd/Col4a2/Creb3l1/Ctsh/Cxcl10/Cxcr4/Cyp1b1/Ecm1/Efna1/Emp2/Epha2/Erap1/F3/Fbln5/Fgf1/Fgf18/Fgf2/Hc/Hgf/Hmox1/Hspb1/Hspb6/Htatip2/Hyal1/Jcad/Kdr/Klf2/Lgals3/Nfe2l2/Nos3/Optc/Pdcd6/Pgf/Pik3cd/Pik3cg/Plxnd1/Pparg/Ppp1r15a/Prkca/Ptgis/Ptprm/Ramp2/Rapgef3/Rhob/Rnh1/Rras/S100a1/Sema3e/Sema4a/Slc39a12/Sparc/Stard13/Stim1/Tgfb2/Tgfbr2/Thbs1/Thbs2/Tlr3/Tnf…	71	Increased	Saline. Diff vs NSCs
GO:0006816	calcium ion transport	95/2482	304/13775	1.1269e-08	1.44004e-06	1.1039e-06	Ace/Adra1a/Ahnak/Ahr/Atp1b1/Atp2a2/Atp2b2/Atp2b3/Atp2b4/Bcl2/Cachd1/Cacna1a/Cacna1d/Cacna1e/Cacna1i/Cacna2d2/Cacna2d3/Cacnb4/Cacng2/Cacng6/Calm1/Camk2d/Camk2g/Capn3/Casq1/Casq2/Ccn2/Chrna7/Cracr2a/Cracr2b/Cxcl10/Cxcr4/Dbi/Dysf/Ednra/Efhb/Epm2a/Fgf2/Flna/Gas6/Gem/Gja1/Gjc2/Gnao1/Gpr35/Grin2b/Grin2d/Hpca/Hspa2/Icam1/Itpr1/Jak3/Jph4/Lgals3/Nalcn/Nalf1/Nfatc1/Ngf/Nol3/Nos3/Oprl1/Orai2/Orai3/P2rx4/P2r…	95	Increased	Saline. Diff vs NSCs
GO:1901342	regulation of vasculature development	71/2482	208/13775	1.57201e-08	1.94975e-06	1.49463e-06	Adamts1/Adamts9/Amot/Apoh/Atp2b4/C3/Cd59a/Cela1/Cnmd/Col4a2/Creb3l1/Ctsh/Cxcl10/Cxcr4/Cyp1b1/Ecm1/Efna1/Emp2/Epha2/Erap1/F3/Fbln5/Fgf1/Fgf18/Fgf2/Hc/Hgf/Hmox1/Hspb1/Hspb6/Htatip2/Hyal1/Jcad/Kdr/Klf2/Lgals3/Nfe2l2/Nos3/Optc/Pdcd6/Pgf/Pik3cd/Pik3cg/Plxnd1/Pparg/Ppp1r15a/Prkca/Ptgis/Ptprm/Ramp2/Rapgef3/Rhob/Rnh1/Rras/S100a1/Sema3e/Sema4a/Slc39a12/Sparc/Stard13/Stim1/Tgfb2/Tgfbr2/Thbs1/Thbs2/Tlr3/Tnf…	71	Increased	Saline. Diff vs NSCs
GO:0003352	regulation of cilium movement	16/2482	22/13775	2.92672e-08	3.52627e-06	2.70314e-06	Anxa5/Bbs4/Ccdc39/Ccdc40/Ccdc65/Cfap206/Cfap298/Cfap43/Cfap45/Cfap69/Drc1/Gas2l2/Kif9/Rsph4a/Spag6l/Tacr1	16	Increased	Saline. Diff vs NSCs
GO:0032675	regulation of interleukin-6 production	39/2482	91/13775	3.09151e-08	3.62136e-06	2.77603e-06	Adora2b/Afap1l2/App/Aqp4/Arid5a/Arrb1/Capn2/Ccn1/Cd200/Cd36/Cebpb/Chrna7/Foxj1/Gas6/Hgf/Ifih1/Il17d/Il17rc/Il6ra/Klf2/Lbp/Lpl/Mbp/Met/Nlrc3/Nmb/Nod1/Rab7b/Sirpa/Tlr2/Tlr3/Tlr4/Tmem106a/Tnfaip3/Tnfrsf1a/Vegfd/Wnt5a/Zbtb20/Zc3h12a	39	Increased	Saline. Diff vs NSCs
GO:0007160	cell-matrix adhesion	61/2482	172/13775	3.27041e-08	3.72738e-06	2.85731e-06	Actn1/Adamts9/Ajuba/Arhgap6/Bcam/Bcl2/Bcl6/Bcr/Camsap3/Ccn2/Cd36/Cd63/Cib1/Cntn2/Col16a1/Col5a3/Csf1/Cttn/Dag1/Dlc1/Dusp3/Efemp2/Emp2/Epdr1/Fam107a/Fmn1/Fn1/Gpm6b/Itga1/Itga2b/Itga3/Itga8/Itga9/Itgb4/Itgb5/Kdr/L1cam/Macf1/Mia/Mmp14/Nid1/Nid2/Npnt/Ptprk/Rras/S100a10/Sdc4/Sema3e/Sirpa/Sned1/Sorbs1/Srf/Ston1/Tecta/Thbs1/Thsd1/Tmem8b/Tnxb/Utrn/Vcam1/Vcl	61	Increased	Saline. Diff vs NSCs
GO:0055001	muscle cell development	58/2482	161/13775	3.74376e-08	4.15459e-06	3.18479e-06	Actn1/Actn4/Adra1a/Atp2a2/Bcl2/Cacna2d2/Cacnb4/Camk2d/Capn3/Casq1/Casq2/Cav2/Chrnb1/Cntnap1/Cntnap2/Csrp1/Dner/Dysf/Ednra/Efemp2/Fhl2/Fhod3/Flnc/Gpx1/Ldb3/Lmna/Lmod1/Lncpint/Met/Mir208a/Myh10/Myh6/Myl9/Myof/Naglu/Nfatc2/Pdgfrb/Pgm5/Plec/Pmp22/Ramp2/Rcan1/Rgs2/Rgs4/Ryr1/Sgcb/Ski/Slc8a1/Smad6/Smo/Sorbs2/Srf/Tmem182/Tmod2/Tnnt3/Tpm1/Uchl1/Wdr1	58	Increased	Saline. Diff vs NSCs
GO:0032635	interleukin-6 production	40/2482	96/13775	5.33241e-08	5.76584e-06	4.41992e-06	Adora2b/Afap1l2/App/Aqp4/Arid5a/Arrb1/Capn2/Ccn1/Cd200/Cd36/Cebpb/Chrna7/Foxj1/Gas6/Hgf/Ifih1/Il17d/Il17rc/Il6ra/Klf2/Lbp/Lpl/Mbp/Met/Nlrc3/Nmb/Nod1/Psen2/Rab7b/Sirpa/Tlr2/Tlr3/Tlr4/Tmem106a/Tnfaip3/Tnfrsf1a/Vegfd/Wnt5a/Zbtb20/Zc3h12a	40	Increased	Saline. Diff vs NSCs
GO:0007188	adenylate cyclase-modulating G protein-coupled receptor signaling pathway	45/2482	117/13775	1.40281e-07	1.47891e-05	1.13369e-05	Adcy3/Adcy8/Adgrg3/Adora1/Adora2b/Adra1a/Adra2a/App/Arrdc3/Atp2b4/Cacna1d/Chrm1/Crtc3/Cxcl10/Ednra/Flna/Gnal/Gnao1/Gnaz/Gpr12/Gpr157/Gpr26/Gpr37/Gpr37l1/Grm4/Lpar1/Npr3/Oprl1/P2ry1/Palm/Pde4a/Psap/Pth1r/Pth2r/Ramp1/Ramp2/Rapgef4/Rgs2/Rln1/S1pr1/S1pr3/Sctr/Sstr2/Tshr/Vipr2	45	Increased	Saline. Diff vs NSCs
GO:0050808	synapse organization	134/2482	491/13775	1.55798e-07	1.60244e-05	1.22838e-05	Apoe/App/Asic2/Atp2b2/Baiap2/C1ql1/C3/Cacna1a/Cacna2d2/Cacnb4/Cacng2/Cadm1/Cbln1/Chchd10/Chrd/Chrdl1/Chrna7/Chrnb1/Clstn3/Cntn2/Cntnap1/Cntnap2/Col4a1/Col4a5/Ctnna2/Cttn/Dag1/Dlg2/Drp2/Efna1/Efnb3/Epha7/Erbb2/Erc1/Erc2/Ezr/Farp1/Fcgr2b/Fgfr2/Flna/Flrt1/Fzd5/Gabrb2/Gabrb3/Gabrg2/Gpc4/Grid1/Grid2/Grin2b/Grip2/Icam5/Igsf21/Iqsec3/Itga3/Itsn1/L1cam/Lamb2/Lrfn2/Lrfn4/Lrrk2/Lrtm2/Lzts3/Malat1/Musk/Myh1…	134	Increased	Saline. Diff vs NSCs
GO:0050920	regulation of chemotaxis	52/2482	145/13775	2.20676e-07	2.21569e-05	1.69849e-05	App/Camk1d/Csf1/Cttn/Cxcl10/Cxcl14/Cxcr4/Dusp3/Dysf/Ednra/Fgf1/Fgf18/Fgf2/Fgfr1/Fn1/Gas6/Hc/Hspb1/Kdr/Lbp/Lpar1/Met/Mmp28/Mtus1/Nbl1/Nedd9/P2rx4/Padi2/Pdgfb/Pdgfd/Pdgfrb/Pgf/Pla2g7/Plxna4/Prkca/Rarres2/Rin3/Ripor2/S1pr1/Sema3b/Sema3c/Sema3e/Sema3f/Sema4a/Sema4d/Sema4f/Sema4g/Sema6d/Thbs1/Tpbg/Vegfd/Wnt5a	52	Increased	Saline. Diff vs NSCs
GO:0009617	response to bacterium	101/2482	349/13775	2.82486e-07	2.77034e-05	2.12366e-05	Ace/Adamts9/Ahr/Alpk1/App/Arid5a/Axl/B3galt5/Bcr/Bmp2/Bmp6/Bnip3/C3/Car5b/Casp1/Ccdc80/Cd14/Cd274/Cd36/Cd55/Cebpb/Cmpk2/Cxcl10/Ednra/Eif2ak2/Epha2/Fam20a/Fcgr2b/Fosl2/Fuca2/Fzd5/Gbp2/Gbp6/Glycam1/Gpx1/Gstm3/H2-D1/H2-M5/Ifit1/Ifit3/Igtp/Irak2/Irgm1/Irgm2/Isg15/Lbp/Lcn2/Lgals4/Lpl/Mgst1/Mt2/Naaladl2/Nagk/Naglu/Nexn/Nfkb1/Nlrc3/Nlrc5/Noct/Nod1/Nos3/Nqo1/Nr1d1/Nr4a1/Optn/Palm3/Peli3/Plaat3/Plscr1/Pls…	101	Increased	Saline. Diff vs NSCs
GO:0048514	blood vessel morphogenesis	131/2482	484/13775	3.54967e-07	3.40204e-05	2.60791e-05	Ace/Adamts1/Adamts9/Ahr/Amot/Angpt1/Anxa2/Apoe/Apoh/Atp2b4/B4galt1/C3/Ccn1/Ccn2/Cd59a/Cela1/Chrd/Cib1/Cited2/Cnmd/Col4a1/Col4a2/Col8a1/Col8a2/Creb3l1/Ctsh/Cxcl10/Cxcr4/Cyp1b1/Dysf/Ecm1/Ednra/Efemp2/Efna1/Emp2/Epha2/Erap1/F3/Fbln5/Fgf1/Fgf18/Fgf2/Fgfr1/Fgfr2/Flna/Fn1/Folr1/Fzd5/Fzd8/Gja1/Gpx1/Hbegf/Hc/Heg1/Hgf/Hmox1/Hspb1/Hspb6/Htatip2/Hyal1/Itga2b/Jcad/Jun/Junb/Kdr/Klf2/Lgals3/Loxl2/Lrp2/Minar2/M…	131	Increased	Saline. Diff vs NSCs
GO:0098771	inorganic ion homeostasis	104/2482	364/13775	3.73374e-07	3.49893e-05	2.68218e-05	1600014C10Rik/Adcy8/Adora1/Ank/Ank1/Anxa7/Apoe/App/Atp1a1/Atp1b1/Atp1b2/Atp2a2/Atp2b2/Atp2b3/Atp2b4/Atp6ap1/Atp6v0a2/Atp6v1a/Atp7b/Bcap31/Bcl2/Bdh2/Bmp6/Bnip3/Cacna1a/Cacnb4/Calb2/Calm1/Camk2d/Capn3/Casq1/Casq2/Cav2/Cxcl10/Dbi/Ednra/Efhc1/Erc1/Erc2/Fam20a/Fgf2/Fgfr1/Flna/Fth1/Fxyd1/Gpr12/Grin2b/Grina/Hfe/Hmox1/Itpr1/Kdr/Klhl3/Lcn2/Mt1/Mt2/Mt3/Naglu/Ncs1/Neo1/Ngf/Nol3/Nppc/P2ry1/Pacs2/Plcd1/Plch1/…	104	Increased	Saline. Diff vs NSCs
GO:0009611	response to wounding	100/2482	347/13775	4.0174e-07	3.68291e-05	2.82321e-05	1700123M08Rik/Adra2a/Ahnak/Ajuba/Anxa2/Anxa5/Apoe/Apoh/Arhgef19/Axl/B4galt1/Bcl2/Ccn1/Cd109/Cd151/Cd36/Cd9/Cldn19/Cnn2/Cntf/Col5a1/Cxcr4/D130043K22Rik/Dysf/Ecrg4/Ednra/Enpp4/Entpd2/Epb41l4b/Erbb2/F3/Fgf1/Fgf2/Flna/Fn1/Folr1/Fzd6/Gas6/Gpx1/Hbegf/Hc/Hmox1/Il6ra/Itgb4/Jun/Kank1/Kdr/Lamb2/Macf1/Mag/Matn2/Matn4/Mfsd2b/Mir22hg/Mmp2/Myh10/Myof/Naglu/Ndp/Neat1/Nefl/Neo1/Nfatc1/Nfe2l2/Nog/Nol3/Nppc/Npr2/P…	100	Increased	Saline. Diff vs NSCs
GO:0001525	angiogenesis	112/2482	400/13775	4.12563e-07	3.70166e-05	2.83758e-05	Ace/Adamts1/Adamts9/Ahr/Amot/Angpt1/Anxa2/Apoh/Atp2b4/B4galt1/C3/Ccn1/Ccn2/Cd59a/Cela1/Cib1/Cnmd/Col4a1/Col4a2/Col8a1/Col8a2/Creb3l1/Ctsh/Cxcl10/Cxcr4/Cyp1b1/Dysf/Ecm1/Ednra/Efna1/Emp2/Epha2/Erap1/F3/Fbln5/Fgf1/Fgf18/Fgf2/Fgfr1/Fgfr2/Flna/Fn1/Fzd5/Fzd8/Gpx1/Hbegf/Hc/Hgf/Hmox1/Hspb1/Hspb6/Htatip2/Hyal1/Itga2b/Jcad/Jun/Kdr/Klf2/Lgals3/Loxl2/Minar2/Mmp2/Ndp/Nfe2l2/Nos3/Nppc/Npr2/Npr3/Nr4a1/Nrxn3/Opt…	112	Increased	Saline. Diff vs NSCs
GO:0048265	response to pain	16/2482	25/13775	4.61729e-07	4.05648e-05	3.10958e-05	Adam11/Aqp9/Cacna1a/Cacna1e/Capn2/Cntnap2/Comt/Grin2b/P2rx4/Prkcg/Reln/Scn3a/Tacr1/Thbs1/Tspo/Vwa1	16	Increased	Saline. Diff vs NSCs
GO:0050900	leukocyte migration	66/2482	204/13775	4.78365e-07	4.11686e-05	3.15587e-05	Adora1/App/B4galt1/Bcr/Cadm1/Camk1d/Capn1/Cd200/Cd81/Cd9/Cd99l2/Cnn2/Csf1/Cxcl10/Cxcl14/Cyp7b1/Dysf/Ecm1/Ednra/Emp2/Foxj1/Gas6/Gcnt1/Gpr35/Hc/Hsd3b7/Icam1/Il17rc/Il1r1/Itga1/Itga2b/Itga3/Itga9/Lbp/Lgals3/Lrch1/Mmp14/Mmp2/Mmp28/Mtus1/Nbl1/Nedd9/P2rx4/Padi2/Pawr/Pdgfb/Pdgfd/Pgf/Pla2g7/Plec/Podxl/Prkca/Rac3/Rarres2/Rin3/Ripor2/S1pr1/Sirpa/Tacr1/Thbs1/Tlr2/Tnfrsf18/Vcam1/Vegfd/Wdr1/Wnt5a	66	Increased	Saline. Diff vs NSCs
GO:1903522	regulation of blood circulation	58/2482	172/13775	5.05448e-07	4.20284e-05	3.22177e-05	Ace/Add3/Adora1/Adra1a/Adra2a/Ahr/App/Asic2/Atp1a1/Atp1b1/Atp2a2/Atp2b4/Cacna1d/Cacna1e/Calm1/Casq2/Ccn2/Cd38/Chrna7/Ctnna3/Ednra/Flna/Fxyd1/Gaa/Gja1/Gnao1/Hbegf/Hcn4/Hopx/Icam1/Kcnj5/Mgll/Mir208a/Mmp2/Myh6/Nos3/P2rx4/Pdgfb/Pkp2/Prkca/Rgs2/Rgs4/Rnls/S100a1/Scn3b/Slc4a3/Slc8a1/Smad6/Snta1/Sptbn4/Srebf1/Tacr1/Tgfb2/Thra/Thrb/Tnni3/Tpm1/Zc3h12a	58	Increased	Saline. Diff vs NSCs
GO:0098662	inorganic cation transmembrane transport	133/2482	496/13775	5.08287e-07	4.20284e-05	3.22177e-05	Adra1a/Ahnak/Ahr/Ank1/Asic2/Atp1a1/Atp1b1/Atp1b2/Atp2a2/Atp2b2/Atp2b3/Atp2b4/Atp6ap1/Atp6v0a2/Atp6v1a/Atp7b/Bcl2/Cacna1a/Cacna1d/Cacna1e/Cacna1i/Cacna2d2/Cacnb4/Cacng2/Cacng6/Calm1/Camk2d/Capn3/Casq1/Casq2/Ccn2/Cd63/Cracr2a/Cxcl10/Dbi/Dysf/Ednra/Fgf12/Fgf2/Fhl1/Flna/Fxyd1/Fxyd3/Fxyd7/Gas6/Gem/Gjc2/Gpr35/Grin2b/Grin2d/Hcn2/Hcn4/Heph/Hfe/Hpca/Hspa2/Itpr1/Kcna6/Kcnab1/Kcnb1/Kcnc2/Kcnd1/Kcnj16/Kcnj5/…	133	Increased	Saline. Diff vs NSCs
GO:0007600	sensory perception	83/2482	277/13775	6.82011e-07	5.53085e-05	4.23979e-05	Abca4/Adcy3/Adora1/Adra2a/Ankfn1/Aqp4/Arrb1/Asic2/Atp2b2/Atp8a2/B3gnt2/Bbs4/Cacna1d/Cacna1e/Cacnb4/Cd36/Cfap69/Chrna7/Crybb3/Crygs/Cxcr4/Dcdc2a/Dlg2/Fgfr1/Gjb2/Gjb6/Gnal/Gpx1/Grin2b/Grin2d/Gsdme/Jag2/Kcnq2/Lamb2/Lrp2/Lxn/Mbp/Mgll/Mir124a-1hg/Myh14/Myo7a/Ngf/Nmb/Npr2/Opn1sw/Oprl1/P2rx4/Pawr/Pde4a/Pdyn/Phf24/Pkhd1l1/Ppef2/Prx/Psap/Ptges/Rd3/Rdh10/Rdh5/Rgs9/Ripor2/Rom1/Ror1/Rpgr/Scnn1a/Serpinb6a/Sha…	83	Increased	Saline. Diff vs NSCs
GO:0050804	modulation of chemical synaptic transmission	130/2482	485/13775	6.99372e-07	5.56462e-05	4.26568e-05	Ace/Adcy8/Adora1/Adora2b/Adra1a/Adra2a/Apoe/App/Atp2a2/Atp2b2/Baiap2/Bcl2l1/Bcr/Begain/Cacna1a/Cacna1e/Cacna2d2/Cacnb4/Cacng2/Calb2/Camk4/Cbln1/Cckbr/Cd38/Celf4/Chrd/Chrdl1/Chrm1/Chrna7/Clstn3/Cnih2/Cntnap2/Cpeb1/Cpeb2/Cplx2/Cyp46a1/Dag1/Dbi/Dnm1/Efnb3/Epha7/Erc1/Erc2/Fam107a/Fbxo2/Fcgr2b/Flot1/Gfap/Gnal/Grid1/Grid2/Grik4/Grin2b/Grin2d/Grip2/Grm4/Gucy1a1/Igsf11/Iqsec1/Iqsec2/Jph4/Kcnb1/Kcnq2/Kctd…	130	Increased	Saline. Diff vs NSCs
GO:0099177	regulation of trans-synaptic signaling	130/2482	486/13775	7.88805e-07	5.99077e-05	4.59236e-05	Ace/Adcy8/Adora1/Adora2b/Adra1a/Adra2a/Apoe/App/Atp2a2/Atp2b2/Baiap2/Bcl2l1/Bcr/Begain/Cacna1a/Cacna1e/Cacna2d2/Cacnb4/Cacng2/Calb2/Camk4/Cbln1/Cckbr/Cd38/Celf4/Chrd/Chrdl1/Chrm1/Chrna7/Clstn3/Cnih2/Cntnap2/Cpeb1/Cpeb2/Cplx2/Cyp46a1/Dag1/Dbi/Dnm1/Efnb3/Epha7/Erc1/Erc2/Fam107a/Fbxo2/Fcgr2b/Flot1/Gfap/Gnal/Grid1/Grid2/Grik4/Grin2b/Grin2d/Grip2/Grm4/Gucy1a1/Igsf11/Iqsec1/Iqsec2/Jph4/Kcnb1/Kcnq2/Kctd…	130	Increased	Saline. Diff vs NSCs
GO:0045766	positive regulation of angiogenesis	42/2482	112/13775	8.06531e-07	5.99077e-05	4.59236e-05	C3/Cela1/Ctsh/Cxcr4/Cyp1b1/Ecm1/Emp2/Erap1/F3/Fgf1/Fgf18/Fgf2/Hc/Hgf/Hmox1/Hspb1/Hspb6/Hyal1/Jcad/Kdr/Lgals3/Nfe2l2/Nos3/Pdcd6/Pgf/Pik3cd/Prkca/Ptgis/Ramp2/Rapgef3/Rhob/Rras/S100a1/Slc39a12/Stim1/Tgfbr2/Thbs1/Tlr3/Tnfrsf1a/Vegfd/Wnt5a/Zc3h12a	42	Increased	Saline. Diff vs NSCs
GO:1904018	positive regulation of vasculature development	42/2482	112/13775	8.06531e-07	5.99077e-05	4.59236e-05	C3/Cela1/Ctsh/Cxcr4/Cyp1b1/Ecm1/Emp2/Erap1/F3/Fgf1/Fgf18/Fgf2/Hc/Hgf/Hmox1/Hspb1/Hspb6/Hyal1/Jcad/Kdr/Lgals3/Nfe2l2/Nos3/Pdcd6/Pgf/Pik3cd/Prkca/Ptgis/Ramp2/Rapgef3/Rhob/Rras/S100a1/Slc39a12/Stim1/Tgfbr2/Thbs1/Tlr3/Tnfrsf1a/Vegfd/Wnt5a/Zc3h12a	42	Increased	Saline. Diff vs NSCs
GO:0098655	monoatomic cation transmembrane transport	133/2482	500/13775	8.1948e-07	5.99077e-05	4.59236e-05	Adra1a/Ahnak/Ahr/App/Asic2/Atp1a1/Atp1b1/Atp1b2/Atp2a2/Atp2b2/Atp2b3/Atp2b4/Atp6ap1/Atp6v0a2/Atp6v1a/Atp7b/Bcl2/Cacna1a/Cacna1d/Cacna1e/Cacna1i/Cacna2d2/Cacnb4/Cacng2/Cacng6/Calm1/Camk2d/Capn3/Casq1/Casq2/Ccn2/Cd63/Cracr2a/Cxcl10/Dbi/Dysf/Ednra/Fgf12/Fgf2/Fhl1/Flna/Fxyd1/Fxyd3/Fxyd7/Gas6/Gem/Gjc2/Gpr35/Grin2b/Grin2d/Hcn2/Hcn4/Heph/Hfe/Hpca/Hspa2/Itpr1/Kcna6/Kcnab1/Kcnb1/Kcnc2/Kcnd1/Kcnj16/Kcnj5/K…	133	Increased	Saline. Diff vs NSCs
GO:0007015	actin filament organization	105/2482	374/13775	8.23962e-07	5.99077e-05	4.59236e-05	Actn1/Actn4/Add3/Arhgap6/Arhgef10/Arpin/Arrb1/Avil/Baiap2/Bbs4/Bcar1/Bcl2/Capg/Capn1/Catip/Ccn2/Cdc42ep3/Cnn1/Cnn2/Cnn3/Cobl/Cotl1/Ctnna2/Cttn/Daam2/Dlc1/Dnai3/Emp2/Ezr/Fam107a/Fhdc1/Fhod1/Fhod3/Flna/Fmn1/Fmn2/Gas2l1/Gas2l2/Gja1/Gsn/Icam1/Itgb5/Kank1/Kank2/Kank4/Kctd13/Lmod1/Lpar1/Met/Micall2/Myadm/Myh10/Myo1c/Myo1d/Myo1e/Myo1h/Myo5b/Myo7a/Naa80/Nox4/Pacsin1/Pawr/Pdlim1/Pdlim4/Pfn4/Plec/Plekhg2/P…	105	Increased	Saline. Diff vs NSCs
GO:0002698	negative regulation of immune effector process	32/2482	76/13775	8.48923e-07	6.06764e-05	4.65128e-05	A2m/Ahr/Angpt1/Axl/Bcl6/Bcr/Cd46/Cd55/Cd59a/Cd59b/Fcgr2b/Fgl2/Foxj1/H2-D1/H2-M5/Hfe/Hmox1/Irf1/Jak3/Lgals3/Loxl3/Parp3/Serpinb9/Serping1/Tap1/Tap2/Tgfb2/Tgfb3/Tmbim6/Tnfaip3/Vsir/Zc3h12a	32	Increased	Saline. Diff vs NSCs
GO:0010035	response to inorganic substance	100/2482	353/13775	9.59032e-07	6.7404e-05	5.167e-05	Adcy8/Adora1/Akr1c14/Aldob/Ank/Ankzf1/Anxa11/Anxa5/Anxa7/App/Ass1/Atp2b4/Atp7b/Axl/Bcar1/Bcl2/Bmp6/Bnip3/Calm1/Capn1/Capn3/Cat/Cd36/Cpne5/Cryab/Cyp1b1/D2hgdh/Dlg2/Ednra/Fas/Fbln5/Fgfr1/Fn1/Fos/Foxo1/Gabrb3/Gpx1/Gsn/Hfe/Hmox1/Hpca/Itpkb/Jun/Junb/Kcnb1/Kcnc2/Kcnq2/Kdr/Lcn2/Loxl2/Lrrk2/Map3k5/Mmp2/Mt1/Mt2/Mt3/Nefl/Net1/Nfatc1/Nfatc2/Nfe2l1/Nfe2l2/Nos3/Nqo1/Nr4a1/Nr4a3/P2rx4/Pdcd6/Pdgfrb/Pink1/Plcd1/…	100	Increased	Saline. Diff vs NSCs
GO:0043269	regulation of monoatomic ion transport	114/2482	416/13775	1.05641e-06	7.3031e-05	5.59835e-05	Ace/Adora1/Ahnak/Ahr/App/Asic2/Atp1a1/Atp1b1/Atp1b2/Atp2b2/Atp2b4/Bcl2/Cacna1a/Cacna1d/Cacna1e/Cacna2d2/Cacna2d3/Cacnb4/Cacng2/Cacng6/Calm1/Camk2d/Capn3/Casq1/Casq2/Cd63/Chrm1/Clcn2/Cldn10/Cracr2a/Cracr2b/Cxcl10/Cxcr4/Dbi/Dysf/Ednra/Efhb/Fgf12/Fhl1/Flna/Fxyd1/Fxyd3/Fxyd7/Gem/Gja1/Gjc2/Gnao1/Gpr35/Grin2d/Hcn2/Hcn4/Hfe/Hk1/Hpca/Hspa2/Icam1/Ifngr2/Itpr1/Jak3/Jph4/Kcna6/Kcnab1/Kcnb1/Kcnc2/Kcnd1/Kcnj1…	114	Increased	Saline. Diff vs NSCs
GO:0043410	positive regulation of MAPK cascade	97/2482	343/13775	1.51198e-06	0.000102839	7.88334e-05	Acta2/Adora1/Adra1a/Adra2a/Ajuba/Angpt1/Apoe/App/Ar/Arrb1/Bcar3/Birc7/Bmp2/C3/Camk2d/Cav2/Cavin3/Ccn2/Cd36/Cd81/Chrna7/Cib1/Cntf/Cracr2a/Cxcr4/Dixdc1/Edar/Ednra/Efna1/Eif2ak2/Erbb2/Fcgr2b/Fgf1/Fgf18/Fgf2/Fgfr1/Fgfr2/Fzd5/Fzd8/Gadd45b/Gas6/Gcnt2/Ghr/Glipr2/Gpr37/Gpr37l1/Gpr55/Grm4/Gsdme/Gsn/Hgf/Icam1/Il6ra/Itga1/Jcad/Jun/Kdr/Ksr2/Lpar1/Lrrk2/Ltbr/Map3k5/Met/Mt3/Ndst1/Nenf/Ngf/Nod1/Nox4/Npnt/Ntrk2/…	97	Increased	Saline. Diff vs NSCs
GO:0055080	monoatomic cation homeostasis	113/2482	415/13775	1.65096e-06	0.00011051	8.47136e-05	1600014C10Rik/Adcy8/Adora1/Ank/Ank1/Anxa7/Apoe/App/Atp1a1/Atp1b1/Atp1b2/Atp2a2/Atp2b2/Atp2b3/Atp2b4/Atp6ap1/Atp6v0a2/Atp6v1a/Atp7b/Bcap31/Bcl2/Bdh2/Bmp6/Bnip3/Cacna1a/Cacnb4/Calb2/Calm1/Camk2d/Capn3/Casq1/Casq2/Cav2/Cckbr/Cxcl10/Dbi/Ednra/Efhc1/Erc1/Erc2/Fam20a/Fgf2/Fgfr1/Flna/Fth1/Fxyd1/Gpr12/Grin2b/Grina/Hfe/Hmox1/Itpr1/Kcnj16/Kdr/Klhl3/Lacc1/Lcn2/Lrrk2/Mt1/Mt2/Mt3/Naglu/Ncs1/Neo1/Ngf/Nol3/Nppc…	113	Increased	Saline. Diff vs NSCs
GO:0050801	monoatomic ion homeostasis	114/2482	420/13775	1.75622e-06	0.000115718	8.87064e-05	1600014C10Rik/Adcy8/Adora1/Ank/Ank1/Anxa7/Apoe/App/Atp1a1/Atp1b1/Atp1b2/Atp2a2/Atp2b2/Atp2b3/Atp2b4/Atp6ap1/Atp6v0a2/Atp6v1a/Atp7b/Bcap31/Bcl2/Bdh2/Bmp6/Bnip3/Cacna1a/Cacnb4/Calb2/Calm1/Camk2d/Capn3/Casq1/Casq2/Cav2/Cckbr/Cxcl10/Dbi/Ednra/Efhc1/Erc1/Erc2/Fam20a/Fgf2/Fgfr1/Flna/Fth1/Fxyd1/Gpr12/Grin2b/Grina/Hfe/Hmox1/Itpr1/Kcnj16/Kdr/Klhl3/Lacc1/Lcn2/Lrrk2/Mt1/Mt2/Mt3/Naglu/Ncs1/Neo1/Ngf/Nol3/Nppc…	114	Increased	Saline. Diff vs NSCs
GO:0007193	adenylate cyclase-inhibiting G protein-coupled receptor signaling pathway	20/2482	39/13775	2.45423e-06	0.000159223	0.000122056	Adora1/Adra2a/App/Chrm1/Ednra/Flna/Gnaz/Gpr37/Gpr37l1/Grm4/Lpar1/Npr3/Oprl1/P2ry1/Palm/Psap/Rgs2/S1pr1/S1pr3/Sstr2	20	Increased	Saline. Diff vs NSCs
GO:0048729	tissue morphogenesis	130/2482	496/13775	2.52287e-06	0.000161196	0.000123568	Adamts16/Ahdc1/Ahr/Ajuba/Angpt1/Ar/Astn2/Bbs4/Bcl2/Bmp2/Btbd7/Camsap3/Ccdc103/Ccdc39/Ccdc40/Ccn1/Cd151/Cdk20/Chrd/Cited2/Cobl/Col4a1/Col5a1/Crb2/Crygs/Csf1/Csmd1/Ctsh/Ctsl/Ctsz/Cxcl10/Cxcr4/Cyp7b1/Dag1/Dlc1/Ednra/Efemp2/Epha2/Epha7/Fgf1/Fgf2/Fgf7/Fgfr1/Fgfr2/Flna/Fmn1/Folr1/Frem2/Fzd3/Fzd5/Fzd6/Gcnt1/Gja1/Hbegf/Heg1/Hgf/Hs3st3a1/Id4/Igfbp5/Irx2/Jag2/Kdr/Kif26b/Klhl3/Lama3/Lamc1/Lcn2/Lgr4/Llgl2/Lr…	130	Increased	Saline. Diff vs NSCs
GO:0002685	regulation of leukocyte migration	46/2482	132/13775	2.69729e-06	0.000169768	0.000130139	Adora1/App/Bcr/Camk1d/Capn1/Cd200/Cd81/Cd9/Cd99l2/Cnn2/Csf1/Cxcl10/Cxcl14/Dysf/Ecm1/Ednra/Gas6/Gcnt1/Hc/Icam1/Il1r1/Itga2b/Lbp/Lgals3/Lrch1/Mmp14/Mmp28/Mtus1/Nbl1/Nedd9/P2rx4/Padi2/Pawr/Pdgfd/Pgf/Pla2g7/Rac3/Rarres2/Rin3/Ripor2/Tacr1/Thbs1/Tlr2/Tnfrsf18/Vegfd/Wnt5a	46	Increased	Saline. Diff vs NSCs
GO:0050921	positive regulation of chemotaxis	34/2482	87/13775	3.01802e-06	0.000187162	0.000143473	App/Camk1d/Csf1/Cttn/Cxcl10/Cxcl14/Cxcr4/Dysf/Ednra/Fgf18/Fgf2/Fgfr1/Fn1/Gas6/Hspb1/Kdr/Lbp/Lpar1/Met/Nedd9/P2rx4/Pdgfb/Pdgfd/Pdgfrb/Pgf/Pla2g7/Prkca/Rarres2/Ripor2/S1pr1/Thbs1/Tpbg/Vegfd/Wnt5a	34	Increased	Saline. Diff vs NSCs
GO:0031032	actomyosin structure organization	56/2482	173/13775	3.37748e-06	0.000206418	0.000158234	Arhgap6/Arhgef10/Arrb1/Bbs4/Capn3/Casq1/Casq2/Ccn2/Cnn1/Cnn2/Cnn3/Csrp1/Dlc1/Epb41l1/Epb41l3/Epb41l4b/Fhdc1/Fhod1/Fhod3/Flnc/Frmd3/Itgb5/Kank2/Kank4/Kctd13/Ldb3/Lmod1/Lpar1/Met/Myh10/Myh14/Myh6/Myl9/Nox4/Pdgfrb/Pdlim1/Pdlim4/Pgm5/Plec/Rapgef3/Rhpn2/S100a10/S1pr1/Sdc4/Sorbs1/Sorbs3/Spag6l/Srf/Synpo/Tacr1/Tgfb3/Tmod2/Tnnt3/Tpm1/Ttc8/Wdr1	56	Increased	Saline. Diff vs NSCs
GO:0060047	heart contraction	54/2482	165/13775	3.46875e-06	0.000208968	0.000160189	Ace/Adora1/Adra1a/Atp1a1/Atp1b1/Atp2a2/Atp2b4/Cacna1d/Cacna1e/Calm1/Camk2d/Casq2/Ccn2/Chrna7/Ctnna3/Cxcr4/Ednra/Flna/Fxyd1/Gaa/Gja1/Gnao1/Gpx1/Gsn/Hbegf/Hcn4/Hopx/Kcnj5/Met/Mir208a/Myh6/Nedd4l/Nos3/P2rx4/Pkp2/Prkca/Psen2/Rgs2/Rgs4/Rnls/S100a1/Scn3b/Sgcg/Slc4a3/Slc8a1/Snta1/Sptbn4/Srebf1/Tgfb2/Thra/Thrb/Tnni3/Tpm1/Zc3h12a	54	Increased	Saline. Diff vs NSCs
GO:0009636	response to toxic substance	36/2482	95/13775	3.64092e-06	0.000211791	0.000162353	Abcc1/Ahr/Ass1/Bcl2/Cat/Cd36/Cers1/Cyp1b1/Eif2ak2/Ephx1/Ephx2/Fas/Fbln5/Gabrb1/Gjc2/Gpx1/Kcnc2/Lcn2/Mbp/Mt1/Mt2/Mt3/Mtarc2/Nfe2l2/Nos3/Nqo1/Nxn/Oscp1/Pink1/Pon2/Prdx1/Prdx6/Prkn/Scn3a/Slc22a18/Slc7a11	36	Increased	Saline. Diff vs NSCs
GO:0051146	striated muscle cell differentiation	71/2482	236/13775	3.6476e-06	0.000211791	0.000162353	AW551984/Acadm/Adamts15/Adra1a/Atp11a/Bcl2/Bhlhe41/Bmp2/Bvht/Camk2d/Capn2/Capn3/Casp1/Casq1/Casq2/Cav2/Cd81/Cd9/Cntnap1/Cntnap2/Csrp1/Cxcl10/Dner/Dysf/Ehd2/Fhl2/Fhod3/Flnc/Flot1/Gpx1/Hopx/Igfbp5/Ldb3/Lmna/Lmod1/Lncpint/Met/Mir208a/Mmp14/Myh10/Myh6/Myl9/Naglu/Nek5/Neo1/Nfatc2/Nln/Nox4/Pdgfrb/Pgm5/Pld3/Plec/Pmp22/Rcan1/Rgs2/Rgs4/Ripor2/Ryr1/Sgcb/Ski/Slc8a1/Smo/Sorbs2/Sort1/Srf/Stim1/Tmem182/Tmod2/T…	71	Increased	Saline. Diff vs NSCs
GO:0002009	morphogenesis of an epithelium	114/2482	426/13775	3.66629e-06	0.000211791	0.000162353	Adamts16/Ahr/Ajuba/Angpt1/Ar/Astn2/Bbs4/Bcl2/Bmp2/Btbd7/Camsap3/Ccdc103/Ccdc39/Ccdc40/Ccn1/Cd151/Cdk20/Cited2/Cobl/Col4a1/Col5a1/Crygs/Csf1/Csmd1/Ctsh/Ctsl/Ctsz/Cxcl10/Cxcr4/Cyp7b1/Dag1/Dlc1/Ednra/Epha2/Epha7/Fgf1/Fgf2/Fgf7/Fgfr1/Fgfr2/Flna/Fmn1/Folr1/Frem2/Fzd3/Fzd5/Fzd6/Gja1/Hbegf/Hgf/Hs3st3a1/Id4/Igfbp5/Irx2/Jag2/Kdr/Kif26b/Klhl3/Lama3/Lamc1/Lcn2/Lgr4/Llgl2/Lrp2/Met/Mmp14/Mmp2/Naglu/Nfatc1/Nog…	114	Increased	Saline. Diff vs NSCs
GO:0060632	regulation of microtubule-based movement	19/2482	37/13775	4.27047e-06	0.000243359	0.000186552	Anxa5/Bbs4/Caly/Ccdc39/Ccdc40/Ccdc65/Cfap206/Cfap298/Cfap43/Cfap45/Cfap69/Cnih2/Drc1/Gas2l2/Kif9/Lamp1/Rsph4a/Spag6l/Tacr1	19	Increased	Saline. Diff vs NSCs
GO:0042692	muscle cell differentiation	93/2482	333/13775	4.39182e-06	0.000246937	0.000189295	AW551984/Acadm/Actn1/Actn4/Adamts15/Adra1a/Atp11a/Atp2a2/Bcl2/Bhlhe41/Bmp2/Bvht/C3/Cacna2d2/Cacnb4/Camk2d/Capn2/Capn3/Casp1/Casq1/Casq2/Cav2/Cd81/Cd9/Chrnb1/Cntnap1/Cntnap2/Csrp1/Cxcl10/Dner/Dysf/Ednra/Efemp2/Ehd2/Fgfr2/Fhl2/Fhod3/Flnc/Flot1/Gpx1/Hopx/Igfbp5/Itga8/Lamb2/Lamc1/Ldb3/Lmna/Lmod1/Lncpint/Met/Mir208a/Mmp14/Myh10/Myh6/Myl9/Myof/Naglu/Nek5/Neo1/Nfatc1/Nfatc2/Nid1/Nln/Nox4/Npnt/Pdgfb/Pdgf…	93	Increased	Saline. Diff vs NSCs
GO:0042060	wound healing	69/2482	229/13775	4.68983e-06	0.000260224	0.00019948	Adra2a/Ahnak/Ajuba/Anxa2/Anxa5/Apoe/Apoh/Arhgef19/Axl/B4galt1/Ccn1/Cd109/Cd151/Cd36/Cd9/Cldn19/Cnn2/Col5a1/Cxcr4/Dysf/Enpp4/Entpd2/Epb41l4b/Erbb2/F3/Fgf1/Fgf2/Flna/Fn1/Fzd6/Gas6/Gpx1/Hbegf/Hmox1/Il6ra/Kank1/Kdr/Macf1/Mfsd2b/Myh10/Myof/Nfatc1/Nfe2l2/Nog/Npr2/P2ry1/Papss2/Pdgfa/Pdgfb/Pdia4/Pdpn/Plec/Pparg/Ppl/Prkca/S100a10/Sdc4/Serping1/Slc7a11/Smpd1/Srf/Stxbp3/Tec/Thbs1/Tlr4/Tpm1/Tsku/Tspan9/Wnt5a	69	Increased	Saline. Diff vs NSCs
GO:0016042	lipid catabolic process	68/2482	225/13775	4.88862e-06	0.000267731	0.000205235	Abhd4/Acacb/Acad11/Acadm/Acox1/Acox2/Adora1/Adra2a/Aig1/Akr1c14/Apoe/Apoh/Asah2/Aspg/Bdh2/Ces1f/Cidea/Clstn3/Crat/Crtc3/Cyp1b1/Cyp46a1/Cyp4f13/Cyp4f14/Dbi/Decr1/Echdc2/Etfbkmt/Hacl1/Hsd17b11/Hsd3b7/Ilvbl/Lonp2/Lpin3/Lpl/Mfsd2a/Mgll/Naaa/Naga/Naglu/Nceh1/Neu3/Nudt7/Phyh/Pik3cg/Pla2g5/Pla2g7/Plaat1/Plaat3/Plb1/Plbd2/Plcd1/Plcd3/Plcd4/Plch1/Pld2/Plpp6/Prdx6/Psap/Rarres2/Scp2/Sctr/Smpd1/Smpd5/Smpdl3a…	68	Increased	Saline. Diff vs NSCs
GO:0010631	epithelial cell migration	73/2482	247/13775	5.43206e-06	0.000289305	0.000221773	Actn4/Adamts9/Adora2b/Amot/Angpt1/Apoe/Apoh/Arhgap5/Arsb/Atp2b4/Bcar1/Cd63/Cib1/Ctsh/Cxcr4/Cyp1b1/Daam2/Dnaja4/Efna1/Emp2/Epb41l4b/Epha2/Fgf1/Fgf18/Fgf2/Fgf7/Fgfr1/Fstl1/Glipr2/Gpx1/Hbegf/Hmox1/Hspb1/Hyal1/Iqsec1/Itga3/Jcad/Jun/Kank1/Kank2/Kdr/Lcn2/Loxl2/Macf1/Met/Nfe2l2/Nos3/Nr4a1/P2rx4/Pdcd6/Pdgfb/Pik3cd/Pik3cg/Plekhg5/Plxnd1/Pparg/Prkca/Ptprm/Rhob/Rras/Sema4a/Sparc/Srf/Stard13/Tacr1/Tgfb2/Tgfb…	73	Increased	Saline. Diff vs NSCs
GO:0090132	epithelium migration	73/2482	247/13775	5.43206e-06	0.000289305	0.000221773	Actn4/Adamts9/Adora2b/Amot/Angpt1/Apoe/Apoh/Arhgap5/Arsb/Atp2b4/Bcar1/Cd63/Cib1/Ctsh/Cxcr4/Cyp1b1/Daam2/Dnaja4/Efna1/Emp2/Epb41l4b/Epha2/Fgf1/Fgf18/Fgf2/Fgf7/Fgfr1/Fstl1/Glipr2/Gpx1/Hbegf/Hmox1/Hspb1/Hyal1/Iqsec1/Itga3/Jcad/Jun/Kank1/Kank2/Kdr/Lcn2/Loxl2/Macf1/Met/Nfe2l2/Nos3/Nr4a1/P2rx4/Pdcd6/Pdgfb/Pik3cd/Pik3cg/Plekhg5/Plxnd1/Pparg/Prkca/Ptprm/Rhob/Rras/Sema4a/Sparc/Srf/Stard13/Tacr1/Tgfb2/Tgfb…	73	Increased	Saline. Diff vs NSCs
GO:0044458	motile cilium assembly	25/2482	57/13775	5.48837e-06	0.000289305	0.000221773	Armc2/Ccdc39/Ccdc40/Cfap206/Cfap221/Cfap43/Cfap44/Cfap47/Cfap54/Cfap61/Cfap69/Dnaaf3/Dnah1/Drc7/Foxj1/Ift81/Meig1/Mns1/Pfn4/Rsph9/Spag6l/Spef2/Ttc12/Ulk4/Zmynd10	25	Increased	Saline. Diff vs NSCs
GO:0022612	gland morphogenesis	40/2482	112/13775	5.9855e-06	0.000311616	0.000238876	Ar/Bcl2/Btbd7/Capn1/Cebpb/Csf1/Csmd1/Cyp7b1/Dag1/Edar/Epha2/Fgf1/Fgf18/Fgf7/Fgfr1/Fgfr2/Hgf/Id4/Igfbp5/Itpr1/Met/Mmp2/Nfkb1/Nog/Pdgfa/Pdgfb/Plxna1/Plxnd1/Rarg/Rln1/Rps6ka1/Sema3c/Smo/Sostdc1/Sulf2/Tgfbr2/Tgm2/Tnfaip3/Trp63/Wnt5a	40	Increased	Saline. Diff vs NSCs
GO:0090130	tissue migration	73/2482	248/13775	6.36325e-06	0.000324602	0.000248831	Actn4/Adamts9/Adora2b/Amot/Angpt1/Apoe/Apoh/Arhgap5/Arsb/Atp2b4/Bcar1/Cd63/Cib1/Ctsh/Cxcr4/Cyp1b1/Daam2/Dnaja4/Efna1/Emp2/Epb41l4b/Epha2/Fgf1/Fgf18/Fgf2/Fgf7/Fgfr1/Fstl1/Glipr2/Gpx1/Hbegf/Hmox1/Hspb1/Hyal1/Iqsec1/Itga3/Jcad/Jun/Kank1/Kank2/Kdr/Lcn2/Loxl2/Macf1/Met/Nfe2l2/Nos3/Nr4a1/P2rx4/Pdcd6/Pdgfb/Pik3cd/Pik3cg/Plekhg5/Plxnd1/Pparg/Prkca/Ptprm/Rhob/Rras/Sema4a/Sparc/Srf/Stard13/Tacr1/Tgfb2/Tgfb…	73	Increased	Saline. Diff vs NSCs
GO:0097529	myeloid leukocyte migration	43/2482	124/13775	6.50999e-06	0.000324602	0.000248831	App/B4galt1/Bcr/Camk1d/Cd200/Cd81/Cd9/Cd99l2/Cnn2/Csf1/Cxcl10/Dysf/Ednra/Emp2/Gpr35/Hc/Il17rc/Il1r1/Itga1/Itga9/Lbp/Lgals3/Mmp14/Mmp2/Mmp28/Mtus1/Nbl1/P2rx4/Pawr/Pdgfb/Pdgfd/Pgf/Pla2g7/Prkca/Rac3/Rarres2/Rin3/Ripor2/Sirpa/Thbs1/Tlr2/Vegfd/Wdr1	43	Increased	Saline. Diff vs NSCs
GO:0051924	regulation of calcium ion transport	60/2482	193/13775	6.55817e-06	0.000324602	0.000248831	Ace/Ahnak/Ahr/Atp1b1/Atp2b2/Bcl2/Cacna1a/Cacna1d/Cacnb4/Cacng6/Calm1/Camk2d/Capn3/Casq1/Casq2/Cracr2a/Cracr2b/Cxcl10/Cxcr4/Dbi/Dysf/Ednra/Efhb/Gem/Gja1/Gjc2/Gnao1/Gpr35/Hpca/Hspa2/Icam1/Itpr1/Jak3/Jph4/Lgals3/Ngf/Nol3/Nos3/Oprl1/P2rx4/Pacsin3/Pawr/Pdgfb/Pdgfrb/Pik3cg/Prnp/Psen2/Rapgef3/Rgs4/Rgs9/S100a1/Saraf/Slc8a1/Stim1/Tgfb2/Tmbim6/Tspan18/Tspo/Vmp1/Wfs1	60	Increased	Saline. Diff vs NSCs
GO:0001817	regulation of cytokine production	124/2482	477/13775	6.6165e-06	0.000324602	0.000248831	Ackr1/Adora2b/Adra2a/Afap1l2/Angpt1/Ankrd42/Anxa4/App/Aqp4/Arid5a/Arrb1/Axl/Bcl6/C3/Cadm1/Capn2/Casp1/Ccn1/Cd14/Cd200/Cd274/Cd36/Cd46/Cd55/Cd59a/Cd81/Cebpb/Chid1/Chrna7/Cidea/Clu/Cyp1b1/Dlk1/Eif2ak2/Epha2/Ezr/F3/Fcgr2b/Fgfr1/Flot1/Fn1/Foxj1/Fzd5/Gas6/Gpam/Gprc5b/H2-D1/H2-M5/Hc/Heg1/Hfe/Hgf/Hk1/Hmox1/Hspb1/Icosl/Ifih1/Ifngr1/Igtp/Ikbke/Il17d/Il17rc/Il1r1/Il1r2/Il6ra/Irf1/Irf7/Irgm1/Irgm2/Isg15/Jak…	124	Increased	Saline. Diff vs NSCs
GO:0070374	positive regulation of ERK1 and ERK2 cascade	44/2482	128/13775	6.61982e-06	0.000324602	0.000248831	Acta2/Adra1a/Angpt1/Apoe/App/Arrb1/Bmp2/C3/Camk2d/Cavin3/Ccn2/Cd36/Chrna7/Cib1/Cxcr4/Ednra/Fgf1/Fgf18/Fgf2/Fgfr2/Gas6/Gcnt2/Glipr2/Gpr55/Icam1/Jun/Kdr/Mt3/Ngf/Nod1/Nox4/Npnt/Ntsr2/P2ry1/Pdgfa/Pdgfb/Pdgfd/Pdgfrb/Pla2g5/Prkca/Thpo/Tlr2/Tlr4/Tpbg	44	Increased	Saline. Diff vs NSCs
GO:0061138	morphogenesis of a branching epithelium	50/2482	152/13775	6.69806e-06	0.000324663	0.000248878	Adamts16/Ahr/Angpt1/Ar/Bcl2/Bmp2/Btbd7/Col4a1/Csf1/Csmd1/Ctsh/Ctsz/Cxcr4/Dag1/Ednra/Epha2/Fgf1/Fgf2/Fgf7/Fgfr1/Fgfr2/Fzd5/Hgf/Hs3st3a1/Kdr/Lgr4/Llgl2/Met/Mmp14/Nfatc1/Nog/Npnt/Pdgfa/Pdgfb/Pgf/Plxna1/Plxnd1/Rdh10/Sema3c/Sema3e/Smo/Socs3/Spint2/Srf/Tgfbr2/Tgm2/Tmem59l/Tmem67/Trp63/Wnt5a	50	Increased	Saline. Diff vs NSCs
GO:0032715	negative regulation of interleukin-6 production	15/2482	26/13775	6.81011e-06	0.000326344	0.000250166	Aqp4/Arrb1/Cd200/Chrna7/Foxj1/Gas6/Hgf/Klf2/Nlrc3/Nmb/Sirpa/Tlr4/Tnfaip3/Tnfrsf1a/Zc3h12a	15	Increased	Saline. Diff vs NSCs
GO:0036158	outer dynein arm assembly	12/2482	18/13775	7.19871e-06	0.0003373	0.000258564	Ccdc103/Daw1/Dnaaf4/Dnaaf5/Dnah5/Dnai1/Dnai2/Dnal1/Odad1/Odad3/Odad4/Zmynd10	12	Increased	Saline. Diff vs NSCs
GO:0048266	behavioral response to pain	12/2482	18/13775	7.19871e-06	0.0003373	0.000258564	Adam11/Cacna1a/Cacna1e/Capn2/Cntnap2/Grin2b/P2rx4/Scn3a/Tacr1/Thbs1/Tspo/Vwa1	12	Increased	Saline. Diff vs NSCs
GO:0001508	action potential	40/2482	113/13775	7.67172e-06	0.000355513	0.000272526	Adra1a/Atp2a2/Cacna1d/Cacna1i/Cacnb4/Calm1/Camk2d/Cd36/Chrna7/Cldn19/Cntnap1/Cntnap2/Ctnna3/Dcdc2a/Fgf12/Flna/Gpr35/Gpr88/Grin2b/Hcn4/Kcnb1/Kcnc2/Kcnj5/Kcnq2/Myh14/Ndp/Nedd4l/Npr2/Ntrk2/P2rx4/Pawr/Pkp2/Pmp22/Rapgef4/Scn3a/Scn3b/Slc4a3/Snta1/Tacr1/Usp53	40	Increased	Saline. Diff vs NSCs
GO:0030003	intracellular monoatomic cation homeostasis	100/2482	369/13775	8.05993e-06	0.000369443	0.000283204	1600014C10Rik/Adcy8/Adora1/Anxa7/Apoe/App/Atp1a1/Atp1b1/Atp1b2/Atp2a2/Atp2b2/Atp2b3/Atp2b4/Atp6ap1/Atp6v0a2/Atp6v1a/Atp7b/Bcap31/Bcl2/Bdh2/Bmp6/Bnip3/Cacna1a/Cacnb4/Calb2/Calm1/Camk2d/Capn3/Casq1/Casq2/Cav2/Cxcl10/Dbi/Ednra/Efhc1/Erc1/Erc2/Fgf2/Flna/Fth1/Fxyd1/Gpr12/Grin2b/Grina/Hfe/Hmox1/Itpr1/Lacc1/Lcn2/Lrrk2/Mt1/Mt2/Mt3/Naglu/Ncs1/Neo1/Ngf/Nol3/Nppc/P2ry1/Pacs2/Plcd1/Plch1/Prkca/Prnp/Psen2/Pth…	100	Increased	Saline. Diff vs NSCs
GO:0030048	actin filament-based movement	36/2482	98/13775	8.32216e-06	0.000377361	0.000289274	Acta2/Actn4/Adora1/Atp1a1/Atp2a2/Cacna1d/Camk2d/Casq2/Ctnna3/Emp2/Epdr1/Flna/Frmd6/Fxyd1/Gsn/Hcn4/Kcnj5/Myh10/Myh14/Myh6/Myl6/Myo1c/Myo1d/Myo1e/Myo1h/Myo5b/Myo7a/Myrip/Nedd4l/Parva/Pdpn/Pkp2/Scn3b/Shtn1/Snta1/Tpm1	36	Increased	Saline. Diff vs NSCs
GO:0002252	immune effector process	97/2482	356/13775	8.60605e-06	0.000386082	0.000295959	A2m/Ace/Adora2b/Ahr/Angpt1/App/Arid5a/Axl/Bcl6/Bcr/C1ra/C1s1/C1s2/C3/C4a/C4b/Cadm1/Casp1/Cd36/Cd46/Cd55/Cd59a/Cd59b/Cd81/Cebpb/Clcf1/Clu/Cplx2/Cracr2a/Ctsh/Ddx60/Dnajb9/Dysf/Emp2/Ephb6/Fas/Fcgr2b/Fgl2/Fosl2/Foxj1/Fzd5/Gprc5b/Gzmm/H2-D1/H2-M5/Hc/Hfe/Hk1/Hmox1/Icam1/Icosl/Ifi35/Il1r1/Il2rb/Il6ra/Irf1/Irf7/Jak3/Lacc1/Lamp1/Lbp/Lgals3/Loxl3/Nod1/Nppc/Nr4a3/Parp3/Pla2g5/Pld2/Plec/Ppl/Prdx1/Psen2/Relb/…	97	Increased	Saline. Diff vs NSCs
GO:0001667	ameboidal-type cell migration	96/2482	352/13775	9.1688e-06	0.000406998	0.000311993	Acta2/Actn4/Adamts9/Adora2b/Amot/Angpt1/Apoe/Apoh/Arhgap5/Arsb/Atp2b4/Bcar1/Cd63/Cib1/Crb2/Ctsh/Cxcr4/Cyp1b1/Daam2/Dnaja4/Ednra/Efna1/Emp2/Epb41l4b/Epha2/Fgf1/Fgf18/Fgf2/Fgf7/Fgfr1/Fn1/Folr1/Fstl1/Glipr2/Gpx1/Hbegf/Hmox1/Hspb1/Hyal1/Iqsec1/Itga3/Itgb4/Jcad/Jun/Kank1/Kank2/Kdr/Lcn2/Loxl2/Macf1/Met/Nfe2l2/Nos3/Nr4a1/Nrtn/P2rx4/Pdcd6/Pdgfb/Pdlim1/Pik3cd/Pik3cg/Plec/Plekhg5/Plxnd1/Pmp22/Pparg/Prkca/P…	96	Increased	Saline. Diff vs NSCs
GO:0001763	morphogenesis of a branching structure	53/2482	166/13775	9.55157e-06	0.000419573	0.000321632	Adamts16/Ahr/Angpt1/Ar/Bcl2/Bmp2/Btbd7/Col4a1/Cpe/Csf1/Csmd1/Ctsh/Ctsz/Cxcr4/Dag1/Ednra/Epha2/Epha7/Fgf1/Fgf2/Fgf7/Fgfr1/Fgfr2/Fzd5/Hgf/Hs3st3a1/Kdr/Lgr4/Llgl2/Lrrk2/Met/Mmp14/Nfatc1/Nog/Npnt/Pdgfa/Pdgfb/Pgf/Plxna1/Plxnd1/Rdh10/Sema3c/Sema3e/Smo/Socs3/Spint2/Srf/Tgfbr2/Tgm2/Tmem59l/Tmem67/Trp63/Wnt5a	53	Increased	Saline. Diff vs NSCs
GO:0060445	branching involved in salivary gland morphogenesis	13/2482	21/13775	9.792e-06	0.0004257	0.000326329	Btbd7/Dag1/Fgf7/Fgfr1/Fgfr2/Hgf/Met/Pdgfa/Pdgfb/Plxna1/Plxnd1/Sema3c/Tgm2	13	Increased	Saline. Diff vs NSCs
GO:0098739	import across plasma membrane	46/2482	138/13775	1.044e-05	0.000444832	0.000340996	Abcc1/Acsl6/Atp1a1/Atp1b1/Atp1b2/Cacna1a/Cacna1d/Cacna1e/Cd36/Gfap/Hcn2/Hcn4/Kcnj16/Kcnj5/Lcn2/Lrp2/Lrrc8c/Nalf1/Pawr/Prnp/Rgs2/Rgs4/Scnn1a/Slc12a5/Slc12a7/Slc12a8/Slc1a3/Slc22a4/Slc24a4/Slc2a1/Slc2a10/Slc38a1/Slc38a3/Slc39a11/Slc39a12/Slc39a14/Slc39a4/Slc3a2/Slc43a2/Slc7a11/Slc7a2/Slc7a8/Slc8a1/Steap2/Thbs1/Wnk2	46	Increased	Saline. Diff vs NSCs
GO:0008016	regulation of heart contraction	45/2482	134/13775	1.04431e-05	0.000444832	0.000340996	Adora1/Adra1a/Atp1a1/Atp1b1/Atp2a2/Atp2b4/Cacna1d/Cacna1e/Calm1/Casq2/Ccn2/Chrna7/Ctnna3/Ednra/Flna/Fxyd1/Gaa/Gja1/Gnao1/Hbegf/Hcn4/Hopx/Kcnj5/Mir208a/Myh6/Nos3/P2rx4/Pkp2/Prkca/Rgs2/Rgs4/Rnls/S100a1/Scn3b/Slc4a3/Slc8a1/Snta1/Sptbn4/Srebf1/Tgfb2/Thra/Thrb/Tnni3/Tpm1/Zc3h12a	45	Increased	Saline. Diff vs NSCs
GO:0055074	calcium ion homeostasis	68/2482	230/13775	1.10955e-05	0.000467898	0.000358677	1600014C10Rik/Adcy8/Adora1/Ank/Anxa7/Apoe/App/Atp1b1/Atp2a2/Atp2b2/Atp2b3/Atp2b4/Atp7b/Bcap31/Bcl2/Bnip3/Cacna1a/Cacnb4/Calb2/Calm1/Camk2d/Capn3/Casq1/Casq2/Cav2/Cxcl10/Dbi/Ednra/Efhc1/Erc1/Erc2/Fam20a/Fgf2/Fgfr1/Flna/Fxyd1/Gpr12/Grin2b/Grina/Itpr1/Kdr/Ncs1/Ngf/Nol3/Nppc/P2ry1/Pacs2/Plcd1/Plch1/Prkca/Psen2/Pth1r/Ryr1/S100b/Slc24a4/Slc8a1/Stim1/Synpo/Tgfb2/Tgm2/Tmbim6/Tmtc4/Tnni3/Tpcn2/Trpc7/Tspoa…	68	Increased	Saline. Diff vs NSCs
GO:0120316	sperm flagellum assembly	18/2482	36/13775	1.23777e-05	0.000516801	0.000396165	Armc2/Cfap206/Cfap221/Cfap43/Cfap44/Cfap47/Cfap54/Cfap61/Cfap69/Dnah1/Drc7/Ift81/Meig1/Mns1/Pfn4/Spag6l/Spef2/Ttc12	18	Increased	Saline. Diff vs NSCs
GO:0006873	intracellular monoatomic ion homeostasis	100/2482	374/13775	1.48555e-05	0.000614171	0.000470806	1600014C10Rik/Adcy8/Adora1/Anxa7/Apoe/App/Atp1a1/Atp1b1/Atp1b2/Atp2a2/Atp2b2/Atp2b3/Atp2b4/Atp6ap1/Atp6v0a2/Atp6v1a/Atp7b/Bcap31/Bcl2/Bdh2/Bmp6/Bnip3/Cacna1a/Cacnb4/Calb2/Calm1/Camk2d/Capn3/Casq1/Casq2/Cav2/Cxcl10/Dbi/Ednra/Efhc1/Erc1/Erc2/Fgf2/Flna/Fth1/Fxyd1/Gpr12/Grin2b/Grina/Hfe/Hmox1/Itpr1/Lacc1/Lcn2/Lrrk2/Mt1/Mt2/Mt3/Naglu/Ncs1/Neo1/Ngf/Nol3/Nppc/P2ry1/Pacs2/Plcd1/Plch1/Prkca/Prnp/Psen2/Pth…	100	Increased	Saline. Diff vs NSCs
GO:0003018	vascular process in circulatory system	50/2482	156/13775	1.50023e-05	0.00061422	0.000470843	Abcc1/Ace/Acta2/Add3/Adora1/Adora2b/Adra1a/Adra2a/Ahr/Amot/Angpt1/Apoe/Asic2/Bcr/Bmp6/Capn1/Cd36/Cd38/Ednra/Gclc/Gclm/Gja1/Gpx1/Grip2/Gucy1a1/Icam1/Itga1/Kdr/Klf2/Mfsd2a/Mgll/Mmp2/Nos3/Nppc/Npr3/P2rx4/P2ry1/Pdgfb/Plec/Ptprm/Ramp2/Rgs2/Slc22a5/Slc2a1/Slc8a1/Smad6/Snta1/Tacr1/Tgfbr3/Vstm4	50	Increased	Saline. Diff vs NSCs
GO:0034341	response to type II interferon	33/2482	89/13775	1.55876e-05	0.000632047	0.00048451	Aqp4/Calm1/Capg/Casp1/Dapk1/Flnb/Gbp2/Gbp6/Gsn/Ifitm1/Ifitm2/Ifitm7/Ifngr1/Igtp/Irf1/Irgm1/Irgm2/Myo1c/Nlrc5/Parp9/Pparg/Rab11fip5/Rab7b/Sirpa/Slc22a21/Slc22a5/Slc26a6/Stxbp2/Stxbp3/Tlr2/Tlr4/Vamp8/Vim	33	Increased	Saline. Diff vs NSCs
GO:0003015	heart process	55/2482	177/13775	1.58714e-05	0.000632163	0.000484598	Ace/Adora1/Adra1a/Atp1a1/Atp1b1/Atp2a2/Atp2b4/Cacna1d/Cacna1e/Calm1/Camk2d/Casq2/Ccn2/Chrna7/Ctnna3/Cxcr4/Ednra/Flna/Fxyd1/Gaa/Gja1/Gnao1/Gpx1/Gsn/Hbegf/Hcn4/Hopx/Kcnj5/Met/Mir208a/Myh6/Nedd4l/Nos3/Nox4/P2rx4/Pkp2/Prkca/Psen2/Rgs2/Rgs4/Rnls/S100a1/Scn3b/Sgcg/Slc4a3/Slc8a1/Snta1/Sptbn4/Srebf1/Tgfb2/Thra/Thrb/Tnni3/Tpm1/Zc3h12a	55	Increased	Saline. Diff vs NSCs
GO:0019226	transmission of nerve impulse	27/2482	67/13775	1.59138e-05	0.000632163	0.000484598	Cacna1a/Cacna1e/Cacna1i/Cacnb4/Cacng2/Chrna7/Cldn19/Cntnap1/Cntnap2/Dcdc2a/Fgf12/Gpr35/Gpr88/Kcnq2/Mag/Myh14/Nfasc/Npr2/Ntrk2/P2rx4/Pawr/Plec/Pmp22/Prx/Rapgef4/Scn3a/Sptbn4	27	Increased	Saline. Diff vs NSCs
GO:0002274	myeloid leukocyte activation	45/2482	136/13775	1.60402e-05	0.000632163	0.000484598	Adora2b/App/Batf3/Bcr/Camk4/Casp1/Cd200/Clu/Cplx2/Crtc3/Dysf/Fn1/Hmox1/Ifi35/Ifngr1/Ifngr2/Irgm1/Jun/Lbp/Lrrk2/Ltbr/Naglu/Ndrg1/Nppc/Nr1d1/Nr4a3/Pla2g5/Pld2/Plpp6/Plscr1/Plscr2/Pparg/Relb/Sbno2/Slc7a2/Stxbp2/Tgfbr2/Thbs1/Tlr2/Tlr3/Tlr4/Tmem106a/Vamp2/Vamp8/Wnt5a	45	Increased	Saline. Diff vs NSCs
GO:0010959	regulation of metal ion transport	85/2482	308/13775	1.82192e-05	0.000711392	0.000545333	Ace/Adora1/Ahnak/Ahr/Atp1a1/Atp1b1/Atp1b2/Atp2b2/Atp2b4/Bcl2/Cacna1a/Cacna1d/Cacnb4/Cacng6/Calm1/Camk2d/Capn3/Casq1/Casq2/Cd63/Cracr2a/Cracr2b/Cxcl10/Cxcr4/Dbi/Dysf/Ednra/Efhb/Fgf12/Fhl1/Flna/Fxyd1/Fxyd3/Fxyd7/Gem/Gja1/Gjc2/Gnao1/Gpr35/Hfe/Hpca/Hspa2/Icam1/Itpr1/Jak3/Jph4/Kcnab1/Kcnc2/Kcns1/Lcn2/Lgals3/Nedd4l/Ngf/Nol3/Nos3/Oprl1/P2rx4/Pacsin3/Pawr/Pdgfb/Pdgfrb/Per1/Pik3cg/Prnp/Psen2/Rapgef3/Rgs4/…	85	Increased	Saline. Diff vs NSCs
GO:0006874	intracellular calcium ion homeostasis	64/2482	216/13775	1.84331e-05	0.000713141	0.000546673	1600014C10Rik/Adcy8/Adora1/Anxa7/Apoe/App/Atp1b1/Atp2a2/Atp2b2/Atp2b3/Atp2b4/Atp7b/Bcap31/Bcl2/Bnip3/Cacna1a/Cacnb4/Calb2/Calm1/Camk2d/Capn3/Casq1/Casq2/Cav2/Cxcl10/Dbi/Ednra/Efhc1/Erc1/Erc2/Fgf2/Flna/Fxyd1/Gpr12/Grin2b/Grina/Itpr1/Ncs1/Ngf/Nol3/Nppc/P2ry1/Pacs2/Plcd1/Plch1/Prkca/Psen2/Pth1r/Ryr1/S100b/Slc24a4/Slc8a1/Stim1/Synpo/Tgfb2/Tgm2/Tmbim6/Tmtc4/Tnni3/Tpcn2/Trpc7/Tspoap1/Wfs1/Wnt5a	64	Increased	Saline. Diff vs NSCs
GO:0090287	regulation of cellular response to growth factor stimulus	72/2482	251/13775	1.94368e-05	0.000744167	0.000570457	Angpt1/Atp2b4/Bambi/Bmp2/Cav2/Ccn1/Cd109/Cd59a/Cd63/Cdkn2b/Chrd/Chrdl1/Cidea/Cited2/Cnmd/Crb2/Creb3l1/Crim1/Fam20c/Fgf1/Fgf18/Fgf2/Fgfr1/Folr1/Fstl1/Fstl3/Fstl5/Grb10/Itga3/Itga8/Jcad/Kdr/Lats2/Lrp2/Mir675/Mt3/Myo1c/Myof/Nanog/Nbl1/Neo1/Ngf/Nog/Npnt/Nrros/Pals1/Pdcd6/Pdgfb/Peg10/Pparg/Prdm16/Ptprf/Runx2/Ryr1/Scube3/Ski/Slc2a10/Smad6/Sorl1/Sostdc1/Sulf2/Tgfb1i1/Tgfb3/Tgfbr3/Thbs1/Tmem108/Tmem53/Va…	72	Increased	Saline. Diff vs NSCs
GO:0007009	plasma membrane organization	40/2482	117/13775	1.97644e-05	0.000744167	0.000570457	Ahnak/Ano4/Anxa2/Ar/Atp2a2/Baiap2/Cav2/Cd9/Clu/Col5a1/Cxcr4/Degs1/Dmkn/Dysf/Ehd2/Emp2/Epb41l3/Flot1/Folr1/Folr2/Gsn/Myh10/Myof/Ndrg1/Pacsin1/Pacsin2/Pacsin3/Pals1/Plec/Plscr1/Plscr2/Prx/Psap/S100a10/Smpd1/Spta1/Sptb/Sptbn1/Tgfb2/Xkr4	40	Increased	Saline. Diff vs NSCs
GO:0051897	positive regulation of phosphatidylinositol 3-kinase/protein kinase B signal transduction	40/2482	117/13775	1.97644e-05	0.000744167	0.000570457	Akr1c14/Angpt1/Axl/C1qtnf12/Cass4/Cat/F3/Fgf2/Fgfr1/Fn1/Gas6/Gcnt2/Gpx1/Hbegf/Hgf/Igfbp5/Itsn1/Kdr/Lrp2/Musk/Nox4/Ntrk2/P2rx4/Pdgfa/Pdgfb/Pdgfd/Pdgfrb/Pik3cd/Pik3cg/Plxnb1/Reln/Ror1/Sema3e/Sema4d/Stox1/Tgfb2/Thbs1/Thpo/Tpbg/Tspyl5	40	Increased	Saline. Diff vs NSCs
GO:0007214	gamma-aminobutyric acid signaling pathway	13/2482	22/13775	1.99818e-05	0.000745693	0.000571627	Cacna1a/Cacnb4/Gabra3/Gabra4/Gabrb1/Gabrb2/Gabrb3/Gabrg2/Gabrg3/Gpr156/Phf24/Plcl1/Shisa7	13	Increased	Saline. Diff vs NSCs
GO:0007611	learning or memory	72/2482	253/13775	2.59978e-05	0.000954178	0.000731445	Adcy3/Adcy8/Aph1c/Apoe/App/Atxn1/C1ql1/Cacna1e/Camk4/Casp1/Chrd/Chrna7/Chst10/Clstn3/Cntnap2/Comt/Csmd1/Cyp7b1/Dbi/Dcdc2a/Dnaaf4/Epm2a/Gabrb3/Gpr88/Grin2b/Grm4/Idua/Itga3/Itga8/Jph4/Jun/Kcnab1/Kcnq2/Lcn2/Musk/Nedd9/Ngf/Nog/Npas4/Nrxn2/Nrxn3/Ntrk2/Oprl1/Pak6/Pgrmc1/Ppp1r1b/Prkar1b/Prkca/Prkn/Prnp/Psen2/Rapgef3/Rcan1/Reln/S100b/Shank1/Shank2/Shank3/Shisa7/Slc12a5/Slc2a4/Slc7a11/Sorcs3/Srf/Synpo/Tac…	72	Increased	Saline. Diff vs NSCs
GO:0009410	response to xenobiotic stimulus	60/2482	201/13775	2.6021e-05	0.000954178	0.000731445	Abcc1/Add3/Adra1a/Ahr/Akr1c13/Aox1/Asic2/Atp1a1/Bcl2/Casp1/Cd38/Cers1/Chrna7/Cntnap2/Cryz/Cyp1b1/Cyp2d22/Cyp46a1/Dpyd/Fmo1/Fmo5/Fos/Fosl2/Gabrb3/Gabrg3/Gas6/Gclc/Gclm/Gpx1/Gsta4/Gstm1/Gstm3/Gstm4/Gsto2/Jun/Kcnq2/Kdr/Lcn2/Mat2a/Mgst1/Mmp2/Nceh1/Nfatc2/Nfe2l2/Npas2/Nqo1/Pde4a/Prnp/Ptprm/Shank2/Slc12a5/Slc1a3/Slc22a12/Sult1a1/Tgfbr2/Uchl1/Uchl1os/Ugt1a1/Ugt1a6a/Ugt1a6b	60	Increased	Saline. Diff vs NSCs
GO:0001818	negative regulation of cytokine production	55/2482	180/13775	2.70322e-05	0.000976985	0.000748929	Angpt1/Anxa4/Aqp4/Arrb1/Axl/Bcl6/Cd200/Cd274/Cd59a/Chid1/Chrna7/Cidea/Epha2/Ezr/Fcgr2b/Fgfr1/Fn1/Foxj1/Gas6/Hfe/Hgf/Hmox1/Igtp/Il1r2/Irgm1/Irgm2/Jak3/Klf2/Laptm4b/Lbp/Lgr4/Met/Nfkb1/Nlrc3/Nmb/Peli3/Pparg/Prnp/Relb/Sirpa/Slc2a10/Ssc5d/Tgfb2/Tgfb3/Thbs1/Tlr2/Tlr4/Tnfaip3/Tnfrsf1a/Tsku/Tspo/Vsir/Xaf1/Zc3h12a/Zfp36	55	Increased	Saline. Diff vs NSCs
GO:0098661	inorganic anion transmembrane transport	22/2482	51/13775	2.73187e-05	0.000976985	0.000748929	Ank/Ano4/Clcn2/Fxyd1/Gabra3/Gabra4/Gabrb1/Gabrb2/Gabrb3/Gabrg2/Gabrg3/Slc12a5/Slc12a7/Slc12a8/Slc12a9/Slc1a3/Slc20a2/Slc26a1/Slc26a2/Slc26a6/Slc37a1/Xpr1	22	Increased	Saline. Diff vs NSCs
GO:0000302	response to reactive oxygen species	49/2482	155/13775	2.7338e-05	0.000976985	0.000748929	Aldh3a2/Ankzf1/Axl/Bcl2/Bnip3/Capn1/Cat/Cd36/Cryab/Cyp1b1/Ednra/Fbln5/Fos/Gpr37/Gpr37l1/Gpx1/Hgf/Hmox1/Hyal1/Jun/Lcn2/Lrrk2/Map3k5/Met/Mmp2/Mpv17l/Mt3/Net1/Nfe2l2/Nme5/Nos3/Nqo1/Nr4a3/Pawr/Pdgfrb/Pdk2/Pink1/Pld2/Prdx1/Prdx6/Prkca/Psap/Ptprk/Rhob/Sirpa/Slc8a1/Sqstm1/Tacr1/Tnfaip3	49	Increased	Saline. Diff vs NSCs
GO:0007200	phospholipase C-activating G protein-coupled receptor signaling pathway	19/2482	41/13775	2.82893e-05	0.000981598	0.000752465	Adra1a/Adra2a/Anxa7/Cckbr/Gpr157/Gpr27/Gpr35/Gpr55/Inpp5a/Itpr1/Lpar1/Lpar4/Npr3/Ntsr2/Oprl1/P2ry1/Pth1r/Stim1/Tgm2	19	Increased	Saline. Diff vs NSCs
GO:0007411	axon guidance	58/2482	193/13775	2.83981e-05	0.000981598	0.000752465	Ablim1/App/B3gnt2/Boc/Cntn2/Cxcr4/Dag1/Dpysl5/Ednra/Efna1/Efnb3/Epha7/Ephb6/Erbb2/Flot1/Fzd3/Kif5a/Kif5c/L1cam/Lama3/Lamb2/Lgr4/Lrp2/Lrtm2/Matn2/Megf9/Myh10/Ndp/Nectin1/Neo1/Nexn/Nfasc/Nog/Nr4a3/Plxna1/Plxna4/Plxnb1/Plxnb2/Plxnd1/Prtg/Ptprm/Rac3/Reln/Rtn4r/Sema3b/Sema3c/Sema3e/Sema3f/Sema4a/Sema4d/Sema4f/Sema4g/Sema6d/Smo/Tgfb2/Ttc8/Unc5c/Wnt5a	58	Increased	Saline. Diff vs NSCs
GO:0010632	regulation of epithelial cell migration	58/2482	193/13775	2.83981e-05	0.000981598	0.000752465	Adamts9/Adora2b/Amot/Angpt1/Apoe/Apoh/Arhgap5/Arsb/Atp2b4/Bcar1/Cd63/Cib1/Ctsh/Dnaja4/Efna1/Emp2/Epb41l4b/Epha2/Fgf1/Fgf18/Fgf2/Fgf7/Fgfr1/Glipr2/Hbegf/Hmox1/Hspb1/Hyal1/Iqsec1/Itga3/Jcad/Jun/Kdr/Lcn2/Macf1/Met/Nfe2l2/Nos3/P2rx4/Pdcd6/Pdgfb/Pik3cd/Pik3cg/Pparg/Prkca/Ptprm/Rhob/Rras/Sema4a/Sparc/Stard13/Tacr1/Tgfb2/Tgfbr2/Tgfbr3/Thbs1/Wnt5a/Zc3h12a	58	Increased	Saline. Diff vs NSCs
GO:0097485	neuron projection guidance	58/2482	193/13775	2.83981e-05	0.000981598	0.000752465	Ablim1/App/B3gnt2/Boc/Cntn2/Cxcr4/Dag1/Dpysl5/Ednra/Efna1/Efnb3/Epha7/Ephb6/Erbb2/Flot1/Fzd3/Kif5a/Kif5c/L1cam/Lama3/Lamb2/Lgr4/Lrp2/Lrtm2/Matn2/Megf9/Myh10/Ndp/Nectin1/Neo1/Nexn/Nfasc/Nog/Nr4a3/Plxna1/Plxna4/Plxnb1/Plxnb2/Plxnd1/Prtg/Ptprm/Rac3/Reln/Rtn4r/Sema3b/Sema3c/Sema3e/Sema3f/Sema4a/Sema4d/Sema4f/Sema4g/Sema6d/Smo/Tgfb2/Ttc8/Unc5c/Wnt5a	58	Increased	Saline. Diff vs NSCs
GO:0090066	regulation of anatomical structure size	112/2482	435/13775	2.8729e-05	0.00098496	0.000755042	Ace/Acta2/Add3/Adora1/Adora2b/Adra1a/Adra2a/Ahr/Anxa7/Apoe/Aqp4/Arhgap5/Asic2/Atp2b2/Avil/Baiap2/Bbs4/Bloc1s1/Capg/Capn1/Cd38/Cdc42ep3/Cotl1/Cttn/D130043K22Rik/Daam2/Dcx/Ednra/Epha7/Ezr/Fhod3/Fmn1/Fn1/Gclc/Gclm/Gja1/Gpx1/Grip2/Gsn/Gucy1a1/Icam1/Inf2/Itga1/Kank1/Kank2/Kank4/Kdr/Klf2/L1cam/Lmod1/Lrrk2/Macf1/Mag/Map1b/Mgll/Mmp2/Mt3/Myadm/Myo1c/Myo5b/Naa80/Nefl/Ngf/Nos3/Nppc/Npr3/Olfm1/P2rx4/P2ry1/Pd…	112	Increased	Saline. Diff vs NSCs
GO:0006959	humoral immune response	28/2482	73/13775	3.29515e-05	0.00112062	0.000859034	A2m/App/C1ra/C1s1/C1s2/C3/C4a/C4b/Ccl27a/Cd46/Cd55/Cd59a/Cd59b/Cd81/Cxcl10/Cxcl14/Fcgr2b/Foxj1/H2-D1/H2-M5/Hc/Lgals3/Lgals4/Ppl/Rarres2/Rnase4/Serping1/Tfeb	28	Increased	Saline. Diff vs NSCs
GO:0006936	muscle contraction	61/2482	207/13775	3.42737e-05	0.0011562	0.000886309	Acta2/Adora1/Adora2b/Adra1a/Adra2a/Aldoa/Atp1a1/Atp1b1/Atp2a2/Atp2b4/Atp8a2/Cacna1d/Calm1/Camk2d/Casq1/Casq2/Ccn2/Cd38/Chrnb1/Ctnna3/Cttn/Cxcr4/Ednra/Flna/Fxyd1/Gaa/Grip2/Gsn/Gucy1a1/Hcn4/Kcnj5/Lmod1/Met/Myh14/Myh6/Myl6/Nedd4l/Npnt/Nr4a1/P2rx4/Pawr/Pkp2/Prkca/Psen2/Rcsd1/Rgs2/Ryr1/Scn3b/Slc8a1/Snta1/Srf/Sstr2/Sulf2/Synm/Tacr1/Tmod2/Tnni3/Tnnt3/Tpcn2/Tpm1/Zc3h12a	61	Increased	Saline. Diff vs NSCs
GO:0003012	muscle system process	81/2482	295/13775	3.45461e-05	0.0011562	0.000886309	Acta2/Adk/Adora1/Adora2b/Adra1a/Adra2a/Aldoa/Ar/Atp1a1/Atp1b1/Atp2a2/Atp2b4/Atp8a2/Bmp2/Cacna1d/Calm1/Camk2d/Camk2g/Casq1/Casq2/Ccn2/Cd38/Chrnb1/Cmya5/Ctnna3/Cttn/Cxcr4/Ednra/Flna/Foxo1/Fxyd1/Gaa/Gdf1/Grip2/Gsn/Gucy1a1/Hcn4/Igfbp5/Kcnj5/Lmna/Lmod1/Met/Myh14/Myh6/Myl6/Nedd4l/Nfatc1/Nol3/Nos3/Npnt/Nppc/Nr4a1/Nr4a3/P2rx4/P2ry1/Pawr/Pkp2/Pparg/Prkca/Psen2/Rcsd1/Rgs2/Rgs4/Ryr1/Scn3b/Slc8a1/Snta1/Sorbs…	81	Increased	Saline. Diff vs NSCs
GO:0014902	myotube differentiation	34/2482	96/13775	3.55424e-05	0.00117115	0.000897769	Adamts15/Atp11a/Bcl2/Bhlhe41/Capn2/Casp1/Cav2/Cd81/Cd9/Cntnap1/Cntnap2/Cxcl10/Dner/Dysf/Ehd2/Flot1/Gpx1/Lncpint/Met/Mmp14/Neo1/Nfatc2/Nln/Pld3/Plec/Pmp22/Rcan1/Ripor2/Ryr1/Ski/Smo/Sort1/Stim1/Tmem182	34	Increased	Saline. Diff vs NSCs
GO:0050905	neuromuscular process	46/2482	144/13775	3.55482e-05	0.00117115	0.000897769	Ankfn1/Aph1c/App/Atp2b2/Atp8a2/Bcr/Cacna1a/Casq1/Chrnb1/Cntnap1/Cntnap2/Csmd1/Ctnna2/Ednra/Fgf12/Gaa/Gpr88/Grid2/Grin2b/Grin2d/Itpr1/Jph4/Myh10/Myh14/Myo7a/Nefl/Npr2/Nr4a1/Nr4a3/Pmp22/Prkn/Prrt2/Psap/Rac3/Rcsd1/Shank1/Shank3/Slc1a3/Sptbn4/Synm/Tmem150c/Tnni3/Tnnt3/Tpp1/Tuba1a/Uchl1	46	Increased	Saline. Diff vs NSCs
GO:0060972	left/right pattern formation	35/2482	100/13775	3.65485e-05	0.00119374	0.000915089	Ccdc103/Ccdc39/Ccdc40/Cfap45/Cfap52/Cited2/Daam2/Daw1/Dnaaf3/Dnaaf4/Dnah5/Dnai1/Dnai2/Drc1/Dync2li1/Enkur/Folr1/Foxj1/Gja1/Mns1/Nme7/Odad3/Odad4/Pcsk6/Pierce1/Pierce2/Rfx3/Smo/Srf/Tbc1d32/Tgfbr2/Tgif1/Tmem107/Tmem67/Wnt5a	35	Increased	Saline. Diff vs NSCs
GO:0009799	specification of symmetry	36/2482	104/13775	3.7324e-05	0.00119374	0.000915089	Ccdc103/Ccdc39/Ccdc40/Cfap45/Cfap52/Cited2/Daam2/Daw1/Dnaaf3/Dnaaf4/Dnah5/Dnai1/Dnai2/Drc1/Dync2li1/Enkur/Folr1/Foxj1/Gja1/Nbl1/Nme7/Odad3/Odad4/Pcsk6/Pierce1/Pierce2/Rfx3/Smo/Sostdc1/Srf/Tbc1d32/Tgfbr2/Tgif1/Tmem107/Tmem67/Wnt5a	36	Increased	Saline. Diff vs NSCs
GO:0009855	determination of bilateral symmetry	36/2482	104/13775	3.7324e-05	0.00119374	0.000915089	Ccdc103/Ccdc39/Ccdc40/Cfap45/Cfap52/Cited2/Daam2/Daw1/Dnaaf3/Dnaaf4/Dnah5/Dnai1/Dnai2/Drc1/Dync2li1/Enkur/Folr1/Foxj1/Gja1/Nbl1/Nme7/Odad3/Odad4/Pcsk6/Pierce1/Pierce2/Rfx3/Smo/Sostdc1/Srf/Tbc1d32/Tgfbr2/Tgif1/Tmem107/Tmem67/Wnt5a	36	Increased	Saline. Diff vs NSCs
GO:0007431	salivary gland development	16/2482	32/13775	3.77379e-05	0.00119374	0.000915089	Btbd7/Clcn2/Dag1/Edar/Fgf7/Fgfr1/Fgfr2/Hgf/Met/Pdgfa/Pdgfb/Plxna1/Plxnd1/Sema3c/Tfcp2l1/Tgm2	16	Increased	Saline. Diff vs NSCs
GO:0050866	negative regulation of cell activation	42/2482	128/13775	3.7905e-05	0.00119374	0.000915089	Apoe/Axl/Bcl6/Bcr/Cd200/Cd274/Cd9/Cebpb/Dtx1/Dusp3/Erbb2/Fas/Fcgr2b/Fgl2/Fn1/Foxj1/Gclc/Hfe/Hmox1/Hspb1/Irf1/Jak3/Lax1/Lgals3/Loxl3/Nr1d1/Parp3/Pawr/Pdgfa/Pdgfb/Pla2g5/Pparg/Prnp/Rassf5/Rian/Ripor2/Sdc4/Socs1/Tbc1d10c/Tnfaip3/Vsir/Zc3h12a	42	Increased	Saline. Diff vs NSCs
GO:0006941	striated muscle contraction	41/2482	124/13775	3.82156e-05	0.00119374	0.000915089	Adora1/Adra1a/Aldoa/Atp1a1/Atp1b1/Atp2a2/Atp8a2/Cacna1d/Calm1/Camk2d/Casq1/Casq2/Ccn2/Chrnb1/Ctnna3/Cxcr4/Flna/Fxyd1/Gaa/Gsn/Hcn4/Kcnj5/Met/Myh14/Myh6/Nedd4l/Nr4a1/P2rx4/Pkp2/Psen2/Rcsd1/Rgs2/Ryr1/Scn3b/Slc8a1/Snta1/Synm/Tnni3/Tnnt3/Tpm1/Zc3h12a	41	Increased	Saline. Diff vs NSCs
GO:0007613	memory	41/2482	124/13775	3.82156e-05	0.00119374	0.000915089	Adcy8/Aph1c/Apoe/App/Atxn1/Camk4/Casp1/Chrna7/Chst10/Comt/Csmd1/Cyp7b1/Gabrb3/Grin2b/Idua/Itga3/Itga8/Kcnq2/Lcn2/Musk/Ngf/Nog/Npas4/Ntrk2/Pak6/Pgrmc1/Ppp1r1b/Psen2/Rcan1/Reln/S100b/Shank1/Shank2/Shank3/Shisa7/Slc2a4/Sorcs3/Srf/Tacr1/Tafa2/Tuba1a	41	Increased	Saline. Diff vs NSCs
GO:0019216	regulation of lipid metabolic process	73/2482	261/13775	4.30394e-05	0.00133454	0.00102302	Abca2/Abca3/Abcg1/Acacb/Acsl3/Adora1/Adora2b/Adra2a/Akr1c14/Apoe/Apoh/Atp1a1/Avil/Bbs4/Bmp2/Bmp6/C3/Capn2/Ccdc3/Ccn1/Ces1f/Cidea/Cideb/Clcn2/Clstn3/Crebl2/Crtc3/Dbi/Dnajc15/Eef1a2/Ephx2/Erlin2/Etfbkmt/Fgf1/Fgf2/Fmo1/Fmo5/Gk/Gpam/H6pd/Igfbp7/Lonp2/Lpcat3/Lsr/Mboat7/Mfsd2a/Mid1ip1/Nfe2l1/Nfkb1/Nr1d1/Nr4a3/Pdgfa/Pdgfb/Pdgfrb/Pdk1/Pdk2/Pdk4/Pik3cg/Pparg/Ppp2r5a/Psap/Rarres2/Rdh10/Scap/Scp2/Sctr/Sorbs…	73	Increased	Saline. Diff vs NSCs
GO:0010927	cellular component assembly involved in morphogenesis	33/2482	93/13775	4.40715e-05	0.00135657	0.00103991	Abca2/Capn3/Casq1/Casq2/Cd9/Cntnap1/Csrp1/Dag1/Epb41l3/Fhod3/Flnc/Itgb4/Ldb3/Lmod1/Mag/Myh10/Myh6/Myl9/Nfasc/Pals1/Pdgfrb/Pfn4/Pgm5/Plec/Pmp22/Prx/Rfx2/Srf/Tlr2/Tmod2/Tnnt3/Tpm1/Wdr1	33	Increased	Saline. Diff vs NSCs
GO:0032787	monocarboxylic acid metabolic process	116/2482	458/13775	4.50574e-05	0.0013762	0.00105495	Acacb/Acad11/Acadm/Acbd4/Acot11/Acot5/Acot6/Acox1/Acox2/Acsf2/Acsl3/Acsl6/Aig1/Akr1c14/Aldh3a2/Aldh5a1/Aldoa/Aldob/Aldoc/App/Arsb/Asah2/Bdh2/Btd/C3/Cbfa2t3/Ces1f/Cpt1c/Crat/Cryl1/Cyp1b1/Cyp2d22/Cyp4f13/Cyp4f14/Cyp4v3/Cyp7b1/Dbi/Decr1/Degs1/Dsel/Ech1/Echdc2/Eno2/Eno4/Ephx1/Ephx2/Erlin2/Etfbkmt/Fads2/Fads3/Fah/Fmo1/Galt/Gk/Gpam/Gpx1/Gpx4/Grhpr/Gstm4/Hacd2/Hacd3/Hacd4/Hacl1/Hk1/Hoga1/Idh2/Idua/Ilvbl…	116	Increased	Saline. Diff vs NSCs
GO:0007368	determination of left/right symmetry	34/2482	97/13775	4.5362e-05	0.0013762	0.00105495	Ccdc103/Ccdc39/Ccdc40/Cfap45/Cfap52/Cited2/Daam2/Daw1/Dnaaf3/Dnaaf4/Dnah5/Dnai1/Dnai2/Drc1/Dync2li1/Enkur/Folr1/Foxj1/Gja1/Nme7/Odad3/Odad4/Pcsk6/Pierce1/Pierce2/Rfx3/Smo/Srf/Tbc1d32/Tgfbr2/Tgif1/Tmem107/Tmem67/Wnt5a	34	Increased	Saline. Diff vs NSCs
GO:0010634	positive regulation of epithelial cell migration	42/2482	129/13775	4.65456e-05	0.00140202	0.00107475	Adora2b/Amot/Angpt1/Arhgap5/Bcar1/Cib1/Ctsh/Epb41l4b/Fgf1/Fgf18/Fgf2/Fgf7/Fgfr1/Glipr2/Hbegf/Hmox1/Hspb1/Hyal1/Iqsec1/Itga3/Jcad/Jun/Kdr/Lcn2/Met/Nfe2l2/Nos3/P2rx4/Pdcd6/Pdgfb/Pik3cd/Pik3cg/Prkca/Rhob/Rras/Sparc/Tacr1/Tgfb2/Tgfbr2/Thbs1/Wnt5a/Zc3h12a	42	Increased	Saline. Diff vs NSCs
GO:0051896	regulation of phosphatidylinositol 3-kinase/protein kinase B signal transduction	52/2482	171/13775	5.09622e-05	0.00152417	0.00116838	Akr1c14/Angpt1/Axl/C1qtnf12/Cass4/Cat/Cavin3/Cib1/Clcf1/Dag1/Dipk2a/Epha2/F3/Fgf2/Fgfr1/Fn1/Gas6/Gcnt2/Gpx1/Hbegf/Hgf/Igfbp5/Itsn1/Kdr/Lrp2/Musk/Nlrc3/Nox4/Ntrk2/P2rx4/Pdcd6/Pdgfa/Pdgfb/Pdgfd/Pdgfrb/Pik3cd/Pik3cg/Plxnb1/Ptpn13/Rapgef3/Reln/Ror1/Rras/Sema3e/Sema4d/Sfrp5/Stox1/Tgfb2/Thbs1/Thpo/Tpbg/Tspyl5	52	Increased	Saline. Diff vs NSCs
GO:0099111	microtubule-based transport	59/2482	201/13775	5.17656e-05	0.00153729	0.00117844	Agbl4/Ap3m1/App/Aqp4/Bicdl1/Bloc1s1/Caly/Camsap3/Ccdc103/Ccdc39/Ccdc40/Cfap221/Cfap43/Cfap45/Cfap54/Cnih2/Daw1/Dlg2/Dnaaf4/Dnah1/Dnah5/Dnah9/Dnai1/Dync2i2/Dync2li1/Flot2/Fyco1/Hspb1/Ift22/Ift80/Ift81/Katnip/Kif17/Kif1c/Kif27/Kif5a/Kif5c/Lamp1/Lca5l/Mak/Map1b/Map6/Nefl/Nme5/Nme7/Odad3/Odad4/Rab27b/Rfx3/Rpgr/Rsph4a/Spag6l/Spef2/Sybu/Tmem108/Ttc21a/Tuba1a/Uchl1/Ulk4	59	Increased	Saline. Diff vs NSCs
GO:0050890	cognition	78/2482	285/13775	5.39582e-05	0.00158485	0.0012149	Adcy3/Adcy8/Adora1/Aph1c/Apoe/App/Atxn1/C1ql1/Cacna1e/Camk4/Casp1/Chrd/Chrm1/Chrna7/Chst10/Clstn3/Cntnap2/Comt/Csmd1/Cyp7b1/Dbi/Dcdc2a/Dnaaf4/Epm2a/Fam107a/Gabrb3/Gpr88/Grin2b/Grm4/Idua/Itga3/Itga8/Jakmip1/Jph4/Jun/Kcnab1/Kcnq2/Lcn2/Mfsd2a/Musk/Nedd9/Ngf/Nog/Npas4/Nrxn2/Nrxn3/Ntrk2/Oprl1/Pak6/Pgrmc1/Ppp1r1b/Prkar1b/Prkca/Prkn/Prnp/Psen2/Rapgef3/Rcan1/Reln/S100b/Shank1/Shank2/Shank3/Shisa7/Slc12a5…	78	Increased	Saline. Diff vs NSCs
GO:0048167	regulation of synaptic plasticity	64/2482	223/13775	5.41188e-05	0.00158485	0.0012149	Ace/Adcy8/Adora1/Apoe/App/Atp2b2/Baiap2/Bcl2l1/Calb2/Cbln1/Cd38/Chrd/Chrdl1/Chrna7/Cpeb1/Cplx2/Cyp46a1/Dag1/Dbi/Erc1/Erc2/Fam107a/Fcgr2b/Gfap/Gnal/Grid2/Grin2b/Grin2d/Igsf11/Iqsec2/Jph4/Kcnb1/Kcnq2/Kdr/Mgll/Mir124a-1hg/Musk/Nog/Npas4/Ntrk2/Prkar1b/Prkcg/Prnp/Prrt2/Psen2/Rasgrf1/Rasgrf2/Reln/Rims1/S100b/Sctr/Shank2/Shank3/Shisa7/Slc38a1/Slc4a10/Sorcs2/Sorcs3/Sqstm1/Srf/Syap1/Syngr1/Synpo/Vamp2	64	Increased	Saline. Diff vs NSCs
GO:0015711	organic anion transport	71/2482	254/13775	5.55793e-05	0.0016164	0.00123909	Abcc1/Abcc4/Ace/Acsl3/Acsl6/Adora1/Ank/Apoe/Aqp9/Cacna1a/Cacnb4/Cd36/Ces1f/Epm2a/Folr1/Gfap/Gja1/Grin2b/Llgl2/Lrp2/Lrrc8c/Mfsd2a/Mgst1/Nfe2l1/Nmb/Ntrk2/Pla2g5/Plin2/Pparg/Psap/Ptges/Rgs2/Rgs4/Sfxn5/Slc10a3/Slc16a1/Slc16a14/Slc16a4/Slc16a6/Slc16a9/Slc1a3/Slc22a12/Slc22a4/Slc25a21/Slc26a1/Slc26a6/Slc2a1/Slc2a10/Slc2a4/Slc35a2/Slc35b4/Slc38a1/Slc38a3/Slc3a2/Slc43a2/Slc4a10/Slc4a11/Slc4a3/Slc6a15/Slc…	71	Increased	Saline. Diff vs NSCs
GO:0070588	calcium ion transmembrane transport	65/2482	228/13775	5.92807e-05	0.00167874	0.00128687	Adra1a/Ahnak/Ahr/Atp1b1/Atp2a2/Atp2b2/Atp2b3/Atp2b4/Bcl2/Cacna1a/Cacna1d/Cacna1e/Cacna1i/Cacna2d2/Cacnb4/Cacng2/Cacng6/Calm1/Camk2d/Capn3/Casq1/Casq2/Ccn2/Cracr2a/Cxcl10/Dbi/Dysf/Ednra/Fgf2/Flna/Gas6/Gem/Gjc2/Gpr35/Grin2b/Grin2d/Hpca/Hspa2/Itpr1/Nalcn/Nalf1/Ngf/Nol3/Oprl1/P2rx4/P2rx6/Pawr/Pik3cg/Plcd1/Plch1/Prnp/Psen2/Rapgef3/Rgs9/Ryr1/S100a1/Slc24a4/Slc8a1/Stim1/Tgfb2/Tmbim6/Tpcn2/Trpc7/Tspoap1/…	65	Increased	Saline. Diff vs NSCs
GO:0035150	regulation of tube size	38/2482	114/13775	5.93152e-05	0.00167874	0.00128687	Ace/Acta2/Add3/Adora1/Adora2b/Adra1a/Adra2a/Ahr/Apoe/Asic2/Cd38/Ednra/Gclc/Gclm/Gja1/Gpx1/Grip2/Gucy1a1/Icam1/Itga1/Kdr/Klf2/Mgll/Mmp2/Nos3/Nppc/Npr3/P2rx4/P2ry1/Pdgfb/Ptprm/Rgs2/Slc8a1/Smad6/Snta1/Tacr1/Tgfbr3/Vstm4	38	Increased	Saline. Diff vs NSCs
GO:0035296	regulation of tube diameter	38/2482	114/13775	5.93152e-05	0.00167874	0.00128687	Ace/Acta2/Add3/Adora1/Adora2b/Adra1a/Adra2a/Ahr/Apoe/Asic2/Cd38/Ednra/Gclc/Gclm/Gja1/Gpx1/Grip2/Gucy1a1/Icam1/Itga1/Kdr/Klf2/Mgll/Mmp2/Nos3/Nppc/Npr3/P2rx4/P2ry1/Pdgfb/Ptprm/Rgs2/Slc8a1/Smad6/Snta1/Tacr1/Tgfbr3/Vstm4	38	Increased	Saline. Diff vs NSCs
GO:0097746	blood vessel diameter maintenance	38/2482	114/13775	5.93152e-05	0.00167874	0.00128687	Ace/Acta2/Add3/Adora1/Adora2b/Adra1a/Adra2a/Ahr/Apoe/Asic2/Cd38/Ednra/Gclc/Gclm/Gja1/Gpx1/Grip2/Gucy1a1/Icam1/Itga1/Kdr/Klf2/Mgll/Mmp2/Nos3/Nppc/Npr3/P2rx4/P2ry1/Pdgfb/Ptprm/Rgs2/Slc8a1/Smad6/Snta1/Tacr1/Tgfbr3/Vstm4	38	Increased	Saline. Diff vs NSCs
GO:0015849	organic acid transport	62/2482	215/13775	6.02721e-05	0.00168821	0.00129413	Abcc1/Abcc4/Ace/Acsl3/Acsl6/Adora1/Apoe/Aqp9/Cacna1a/Cacnb4/Cd36/Ces1f/Epm2a/Folr1/Fxyd1/Gfap/Gja1/Grin2b/Llgl2/Lrp2/Lrrc8c/Mfsd2a/Nfe2l1/Nmb/Ntrk2/Pla2g5/Plin2/Pparg/Psap/Ptges/Rgs2/Rgs4/Sfxn5/Slc10a3/Slc16a1/Slc16a14/Slc16a4/Slc16a6/Slc16a9/Slc1a3/Slc22a4/Slc25a21/Slc26a1/Slc26a6/Slc2a1/Slc38a1/Slc38a3/Slc3a2/Slc43a2/Slc6a15/Slc6a17/Slc6a19/Slc6a8/Slc7a11/Slc7a14/Slc7a2/Slc7a4/Slc7a8/Slco1a4/Sl…	62	Increased	Saline. Diff vs NSCs
GO:0043542	endothelial cell migration	52/2482	172/13775	6.04503e-05	0.00168821	0.00129413	Adamts9/Adora2b/Amot/Angpt1/Apoe/Apoh/Atp2b4/Bcar1/Cib1/Cxcr4/Cyp1b1/Dnaja4/Efna1/Emp2/Epha2/Fgf1/Fgf18/Fgf2/Fgfr1/Fstl1/Gpx1/Hmox1/Hspb1/Jcad/Kdr/Lcn2/Loxl2/Met/Nfe2l2/Nos3/Nr4a1/P2rx4/Pdcd6/Pdgfb/Pik3cd/Pik3cg/Plekhg5/Plxnd1/Pparg/Prkca/Ptprm/Rhob/Rras/Sema4a/Sparc/Srf/Stard13/Thbs1/Tns3/Vstm4/Wnt5a/Zc3h12a	52	Increased	Saline. Diff vs NSCs
GO:0061572	actin filament bundle organization	47/2482	151/13775	6.089e-05	0.0016893	0.00129497	Actn1/Actn4/Arhgap6/Arhgef10/Arrb1/Baiap2/Bbs4/Ccn2/Dlc1/Ezr/Fam107a/Fhdc1/Fhod1/Flna/Fmn2/Itgb5/Kank2/Kank4/Kctd13/Lpar1/Met/Myh10/Nox4/Pawr/Pdlim1/Pdlim4/Pls3/Prkn/Rapgef3/Rflnb/Rhpn2/S100a10/S1pr1/Sdc4/Shank1/Shank3/Shtn1/Sorbs1/Sorbs3/Spag6l/Srf/Synpo/Synpo2/Tacr1/Tgfb3/Tpm1/Ttc8	47	Increased	Saline. Diff vs NSCs
GO:0061448	connective tissue development	63/2482	220/13775	6.62115e-05	0.00182493	0.00139894	Arid5a/Arrdc3/Bbs4/Bgn/Bmp2/Bmp6/Ccn1/Ccn2/Chadl/Cnmd/Col5a1/Csf1/Csgalnact1/Ecm1/Efemp1/Fgf18/Fgf2/Fgfr1/Fosl2/Id4/Idua/Ift80/Il6ra/Lmna/Lncpint/Loxl2/Lpl/Matn3/Mboat2/Nfatc2/Nog/Nppc/Npr2/Ogn/Optc/Pbxip1/Pdgfb/Pdgfd/Pdgfrb/Pkdcc/Plaat3/Pparg/Prkca/Prrx2/Pth1r/Rarg/Rflnb/Runx2/Serpinh1/Slc26a2/Slc39a13/Slc39a14/Smad9/Sorl1/Srf/Sulf2/Tgfb2/Tgfbr2/Thbs1/Thra/Thrb/Wnt5a/Wnt9a	63	Increased	Saline. Diff vs NSCs
GO:0006956	complement activation	13/2482	24/13775	6.99285e-05	0.00190251	0.00145841	A2m/C1ra/C1s1/C1s2/C3/C4a/C4b/Cd46/Cd55/Cd59a/Cd59b/Hc/Serping1	13	Increased	Saline. Diff vs NSCs
GO:0007288	sperm axoneme assembly	13/2482	24/13775	6.99285e-05	0.00190251	0.00145841	Armc2/Cfap206/Cfap43/Cfap44/Cfap47/Cfap69/Dnah1/Drc7/Meig1/Mns1/Spag6l/Spef2/Ttc12	13	Increased	Saline. Diff vs NSCs
GO:0007599	hemostasis	34/2482	99/13775	7.27066e-05	0.00195614	0.00149952	Adra2a/Anxa2/Anxa5/Anxa7/Apoe/Apoh/Axl/Cd36/Cd9/Enpp4/Entpd2/F3/Flna/Fzd6/Gas6/Il6ra/Mfsd2b/Nfe2l2/P2ry1/Papss2/Pdgfa/Pdgfb/Pdia4/Pdpn/Prkca/Serping1/Slc7a11/Srf/Stxbp3/Tec/Thbs1/Tlr4/Tspan18/Tspan9	34	Increased	Saline. Diff vs NSCs
GO:0007612	learning	47/2482	152/13775	7.29746e-05	0.00195614	0.00149952	Adcy3/App/Atxn1/C1ql1/Cacna1e/Chrd/Chrna7/Chst10/Clstn3/Cntnap2/Comt/Csmd1/Dcdc2a/Epm2a/Gabrb3/Gpr88/Grin2b/Grm4/Idua/Jph4/Jun/Kcnq2/Nog/Npas4/Nrxn2/Nrxn3/Ntrk2/Oprl1/Pak6/Pgrmc1/Ppp1r1b/Prkn/Rapgef3/Reln/Shank1/Shank2/Shank3/Slc12a5/Slc7a11/Sorcs3/Srf/Synpo/Tacr1/Tafa2/Tlr2/Tpbg/Tuba1a	47	Increased	Saline. Diff vs NSCs
GO:0032652	regulation of interleukin-1 production	24/2482	61/13775	7.34751e-05	0.00195614	0.00149952	App/Aqp4/Casp1/Ccn1/Cd36/Chrna7/Fzd5/Gas6/Hk1/Hspb1/Il1r2/Lpl/Nlrc3/Nod1/Panx2/S100a13/S1pr3/Sirpa/Tlr2/Tlr4/Tmem106a/Tnfaip3/Wnt5a/Zc3h12a	24	Increased	Saline. Diff vs NSCs
GO:0008217	regulation of blood pressure	37/2482	111/13775	7.37555e-05	0.00195614	0.00149952	Ace/Acta2/Adamts16/Adora1/Adra1a/Agtrap/Ahr/Ar/Asic2/Atp1a1/Bbs4/Chrna7/Ednra/Emp2/Ephx2/Gas6/Gja1/Gpr37l1/Grip2/Gucy1a1/Hmox1/Kdr/Myh6/Nedd4l/Nos3/Npr3/Oprl1/P2rx4/Pdgfb/Pparg/Ramp2/Rarres2/Rnls/Scnn1a/Tacr1/Tnni3/Tpm1	37	Increased	Saline. Diff vs NSCs
GO:0002237	response to molecule of bacterial origin	54/2482	182/13775	7.70922e-05	0.00201924	0.00154789	Ace/Ahr/Arid5a/Axl/Bcr/Bmp6/Casp1/Cd14/Cd274/Cd36/Cd55/Cebpb/Cmpk2/Cxcl10/Ednra/Eif2ak2/Fcgr2b/Fosl2/Fzd5/Gbp2/Gbp6/Igtp/Irak2/Irgm1/Irgm2/Lbp/Mgst1/Naglu/Nfkb1/Nlrc3/Noct/Nos3/Nqo1/Nr1d1/Nr4a1/Palm3/Plscr1/Plscr2/Prkca/Sbno2/Sirpa/Smad6/Ssc5d/Tab2/Tap2/Tlr2/Tlr4/Tnfaip3/Trim12a/Trim12c/Vim/Wnt5a/Zc3h12a/Zfp36	54	Increased	Saline. Diff vs NSCs
GO:0015850	organic hydroxy compound transport	54/2482	182/13775	7.70922e-05	0.00201924	0.00154789	Abca2/Abca3/Abca5/Abca8a/Abca8b/Abcc4/Abcg1/Adora2b/Anxa2/Apoe/Aqp9/Bmp6/Cadps/Cd36/Ces1f/Chrna7/Ecrg4/Gpm6b/Gramd1b/Gramd1c/Kcnb1/Ldlrap1/Lgals3/Lpcat3/Maob/Mapk15/Nat8l/P2ry1/Pcp4/Pink1/Plcd1/Pltp/Pparg/Prkn/Scp2/Slc10a3/Slc16a1/Slc26a6/Slc29a3/Slc44a2/Slc49a4/Slco1a4/Slco1a5/Soat1/Stard5/Syt1/Syt13/Syt17/Syt2/Syt5/Tgm2/Tpcn2/Tsku/Tspo	54	Increased	Saline. Diff vs NSCs
GO:0051480	regulation of cytosolic calcium ion concentration	20/2482	47/13775	7.9402e-05	0.0020669	0.00158443	Adcy8/Adora1/Atp2b2/Atp2b3/Atp2b4/Cacna1a/Calb2/Cav2/Erc1/Erc2/Fxyd1/Grin2b/Ncs1/P2ry1/Plcd1/Ryr1/Synpo/Trpc7/Tspoap1/Wnt5a	20	Increased	Saline. Diff vs NSCs
GO:0046942	carboxylic acid transport	61/2482	213/13775	8.55632e-05	0.00221362	0.0016969	Abcc1/Abcc4/Ace/Acsl3/Acsl6/Adora1/Apoe/Aqp9/Cacna1a/Cacnb4/Cd36/Ces1f/Epm2a/Folr1/Gfap/Gja1/Grin2b/Llgl2/Lrp2/Lrrc8c/Mfsd2a/Nfe2l1/Nmb/Ntrk2/Pla2g5/Plin2/Pparg/Psap/Ptges/Rgs2/Rgs4/Sfxn5/Slc10a3/Slc16a1/Slc16a14/Slc16a4/Slc16a6/Slc16a9/Slc1a3/Slc22a4/Slc25a21/Slc26a1/Slc26a6/Slc2a1/Slc38a1/Slc38a3/Slc3a2/Slc43a2/Slc6a15/Slc6a17/Slc6a19/Slc6a8/Slc7a11/Slc7a14/Slc7a2/Slc7a4/Slc7a8/Slco1a4/Slco1a5/…	61	Increased	Saline. Diff vs NSCs
GO:0051216	cartilage development	47/2482	153/13775	8.7206e-05	0.00224236	0.00171893	Arid5a/Bgn/Bmp2/Bmp6/Ccn1/Ccn2/Chadl/Cnmd/Csgalnact1/Ecm1/Efemp1/Fgf18/Fgf2/Fgfr1/Fosl2/Idua/Ift80/Loxl2/Matn3/Mboat2/Nfatc2/Nog/Nppc/Npr2/Ogn/Optc/Pbxip1/Pkdcc/Prkca/Prrx2/Pth1r/Rarg/Rflnb/Runx2/Serpinh1/Slc26a2/Slc39a14/Smad9/Srf/Sulf2/Tgfb2/Tgfbr2/Thbs1/Thra/Thrb/Wnt5a/Wnt9a	47	Increased	Saline. Diff vs NSCs
GO:0070371	ERK1 and ERK2 cascade	63/2482	222/13775	8.84691e-05	0.00226106	0.00173326	Acta2/Adra1a/Angpt1/Apoe/App/Arrb1/Atf3/Bmp2/C3/Camk2d/Cavin3/Cckbr/Ccn1/Ccn2/Cd36/Chrna7/Cib1/Clcf1/Cntnap2/Ctsh/Cxcr4/Dusp3/E130311K13Rik/Ednra/Epha2/Epha7/Erbb2/Ezr/Fgf1/Fgf18/Fgf2/Fgfr2/Fn1/Gas6/Gcnt2/Glipr2/Gpr55/Grb10/Icam1/Jun/Kdr/L1cam/Mt3/Ngf/Nod1/Nox4/Npnt/Ntsr2/P2ry1/Pdgfa/Pdgfb/Pdgfd/Pdgfrb/Pla2g5/Prkca/Rras/Sirpa/Tbc1d10c/Thpo/Tlr2/Tlr4/Tpbg/Wnk2	63	Increased	Saline. Diff vs NSCs
GO:1903555	regulation of tumor necrosis factor superfamily cytokine production	37/2482	112/13775	9.12799e-05	0.00231884	0.00177756	Angpt1/App/Arid5a/Axl/Ccn1/Cd14/Cd274/Cd36/Chrna7/Cidea/Clu/Fzd5/Gas6/H2-D1/H2-M5/Hspb1/Ifih1/Ifngr1/Lbp/Lpl/Lrrk2/Nlrc3/Nod1/Sirpa/Thbs1/Tlr2/Tlr3/Tlr4/Tmem106a/Tnfaip3/Tnfrsf1a/Tspo/Vsir/Wnt5a/Zbtb20/Zc3h12a/Zfp36	37	Increased	Saline. Diff vs NSCs
GO:0045785	positive regulation of cell adhesion	90/2482	344/13775	9.22344e-05	0.00232906	0.00178539	Actl6b/Adk/Angpt1/Bcl6/Capn1/Cass4/Ccdc80/Ccn1/Cd274/Cd36/Cd46/Cd55/Cd59a/Cd59b/Cd63/Cd81/Chrd/Cib1/Cited2/Col16a1/Col26a1/Col8a1/Csf1/Dag1/Dysf/Ecm2/Efemp2/Efnb3/Emp2/Epb41l4b/Ephb6/Erbb2/Flna/Flot1/Flot2/Fmn1/Fn1/Fstl3/Gcnt1/Gcnt2/Gpam/H2-D1/H2-M5/Hyal1/Icam1/Icosl/Il6ra/Il6st/Irf1/Irgm1/Itga3/Itpkb/Jak3/Kdr/Kif26b/L1cam/Lamb2/Lamc1/Mfsd2b/Myadm/Nedd9/Nid1/Npnt/Nr4a3/Pawr/Pdgfb/Pdpn/Pld2/Podxl/…	90	Increased	Saline. Diff vs NSCs
GO:0043618	regulation of transcription from RNA polymerase II promoter in response to stress	16/2482	34/13775	9.61157e-05	0.00240611	0.00184445	Atf3/Bag3/Cd36/Cebpb/Cited2/Creb3l1/Hmox1/Jun/Klf2/Muc1/Nfe2l1/Nfe2l2/Pparg/Ppp1r15a/Stox1/Tmbim6	16	Increased	Saline. Diff vs NSCs
GO:0048771	tissue remodeling	44/2482	141/13775	9.64269e-05	0.00240611	0.00184445	Ahr/Axl/Bcr/Capn1/Cd38/Cela1/Cst3/Dlk1/Ednra/Epha2/Flna/Fosl2/Gja1/Gpr137/Gpr55/Idua/Igfbp5/Klf6/Lgr4/Lrrk1/Mmp14/Mmp2/Ndp/Nfkb1/Nol3/Nos3/Nox4/Nppc/Npr2/Npr3/Oscar/Pdk4/Pparg/Prkca/Pth1r/Rab3d/S1pr1/Sema3c/Tgfb2/Tgfbr3/Tgm2/Tmbim1/Tns3/Tpp1	44	Increased	Saline. Diff vs NSCs
GO:2001026	regulation of endothelial cell chemotaxis	10/2482	16/13775	9.81211e-05	0.00242624	0.00185988	Fgf1/Fgf18/Fgf2/Fgfr1/Hspb1/Kdr/Met/P2rx4/Pdgfb/Thbs1	10	Increased	Saline. Diff vs NSCs
GO:1902074	response to salt	66/2482	236/13775	9.83843e-05	0.00242624	0.00185988	Adcy8/Akr1c14/Ank/Anxa11/Anxa5/Anxa7/App/Atp2b4/Calm1/Capn3/Casp1/Cd36/Chrm1/Chrna7/Cpne5/Dlg2/Ednra/Fas/Fgfr1/Fos/Hpca/Itpkb/Itpr1/Jun/Junb/Kcnb1/Kcnq2/Ly6h/Mt1/Nefl/Nfatc1/Nfatc2/Npr2/P2rx4/P2rx6/Pdcd6/Pdgfb/Plcd1/Plec/Pparg/Ppp1r1b/Prkcg/Prkn/Rasa4/Rasgrp2/Rnls/Runx2/Ryr1/S100a16/Slc1a3/Slc8a1/Smpd1/Sorbs1/Sorbs2/Stim1/Syt1/Syt13/Syt17/Syt2/Syt5/Tgm2/Thbs1/Tmbim6/Tspo/Tuba1a/Zc3h12a	66	Increased	Saline. Diff vs NSCs
GO:0071248	cellular response to metal ion	43/2482	137/13775	9.93311e-05	0.00243333	0.00186532	Adcy8/Akr1c14/Atp7b/Bmp6/Bnip3/Capn3/Cpne5/Dlg2/Fas/Fn1/Fos/Gabrb3/Gsn/Hfe/Hmox1/Hpca/Itpkb/Jun/Junb/Kcnb1/Kcnq2/Lrrk2/Mt1/Mt2/Mt3/Nfatc1/Nfatc2/Nfe2l1/Nfe2l2/P2rx4/Pparg/Prnp/Rasa4/Rasgrp2/Slc40a1/Slc41a1/Smpd1/Syt1/Syt13/Syt17/Syt2/Syt5/Tuba1a	43	Increased	Saline. Diff vs NSCs
GO:0071346	cellular response to type II interferon	28/2482	77/13775	9.9826e-05	0.00243333	0.00186532	Aqp4/Calm1/Capg/Casp1/Dapk1/Flnb/Gbp2/Gbp6/Gsn/Ifngr1/Igtp/Irf1/Irgm1/Irgm2/Myo1c/Nlrc5/Parp9/Pparg/Rab11fip5/Rab7b/Sirpa/Slc26a6/Stxbp2/Stxbp3/Tlr2/Tlr4/Vamp8/Vim	28	Increased	Saline. Diff vs NSCs
GO:0051346	negative regulation of hydrolase activity	54/2482	184/13775	0.000106007	0.00256914	0.00196943	A2m/Ahr/Amot/App/Arrb1/Bbs4/Birc7/Cast/Cd109/Cmya5/Cpeb2/Crb2/Cryab/Cst3/Cstb/Ecm1/Epm2a/Gas6/Gpx1/Hgf/Itih5/Lrch1/Lrrk2/Lxn/Mgat5/Ngf/Nol3/Nos3/Nr4a1/Pcsk1n/Pi15/Ppp1r15a/Ppp1r1b/Ppp1r36/Ptprn2/Rgs2/Rps6ka1/Sema4d/Serpina3n/Serpinb6a/Serpinb9/Serping1/Serpinh1/Sfn/Slc39a14/Sorl1/Sort1/Spint2/Tgfb2/Thbs1/Timp2/Tmbim6/Ttc8/Wnt9a	54	Increased	Saline. Diff vs NSCs
GO:0032963	collagen metabolic process	30/2482	85/13775	0.000107763	0.00259677	0.00199061	Adora2b/Ccn2/Col5a1/Creb3l1/Cst3/Ctsb/Ctsl/Fn1/Fosl2/Idua/Il6ra/Larp6/Mmp11/Mmp14/Mmp2/Mmp28/Naglu/Nppc/P3h2/Pdgfb/Pdgfrb/Pparg/Rapgef3/Serpinh1/Tgfb3/Tgfbr3/Tnxb/Tram2/Vim/Vsir	30	Increased	Saline. Diff vs NSCs
GO:0070372	regulation of ERK1 and ERK2 cascade	59/2482	206/13775	0.00011059	0.00264506	0.00202763	Acta2/Adra1a/Angpt1/Apoe/App/Arrb1/Atf3/Bmp2/C3/Camk2d/Cavin3/Ccn1/Ccn2/Cd36/Chrna7/Cib1/Clcf1/Cxcr4/Dusp3/E130311K13Rik/Ednra/Epha2/Epha7/Erbb2/Ezr/Fgf1/Fgf18/Fgf2/Fgfr2/Fn1/Gas6/Gcnt2/Glipr2/Gpr55/Icam1/Jun/Kdr/L1cam/Mt3/Ngf/Nod1/Nox4/Npnt/Ntsr2/P2ry1/Pdgfa/Pdgfb/Pdgfd/Pdgfrb/Pla2g5/Prkca/Rras/Sirpa/Tbc1d10c/Thpo/Tlr2/Tlr4/Tpbg/Wnk2	59	Increased	Saline. Diff vs NSCs
GO:0071706	tumor necrosis factor superfamily cytokine production	38/2482	117/13775	0.000111021	0.00264506	0.00202763	Angpt1/App/Arid5a/Axl/Ccn1/Cd14/Cd274/Cd36/Chrna7/Cidea/Clu/Fzd5/Gas6/H2-D1/H2-M5/Hspb1/Ifih1/Ifngr1/Lbp/Lpl/Lrrk2/Nlrc3/Nod1/Psen2/Sirpa/Thbs1/Tlr2/Tlr3/Tlr4/Tmem106a/Tnfaip3/Tnfrsf1a/Tspo/Vsir/Wnt5a/Zbtb20/Zc3h12a/Zfp36	38	Increased	Saline. Diff vs NSCs
GO:0019932	second-messenger-mediated signaling	56/2482	193/13775	0.000111802	0.0026487	0.00203042	Ackr4/Adcy8/Adora2b/Ahr/Apoe/App/Atp1b1/Atp2a2/Atp2b4/Bcap31/Cacna1d/Casq1/Casq2/Cd36/Cib1/Cmya5/Cxcr4/Efhb/Fhl2/Gucy1a1/Igtp/Irgm1/Irgm2/Itpr1/Kcnc2/Kdr/Ksr2/L1cam/Lpar1/Lrrk2/Mt1/Mt2/Nfatc1/Nfatc2/Nos3/Nppc/Npr2/Ntrk2/Oprl1/P2rx4/Pdgfrb/Pdk2/Pex5l/Prnp/Rcan1/Rcan3/Rln1/Sctr/Slc24a4/Slc8a1/Tbc1d10c/Thbs1/Tnni3/Tpcn2/Tspan18/Vcam1	56	Increased	Saline. Diff vs NSCs
GO:0060078	regulation of postsynaptic membrane potential	35/2482	105/13775	0.000114112	0.00268834	0.0020608	Adora1/App/Atxn1/Baiap2/Begain/Cbln1/Celf4/Chrm1/Chrna7/Cntnap2/Gabra3/Gabra4/Gabrb2/Gabrb3/Gabrg2/Gabrg3/Grid2/Grin2b/Grin2d/Grip2/Igsf11/Insyn2b/Lrrk2/Met/Npas4/P2rx4/Prkar1b/Prkn/Reln/Rgs4/Rims1/Shank1/Shank3/Tmem108/Tmem25	35	Increased	Saline. Diff vs NSCs
GO:0002455	humoral immune response mediated by circulating immunoglobulin	11/2482	19/13775	0.000115329	0.00270191	0.0020712	C1ra/C1s1/C1s2/C3/Cd46/Cd55/Cd81/Fcgr2b/Foxj1/Hc/Serping1	11	Increased	Saline. Diff vs NSCs
GO:0060560	developmental growth involved in morphogenesis	67/2482	242/13775	0.000121456	0.00281994	0.00216168	Ahr/Apoe/App/Cadm1/Clstn3/Cobl/Cpne5/Csf1/Cttn/Cxcr4/D130043K22Rik/Dcx/Ednra/Epha7/Fgf1/Fgfr2/Flrt1/Fmn1/Fn1/Jade2/Kif26b/L1cam/Lamb2/Macf1/Mag/Map1b/Mgll/Mt3/Myo5b/Nedd4l/Ngf/Npr2/Olfm1/Pak6/Plxna1/Plxna4/Prkn/Rarg/Rdh10/Rims1/Rtn4r/S100b/S1pr1/Sema3b/Sema3c/Sema3e/Sema3f/Sema4a/Sema4d/Sema4f/Sema4g/Sema6d/Sfrp5/Shtn1/Smo/Spag6l/Srf/St8sia2/Syt1/Syt17/Syt2/Tgfbr2/Tmem108/Ttl/Vcl/Wnt5a/Zfp568	67	Increased	Saline. Diff vs NSCs
GO:0071827	plasma lipoprotein particle organization	13/2482	25/13775	0.000121705	0.00281994	0.00216168	Abca5/Abcg1/Acsl3/Apoe/Cideb/Lpcat3/Lpl/Mfsd2a/Mttp/Pla2g5/Pla2g7/Pltp/Soat1	13	Increased	Saline. Diff vs NSCs
GO:0033555	multicellular organismal response to stress	27/2482	74/13775	0.000123574	0.0028476	0.00218289	Adam11/Adra2a/Ankfn1/Apoe/Aqp9/Bcl2/Cacna1a/Cacna1e/Capn2/Cckbr/Cntnap2/Comt/D130043K22Rik/Dbi/Gja1/Grin2b/Npas2/P2rx4/Prkar1b/Prkcg/Reln/Scn3a/Shank3/Tacr1/Thbs1/Tspo/Vwa1	27	Increased	Saline. Diff vs NSCs
GO:0043620	regulation of DNA-templated transcription in response to stress	17/2482	38/13775	0.000128214	0.00293848	0.00225255	Atf3/Bag3/Cd36/Cebpb/Cited2/Creb3l1/Hmox1/Jun/Klf2/Muc1/Nfe2l1/Nfe2l2/Pparg/Ppp1r15a/Stox1/Tcim/Tmbim6	17	Increased	Saline. Diff vs NSCs
GO:0032612	interleukin-1 production	24/2482	63/13775	0.00013368	0.00304719	0.00233589	App/Aqp4/Casp1/Ccn1/Cd36/Chrna7/Fzd5/Gas6/Hk1/Hspb1/Il1r2/Lpl/Nlrc3/Nod1/Panx2/S100a13/S1pr3/Sirpa/Tlr2/Tlr4/Tmem106a/Tnfaip3/Wnt5a/Zc3h12a	24	Increased	Saline. Diff vs NSCs
GO:0034762	regulation of transmembrane transport	110/2482	441/13775	0.000135737	0.00307744	0.00235908	Ace/Acsl6/Ahnak/Ahr/App/Asic2/Atp1b1/Atp1b2/Atp2b4/Azin2/Bcl2/C1qtnf12/C3/Cacna1a/Cacna1d/Cacna1e/Cacna2d2/Cacna2d3/Cacnb4/Cacng2/Cacng6/Calm1/Camk2d/Capn3/Casq1/Casq2/Cd63/Cers1/Clcn2/Cnih2/Cracr2a/Crebl2/Cxcl10/Dapk1/Dbi/Dysf/Ednra/Fgf12/Fhl1/Flna/Fxyd1/Fxyd3/Fxyd7/Gem/Gja1/Gjc2/Gpr35/Grb10/Grin2d/Hcn2/Hcn4/Hk1/Hpca/Hspa2/Ifngr2/Kcna6/Kcnab1/Kcnb1/Kcnc2/Kcnd1/Kcnj16/Kcnj5/Kcnq2/Kcns1/Lcn2/Met/N…	110	Increased	Saline. Diff vs NSCs
GO:0006631	fatty acid metabolic process	77/2482	288/13775	0.000137553	0.00310194	0.00237785	Acacb/Acad11/Acadm/Acbd4/Acot11/Acot5/Acot6/Acox1/Acox2/Acsf2/Acsl3/Acsl6/Aig1/Akr1c14/Aldh3a2/Asah2/Bdh2/C3/Ces1f/Cpt1c/Crat/Cryl1/Cyp1b1/Cyp2d22/Cyp4f13/Cyp4f14/Cyp4v3/Dbi/Decr1/Degs1/Ech1/Echdc2/Ephx1/Ephx2/Erlin2/Etfbkmt/Fads2/Fads3/Fmo1/Gk/Gpam/Gpx1/Gpx4/Gstm4/Hacd2/Hacd3/Hacd4/Hacl1/Ilvbl/Lonp2/Lpin3/Lpl/Mfsd2a/Mgll/Mid1ip1/Naaa/Nfe2l1/Nr4a3/Nudt7/Oxsm/Pdk1/Pdk2/Pdk4/Pdpn/Peds1/Phyh/Pla2g5/…	77	Increased	Saline. Diff vs NSCs
GO:0032680	regulation of tumor necrosis factor production	36/2482	110/13775	0.000139901	0.0031381	0.00240558	Angpt1/App/Arid5a/Axl/Ccn1/Cd14/Cd36/Chrna7/Cidea/Clu/Fzd5/Gas6/H2-D1/H2-M5/Hspb1/Ifih1/Ifngr1/Lbp/Lpl/Lrrk2/Nlrc3/Nod1/Sirpa/Thbs1/Tlr2/Tlr3/Tlr4/Tmem106a/Tnfaip3/Tnfrsf1a/Tspo/Vsir/Wnt5a/Zbtb20/Zc3h12a/Zfp36	36	Increased	Saline. Diff vs NSCs
GO:0007043	cell-cell junction assembly	33/2482	98/13775	0.000142052	0.00315282	0.00241686	Ace/Actn4/Arvcf/Cd9/Cldn10/Cldn19/Cldn2/Cntnap1/Cntnap2/Ctnna1/Epb41l3/Epha2/Fzd5/Gja1/Gjb2/Gjb6/Hopx/Lsr/Micall2/Mpdz/Myo1c/Nedd4l/Nfasc/Patj/Pkp2/Pkp4/Pmp22/Prkca/Ramp2/Srf/Vcl/Wdr1/Zfp703	33	Increased	Saline. Diff vs NSCs
GO:0050817	coagulation	33/2482	98/13775	0.000142052	0.00315282	0.00241686	Adra2a/Anxa2/Anxa5/Apoe/Apoh/Axl/Cd36/Cd9/Enpp4/Entpd2/F3/Flna/Fzd6/Gas6/Il6ra/Mfsd2b/Nfe2l2/P2ry1/Papss2/Pdgfa/Pdgfb/Pdia4/Pdpn/Prkca/Psen2/Serping1/Slc7a11/Srf/Stxbp3/Tec/Thbs1/Tlr4/Tspan9	33	Increased	Saline. Diff vs NSCs
GO:0051017	actin filament bundle assembly	45/2482	148/13775	0.000158829	0.00349024	0.00267552	Actn1/Actn4/Arhgap6/Arhgef10/Arrb1/Baiap2/Bbs4/Ccn2/Dlc1/Ezr/Fam107a/Fhdc1/Fhod1/Flna/Fmn2/Itgb5/Kank2/Kank4/Kctd13/Lpar1/Met/Myh10/Nox4/Pawr/Pdlim1/Pdlim4/Pls3/Prkn/Rapgef3/Rhpn2/S100a10/S1pr1/Sdc4/Shank1/Shank3/Sorbs1/Sorbs3/Spag6l/Srf/Synpo/Synpo2/Tacr1/Tgfb3/Tpm1/Ttc8	45	Increased	Saline. Diff vs NSCs
GO:0002718	regulation of cytokine production involved in immune response	27/2482	75/13775	0.000160321	0.00349024	0.00267552	Angpt1/Arid5a/Axl/Bcl6/Casp1/Cd36/Cd55/Cd81/Fzd5/Gprc5b/H2-D1/H2-M5/Hfe/Hk1/Hmox1/Il1r1/Jak3/Lacc1/Nod1/Nr4a3/Tgfb2/Tgfb3/Tlr2/Tlr3/Tlr4/Vsir/Wnt5a	27	Increased	Saline. Diff vs NSCs
GO:0035272	exocrine system development	18/2482	42/13775	0.000160566	0.00349024	0.00267552	Btbd7/Cela1/Clcn2/Dag1/Edar/Fgf7/Fgfr1/Fgfr2/Hgf/Igsf3/Met/Pdgfa/Pdgfb/Plxna1/Plxnd1/Sema3c/Tfcp2l1/Tgm2	18	Increased	Saline. Diff vs NSCs
GO:0071526	semaphorin-plexin signaling pathway	18/2482	42/13775	0.000160566	0.00349024	0.00267552	Ednra/Flna/Kdr/Met/Plxna1/Plxna4/Plxnb1/Plxnb2/Plxnd1/Sema3b/Sema3c/Sema3e/Sema3f/Sema4a/Sema4d/Sema4f/Sema4g/Sema6d	18	Increased	Saline. Diff vs NSCs
GO:0060292	long-term synaptic depression	15/2482	32/13775	0.000167595	0.00362435	0.00277832	Adcy8/Adora1/Bcl2l1/Cbln1/Cd38/Gnal/Grid2/Iqsec2/Kcnb1/Mgll/Shank2/Shank3/Sorcs2/Sorcs3/Srf	15	Increased	Saline. Diff vs NSCs
GO:0032640	tumor necrosis factor production	37/2482	115/13775	0.00016869	0.00362941	0.0027822	Angpt1/App/Arid5a/Axl/Ccn1/Cd14/Cd36/Chrna7/Cidea/Clu/Fzd5/Gas6/H2-D1/H2-M5/Hspb1/Ifih1/Ifngr1/Lbp/Lpl/Lrrk2/Nlrc3/Nod1/Psen2/Sirpa/Thbs1/Tlr2/Tlr3/Tlr4/Tmem106a/Tnfaip3/Tnfrsf1a/Tspo/Vsir/Wnt5a/Zbtb20/Zc3h12a/Zfp36	37	Increased	Saline. Diff vs NSCs
GO:0002367	cytokine production involved in immune response	30/2482	87/13775	0.000173921	0.00372298	0.00285393	Angpt1/Arid5a/Axl/Bcl6/Casp1/Cd36/Cd55/Cd81/Fosl2/Fzd5/Gas6/Gprc5b/H2-D1/H2-M5/Hfe/Hk1/Hmox1/Il1r1/Jak3/Lacc1/Nod1/Nr4a3/Psen2/Tgfb2/Tgfb3/Tlr2/Tlr3/Tlr4/Vsir/Wnt5a	30	Increased	Saline. Diff vs NSCs
GO:0035023	regulation of Rho protein signal transduction	24/2482	64/13775	0.000177739	0.00378548	0.00290184	Adra1a/Apoe/Arrb1/Bcl6/Bcr/Dlc1/Flot1/Gpr35/Gpr55/Heg1/Itga3/Kank1/Kank2/Kctd13/Lpar1/Lpar4/Met/Net1/Pdgfrb/Ripor2/Rtn4r/Stard13/Stard8/Tns3	24	Increased	Saline. Diff vs NSCs
GO:0042551	neuron maturation	21/2482	53/13775	0.000181478	0.00384568	0.00294799	Actl6b/App/Bcl2/C1ql1/C3/Cntn2/Cntnap2/Dlg2/Ednra/Grip2/Kcnb1/Kcnq2/Lgi4/Lrrk2/Nfasc/Ngf/Pdgfb/Pmp22/Rac3/Sptbn4/Srrm4	21	Increased	Saline. Diff vs NSCs
GO:0007435	salivary gland morphogenesis	14/2482	29/13775	0.000186882	0.0039404	0.0030206	Btbd7/Dag1/Edar/Fgf7/Fgfr1/Fgfr2/Hgf/Met/Pdgfa/Pdgfb/Plxna1/Plxnd1/Sema3c/Tgm2	14	Increased	Saline. Diff vs NSCs
GO:1905517	macrophage migration	17/2482	39/13775	0.000189399	0.00397361	0.00304605	B4galt1/Bcr/Cd200/Cd81/Cd9/Cnn2/Csf1/Gpr35/Hc/Lgals3/Mmp14/Mmp2/Mmp28/Mtus1/P2rx4/Rarres2/Thbs1	17	Increased	Saline. Diff vs NSCs
GO:0042063	gliogenesis	84/2482	323/13775	0.000193103	0.00403126	0.00309025	Abca2/Abcc1/Anxa7/App/Arhgef10/Atp1b2/Atxn1/Bmerb1/Bmp2/Casz1/Cd9/Cdkn2b/Clcf1/Clcn2/Clu/Cntf/Cntnap1/Cntnap2/Csf1/Cxcr4/Daam2/Dag1/Dbi/Dcx/Dner/Dtx1/Efemp1/Epm2a/Erbb2/Fas/Fgf2/Fn1/Gfap/Gjc2/Gpm6b/Gpr157/Gpr37l1/Hdac11/Id4/Idh2/Ifngr1/Il6st/Itgb4/Lamb2/Lgi4/Lingo1/Lrp2/Mag/Mal/Matn2/Mboat7/Naglu/Ndp/Ndrg1/Nfe2l1/Nog/Nr1d1/Nrros/Ntrk2/P2rx4/P2ry1/Pals1/Pdgfb/Plec/Pmp22/Pparg/Prx/Reln/Rnf112/Ror1/…	84	Increased	Saline. Diff vs NSCs
GO:0032103	positive regulation of response to external stimulus	93/2482	365/13775	0.000198099	0.00411353	0.00315332	Abcc1/Adora2b/Alpk1/Apoh/App/Bmp6/C3/Cadm1/Camk1d/Casp1/Cd14/Cd36/Cd81/Cebpb/Cntf/Csf1/Cttn/Cxcl10/Cxcl14/Cxcr4/Ddx60/Dysf/Ednra/Eif2ak2/Fgf18/Fgf2/Fgfr1/Flna/Flot1/Fn1/Gas6/Gbp2/Gprc5b/H2-D1/H2-M5/Hspb1/Ifi35/Ifih1/Igtp/Ikbke/Irak2/Irf1/Irf7/Irgm1/Irgm2/Kdr/Lacc1/Lamp1/Lamp2/Lbp/Lgr4/Lpar1/Lpl/Lrrk2/Met/Nagk/Naglu/Nedd9/Nlrc3/Nlrc5/Nod1/Nr1d1/Optn/P2rx4/Parp9/Pdgfb/Pdgfd/Pdgfrb/Peli3/Pgf/Pik3cg/…	93	Increased	Saline. Diff vs NSCs
GO:1900452	regulation of long-term synaptic depression	10/2482	17/13775	0.000199781	0.00411353	0.00315332	Adcy8/Adora1/Bcl2l1/Cbln1/Gnal/Grid2/Iqsec2/Kcnb1/Shank3/Sorcs3	10	Increased	Saline. Diff vs NSCs
GO:0008360	regulation of cell shape	38/2482	120/13775	0.000200432	0.00411353	0.00315332	Aldoa/Anxa7/Baiap2/Bambi/Cdc42ep3/Cfap410/Dlc1/Epb41l3/Ezr/Fmnl1/Fn1/Icam1/Kdr/Lpar1/Myh10/Myh14/P2ry1/Palm/Palm3/Parva/Pdpn/Plxna1/Plxna4/Plxnb1/Plxnb2/Plxnd1/Rac3/Rhou/S100a13/S100b/Sema3e/Sema4a/Sema4d/Shroom3/Spta1/Syne3/Tpm1/Wdr1	38	Increased	Saline. Diff vs NSCs
GO:0032469	endoplasmic reticulum calcium ion homeostasis	13/2482	26/13775	0.000203395	0.00411353	0.00315332	App/Atp2a2/Bcap31/Bcl2/Camk2d/Grina/Itpr1/Pacs2/Psen2/Tgm2/Tmbim6/Tmtc4/Wfs1	13	Increased	Saline. Diff vs NSCs
GO:0090075	relaxation of muscle	13/2482	26/13775	0.000203395	0.00411353	0.00315332	Adora2b/Atp1b1/Atp2a2/Camk2d/Camk2g/Gsn/Gucy1a1/Nppc/P2rx4/P2ry1/Pawr/Rgs2/Slc8a1	13	Increased	Saline. Diff vs NSCs
GO:1905521	regulation of macrophage migration	13/2482	26/13775	0.000203395	0.00411353	0.00315332	Bcr/Cd200/Cd81/Cd9/Cnn2/Csf1/Hc/Mmp14/Mmp28/Mtus1/P2rx4/Rarres2/Thbs1	13	Increased	Saline. Diff vs NSCs
GO:0071241	cellular response to inorganic substance	47/2482	158/13775	0.000203872	0.00411353	0.00315332	Adcy8/Akr1c14/Atp7b/Bcar1/Bmp6/Bnip3/Capn3/Cpne5/Dlg2/Fas/Fn1/Fos/Foxo1/Gabrb3/Gsn/Hfe/Hmox1/Hpca/Itpkb/Jun/Junb/Kcnb1/Kcnc2/Kcnq2/Lrrk2/Mt1/Mt2/Mt3/Nfatc1/Nfatc2/Nfe2l1/Nfe2l2/P2rx4/Pparg/Prnp/Rasa4/Rasgrp2/Slc40a1/Slc41a1/Smpd1/Syt1/Syt13/Syt17/Syt2/Syt5/Thbs1/Tuba1a	47	Increased	Saline. Diff vs NSCs
GO:0034614	cellular response to reactive oxygen species	37/2482	116/13775	0.000205329	0.00412321	0.00316073	Ankzf1/Axl/Bnip3/Capn1/Cat/Cd36/Cyp1b1/Ednra/Fbln5/Fos/Gpr37/Gpr37l1/Hgf/Jun/Lcn2/Lrrk2/Map3k5/Met/Mmp2/Mpv17l/Mt3/Net1/Nfe2l2/Nos3/Nqo1/Pawr/Pdgfrb/Pdk2/Pink1/Prdx1/Psap/Ptprk/Rhob/Sirpa/Slc8a1/Sqstm1/Tnfaip3	37	Increased	Saline. Diff vs NSCs
GO:0009612	response to mechanical stimulus	36/2482	112/13775	0.000209722	0.00419146	0.00321305	Asic2/Atp1a1/Atp2b2/Atp8a2/Bag3/Cnn2/Cntnap2/Cxcr4/D130043K22Rik/Dag1/Ednra/Fos/Grin2b/Gsn/Habp4/Jun/Kcnq2/Mir208a/Mmp2/Nfkb1/Nos3/Nrxn2/P2ry1/Pawr/Phf24/Plec/Ripor2/Shank3/Slc1a3/Slc8a1/Tacr1/Thbs1/Tlr4/Tmem150c/Tuba1a/Usp53	36	Increased	Saline. Diff vs NSCs
GO:1902904	negative regulation of supramolecular fiber organization	46/2482	154/13775	0.000213345	0.00420829	0.00322595	Add3/Apoe/Arhgap6/Arpin/Avil/Bbs4/Bmerb1/Camsap3/Capg/Capn1/Chadl/Cib1/Clu/Cryab/Ctnna2/Dlc1/Dnai3/Dysf/Eml2/Fhod3/Gas2l1/Gas2l2/Gsn/Inpp5j/Kank1/Kank2/Kank4/Lmod1/Map1b/Met/Mid1ip1/Myadm/Pfn4/Prkn/Rhpn2/S1pr1/Shank1/Shank3/Spta1/Sptb/Sptbn1/Ssh3/Tlr2/Tmod2/Tpm1/Wdr47	46	Increased	Saline. Diff vs NSCs
GO:0035767	endothelial cell chemotaxis	12/2482	23/13775	0.000214053	0.00420829	0.00322595	Fgf1/Fgf18/Fgf2/Fgfr1/Hspb1/Kdr/Met/Nr4a1/P2rx4/Pdgfb/Plekhg5/Thbs1	12	Increased	Saline. Diff vs NSCs
GO:0007409	axonogenesis	102/2482	408/13775	0.000214254	0.00420829	0.00322595	Ablim1/Apoe/App/Atp8a2/B3gnt2/Bcl2/Boc/Cacna1a/Cntn2/Cntnap1/Cntnap2/Cobl/Ctnna2/Cttn/Cxcr4/D130043K22Rik/Dag1/Dcx/Dixdc1/Dpysl5/Ednra/Efna1/Efnb3/Epha7/Ephb6/Erbb2/Fgfr2/Flot1/Fn1/Fzd3/Kif5a/Kif5c/L1cam/Lama3/Lamb2/Lgr4/Lrp2/Lrtm2/Macf1/Mag/Map1b/Map6/Matn2/Mbp/Megf9/Mgll/Mt3/Myh10/Myo5b/Ndp/Nectin1/Nefl/Neo1/Nexn/Nfasc/Ngf/Nog/Npr2/Nr4a3/Ntng2/Ntrk2/Numbl/Olfm1/Plppr4/Plxna1/Plxna4/Plxnb1/Plxnb…	102	Increased	Saline. Diff vs NSCs
GO:0002115	store-operated calcium entry	11/2482	20/13775	0.000214598	0.00420829	0.00322595	Casq1/Cracr2a/Cracr2b/Efhb/Jph4/Orai2/Orai3/Saraf/Srl/Stim1/Tspan18	11	Increased	Saline. Diff vs NSCs
GO:0002687	positive regulation of leukocyte migration	29/2482	84/13775	0.000216431	0.00420829	0.00322595	App/Camk1d/Cd99l2/Csf1/Cxcl10/Cxcl14/Dysf/Ednra/Gas6/Icam1/Il1r1/Itga2b/Lbp/Lgals3/Mmp14/Nedd9/P2rx4/Pawr/Pdgfd/Pgf/Pla2g7/Rarres2/Ripor2/Tacr1/Thbs1/Tlr2/Tnfrsf18/Vegfd/Wnt5a	29	Increased	Saline. Diff vs NSCs
GO:0010810	regulation of cell-substrate adhesion	52/2482	180/13775	0.000217412	0.00420829	0.00322595	Actn4/Arhgap6/Bcar1/Bcl2/Bcl6/Camsap3/Cass4/Ccdc80/Ccn1/Cd36/Cib1/Col16a1/Col26a1/Col8a1/Csf1/Dag1/Dlc1/Dusp3/Ecm2/Efemp2/Emp2/Fam107a/Flna/Fmn1/Fn1/Gcnt2/Gpm6b/Itga3/Kank1/Kdr/L1cam/Macf1/Meltf/Mmp14/Myadm/Nedd9/Nid1/Npnt/Pdgfb/Pdpn/Pkp2/Rac3/Rras/Rsu1/S100a10/Sdc4/Sema3e/Spock2/Thbs1/Utrn/Vcl/Vit	52	Increased	Saline. Diff vs NSCs
GO:0007596	blood coagulation	32/2482	96/13775	0.000220021	0.00420829	0.00322595	Adra2a/Anxa2/Anxa5/Apoe/Apoh/Axl/Cd36/Cd9/Enpp4/Entpd2/F3/Flna/Fzd6/Gas6/Il6ra/Mfsd2b/Nfe2l2/P2ry1/Papss2/Pdgfa/Pdgfb/Pdia4/Pdpn/Prkca/Serping1/Slc7a11/Srf/Stxbp3/Tec/Thbs1/Tlr4/Tspan9	32	Increased	Saline. Diff vs NSCs
GO:0021591	ventricular system development	16/2482	36/13775	0.000221541	0.00420829	0.00322595	Ak8/Atp1b2/Bbs4/Celsr2/Dbi/Dnah5/Kif27/Mboat7/Myh10/Nme5/Numbl/Sema6d/Slc7a11/Spag6l/Tsku/Ulk4	16	Increased	Saline. Diff vs NSCs
GO:0035456	response to interferon-beta	16/2482	36/13775	0.000221541	0.00420829	0.00322595	Calm1/Gbp2/Gbp6/Ifit1/Ifit3/Ifitm1/Ifitm2/Ifitm7/Igtp/Ikbke/Irf1/Irgm1/Irgm2/Plscr1/Plscr2/Xaf1	16	Increased	Saline. Diff vs NSCs
GO:1902476	chloride transmembrane transport	16/2482	36/13775	0.000221541	0.00420829	0.00322595	Ano4/Clcn2/Gabra3/Gabra4/Gabrb1/Gabrb2/Gabrb3/Gabrg2/Gabrg3/Slc12a5/Slc12a7/Slc12a8/Slc12a9/Slc1a3/Slc26a1/Slc26a6	16	Increased	Saline. Diff vs NSCs
GO:1902930	regulation of alcohol biosynthetic process	16/2482	36/13775	0.000221541	0.00420829	0.00322595	Abcg1/Apoe/Bmp2/Bmp6/Clcn2/Erlin2/Fgf1/H6pd/Lpcat3/Nfkb1/P2ry1/Plcd1/Pth1r/Scap/Scp2/Srebf1	16	Increased	Saline. Diff vs NSCs
GO:0042116	macrophage activation	25/2482	69/13775	0.00024662	0.00466367	0.00357504	App/Casp1/Cd200/Clu/Crtc3/Dysf/Ifi35/Ifngr1/Ifngr2/Irgm1/Jun/Lbp/Lrrk2/Naglu/Nr1d1/Pla2g5/Pparg/Sbno2/Slc7a2/Thbs1/Tlr2/Tlr3/Tlr4/Tmem106a/Wnt5a	25	Increased	Saline. Diff vs NSCs
GO:0071417	cellular response to organonitrogen compound	113/2482	462/13775	0.000253786	0.00477775	0.00366249	Abcc1/Adcy8/Agtrap/Ahr/Anxa5/Anxa7/App/Atp2b4/Bcar1/Bcar3/Bcl2l1/C1qtnf12/Cacna1a/Caly/Capn2/Casq2/Cav2/Cd36/Cebpb/Chrm1/Chrna7/Col16a1/Col4a1/Col4a6/Col6a1/Cpeb1/Cpeb2/Ctnna1/Ctsd/Cxcr4/Dnai1/Ednra/Ezr/Fcgr2b/Flna/Folr1/Foxo1/Gabrb1/Gabrb2/Gabrb3/Gabrg2/Ghr/Gja1/Gnal/Gnao1/Gnaz/Gpam/Grb10/Hcn2/Hcn4/Hpca/Icam1/Igfbp5/Irf1/Itpr1/Jak3/Jun/Kank1/Lpin3/Lpl/Lrrk2/Ly6h/Mmp2/Myo1c/Nfe2l2/Nfkb1/Nod1/Nppc…	113	Increased	Saline. Diff vs NSCs
GO:0010594	regulation of endothelial cell migration	41/2482	134/13775	0.000262597	0.0049059	0.00376072	Adamts9/Adora2b/Amot/Angpt1/Apoe/Apoh/Atp2b4/Bcar1/Cib1/Dnaja4/Efna1/Emp2/Epha2/Fgf1/Fgf18/Fgf2/Fgfr1/Hmox1/Hspb1/Jcad/Kdr/Lcn2/Met/Nfe2l2/Nos3/P2rx4/Pdcd6/Pdgfb/Pik3cd/Pik3cg/Pparg/Prkca/Ptprm/Rhob/Rras/Sema4a/Sparc/Stard13/Thbs1/Wnt5a/Zc3h12a	41	Increased	Saline. Diff vs NSCs
GO:0052547	regulation of peptidase activity	67/2482	248/13775	0.000263298	0.0049059	0.00376072	A2m/Antxr1/Aph1c/App/Arrb1/Bcap31/Bid/Birc7/Casp1/Casp12/Cast/Ccn1/Ccn2/Cd109/Cideb/Crb2/Cryab/Cst3/Cstb/Ctsd/Ctsh/Ctsl/Dapk1/Dlc1/Ecm1/Efna1/Epha7/F3/Fas/Gas6/Gpx1/Grin2b/Gsn/Hgf/Itih5/Lxn/Map3k5/Mbp/Mgmt/Nek5/Ngf/Nod1/Nol3/Nr4a1/Pawr/Pcsk1n/Pdcd6/Pi15/Pparg/Prr7/Psmb8/Psmb9/Rhbdf2/Rps6ka1/Serpina3n/Serpinb6a/Serpinb9/Serping1/Serpinh1/Sfn/Sorl1/Spint2/Thbs1/Timp2/Trp63/Vsir/Wnt9a	67	Increased	Saline. Diff vs NSCs
GO:0030510	regulation of BMP signaling pathway	27/2482	77/13775	0.000264083	0.0049059	0.00376072	Bambi/Ccn1/Chrd/Chrdl1/Crb2/Crim1/Fstl1/Fstl3/Fstl5/Itga3/Kdr/Lrp2/Mir675/Nanog/Nbl1/Neo1/Nog/Pparg/Scube3/Ski/Smad6/Sorl1/Sostdc1/Tgfbr3/Tmem53/Vsir/Wnt5a	27	Increased	Saline. Diff vs NSCs
GO:0030239	myofibril assembly	19/2482	47/13775	0.000268026	0.00495731	0.00380013	Capn3/Casq1/Casq2/Csrp1/Fhod3/Flnc/Ldb3/Lmod1/Myh10/Myh6/Myl9/Pdgfrb/Pgm5/Plec/Srf/Tmod2/Tnnt3/Tpm1/Wdr1	19	Increased	Saline. Diff vs NSCs
GO:0032970	regulation of actin filament-based process	82/2482	317/13775	0.000275304	0.00506969	0.00388628	Acta2/Add3/Adora1/Arhgap6/Arhgef10/Arhgef19/Arpin/Atp1a1/Atp2a2/Avil/Baiap2/Bbs4/Capg/Capn1/Casq2/Ccl27a/Ccn2/Cdc42ep3/Cnn2/Cotl1/Ctnna2/Ctnna3/Cttn/Daam2/Dixdc1/Dlc1/Dnai3/Fam107a/Fhod1/Fhod3/Flna/Fmn1/Frmd6/Fxyd1/Gja1/Gpm6b/Gsn/Hcn4/Icam1/Kank1/Kank2/Kank4/Lmod1/Lpar1/Met/Myadm/Myo1c/Naa80/Nedd9/Nox4/Pdgfrb/Pdlim4/Pdpn/Pfn4/Pkp2/Plekhg2/Prkn/Rac3/Rapgef3/Rgs4/Rhpn2/Rnh1/S100a10/S1pr1/Sdc4/Shank…	82	Increased	Saline. Diff vs NSCs
GO:0071219	cellular response to molecule of bacterial origin	39/2482	126/13775	0.000282157	0.00517329	0.0039657	Ahr/Arid5a/Axl/Bcr/Bmp6/Casp1/Cd14/Cd274/Cd36/Cd55/Cebpb/Cmpk2/Cxcl10/Fcgr2b/Fzd5/Gbp2/Gbp6/Igtp/Irak2/Irgm1/Irgm2/Lbp/Nfkb1/Nos3/Nr1d1/Plscr1/Plscr2/Prkca/Sbno2/Sirpa/Tlr2/Tlr4/Tnfaip3/Trim12a/Trim12c/Vim/Wnt5a/Zc3h12a/Zfp36	39	Increased	Saline. Diff vs NSCs
GO:0034765	regulation of monoatomic ion transmembrane transport	84/2482	327/13775	0.000297736	0.00543529	0.00416654	Ahnak/Ahr/App/Asic2/Atp1b1/Atp1b2/Atp2b4/Bcl2/Cacna1a/Cacna1d/Cacna1e/Cacna2d2/Cacna2d3/Cacnb4/Cacng2/Cacng6/Calm1/Camk2d/Capn3/Casq1/Casq2/Cd63/Clcn2/Cracr2a/Cxcl10/Dbi/Dysf/Ednra/Fgf12/Fhl1/Flna/Fxyd1/Fxyd3/Fxyd7/Gem/Gjc2/Gpr35/Grin2d/Hcn2/Hcn4/Hk1/Hpca/Hspa2/Ifngr2/Kcna6/Kcnab1/Kcnb1/Kcnc2/Kcnd1/Kcnj16/Kcnj5/Kcnq2/Kcns1/Lcn2/Nalcn/Nedd4l/Ngf/Nol3/Oprl1/P2rx4/Pik3cg/Pink1/Prkca/Prnp/Psen2/Rapge…	84	Increased	Saline. Diff vs NSCs
GO:0008202	steroid metabolic process	54/2482	191/13775	0.000301936	0.00548822	0.00420711	Abca2/Abca5/Abcg1/Acox2/Adora2b/Akr1c13/Akr1c14/Apoe/App/Atp1a1/Bdh1/Bmp2/Bmp6/Cat/Ces1f/Chst10/Clcn2/Comt/Cyb5r3/Cyp1b1/Cyp2d22/Cyp46a1/Cyp7b1/Ephx2/Erlin2/Fgf1/Fgfr1/Fmo5/H6pd/Hsd17b11/Hsd3b7/Igfbp7/Ldlrap1/Lpcat3/Lrp2/Mttp/Nfe2l1/Nfkb1/Nr1d1/Pmp22/Rdh5/Scap/Scp2/Sdr42e1/Smpd1/Soat1/Srebf1/Sult1a1/Sult4a1/Thrb/Tsku/Tspo/Ugt1a1/Ugt1a7c	54	Increased	Saline. Diff vs NSCs
GO:0002683	negative regulation of immune system process	82/2482	318/13775	0.000306717	0.00555119	0.00425538	A2m/Adora1/Ahr/Angpt1/Axl/Bcl6/Bcr/Cd200/Cd274/Cd46/Cd55/Cd59a/Cd59b/Cebpb/Cnn2/Dtx1/Dusp3/Erbb2/Ezr/Fas/Fcgr2b/Fgl2/Fn1/Foxj1/Fstl3/Gpam/Gpr137/Gpr55/Gpx1/H2-D1/H2-M5/Hc/Hfe/Hmox1/Hspb1/Igtp/Il17d/Irf1/Irgm1/Irgm2/Isg15/Jak3/Lamp2/Lax1/Lgals3/Lgr4/Loxl3/Lrch1/Mmp28/Nbl1/Nlrc3/Nlrc5/Nr1d1/Padi2/Parp3/Pawr/Pla2g5/Pparg/Prdm16/Prnp/Rab7b/Rassf5/Rin3/Ripor2/Sdc4/Serpinb9/Serping1/Socs1/Tap1/Tap2/Tap…	82	Increased	Saline. Diff vs NSCs
GO:0007266	Rho protein signal transduction	34/2482	106/13775	0.000324369	0.00584168	0.00447806	Adra1a/Apoe/Arhgap5/Arrb1/Baiap2/Bcl6/Bcr/Cdc42ep3/Dlc1/Ednra/Flot1/Gpr35/Gpr55/Hacd3/Heg1/Itga3/Kank1/Kank2/Kctd13/Lpar1/Lpar4/Met/Net1/Pdgfrb/Pdpn/Plekhg5/Rhou/Ripor2/Rtn4r/Shtn1/Srgap1/Stard13/Stard8/Tns3	34	Increased	Saline. Diff vs NSCs
GO:0050919	negative chemotaxis	16/2482	37/13775	0.000325538	0.00584168	0.00447806	Lgr4/Lrtm2/Pdgfa/Plxna4/Rtn4r/Sema3b/Sema3c/Sema3e/Sema3f/Sema4a/Sema4d/Sema4f/Sema4g/Sema6d/Unc5c/Wnt5a	16	Increased	Saline. Diff vs NSCs
GO:1901888	regulation of cell junction assembly	57/2482	205/13775	0.000333832	0.00594654	0.00455845	Ace/App/Arhgap6/Asic2/Camsap3/Cbln1/Cldn19/Clstn3/Cntnap2/Col16a1/Dlc1/Dusp3/Efnb3/Epha2/Epha7/Fam107a/Farp1/Flot1/Flrt1/Fmn1/Fzd5/Gja1/Gpc4/Gpm6b/Grid2/Hopx/Icam5/Kdr/Lrfn4/Lrtm2/Lzts3/Macf1/Mmp14/Musk/Myo1c/Nectin1/Nedd4l/Negr1/Nrg2/Ntng2/Ntrk2/Numbl/Pkp2/Prkca/Ptpn13/S100a10/Sdc4/Sema4a/Sema4d/Slitrk1/Srcin1/St8sia2/Thbs2/Tlr2/Tpbg/Vcl/Wnt5a	57	Increased	Saline. Diff vs NSCs
GO:1905954	positive regulation of lipid localization	27/2482	78/13775	0.000335458	0.00594654	0.00455845	Abca3/Abca5/Abca8a/Abca8b/Abcg1/Acacb/Acsl6/Anxa2/Apoe/Atp8a2/Bmp6/C3/Cd36/Ces1f/Cidea/Dbi/Ecrg4/Ikbke/Ldlrap1/Lpcat3/Lpl/Plin2/Pltp/Pparg/Ptges/Scp2/Zc3h12a	27	Increased	Saline. Diff vs NSCs
GO:0051606	detection of stimulus	32/2482	98/13775	0.000335612	0.00594654	0.00455845	Adora1/Arrb1/Asic2/Atp2b2/Atp8a2/Cacnb4/Cadm1/Calm1/Cds2/Cxcr4/Gpr88/Grin2b/Lbp/Lxn/Nod1/Nr4a1/Opn1sw/Pawr/Phf24/Ppef2/Rom1/Slc24a4/Smo/Ssc5d/Stim1/Syt1/Tgfb3/Tlr2/Tlr4/Tmem107/Tspo/Wdr47	32	Increased	Saline. Diff vs NSCs
GO:0002697	regulation of immune effector process	61/2482	223/13775	0.000339843	0.00599631	0.0045966	A2m/Adora2b/Ahr/Angpt1/Arid5a/Axl/Bcl6/Bcr/C3/Cadm1/Casp1/Cd36/Cd46/Cd55/Cd59a/Cd59b/Cd81/Clcf1/Ddx60/Dnajb9/Fcgr2b/Fgl2/Foxj1/Fzd5/Gprc5b/H2-D1/H2-M5/Hfe/Hk1/Hmox1/Il1r1/Irf1/Jak3/Lacc1/Lamp1/Lbp/Lgals3/Loxl3/Nod1/Nppc/Nr4a3/Parp3/Pla2g5/Pld2/Ppl/Serpinb9/Serping1/Stxbp2/Tap1/Tap2/Tgfb2/Tgfb3/Tlr2/Tlr3/Tlr4/Tmbim6/Tnfaip3/Vamp8/Vsir/Wnt5a/Zc3h12a	61	Increased	Saline. Diff vs NSCs
GO:0010595	positive regulation of endothelial cell migration	29/2482	86/13775	0.000341586	0.00600196	0.00460093	Adora2b/Amot/Angpt1/Bcar1/Cib1/Fgf1/Fgf18/Fgf2/Fgfr1/Hmox1/Hspb1/Jcad/Kdr/Lcn2/Met/Nfe2l2/Nos3/P2rx4/Pdcd6/Pdgfb/Pik3cd/Pik3cg/Prkca/Rhob/Rras/Sparc/Thbs1/Wnt5a/Zc3h12a	29	Increased	Saline. Diff vs NSCs
GO:0002701	negative regulation of production of molecular mediator of immune response	12/2482	24/13775	0.000358177	0.00626736	0.00480438	Angpt1/Axl/Bcl6/Fcgr2b/Hfe/Hmox1/Jak3/Parp3/Tgfb2/Tgfb3/Tmbim6/Vsir	12	Increased	Saline. Diff vs NSCs
GO:0042445	hormone metabolic process	37/2482	119/13775	0.000361778	0.00630421	0.00483263	Ace/Akr1c14/Atp1a1/Bmp2/Bmp6/Cacna1a/Chst10/Clcn2/Comt/Cpe/Cpq/Ctsb/Ctsl/Cyp1b1/Cyp2d22/Cyp46a1/Ddo/Ece2/Ghr/H6pd/Hfe/Hsd17b11/Naglu/Nfkb1/Papss2/Pcsk1n/Pcsk2/Pcsk6/Plb1/Rdh10/Reln/Retsat/Scg5/Scp2/Sult1a1/Ugt1a1/Ugt1a7c	37	Increased	Saline. Diff vs NSCs
GO:1901699	cellular response to nitrogen compound	119/2482	495/13775	0.000366346	0.00635754	0.00487351	Abcc1/Adcy8/Agtrap/Ahr/Anxa5/Anxa7/App/Atp2b4/Bcar1/Bcar3/Bcl2l1/C1qtnf12/Cacna1a/Caly/Capn2/Casq2/Cav2/Cd36/Cebpb/Chrm1/Chrna7/Col16a1/Col4a1/Col4a6/Col6a1/Cpeb1/Cpeb2/Ctnna1/Ctsd/Cxcr4/Dnai1/Ednra/Ezr/Fcgr2b/Flna/Flot1/Folr1/Foxo1/Gabrb1/Gabrb2/Gabrb3/Gabrg2/Ghr/Gja1/Gnal/Gnao1/Gnaz/Gpam/Grb10/Hcn2/Hcn4/Hpca/Icam1/Ifih1/Igfbp5/Irf1/Itpr1/Jak3/Jun/Kank1/Kcnc2/Lpin3/Lpl/Lrrk2/Ly6h/Map3k5/Mmp2/Myo…	119	Increased	Saline. Diff vs NSCs
GO:0002695	negative regulation of leukocyte activation	36/2482	115/13775	0.000373308	0.00644447	0.00494015	Axl/Bcl6/Bcr/Cd200/Cd274/Cebpb/Dtx1/Dusp3/Erbb2/Fas/Fcgr2b/Fgl2/Fn1/Foxj1/Hfe/Hmox1/Hspb1/Irf1/Jak3/Lax1/Lgals3/Loxl3/Nr1d1/Parp3/Pawr/Pla2g5/Pparg/Prnp/Rassf5/Ripor2/Sdc4/Socs1/Tbc1d10c/Tnfaip3/Vsir/Zc3h12a	36	Increased	Saline. Diff vs NSCs
GO:1904862	inhibitory synapse assembly	10/2482	18/13775	0.000376993	0.00644447	0.00494015	Cbln1/Clstn3/Cntnap2/Gabrb2/Gabrb3/Gabrg2/Npas4/Plxnb1/Sema4a/Sema4d	10	Increased	Saline. Diff vs NSCs
GO:0050865	regulation of cell activation	102/2482	414/13775	0.000377232	0.00644447	0.00494015	Acta2/Actl6b/Adk/Adora2b/Ahr/Apoe/Axl/Bcl2/Bcl6/Bcr/Bid/Capn3/Ccn2/Cd200/Cd274/Cd38/Cd46/Cd55/Cd59a/Cd59b/Cd81/Cd9/Cebpb/Clcf1/Dtx1/Dusp3/Efnb3/Ephb6/Erbb2/Fas/Fcgr2b/Fgfr1/Fgl2/Flna/Flot2/Fn1/Foxj1/Gas6/Gclc/Gpam/H2-D1/H2-M5/Hfe/Hmox1/Hspb1/Icosl/Il6ra/Il6st/Irf1/Irgm1/Itpkb/Jak3/Lamp1/Lax1/Lbp/Lgals3/Loxl3/Lrrk2/Mfsd2b/Mmp14/Nedd9/Nfatc2/Nppc/Nr1d1/Nr4a3/Parp3/Pawr/Pdgfa/Pdgfb/Pdgfrb/Pdpn/Pla2g…	102	Increased	Saline. Diff vs NSCs
GO:0031069	hair follicle morphogenesis	11/2482	21/13775	0.000377468	0.00644447	0.00494015	Bcl2/Ctsl/Fgf7/Fgfr2/Igfbp5/Lamc1/Naglu/Smo/Sostdc1/Tgfb2/Trp63	11	Increased	Saline. Diff vs NSCs
GO:0061564	axon development	111/2482	457/13775	0.000379617	0.00645502	0.00494823	Ablim1/Apoe/App/Atp8a2/B3gnt2/Bcl2/Boc/Cacna1a/Cntf/Cntn2/Cntnap1/Cntnap2/Cobl/Ctnna2/Cttn/Cxcr4/D130043K22Rik/Dag1/Dcx/Dixdc1/Dpysl5/Ednra/Efna1/Efnb3/Epb41l3/Epha7/Ephb6/Erbb2/Fgfr2/Flna/Flot1/Fn1/Folr1/Fzd3/Gpm6b/Jun/Kif5a/Kif5c/L1cam/Lama3/Lamb2/Lgr4/Lrp2/Lrtm2/Macf1/Mag/Map1b/Map6/Matn2/Mbp/Megf9/Mgll/Mmp2/Mt3/Myh10/Myo5b/Ndp/Nectin1/Nefl/Neo1/Nexn/Nfasc/Ngf/Nog/Npr2/Nr4a3/Ntng2/Ntrk2/Numbl/…	111	Increased	Saline. Diff vs NSCs
GO:0030595	leukocyte chemotaxis	35/2482	111/13775	0.000384237	0.00650734	0.00498834	App/Camk1d/Csf1/Cxcl10/Cxcl14/Cyp7b1/Dysf/Ednra/Gas6/Gpr35/Hc/Hsd3b7/Il17rc/Itga1/Itga9/Lbp/Lgals3/Mmp2/Mmp28/Mtus1/Nbl1/Nedd9/Padi2/Pdgfb/Pgf/Pla2g7/Plec/Prkca/Rarres2/Rin3/Ripor2/S1pr1/Thbs1/Vegfd/Wnt5a	35	Increased	Saline. Diff vs NSCs
GO:0051899	membrane depolarization	24/2482	67/13775	0.000396189	0.00668291	0.00512293	Cacna1a/Cacna1d/Cacna1i/Cacng2/Camk2d/Casp1/Chrna7/Fgf12/Fhl1/Gclc/Gclm/Gja1/Hcn2/Hcn4/Jun/Kcnq2/Kdr/Lrrk2/Nedd4l/P2rx4/Scn3a/Scn3b/Shtn1/Tspo	24	Increased	Saline. Diff vs NSCs
GO:0032651	regulation of interleukin-1 beta production	20/2482	52/13775	0.000409031	0.00685998	0.00525867	App/Aqp4/Casp1/Ccn1/Cd36/Chrna7/Fzd5/Hk1/Hspb1/Lpl/Nlrc3/Nod1/S1pr3/Sirpa/Tlr2/Tlr4/Tmem106a/Tnfaip3/Wnt5a/Zc3h12a	20	Increased	Saline. Diff vs NSCs
GO:0001501	skeletal system development	94/2482	377/13775	0.00040994	0.00685998	0.00525867	Arid5a/Atp6ap1/Bgn/Bmp2/Bmp6/Cadm1/Ccn1/Ccn2/Cdk20/Chadl/Chrd/Cited2/Clec3b/Cnmd/Csgalnact1/Csrnp1/Dlk1/Ecm1/Ednra/Efemp1/Epha2/Etl4/Fam20c/Fbln5/Fgf18/Fgf2/Fgfr1/Fgfr2/Flvcr1/Fmn1/Fosl2/Gja1/Hyal1/Idua/Ift80/Jag2/Kdr/Lgals3/Lncpint/Loxl2/Lrrk1/Matn3/Mboat2/Mdfi/Mmp14/Mmp2/Ndst1/Nfatc2/Nog/Nppc/Npr2/Npr3/Ogn/Optc/Papss2/Pbxip1/Pdgfa/Pdgfrb/Pkdcc/Pls3/Plxnb1/Prkca/Prrx2/Pth1r/Rarg/Rdh10/Rflnb/Runx…	94	Increased	Saline. Diff vs NSCs
GO:0070252	actin-mediated cell contraction	26/2482	75/13775	0.000417843	0.00695663	0.00533275	Acta2/Adora1/Atp1a1/Atp2a2/Cacna1d/Camk2d/Casq2/Ctnna3/Emp2/Epdr1/Flna/Frmd6/Fxyd1/Gsn/Hcn4/Kcnj5/Myh6/Myl6/Nedd4l/Parva/Pdpn/Pkp2/Scn3b/Shtn1/Snta1/Tpm1	26	Increased	Saline. Diff vs NSCs
GO:0001503	ossification	79/2482	307/13775	0.000419014	0.00695663	0.00533275	Ahr/Ank/Bambi/Bcl2/Bmp2/Bmp2k/Bmp6/Ccn1/Ccn2/Cebpb/Cebpd/Chrd/Chrdl1/Clec3b/Cnmd/Creb3l1/Crim1/Csf1/Csgalnact1/Dlk1/Dnai3/Ecm1/Epha2/Fam20c/Fgf18/Fgf2/Fgfr1/Fgfr2/Fhl2/Fosl2/Fstl3/Gja1/Gpm6b/Id4/Ifitm1/Ift80/Igfbp5/Il6st/Isg15/Junb/Lgr4/Lmna/Lncpint/Mmp14/Mmp2/Nfatc1/Noct/Nog/Npnt/Nppc/Npr2/Pdlim7/Pkdcc/Plxnb1/Pparg/Pth1r/Rflnb/Runx2/Ryr1/S1pr1/Sbno2/Scube3/Sema4d/Sgms2/Ski/Slc20a2/Slc26a2/Slc8a1…	79	Increased	Saline. Diff vs NSCs
GO:1902075	cellular response to salt	44/2482	150/13775	0.000447256	0.00739639	0.00566986	Adcy8/Akr1c14/Anxa7/Atp2b4/Capn3/Chrm1/Chrna7/Cpne5/Dlg2/Fas/Fos/Hpca/Itpkb/Itpr1/Jun/Junb/Kcnb1/Kcnq2/Ly6h/Mt1/Nfatc1/Nfatc2/P2rx4/Pdgfb/Plec/Pparg/Ppp1r1b/Prkn/Rasa4/Rasgrp2/Ryr1/Slc1a3/Smpd1/Sorbs1/Sorbs2/Stim1/Syt1/Syt13/Syt17/Syt2/Syt5/Tgm2/Tuba1a/Zc3h12a	44	Increased	Saline. Diff vs NSCs
GO:0007162	negative regulation of cell adhesion	56/2482	203/13775	0.000464217	0.00764688	0.00586188	Actn4/Angpt1/Arhgap6/Ass1/Bcar1/Bcl6/Bmp2/Bmp6/Cd274/Cd9/Cdsn/Cebpb/Cyp1b1/Dlc1/Dtx1/Dusp3/Erbb2/Fam107a/Fgl2/Foxj1/Gcnt2/Hfe/Hspb1/Irf1/Jak3/Kank1/Lax1/Lgals3/Loxl3/Mbp/Meltf/Mmp14/Mmp2/Muc1/Myadm/Pawr/Pla2g5/Plxna1/Plxna4/Plxnb1/Plxnb2/Plxnd1/Podxl/Prnp/Ripor2/Sdc4/Sema3e/Sema4d/Socs1/Spint2/Srcin1/Thbs1/Tnfaip3/Vsir/Zc3h12a/Zfp703	56	Increased	Saline. Diff vs NSCs
GO:0002704	negative regulation of leukocyte mediated immunity	16/2482	38/13775	0.000469046	0.00766016	0.00587206	Ahr/Bcl6/Bcr/Cd46/Fcgr2b/Foxj1/H2-D1/H2-M5/Hfe/Hmox1/Jak3/Parp3/Serpinb9/Tap1/Tap2/Vsir	16	Increased	Saline. Diff vs NSCs
GO:0045216	cell-cell junction organization	43/2482	146/13775	0.000469909	0.00766016	0.00587206	Ace/Actn4/Arvcf/Bmp6/Camsap3/Cd9/Cldn10/Cldn19/Cldn2/Cntnap1/Cntnap2/Ctnna1/Epb41l3/Epha2/Flna/Fzd5/Gja1/Gjb2/Gjb6/Heg1/Hopx/Kifc3/Lsr/Micall2/Mpdz/Myo1c/Nectin1/Nedd4l/Nfasc/Numbl/Patj/Pkp2/Pkp4/Plec/Pmp22/Prkca/Ramp2/Srf/Tgfb2/Tgfb3/Vcl/Wdr1/Zfp703	43	Increased	Saline. Diff vs NSCs
GO:0003073	regulation of systemic arterial blood pressure	22/2482	60/13775	0.000470472	0.00766016	0.00587206	Ace/Adamts16/Adora1/Adra1a/Ahr/Ar/Asic2/Bbs4/Chrna7/Emp2/Gas6/Gja1/Gpr37l1/Kdr/Nedd4l/Nos3/Pdgfb/Rarres2/Rnls/Tacr1/Tnni3/Tpm1	22	Increased	Saline. Diff vs NSCs
GO:0002688	regulation of leukocyte chemotaxis	23/2482	64/13775	0.000492467	0.00798743	0.00612294	App/Camk1d/Csf1/Cxcl10/Cxcl14/Dysf/Ednra/Gas6/Hc/Lbp/Mmp28/Mtus1/Nbl1/Nedd9/Padi2/Pgf/Pla2g7/Rarres2/Rin3/Ripor2/Thbs1/Vegfd/Wnt5a	23	Increased	Saline. Diff vs NSCs
GO:0006979	response to oxidative stress	81/2482	318/13775	0.000500822	0.00808918	0.00620094	1600014C10Rik/Abcc1/Aldh3a2/Aldh3b1/Ankzf1/Apoe/App/Atp2a2/Axl/Bcl2/Bnip3/Camk2g/Capn1/Cat/Cd36/Cd38/Cpeb2/Cryab/Cst3/Cyp1b1/Dapk1/Ednra/Fbln5/Fos/Foxo1/Gclc/Gclm/Gpr37/Gpr37l1/Gpx1/Gpx4/Gpx8/Hgf/Hmox1/Hspb1/Hyal1/Jun/Lcn2/Lrrk2/Map3k5/Met/Mgst1/Mmp2/Mpv17l/Mt3/Naglu/Net1/Nfe2l1/Nfe2l2/Nfkb1/Nme5/Nos3/Nqo1/Nr4a3/Pawr/Pdgfrb/Pdk2/Pink1/Pld2/Prdx1/Prdx6/Prkca/Prkn/Prnp/Psap/Ptprk/Rbpms/Rcan1/Rhob/R…	81	Increased	Saline. Diff vs NSCs
GO:0055002	striated muscle cell development	19/2482	49/13775	0.000502577	0.00808918	0.00620094	Capn3/Casq1/Casq2/Csrp1/Fhod3/Flnc/Ldb3/Lmod1/Myh10/Myh6/Myl9/Pdgfrb/Pgm5/Plec/Srf/Tmod2/Tnnt3/Tpm1/Wdr1	19	Increased	Saline. Diff vs NSCs
GO:0032760	positive regulation of tumor necrosis factor production	24/2482	68/13775	0.000509049	0.00816221	0.00625692	App/Arid5a/Ccn1/Cd14/Cd36/Clu/Fzd5/H2-D1/H2-M5/Hspb1/Ifih1/Ifngr1/Lbp/Lpl/Lrrk2/Nod1/Thbs1/Tlr2/Tlr3/Tlr4/Tmem106a/Tnfrsf1a/Wnt5a/Zbtb20	24	Increased	Saline. Diff vs NSCs
GO:0001774	microglial cell activation	13/2482	28/13775	0.000511668	0.00817312	0.00626528	App/Casp1/Clu/Ifngr1/Ifngr2/Jun/Lrrk2/Naglu/Nr1d1/Pparg/Tlr2/Tlr3/Tlr4	13	Increased	Saline. Diff vs NSCs
GO:0015718	monocarboxylic acid transport	28/2482	84/13775	0.000530389	0.00844018	0.00647	Abcc1/Abcc4/Ace/Acsl3/Acsl6/Apoe/Aqp9/Cd36/Ces1f/Mfsd2a/Nmb/Pla2g5/Plin2/Pparg/Ptges/Slc10a3/Slc16a1/Slc16a14/Slc16a4/Slc16a6/Slc16a9/Slc26a6/Slc2a1/Slc6a8/Slco1a4/Slco1a5/Slco3a1/Thbs1	28	Increased	Saline. Diff vs NSCs
GO:0050810	regulation of steroid biosynthetic process	20/2482	53/13775	0.000546942	0.00867088	0.00664685	Abcg1/Adora2b/Akr1c14/Apoe/Atp1a1/Bmp2/Bmp6/Ces1f/Clcn2/Erlin2/Fgf1/H6pd/Igfbp7/Lpcat3/Nfkb1/Nr1d1/Scap/Scp2/Srebf1/Tspo	20	Increased	Saline. Diff vs NSCs
GO:0014904	myotube cell development	15/2482	35/13775	0.000559391	0.00880205	0.0067474	Bcl2/Cav2/Cntnap1/Cntnap2/Dner/Gpx1/Lncpint/Nfatc2/Plec/Pmp22/Rcan1/Ryr1/Ski/Smo/Tmem182	15	Increased	Saline. Diff vs NSCs
GO:0032732	positive regulation of interleukin-1 production	15/2482	35/13775	0.000559391	0.00880205	0.0067474	App/Casp1/Ccn1/Cd36/Fzd5/Hk1/Hspb1/Lpl/Nod1/Panx2/S100a13/Tlr2/Tlr4/Tmem106a/Wnt5a	15	Increased	Saline. Diff vs NSCs
GO:0048638	regulation of developmental growth	79/2482	310/13775	0.00057464	0.00900345	0.00690179	Acacb/Ahr/Apoe/App/Ar/Atp8a2/Bbs4/Bcl2/C3/Cacna2d2/Capn3/Cited2/Cpne5/Csf1/Cttn/Cxcr4/D130043K22Rik/Dcx/Epha7/Ezr/Fgf2/Fgfr1/Fgfr2/Flvcr1/Fn1/Fosl2/Ghr/Gja1/Gpam/H19/Hopx/Kcnk2/L1cam/Lats2/Macf1/Mag/Map1b/Mfsd2a/Mgll/Mir208a/Mir675/Mt3/Musk/Myh6/Myo5b/Nedd4l/Ngf/Nog/Nppc/Olfm1/Plxna4/Prkn/Rgs2/Rgs4/Rims1/Rtn4r/Sema3b/Sema3c/Sema3e/Sema3f/Sema4a/Sema4d/Sema4f/Sema4g/Sema6d/Shtn1/Smo/Sptbn4/Srf/Syt…	79	Increased	Saline. Diff vs NSCs
GO:0060219	camera-type eye photoreceptor cell differentiation	12/2482	25/13775	0.00057646	0.00900345	0.00690179	Bbs4/Casz1/Cntf/Crb2/Naglu/Ndp/Ntrk2/Prom1/Rom1/Sdk2/Thrb/Ttc8	12	Increased	Saline. Diff vs NSCs
GO:1902903	regulation of supramolecular fiber organization	83/2482	329/13775	0.000592157	0.00921449	0.00706357	Add3/Aebp1/Apoe/App/Arhgap6/Arhgef10/Arpin/Avil/Baiap2/Bbs4/Bmerb1/Camsap3/Capg/Capn1/Ccn2/Cdc42ep3/Chadl/Chrna7/Cib1/Clu/Cotl1/Cryab/Ctnna2/Cttn/Daam2/Dlc1/Dnai3/Dysf/Efemp2/Eml2/Fhod1/Fhod3/Flna/Fmn1/Gas2l1/Gas2l2/Gda/Gja1/Gsn/Icam1/Inpp5j/Kank1/Kank2/Kank4/Lmod1/Lpar1/Map1b/Met/Mid1ip1/Myadm/Myo1c/Naa80/Nox4/Pdlim4/Pfn4/Plekhg2/Prkn/Rapgef3/Rgs4/Rhpn2/Rnh1/S100a10/S1pr1/Sdc4/Shank1/Shank3/Slc3…	83	Increased	Saline. Diff vs NSCs
GO:0021782	glial cell development	37/2482	122/13775	0.000616632	0.00952515	0.00730171	Abca2/App/Arhgef10/Clu/Cntf/Cntnap1/Cntnap2/Dag1/Erbb2/Gfap/Gpm6b/Hdac11/Id4/Ifngr1/Itgb4/Lamb2/Lgi4/Mag/Mal/Naglu/Ndrg1/Nr1d1/Nrros/Ntrk2/Pals1/Pdgfb/Plec/Pmp22/Prx/Ror1/Ski/Smo/Tlr2/Tlr4/Tspan2/Ulk4/Vim	37	Increased	Saline. Diff vs NSCs
GO:0060760	positive regulation of response to cytokine stimulus	18/2482	46/13775	0.000616639	0.00952515	0.00730171	Axl/Casp1/Csf1/Cxcr4/Gas6/Ifih1/Igtp/Ikbke/Il1r1/Irf7/Irgm1/Irgm2/Nlrc5/Parp9/Prkn/Tlr2/Tlr4/Wnt5a	18	Increased	Saline. Diff vs NSCs
GO:0099565	chemical synaptic transmission, postsynaptic	31/2482	97/13775	0.000625119	0.00962091	0.00737511	Adora1/App/Atxn1/Baiap2/Begain/Cbln1/Celf4/Chrna7/Cntnap2/Gabra3/Gabrb2/Gabrb3/Grid2/Grin2b/Grin2d/Grip2/Igsf11/Insyn2b/Lrrk2/Met/Npas4/P2rx4/Prkar1b/Prkn/Reln/Rgs4/Rims1/Shank1/Shank3/Tmem108/Tmem25	31	Increased	Saline. Diff vs NSCs
GO:0110053	regulation of actin filament organization	61/2482	228/13775	0.000635945	0.00975193	0.00747555	Add3/Arhgap6/Arhgef10/Arpin/Avil/Baiap2/Bbs4/Capg/Capn1/Ccn2/Cdc42ep3/Cotl1/Ctnna2/Cttn/Daam2/Dlc1/Dnai3/Fhod1/Fhod3/Flna/Fmn1/Gja1/Gsn/Icam1/Kank1/Kank2/Kank4/Lmod1/Lpar1/Met/Myadm/Myo1c/Naa80/Nox4/Pdlim4/Pfn4/Plekhg2/Prkn/Rapgef3/Rgs4/Rhpn2/Rnh1/S100a10/S1pr1/Sdc4/Shank1/Shank3/Sorbs3/Spta1/Sptb/Sptbn1/Ssh3/Synpo/Synpo2/Tacr1/Tgfb3/Tlr2/Tmod2/Tpm1/Ttc8/Wdr1	61	Increased	Saline. Diff vs NSCs
GO:1903557	positive regulation of tumor necrosis factor superfamily cytokine production	24/2482	69/13775	0.000649012	0.00991624	0.0076015	App/Arid5a/Ccn1/Cd14/Cd36/Clu/Fzd5/H2-D1/H2-M5/Hspb1/Ifih1/Ifngr1/Lbp/Lpl/Lrrk2/Nod1/Thbs1/Tlr2/Tlr3/Tlr4/Tmem106a/Tnfrsf1a/Wnt5a/Zbtb20	24	Increased	Saline. Diff vs NSCs
GO:0010876	lipid localization	80/2482	316/13775	0.000658485	0.0100247	0.00768462	Abca2/Abca3/Abca4/Abca5/Abca8a/Abca8b/Abca9/Abcc1/Abcc4/Abcg1/Acacb/Ace/Acsl3/Acsl6/Ano4/Anxa2/Apoe/Apoh/Aqp9/Atp11a/Atp8a2/Atp8b5/Atp9a/Bmp6/C3/Cd36/Cds1/Cds2/Ces1f/Cidea/Cideb/Clstn3/Dbi/Dysf/Ecrg4/Gramd1b/Gramd1c/Gulp1/Ikbke/Lbp/Ldlrap1/Lpcat3/Lpl/Lrp10/Mfsd2a/Mfsd2b/Mttp/Nmb/Osbpl1a/Osbpl3/Osbpl5/Pitpnm1/Pitpnm2/Pitpnm3/Pla2g5/Plin2/Plppr4/Plscr1/Plscr2/Pltp/Pparg/Psap/Ptges/Scp2/Slc10a3/Slc2…	80	Increased	Saline. Diff vs NSCs
GO:0060079	excitatory postsynaptic potential	27/2482	81/13775	0.000661544	0.010035	0.00769255	Adora1/App/Atxn1/Baiap2/Begain/Cbln1/Celf4/Chrna7/Cntnap2/Grid2/Grin2b/Grin2d/Grip2/Igsf11/Lrrk2/Met/Npas4/P2rx4/Prkar1b/Prkn/Reln/Rgs4/Rims1/Shank1/Shank3/Tmem108/Tmem25	27	Increased	Saline. Diff vs NSCs
GO:0002920	regulation of humoral immune response	10/2482	19/13775	0.00066773	0.0100565	0.00770902	A2m/C3/Cd46/Cd55/Cd59a/Cd59b/Fcgr2b/Foxj1/Ppl/Serping1	10	Increased	Saline. Diff vs NSCs
GO:0050995	negative regulation of lipid catabolic process	10/2482	19/13775	0.00066773	0.0100565	0.00770902	Acacb/Adora1/Adra2a/Cidea/Crtc3/Dbi/Etfbkmt/Mfsd2a/Pik3cg/Sorl1	10	Increased	Saline. Diff vs NSCs
GO:0010038	response to metal ion	60/2482	224/13775	0.000679066	0.0101908	0.00781199	Adcy8/Akr1c14/Aldob/Anxa11/Anxa5/Anxa7/App/Ass1/Atp7b/Bcl2/Bmp6/Bnip3/Calm1/Capn3/Cpne5/D2hgdh/Dlg2/Fas/Fn1/Fos/Gabrb3/Gsn/Hfe/Hmox1/Hpca/Itpkb/Jun/Junb/Kcnb1/Kcnq2/Loxl2/Lrrk2/Mt1/Mt2/Mt3/Nfatc1/Nfatc2/Nfe2l1/Nfe2l2/P2rx4/Pdcd6/Plcd1/Plscr1/Plscr2/Pparg/Prnp/Rasa4/Rasgrp2/S100a16/Slc40a1/Slc41a1/Smpd1/Stim1/Syt1/Syt13/Syt17/Syt2/Syt5/Thbs1/Tuba1a	60	Increased	Saline. Diff vs NSCs
GO:1903530	regulation of secretion by cell	111/2482	464/13775	0.000687494	0.0102807	0.00788091	Abcg1/Adcy8/Adora1/Adora2b/Adra2a/Anxa2/Anxa5/Anxa7/Apoe/Arrb1/Atp2a2/Atp9a/Bcl2l1/Bcr/Bmp2/Bmp6/C1qtnf12/Cacna1a/Cacna1d/Cacna1e/Cacna1i/Cacnb4/Cadps/Cckbr/Cd200/Cd38/Chrna7/Clcf1/Cntf/Cplx2/Ecrg4/Fgfr1/Foxo1/Gja1/Gnao1/Gnaz/Gpr27/Grin2b/Hfe/Hmox1/Hyal3/Idh2/Idua/Inha/Itpr1/Itsn1/Kcnb1/Lamp1/Lgals3/Llgl2/Lrrk2/Maob/Myh10/Myo5b/Myrip/Ncs1/Neo1/Ngf/Nmb/Nppc/Nr1d1/Ntrk2/P2ry1/Pcp4/Pex5l/Pfkm/Pink1/…	111	Increased	Saline. Diff vs NSCs
GO:0060627	regulation of vesicle-mediated transport	112/2482	469/13775	0.000697243	0.0103897	0.00796442	Abca2/Acsl3/Actn4/Adora2b/Adra2a/Angpt1/Ankrd13d/Anxa2/Apoe/App/Arrb1/Atp2a2/Atp9a/Axl/Bcl2l1/Bcr/Bmp2k/C3/Cacna1a/Cacna1e/Cacna1i/Cacnb4/Cadps/Caly/Camk1d/Cd14/Cd151/Cd36/Cd63/Clu/Cnn2/Cplx2/Dcx/Dnajc6/Dnm1/Dysf/Ehd2/Erc1/Erc2/Ezr/Fcgr2b/Flot1/Gas6/Hfe/Hmox1/Hpca/Hyal3/Il2rb/Iqsec1/Itsn1/Kcnb1/Lamp1/Lbp/Ldlrap1/Lgals3/Lpar1/Lrp2/Lrpap1/Lrrk2/Myo5b/Ncs1/Nedd4l/Neu3/Nppc/P2ry1/Pacsin1/Pacsin2/Pacs…	112	Increased	Saline. Diff vs NSCs
GO:1901615	organic hydroxy compound metabolic process	86/2482	345/13775	0.000712596	0.0105811	0.00811113	Abca2/Abca5/Abcg1/Abhd4/Acox2/Akr1c13/Akr1c14/Aldh3a2/Apoe/App/Asah2/Atp2b2/Bcl2/Bmp2/Bmp6/Cat/Ces1f/Clcn2/Comt/Cpq/Ctsb/Ctsl/Cyb5r3/Cyp1b1/Cyp2d22/Cyp46a1/Cyp4f13/Cyp4f14/Cyp7b1/Dysf/Ednra/Ephx1/Ephx2/Erlin2/Fah/Fgf1/Fgf2/Fgfr1/Fmo5/Gk/Gpr37/H6pd/Hdc/Hsd3b7/Idh2/Ip6k3/Itpkb/Ldhb/Ldhd/Ldlrap1/Lpcat3/Lrp2/Maob/Mttp/Myof/Naaa/Nfe2l1/Nfkb1/Nqo1/Nr1d1/P2ry1/Plb1/Plcd1/Plpp1/Plpp2/Pltp/Pmp22/Prkn/Pth1…	86	Increased	Saline. Diff vs NSCs
GO:0032611	interleukin-1 beta production	20/2482	54/13775	0.000723349	0.010703	0.00820464	App/Aqp4/Casp1/Ccn1/Cd36/Chrna7/Fzd5/Hk1/Hspb1/Lpl/Nlrc3/Nod1/S1pr3/Sirpa/Tlr2/Tlr4/Tmem106a/Tnfaip3/Wnt5a/Zc3h12a	20	Increased	Saline. Diff vs NSCs
GO:0051046	regulation of secretion	116/2482	489/13775	0.000734328	0.0108275	0.00830004	Abcg1/Acsl3/Adcy8/Adora1/Adora2b/Adra2a/Anxa2/Anxa5/Anxa7/Apoe/Arrb1/Atp2a2/Atp9a/Bcl2l1/Bcr/Bmp2/Bmp6/C1qtnf12/Cacna1a/Cacna1d/Cacna1e/Cacna1i/Cacnb4/Cadps/Cckbr/Cd200/Cd38/Ces1f/Chrna7/Clcf1/Cntf/Cplx2/Ecrg4/Fgfr1/Foxo1/Gja1/Gnao1/Gnaz/Gpr27/Grin2b/Hfe/Hmox1/Hyal3/Idh2/Idua/Inha/Itpr1/Itsn1/Kcnb1/Lamp1/Lgals3/Llgl2/Lrrk2/Maob/Myh10/Myo5b/Myrip/Ncs1/Neo1/Ngf/Nmb/Nppc/Nr1d1/Ntrk2/P2ry1/Pcp4/Pex5l…	116	Increased	Saline. Diff vs NSCs
GO:0060048	cardiac muscle contraction	31/2482	98/13775	0.000759071	0.0111384	0.00853837	Adora1/Adra1a/Atp1a1/Atp1b1/Atp2a2/Cacna1d/Calm1/Camk2d/Casq2/Ccn2/Ctnna3/Cxcr4/Flna/Fxyd1/Gaa/Gsn/Hcn4/Kcnj5/Met/Myh6/Nedd4l/P2rx4/Pkp2/Psen2/Rgs2/Scn3b/Slc8a1/Snta1/Tnni3/Tpm1/Zc3h12a	31	Increased	Saline. Diff vs NSCs
GO:0009266	response to temperature stimulus	36/2482	119/13775	0.000763337	0.0111384	0.00853837	Acadm/Acot11/Adora1/Bag3/Casq1/Chrna7/Cidea/Cirbp/Cntnap2/Cryab/Cxcr4/Dnaja4/Dnajc3/Fgf1/Gclc/Hmox1/Hspa1a/Hspb1/Hspb2/Hspb6/Il1r1/Kcnq2/Lxn/Myof/Nfe2l1/Pawr/Pcsk1n/Pdcd6/Pmp22/Pparg/Scara5/Slc12a5/Tcim/Thra/Tlr4/Wdr47	36	Increased	Saline. Diff vs NSCs
GO:1901136	carbohydrate derivative catabolic process	36/2482	119/13775	0.000763337	0.0111384	0.00853837	Ampd3/Arsb/Cela1/Cst3/Ctbs/Ctsl/Dera/Dpyd/Enpp4/Entpd5/Fbxo17/Fbxo2/Fgf2/Fuca2/Galns/Galt/Gda/Hoga1/Hyal1/Hyal3/Idua/Man1a/Man1c1/Manba/Naga/Nagk/Naglu/Neu3/Nt5c1a/Nudt7/Nudt9/Pde1a/Pde4a/Psap/Sgsh/Upp2	36	Increased	Saline. Diff vs NSCs
GO:0051051	negative regulation of transport	89/2482	360/13775	0.000769419	0.0111884	0.00857671	Abca2/Ace/Adora1/Adra2a/Ahr/Angpt1/Ankrd13d/Anxa5/Apoe/Atp9a/Bag3/Bcl2/Bcr/Calm1/Camk2d/Casq2/Cd200/Cd36/Cers1/Cnih2/Cnn2/Cryab/Dysf/Fcgr2b/Fgf12/Foxo1/Gem/Gnao1/Gnaz/Gpm6b/Gpr35/Grb10/Hmox1/Icam1/Idh2/Idua/Inha/Kcnab1/Kcnb1/Lgals3/Lrpap1/Lrrk2/Maob/Map1b/Mdfic/Nedd4l/Neo1/Neu3/Nmb/Nol3/Nos3/Oaz2/Oprl1/Os9/P2ry1/Pacsin1/Pacsin2/Pacsin3/Pawr/Pkdcc/Plscr1/Plscr2/Pparg/Prkca/Prkn/Prrt2/Rab11fip1/Rab…	89	Increased	Saline. Diff vs NSCs
GO:0071825	protein-lipid complex organization	13/2482	29/13775	0.000775557	0.0112389	0.00861543	Abca5/Abcg1/Acsl3/Apoe/Cideb/Lpcat3/Lpl/Mfsd2a/Mttp/Pla2g5/Pla2g7/Pltp/Soat1	13	Increased	Saline. Diff vs NSCs
GO:0050727	regulation of inflammatory response	56/2482	207/13775	0.000778458	0.0112423	0.00861804	Abcc1/Adora1/Adora2b/Ahr/Apoe/App/Bcl6/Bcr/C1qtnf12/C3/Casp1/Cd200/Cd81/Cebpb/Chrna7/Clcf1/Fcgr2b/Ggt1/Gprc5b/Gpx1/H2-D1/H2-M5/Hgf/Ifi35/Igtp/Il1r1/Irgm1/Irgm2/Lacc1/Lbp/Lpcat3/Lpl/Lrrk2/Mgll/Nfe2l1/Nfkb1/Nlrc3/Nr1d1/Pik3cg/Pla2g5/Pmp22/Pparg/Prkca/Ptges/Ptgis/Sbno2/Sirpa/Slc7a2/Socs3/Tlr2/Tlr4/Tnfaip3/Tnfrsf1a/Vamp8/Wnt5a/Zfp36	56	Increased	Saline. Diff vs NSCs
GO:0001935	endothelial cell proliferation	35/2482	115/13775	0.000795281	0.0114071	0.00874439	Adora2b/Apoe/Apoh/Bmp6/Cav2/Cnmd/Col8a1/Col8a2/Dlk1/Dysf/Ecm1/Epha2/F3/Fgf2/Fgf7/Fgfr1/Gja1/Hmox1/Jcad/Jun/Kdr/Loxl2/Nr4a1/Pdcd6/Pdgfb/Pgf/Pik3cd/Pparg/Prkca/Ptprm/Sparc/Thbs1/Vegfd/Vstm4/Wnt5a	35	Increased	Saline. Diff vs NSCs
GO:0031214	biomineral tissue development	35/2482	115/13775	0.000795281	0.0114071	0.00874439	Ank/Atp2b2/Bmp2/Bmp2k/Bmp6/Ccn1/Cebpb/Clec3b/Dlk1/Ecm1/Fam20a/Fam20c/Fam83h/Fgfr1/Fgfr2/Fosl2/Gas6/Gja1/Gpm6b/Ift80/Isg15/Lgr4/Lncpint/Nectin1/Nos3/Pkdcc/Pth1r/Rflnb/Runx2/S1pr1/Sbno2/Sgms2/Slc20a2/Slc8a1/Stim1	35	Increased	Saline. Diff vs NSCs
GO:0061900	glial cell activation	15/2482	36/13775	0.000800712	0.0114461	0.00877426	App/Casp1/Clu/Cntf/Ifngr1/Ifngr2/Jun/Lrrk2/Naglu/Nr1d1/Pparg/Smo/Tlr2/Tlr3/Tlr4	15	Increased	Saline. Diff vs NSCs
GO:0070482	response to oxygen levels	59/2482	221/13775	0.000818742	0.0116643	0.00894153	Adora1/Ajuba/Atp1b1/Atp6ap1/Atp6v0a2/Atp6v1a/Bcl2/Bmp2/Bnip3/Camk2d/Camk2g/Casp1/Cat/Cbfa2t3/Cd38/Cited2/Cpeb1/Cpeb2/Cryab/Ednra/Fas/Fmn2/Fosl2/Foxo1/Grin2b/Gucy1a1/Hmox1/Itpr1/Kcnk2/Kdr/Loxl2/Mir207/Mir208a/Mir705/Mmp2/Mt3/Ndp/Nfe2l2/Nol3/Nppc/Pdk1/Pdpn/Pgf/Pink1/Pld2/Pparg/Ptgis/Rwdd3/Ryr1/Scap/Slc2a4/Slc8a1/Stox1/Tgfb2/Tgfb3/Tm9sf4/Tmbim6/Vasn/Vegfd	59	Increased	Saline. Diff vs NSCs
GO:0019722	calcium-mediated signaling	38/2482	128/13775	0.000825333	0.0117095	0.00897615	Ackr4/App/Atp1b1/Atp2a2/Atp2b4/Bcap31/Cacna1d/Casq1/Casq2/Cib1/Cmya5/Cxcr4/Efhb/Fhl2/Igtp/Irgm1/Irgm2/Itpr1/Kdr/Ksr2/L1cam/Lrrk2/Nfatc1/Nfatc2/Ntrk2/P2rx4/Pdgfrb/Pdk2/Prnp/Rcan1/Rcan3/Slc24a4/Slc8a1/Tbc1d10c/Tnni3/Tpcn2/Tspan18/Vcam1	38	Increased	Saline. Diff vs NSCs
GO:0032944	regulation of mononuclear cell proliferation	41/2482	141/13775	0.000832957	0.0117095	0.00897615	Adk/Ahr/Bcl2/Bcl2l1/Bcl6/Bid/Cd274/Cd38/Cd46/Cd55/Cd59a/Cd59b/Cd81/Cebpb/Clcf1/Csf1/Erbb2/Fcgr2b/Foxj1/Gpam/H2-D1/H2-M5/Icosl/Il6st/Irf1/Irgm1/Jak3/Lgals3/Nfatc2/Pawr/Pla2g5/Prnp/Rassf5/Ripor2/Sdc4/Spta1/Tacr1/Tgfbr2/Tlr4/Vcam1/Vsir	41	Increased	Saline. Diff vs NSCs
GO:0001974	blood vessel remodeling	18/2482	47/13775	0.000833019	0.0117095	0.00897615	Ahr/Axl/Bcr/Cst3/Ednra/Flna/Gja1/Ndp/Nol3/Nos3/Nppc/Npr2/Npr3/Sema3c/Tgfb2/Tgfbr3/Tgm2/Tmbim1	18	Increased	Saline. Diff vs NSCs
GO:0006805	xenobiotic metabolic process	18/2482	47/13775	0.000833019	0.0117095	0.00897615	Ahr/Akr1c13/Aox1/Cryz/Cyp1b1/Cyp2d22/Cyp46a1/Fmo1/Fmo5/Gsta4/Gstm1/Gstm4/Gsto2/Nceh1/Sult1a1/Ugt1a1/Ugt1a6a/Ugt1a6b	18	Increased	Saline. Diff vs NSCs
GO:0010466	negative regulation of peptidase activity	33/2482	107/13775	0.000858204	0.0120234	0.0092168	A2m/App/Arrb1/Birc7/Cast/Cd109/Crb2/Cryab/Cst3/Cstb/Ecm1/Gas6/Gpx1/Hgf/Itih5/Lxn/Ngf/Nol3/Nr4a1/Pcsk1n/Pi15/Rps6ka1/Serpina3n/Serpinb6a/Serpinb9/Serping1/Serpinh1/Sfn/Sorl1/Spint2/Thbs1/Timp2/Wnt9a	33	Increased	Saline. Diff vs NSCs
GO:0060562	epithelial tube morphogenesis	73/2482	286/13775	0.000868199	0.0121232	0.00929327	Adamts16/Ahr/Angpt1/Ar/Bbs4/Bcl2/Bmp2/Ccdc103/Ccdc39/Ccdc40/Cdk20/Cited2/Cobl/Col4a1/Csf1/Csmd1/Ctsh/Ctsz/Cxcl10/Cxcr4/Dag1/Dlc1/Ednra/Epha2/Epha7/Fgf1/Fgf2/Fgfr2/Fmn1/Folr1/Fzd3/Fzd6/Gja1/Hs3st3a1/Irx2/Kdr/Kif26b/Klhl3/Lcn2/Lgr4/Lrp2/Met/Mmp14/Nfatc1/Nog/Npnt/Pgf/Pik3cd/Plxnb2/Plxnd1/Rarg/Rdh10/Rhob/Sdc4/Sema3e/Sfrp5/Shank3/Shroom3/Ski/Smo/Sostdc1/Spint2/Srf/Stard13/Stox1/Tctn1/Tgfb2/Tgfbr2/Tgif…	73	Increased	Saline. Diff vs NSCs
GO:0007416	synapse assembly	52/2482	190/13775	0.000884498	0.01231	0.00943649	App/Asic2/Cacna1a/Cadm1/Cbln1/Clstn3/Cntnap2/Efnb3/Epha7/Farp1/Flrt1/Fzd5/Gabrb2/Gabrb3/Gabrg2/Gpc4/Grid2/Icam5/Lrfn4/Lrtm2/Lzts3/Musk/Nectin1/Negr1/Npas4/Nptxr/Nrg2/Nrxn2/Nrxn3/Ntng2/Ntrk2/Numbl/Pdgfb/Plxnb1/Plxnb2/Plxnd1/Prkca/Ptpn13/Rab29/Reln/Sdk2/Sema4a/Sema4d/Shank2/Shank3/Slitrk1/Srcin1/St8sia2/Thbs2/Tlr2/Tpbg/Wnt5a	52	Increased	Saline. Diff vs NSCs
GO:0035265	organ growth	45/2482	159/13775	0.000899131	0.0124725	0.00956105	Acacb/Adra1a/Ahr/Ar/Bcl2/Cacna2d2/Camk2d/Cited2/Dipk2a/Ecm1/Fbln5/Fgf1/Fgf2/Fgf7/Fgfr1/Fgfr2/Flvcr1/Fosl2/Gja1/Heg1/Ift80/Kcnk2/Kdr/Lats2/Mir208a/Myh10/Myh6/Nog/Nppc/Npr2/Pdgfrb/Psap/Rarg/Rgs2/Rgs4/Rln1/S1pr1/Smo/Sorbs2/Tgfb2/Tgfbr2/Tgfbr3/Thbs1/Wwc1/Wwc2	45	Increased	Saline. Diff vs NSCs
GO:0098656	monoatomic anion transmembrane transport	20/2482	55/13775	0.000946684	0.0130891	0.0100337	Ano4/Clcn2/Gabra3/Gabra4/Gabrb1/Gabrb2/Gabrb3/Gabrg2/Gabrg3/Hk1/Lrrc8c/Prkca/Prnp/Slc12a5/Slc12a7/Slc12a8/Slc12a9/Slc1a3/Slc26a1/Slc26a6	20	Increased	Saline. Diff vs NSCs
GO:0007423	sensory organ development	106/2482	444/13775	0.000966517	0.013318	0.0102092	Ahr/Atp2b2/Atp8a2/B9d1/Bbs4/Bcar3/Bcl2/Bcr/Birc7/Bmp2/Bmp6/C3/Casz1/Cdk20/Cebpd/Celf4/Chrdl1/Cited2/Clcn2/Cntf/Col4a1/Col5a1/Col8a1/Col8a2/Crb2/Cryab/Crybb3/Crygs/Cxcl14/Cyp1b1/Cys1/Dcx/Ednra/Epha2/Fgf2/Fgfr1/Fgfr2/Frem2/Fzd3/Fzd5/Fzd6/Gabrb2/Gabrb3/Gja1/Gjb6/Grin2b/Gsdme/Hpca/Igfbp7/Itga8/Jag2/Jun/Kdr/Lamb2/Lrp10/Mfap5/Mfsd2a/Myh10/Myo7a/Naglu/Ndp/Nectin1/Nog/Nr4a3/Ntrk2/Pdgfb/Pdgfrb/Plaat3/Plpp…	106	Increased	Saline. Diff vs NSCs
GO:0071466	cellular response to xenobiotic stimulus	29/2482	91/13775	0.000969561	0.013318	0.0102092	Abcc1/Ahr/Akr1c13/Aox1/Asic2/Cers1/Cryz/Cyp1b1/Cyp2d22/Cyp46a1/Fmo1/Fmo5/Gas6/Gsta4/Gstm1/Gstm3/Gstm4/Gsto2/Kcnq2/Nceh1/Nfe2l2/Pde4a/Prnp/Sult1a1/Uchl1/Uchl1os/Ugt1a1/Ugt1a6a/Ugt1a6b	29	Increased	Saline. Diff vs NSCs
GO:0030168	platelet activation	21/2482	59/13775	0.00098401	0.0134484	0.0103092	Adra2a/Apoe/Axl/Cd9/Entpd2/Flna/Fzd6/Il6ra/Mfsd2b/P2ry1/Pdgfa/Pdgfb/Pdia4/Pdpn/Prkca/Slc7a11/Srf/Stxbp3/Tec/Tlr4/Tspan9	21	Increased	Saline. Diff vs NSCs
GO:1903305	regulation of regulated secretory pathway	34/2482	112/13775	0.000985429	0.0134484	0.0103092	Adora2b/Adra2a/Atp2a2/Bcl2l1/Bcr/Cacna1a/Cacna1e/Cacna1i/Cacnb4/Cadps/Hmox1/Hyal3/Kcnb1/Lamp1/Lrrk2/Ncs1/Nppc/P2ry1/Pld2/Prkca/Prkcg/Rab15/Rab3d/Rims1/Rph3a/Stxbp2/Stxbp3/Syt1/Syt13/Syt17/Syt2/Syt5/Vamp2/Vamp8	34	Increased	Saline. Diff vs NSCs
GO:0007044	cell-substrate junction assembly	28/2482	87/13775	0.000991369	0.0134726	0.0103277	Actn1/Ajuba/Arhgap6/Bcl2/Bcr/Camsap3/Col16a1/Cttn/Dlc1/Dusp3/Fam107a/Fmn1/Fn1/Gpm6b/Itgb4/Kdr/Lama3/Lamc1/Macf1/Mmp14/Plec/Ptprk/S100a10/Sdc4/Sorbs1/Ston1/Thsd1/Vcl	28	Increased	Saline. Diff vs NSCs
GO:0030323	respiratory tube development	48/2482	173/13775	0.000993595	0.0134726	0.0103277	Abca3/Ace/Atxn1/Bmp2/Ccdc39/Ccdc40/Ccn2/Clcn2/Ctsh/Ctsz/Dag1/Fgf1/Fgf18/Fgf2/Fgf7/Fgfr1/Fgfr2/Fosl2/Foxj1/Heg1/Hopx/Igfbp5/Itga3/Kdr/Klf2/Loxl3/Meg3/Mmp14/Nog/Nos3/Odad4/Pdgfa/Pdgfrb/Pdpn/Pkdcc/Psen2/Rdh10/Slc7a11/Sparc/Srf/Tgfb3/Tgfbr2/Thra/Thrb/Tmem67/Tns3/Tulp3/Wnt5a	48	Increased	Saline. Diff vs NSCs
GO:0098659	inorganic cation import across plasma membrane	26/2482	79/13775	0.00102282	0.0137753	0.0105598	Atp1a1/Atp1b1/Atp1b2/Cacna1a/Cacna1d/Cacna1e/Hcn2/Hcn4/Kcnj16/Kcnj5/Lcn2/Nalf1/Pawr/Prnp/Scnn1a/Slc12a5/Slc12a7/Slc12a8/Slc24a4/Slc39a11/Slc39a12/Slc39a14/Slc39a4/Slc8a1/Steap2/Wnk2	26	Increased	Saline. Diff vs NSCs
GO:0099587	inorganic ion import across plasma membrane	26/2482	79/13775	0.00102282	0.0137753	0.0105598	Atp1a1/Atp1b1/Atp1b2/Cacna1a/Cacna1d/Cacna1e/Hcn2/Hcn4/Kcnj16/Kcnj5/Lcn2/Nalf1/Pawr/Prnp/Scnn1a/Slc12a5/Slc12a7/Slc12a8/Slc24a4/Slc39a11/Slc39a12/Slc39a14/Slc39a4/Slc8a1/Steap2/Wnk2	26	Increased	Saline. Diff vs NSCs
GO:0060759	regulation of response to cytokine stimulus	33/2482	108/13775	0.00102572	0.0137753	0.0105598	Angpt1/Axl/Birc7/Casp1/Ccdc3/Csf1/Cxcr4/Ecm1/Gas6/Ifih1/Igtp/Ikbke/Il1r1/Il1r2/Il6st/Irak2/Irf7/Irgm1/Irgm2/Isg15/Nlrc5/Nol3/Padi2/Palm3/Parp9/Peli3/Pparg/Prkn/Ptprf/Tlr2/Tlr4/Tnfrsf1a/Wnt5a	33	Increased	Saline. Diff vs NSCs
GO:0019221	cytokine-mediated signaling pathway	64/2482	246/13775	0.00104496	0.0139892	0.0107237	Ackr1/Actn4/Angpt1/Axl/Bbs4/Birc7/Card14/Casp1/Ccdc3/Cib1/Cntf/Csf1/Cxcl10/Cxcr4/Ecm1/F3/Gas6/Ghr/Gpr35/Ifih1/Ifitm1/Ifitm2/Ifitm7/Ifngr1/Ifngr2/Ifnlr1/Igtp/Ikbke/Il11ra1/Il13ra1/Il17rc/Il1r1/Il1r2/Il2rb/Il3ra/Il6ra/Il6st/Irak2/Irf1/Irf7/Irgm1/Irgm2/Isg15/Jak3/Klf6/Mt3/Nlrc5/Nol3/Numbl/Osmr/Padi2/Palm3/Parp9/Pdgfb/Peli3/Pparg/Prkn/Ptprf/Rps6ka4/Socs1/Thpo/Tnfrsf1a/Traf1/Wnt5a	64	Increased	Saline. Diff vs NSCs
GO:0050954	sensory perception of mechanical stimulus	39/2482	134/13775	0.00107978	0.0144096	0.011046	Aqp4/Asic2/Atp2b2/Cacna1d/Cxcr4/Dcdc2a/Fgfr1/Gjb2/Gjb6/Gpx1/Grin2b/Gsdme/Jag2/Kcnq2/Lrp2/Mbp/Mir124a-1hg/Myh14/Myo7a/Npr2/P2rx4/Pawr/Phf24/Pkhd1l1/Psap/Ripor2/Ror1/Serpinb6a/Slc1a3/Sptbn4/Srrm4/Tecta/Thrb/Tlr4/Tmie/Tmtc4/Usp53/Wdr1/Wfs1	39	Increased	Saline. Diff vs NSCs
GO:0030038	contractile actin filament bundle assembly	31/2482	100/13775	0.00110412	0.0146418	0.011224	Arhgap6/Arhgef10/Arrb1/Bbs4/Ccn2/Dlc1/Fhdc1/Fhod1/Itgb5/Kank2/Kank4/Kctd13/Lpar1/Met/Nox4/Pdlim1/Pdlim4/Rapgef3/Rhpn2/S100a10/S1pr1/Sdc4/Sorbs1/Sorbs3/Spag6l/Srf/Synpo/Tacr1/Tgfb3/Tpm1/Ttc8	31	Increased	Saline. Diff vs NSCs
GO:0043149	stress fiber assembly	31/2482	100/13775	0.00110412	0.0146418	0.011224	Arhgap6/Arhgef10/Arrb1/Bbs4/Ccn2/Dlc1/Fhdc1/Fhod1/Itgb5/Kank2/Kank4/Kctd13/Lpar1/Met/Nox4/Pdlim1/Pdlim4/Rapgef3/Rhpn2/S100a10/S1pr1/Sdc4/Sorbs1/Sorbs3/Spag6l/Srf/Synpo/Tacr1/Tgfb3/Tpm1/Ttc8	31	Increased	Saline. Diff vs NSCs
GO:0120193	tight junction organization	18/2482	48/13775	0.00111117	0.014689	0.0112602	Actn4/Cldn10/Cldn19/Cldn2/Epha2/Fzd5/Gja1/Lsr/Micall2/Mpdz/Myo1c/Nedd4l/Patj/Pkp2/Plec/Ramp2/Srf/Tgfb3	18	Increased	Saline. Diff vs NSCs
GO:0007263	nitric oxide mediated signal transduction	10/2482	20/13775	0.00112086	0.0147004	0.0112689	Apoe/Atp2b4/Cd36/Gucy1a1/Kcnc2/Mt1/Mt2/Nos3/Rln1/Thbs1	10	Increased	Saline. Diff vs NSCs
GO:0097205	renal filtration	10/2482	20/13775	0.00112086	0.0147004	0.0112689	Adora1/Ednra/Emp2/Gas6/Gja1/Itga3/Myo1e/Pdgfb/Rhpn2/Sulf2	10	Increased	Saline. Diff vs NSCs
GO:0050806	positive regulation of synaptic transmission	46/2482	165/13775	0.00112249	0.0147004	0.0112689	Adcy8/Adora1/Adra1a/Apoe/App/Bcl2l1/Cacng2/Calb2/Cckbr/Chrd/Chrna7/Clstn3/Cyp46a1/Dbi/Efnb3/Fam107a/Flot1/Gfap/Grin2b/Grin2d/Igsf11/Iqsec2/Kctd13/Mir124a-1hg/Musk/Nalcn/Ncs1/Nog/Ntrk2/Pink1/Prkar1b/Prkcg/Prnp/Rapsn/Rasgrf2/Reln/Rims1/S100b/Shank2/Shank3/Shisa7/Slc1a3/Sqstm1/Syt1/Tacr1/Vamp2	46	Increased	Saline. Diff vs NSCs
GO:0022898	regulation of transmembrane transporter activity	56/2482	210/13775	0.0011263	0.0147046	0.0112721	Ahnak/App/Asic2/Atp1b1/Atp1b2/Bcl2/Cacna1a/Cacna1d/Cacnb4/Cacng2/Calm1/Camk2d/Casq1/Casq2/Clcn2/Cnih2/Cracr2a/Dapk1/Dysf/Ednra/Fgf12/Fhl1/Fxyd1/Fxyd3/Fxyd7/Gem/Gja1/Gpr35/Hk1/Hpca/Hspa2/Ifngr2/Kcnab1/Kcnc2/Kcns1/Nedd4l/Oprl1/Pink1/Prkca/Prnp/Rapgef3/Rasgrf1/Rasgrf2/Reln/Rgs9/Rph3a/S100a1/Scn3b/Shank1/Shank3/Stim1/Stom/Vamp2/Vmp1/Wnk2/Wwp2	56	Increased	Saline. Diff vs NSCs
GO:0051250	negative regulation of lymphocyte activation	30/2482	96/13775	0.00114124	0.0147192	0.0112833	Axl/Bcl6/Cd274/Cebpb/Dtx1/Dusp3/Erbb2/Fas/Fcgr2b/Fgl2/Foxj1/Hfe/Hspb1/Irf1/Jak3/Lax1/Lgals3/Loxl3/Parp3/Pawr/Pla2g5/Prnp/Rassf5/Ripor2/Sdc4/Socs1/Tbc1d10c/Tnfaip3/Vsir/Zc3h12a	30	Increased	Saline. Diff vs NSCs
GO:0050878	regulation of body fluid levels	50/2482	183/13775	0.00114346	0.0147192	0.0112833	Adora1/Adra2a/Anxa2/Anxa5/Anxa7/Apoe/Apoh/Aqp4/Atp2b2/Atp7b/Axl/Cd36/Cd9/Celsr2/Chrm1/Emp2/Enpp4/Entpd2/F3/Flna/Fosl2/Fzd6/Gas6/Gja1/Heg1/Il6ra/Mfsd2b/Nfe2l2/Npr3/Oprl1/P2ry1/Papss2/Pdgfa/Pdgfb/Pdia4/Pdpn/Prkca/Scnn1a/Sctr/Serping1/Slc7a11/Srf/Stxbp3/Tec/Thbs1/Tlr4/Tspan18/Tspan9/Vamp8/Wfs1	50	Increased	Saline. Diff vs NSCs
GO:0032731	positive regulation of interleukin-1 beta production	13/2482	30/13775	0.00114486	0.0147192	0.0112833	App/Casp1/Ccn1/Cd36/Fzd5/Hk1/Hspb1/Lpl/Nod1/Tlr2/Tlr4/Tmem106a/Wnt5a	13	Increased	Saline. Diff vs NSCs
GO:0048741	skeletal muscle fiber development	13/2482	30/13775	0.00114486	0.0147192	0.0112833	Bcl2/Cav2/Cntnap1/Cntnap2/Dner/Gpx1/Lncpint/Plec/Pmp22/Rcan1/Ryr1/Ski/Smo	13	Increased	Saline. Diff vs NSCs
GO:0050829	defense response to Gram-negative bacterium	13/2482	30/13775	0.00114486	0.0147192	0.0112833	App/Casp1/Igtp/Irgm1/Irgm2/Lbp/Nod1/Optn/Peli3/Rarres2/Ssc5d/Tfeb/Tlr4	13	Increased	Saline. Diff vs NSCs
GO:0051494	negative regulation of cytoskeleton organization	43/2482	152/13775	0.00116574	0.014942	0.0114541	Add3/Arhgap6/Arpin/Avil/Bbs4/Bmerb1/Camsap3/Capg/Capn1/Cib1/Ctnna2/Dlc1/Dnai3/Dysf/Eml2/Fhod3/Gas2l1/Gas2l2/Gsn/Inpp5j/Kank1/Kank2/Kank4/Lmod1/Map1b/Met/Mid1ip1/Myadm/Pfn4/Prkn/Rhpn2/S1pr1/Shank1/Shank3/Spta1/Sptb/Sptbn1/Ssh3/Tlr2/Tmem67/Tmod2/Tpm1/Wdr47	43	Increased	Saline. Diff vs NSCs
GO:0007528	neuromuscular junction development	19/2482	52/13775	0.00117742	0.0150006	0.011499	App/Cacna2d2/Cacnb4/Cacng2/Cntnap1/Cntnap2/Col4a1/Col4a5/Erbb2/Fgfr2/Lamb2/Lrrk2/Musk/Pmp22/Ppfibp1/Snta1/Sorbs1/Sorbs2/Sptbn4	19	Increased	Saline. Diff vs NSCs
GO:0061035	regulation of cartilage development	19/2482	52/13775	0.00117742	0.0150006	0.011499	Bmp2/Bmp6/Ccn1/Ccn2/Chadl/Efemp1/Fgf18/Idua/Loxl2/Mboat2/Nog/Pkdcc/Rarg/Rflnb/Runx2/Tgfb2/Thrb/Wnt5a/Wnt9a	19	Increased	Saline. Diff vs NSCs
GO:0002719	negative regulation of cytokine production involved in immune response	9/2482	17/13775	0.00118566	0.01506	0.0115446	Angpt1/Axl/Bcl6/Hfe/Hmox1/Jak3/Tgfb2/Tgfb3/Vsir	9	Increased	Saline. Diff vs NSCs
GO:0030324	lung development	47/2482	170/13775	0.00120965	0.0152727	0.0117076	Abca3/Ace/Atxn1/Bmp2/Ccdc39/Ccdc40/Ccn2/Clcn2/Ctsh/Ctsz/Dag1/Fgf1/Fgf18/Fgf2/Fgf7/Fgfr1/Fgfr2/Fosl2/Foxj1/Heg1/Hopx/Igfbp5/Itga3/Kdr/Klf2/Loxl3/Meg3/Mmp14/Nog/Nos3/Odad4/Pdgfa/Pdgfrb/Pdpn/Pkdcc/Psen2/Rdh10/Slc7a11/Sparc/Srf/Tgfb3/Tgfbr2/Thra/Thrb/Tmem67/Tns3/Wnt5a	47	Increased	Saline. Diff vs NSCs
GO:0032496	response to lipopolysaccharide	47/2482	170/13775	0.00120965	0.0152727	0.0117076	Ace/Arid5a/Axl/Bcr/Bmp6/Casp1/Cd14/Cd274/Cd36/Cd55/Cebpb/Cmpk2/Cxcl10/Ednra/Eif2ak2/Fosl2/Gbp2/Gbp6/Igtp/Irak2/Irgm1/Irgm2/Lbp/Mgst1/Naglu/Nfkb1/Nlrc3/Noct/Nos3/Nqo1/Nr1d1/Nr4a1/Palm3/Plscr1/Plscr2/Prkca/Sbno2/Sirpa/Smad6/Tab2/Tlr4/Tnfaip3/Trim12a/Trim12c/Vim/Zc3h12a/Zfp36	47	Increased	Saline. Diff vs NSCs
GO:0090092	regulation of transmembrane receptor protein serine/threonine kinase signaling pathway	53/2482	197/13775	0.0012143	0.0152856	0.0117175	Bambi/Bmp2/Bmp6/Cav2/Ccn1/Cd109/Cdkn2b/Chrd/Chrdl1/Cidea/Cited2/Crb2/Crim1/D130043K22Rik/Folr1/Fstl1/Fstl3/Fstl5/Igsf1/Itga3/Itga8/Kdr/Lats2/Lrp2/Mir675/Nanog/Nbl1/Neo1/Nog/Npnt/Nrros/Pals1/Peg10/Pparg/Prdm16/Ryr1/Scube3/Ski/Slc2a10/Smad6/Sorl1/Sostdc1/Tgfb1i1/Tgfb3/Tgfbr2/Tgfbr3/Thbs1/Tmem53/Ucma/Vasn/Vsir/Wnt5a/Zfp703	53	Increased	Saline. Diff vs NSCs
GO:0051932	synaptic transmission, GABAergic	20/2482	56/13775	0.00122666	0.0153953	0.0118016	Adora1/Adra1a/Cckbr/Clstn3/Cntnap2/Dbi/Gabra3/Gabra4/Gabrb2/Gabrb3/Gabrg2/Gabrg3/Nalcn/Npas4/Phf24/Plcl1/Rac3/Slc38a1/Tacr1/Tpbg	20	Increased	Saline. Diff vs NSCs
GO:0032755	positive regulation of interleukin-6 production	21/2482	60/13775	0.00126053	0.0157735	0.0120915	Adora2b/App/Arid5a/Ccn1/Cd36/Ifih1/Il17d/Il17rc/Il6ra/Lbp/Lpl/Mbp/Nod1/Rab7b/Tlr2/Tlr3/Tlr4/Tmem106a/Vegfd/Wnt5a/Zbtb20	21	Increased	Saline. Diff vs NSCs
GO:0043491	phosphatidylinositol 3-kinase/protein kinase B signal transduction	56/2482	211/13775	0.00126957	0.0158395	0.0121421	Akr1c14/Angpt1/Axl/C1qtnf12/Cass4/Cat/Cavin3/Cib1/Clcf1/Cntnap2/Dag1/Dipk2a/Epha2/Erbb2/F3/Fgf2/Fgfr1/Fn1/Gas6/Gcnt2/Gpx1/Hbegf/Hgf/Igfbp5/Itsn1/Kdr/Lingo1/Lrp2/Musk/Ndp/Nlrc3/Nox4/Ntrk2/P2rx4/Pdcd6/Pdgfa/Pdgfb/Pdgfd/Pdgfrb/Pik3cd/Pik3cg/Plxnb1/Ptpn13/Rapgef3/Reln/Ror1/Rras/Sema3e/Sema4d/Sfrp5/Stox1/Tgfb2/Thbs1/Thpo/Tpbg/Tspyl5	56	Increased	Saline. Diff vs NSCs
GO:0007189	adenylate cyclase-activating G protein-coupled receptor signaling pathway	25/2482	76/13775	0.00127719	0.0158755	0.0121697	Adcy3/Adcy8/Adgrg3/Adora2b/Adra1a/Adra2a/App/Arrdc3/Atp2b4/Crtc3/Cxcl10/Gnal/Gpr12/Gpr157/Gpr26/Lpar1/Oprl1/Pde4a/Pth1r/Ramp1/Ramp2/Rapgef4/S1pr1/S1pr3/Tshr	25	Increased	Saline. Diff vs NSCs
GO:0015914	phospholipid transport	22/2482	64/13775	0.0012808	0.0158755	0.0121697	Abca3/Abca4/Abcc1/Abcg1/Ano4/Apoe/Atp11a/Atp8a2/Atp8b5/Atp9a/Dbi/Mfsd2a/Mttp/Osbpl5/Pitpnm1/Pitpnm2/Pitpnm3/Plscr1/Plscr2/Pltp/Scp2/Xkr4	22	Increased	Saline. Diff vs NSCs
GO:0019218	regulation of steroid metabolic process	24/2482	72/13775	0.00128751	0.0158755	0.0121697	Abca2/Abcg1/Adora2b/Akr1c14/Apoe/Atp1a1/Bmp2/Bmp6/Ces1f/Clcn2/Ephx2/Erlin2/Fgf1/Fmo5/H6pd/Igfbp7/Lpcat3/Nfkb1/Nr1d1/Scap/Scp2/Srebf1/Thrb/Tspo	24	Increased	Saline. Diff vs NSCs
GO:0043954	cellular component maintenance	24/2482	72/13775	0.00128751	0.0158755	0.0121697	Apoe/App/C1ql1/Cadm1/Camsap3/Cbln1/Chchd10/Cntnap1/Cntnap2/Cttn/Dlg2/Epb41l3/Erc1/Erc2/Fcgr2b/Grin2b/Itga3/Kifc3/Neat1/Nedd9/Pkp2/Plxna4/Prnp/Sort1	24	Increased	Saline. Diff vs NSCs
GO:1990138	neuron projection extension	50/2482	184/13775	0.00130071	0.0159915	0.0122586	Apoe/Clstn3/Cpne5/Cttn/Cxcr4/D130043K22Rik/Dcx/Ednra/Flrt1/Fn1/Jade2/L1cam/Lamb2/Macf1/Mag/Map1b/Mgll/Mt3/Myo5b/Nedd4l/Ngf/Olfm1/Pak6/Plxna1/Plxna4/Prkn/Rims1/Rtn4r/S100b/Sema3b/Sema3c/Sema3e/Sema3f/Sema4a/Sema4d/Sema4f/Sema4g/Sema6d/Shtn1/Smo/Spag6l/Srf/St8sia2/Syt1/Syt17/Syt2/Tmem108/Ttl/Vcl/Wnt5a	50	Increased	Saline. Diff vs NSCs
GO:0010817	regulation of hormone levels	89/2482	366/13775	0.00132613	0.0162566	0.0124619	Abcg1/Ace/Adcy8/Adora1/Adra2a/Akr1c14/Anxa5/Anxa7/Arrb1/Atp1a1/Bmp2/Bmp6/C1qtnf12/Cacna1a/Cacna1d/Cacna1e/Cckbr/Cd38/Chst10/Clcf1/Clcn2/Cntf/Comt/Cpe/Cpq/Ctsb/Ctsl/Cyp1b1/Cyp2d22/Cyp46a1/Ddo/Ece2/Ecrg4/Fgfr1/Foxo1/Ghr/Gja1/Gnao1/Gnaz/Gpr27/H6pd/Hfe/Hsd17b11/Inha/Itpr1/Itsn1/Kcnb1/Myrip/Naglu/Nfkb1/Niban2/Nmb/Nr1d1/P2ry1/Papss2/Pcsk1n/Pcsk2/Pcsk6/Pex5l/Pfkm/Plb1/Pparg/Prkn/Ptprn2/Rab11fip1/Rab11fi…	89	Increased	Saline. Diff vs NSCs
GO:0002443	leukocyte mediated immunity	57/2482	216/13775	0.00133586	0.0163284	0.0125169	Ace/Adora2b/Ahr/Arid5a/Bcl6/Bcr/C1ra/C1s1/C1s2/C3/C4b/Cadm1/Cd46/Cd55/Cd81/Clcf1/Cplx2/Ctsh/Emp2/Ephb6/Fas/Fcgr2b/Fgl2/Fosl2/Foxj1/Fzd5/Gzmm/H2-D1/H2-M5/Hc/Hfe/Hmox1/Icam1/Icosl/Il1r1/Il2rb/Irf7/Jak3/Lamp1/Nppc/Nr4a3/Parp3/Pld2/Prdx1/Rnf19b/Serpinb9/Serping1/Stxbp2/Tap1/Tap2/Tlr2/Tlr3/Tlr4/Vamp2/Vamp8/Vsir/Wdr1	57	Increased	Saline. Diff vs NSCs
GO:0010518	positive regulation of phospholipase activity	12/2482	27/13775	0.00135092	0.0164649	0.0126215	Adra1a/Arhgap6/Ccn1/Dlc1/Fgf2/Fgfr1/Fgfr2/Gpr55/Hpca/Lpar1/Pdgfrb/Pla2g5	12	Increased	Saline. Diff vs NSCs
GO:0002526	acute inflammatory response	17/2482	45/13775	0.0013764	0.0165837	0.0127126	Adora1/B4galt1/C3/Ephb6/F3/Fcgr2b/Fn1/H2-D1/H2-M5/Icam1/Lbp/Pik3cg/Plscr1/Pparg/Ptges/Serpina3n/Serpinb9	17	Increased	Saline. Diff vs NSCs
GO:0030514	negative regulation of BMP signaling pathway	17/2482	45/13775	0.0013764	0.0165837	0.0127126	Bambi/Chrd/Chrdl1/Crim1/Fstl3/Lrp2/Mir675/Nanog/Nbl1/Nog/Pparg/Ski/Smad6/Sorl1/Sostdc1/Tmem53/Wnt5a	17	Increased	Saline. Diff vs NSCs
GO:0050922	negative regulation of chemotaxis	17/2482	45/13775	0.0013764	0.0165837	0.0127126	Dusp3/Hc/Mmp28/Nbl1/Padi2/Rin3/Sema3b/Sema3c/Sema3e/Sema3f/Sema4a/Sema4d/Sema4f/Sema4g/Sema6d/Thbs1/Wnt5a	17	Increased	Saline. Diff vs NSCs
GO:0097006	regulation of plasma lipoprotein particle levels	17/2482	45/13775	0.0013764	0.0165837	0.0127126	Abca5/Abcg1/Acsl3/Anxa2/Apoe/Cd36/Cideb/Ldlrap1/Lpcat3/Lpl/Lrpap1/Mfsd2a/Mttp/Pla2g5/Pla2g7/Pltp/Soat1	17	Increased	Saline. Diff vs NSCs
GO:0072001	renal system development	66/2482	258/13775	0.001406	0.0168921	0.012949	Ace/Actn4/Adamts1/Adamts16/Ahr/Angpt1/Anxa4/Aph1c/Bcl2/Bmp2/Bmp6/Cat/Col4a1/Col4a4/Cxcr4/Cys1/Ednra/Epha7/Fgf1/Fgf2/Fgfr1/Fgfr2/Fmn1/Frem2/Gcnt1/Hc/Hs3st3a1/Il6ra/Irx2/Itga3/Itga8/Kank2/Kif26b/Klhl3/Lamb2/Lgr4/Lrp2/Lrrk2/Myo1e/Nek1/Nid1/Nog/Npnt/Npr2/Odc1/Ovol1/Pdgfa/Pdgfb/Pdgfd/Pdgfrb/Pgf/Plxnd1/Prom1/Psap/Rdh10/Smad6/Smad9/Smo/Sulf2/Tbc1d32/Tgfb2/Tmem59l/Tmem67/Ttc8/Wfs1/Wnt5a	66	Increased	Saline. Diff vs NSCs
GO:0032412	regulation of monoatomic ion transmembrane transporter activity	54/2482	203/13775	0.0014506	0.0173301	0.0132847	Ahnak/App/Asic2/Atp1b1/Atp1b2/Cacna1a/Cacna1d/Cacnb4/Cacng2/Calm1/Camk2d/Casq1/Casq2/Clcn2/Cnih2/Cracr2a/Dapk1/Dysf/Ednra/Fgf12/Fhl1/Fxyd1/Fxyd3/Fxyd7/Gem/Gpr35/Hk1/Hpca/Hspa2/Ifngr2/Kcnab1/Kcnc2/Kcns1/Nedd4l/Oprl1/Pink1/Prkca/Prnp/Rapgef3/Rasgrf1/Rasgrf2/Reln/Rgs9/Rph3a/S100a1/Scn3b/Shank1/Shank3/Stim1/Stom/Vamp2/Vmp1/Wnk2/Wwp2	54	Increased	Saline. Diff vs NSCs
GO:0062197	cellular response to chemical stress	64/2482	249/13775	0.00145068	0.0173301	0.0132847	Aldh3b1/Ankzf1/Atp2a2/Axl/Bnip3/Capn1/Capn3/Casp1/Cat/Cd36/Cpeb2/Cst3/Cyp1b1/Dapk1/Dysf/Ednra/Fas/Fbln5/Fos/Foxo1/Gpr37/Gpr37l1/Hgf/Hmox1/Hspb1/Jun/Lcn2/Lrrc8c/Lrrk2/Map3k5/Met/Mgst1/Mmp2/Mpv17l/Mt3/Naglu/Net1/Nfe2l1/Nfe2l2/Nos3/Nqo1/Pawr/Pdgfrb/Pdk2/Pink1/Plec/Prdx1/Prkn/Psap/Ptprk/Rcsd1/Relb/Rhob/Serpinb6a/Sirpa/Slc2a4/Slc4a11/Slc7a11/Slc8a1/Sqstm1/Srxn1/Stox1/Tnfaip3/Zc3h12a	64	Increased	Saline. Diff vs NSCs
GO:0051402	neuron apoptotic process	74/2482	296/13775	0.00148493	0.0176891	0.01356	Angpt1/Apoe/App/Arrb1/Axl/Bcl2/Bcl2l1/Bnip3/Cacna1a/Cebpb/Clcf1/Clu/Cntf/Ctsb/Epha7/Faim2/Fas/Fcgr2b/Gbe1/Gclc/Gclm/Gpx1/Grid2/Hmox1/Hrk/Il6st/Itga1/Itsn1/Jun/Kcnb1/Kcnq2/Kdr/Lcn2/Mag/Map3k5/Mt1/Mt3/Musk/Ndp/Nefl/Ngf/Nppc/Npr2/Nqo1/Nr4a3/Nrbp2/Ntrk2/Optn/Pawr/Pcp4/Pigt/Pink1/Plxnd1/Prkcg/Prkn/Prnp/Prodh/Ptprf/Rapsn/Sema3e/Smo/Sncb/St8sia2/Tgfb2/Tgfb3/Thrb/Tmbim6/Tmtc4/Tnfrsf1a/Trim2/Trp63/Tuba1a/…	74	Increased	Saline. Diff vs NSCs
GO:0150076	neuroinflammatory response	19/2482	53/13775	0.00152975	0.0181717	0.0139299	Adcy8/App/Casp1/Cd200/Clu/Cntf/Ifngr1/Ifngr2/Jun/Lrrk2/Naglu/Nr1d1/Pparg/Psen2/Smo/Tlr2/Tlr3/Tlr4/Ulk4	19	Increased	Saline. Diff vs NSCs
GO:0070663	regulation of leukocyte proliferation	43/2482	154/13775	0.00154598	0.018234	0.0139777	Adk/Ahr/Bcl2/Bcl2l1/Bcl6/Bid/Cd274/Cd38/Cd46/Cd55/Cd59a/Cd59b/Cd81/Cebpb/Clcf1/Cnn2/Csf1/Erbb2/Fcgr2b/Foxj1/Gpam/H2-D1/H2-M5/Icosl/Il6st/Irf1/Irgm1/Jak3/Lgals3/Nfatc2/Nmb/Pawr/Pla2g5/Prnp/Rassf5/Ripor2/Sdc4/Spta1/Tacr1/Tgfbr2/Tlr4/Vcam1/Vsir	43	Increased	Saline. Diff vs NSCs
GO:0032102	negative regulation of response to external stimulus	72/2482	287/13775	0.0015464	0.018234	0.0139777	A2m/Adora1/Ahr/Anxa2/Anxa5/Aph1c/Apoe/Apoh/Bbs4/Bcr/C1qtnf12/Cd109/Cd200/Cd9/Chrna7/Cldn19/Ctnna2/D130043K22Rik/Dusp3/Fcgr2b/Fgf2/Fgl2/Gpx1/Grid2/H2-D1/H2-M5/Hc/Hgf/Igtp/Irgm1/Irgm2/Isg15/Lamp2/Lpcat3/Mmp28/Nbl1/Nenf/Neo1/Nfkb1/Nlrc3/Nlrc5/Nr1d1/Padi2/Pdgfa/Pdgfb/Pla2g5/Pparg/Ptgis/Rab7b/Rin3/Rtn4r/Sema3b/Sema3c/Sema3e/Sema3f/Sema4a/Sema4d/Sema4f/Sema4g/Sema6d/Serpinb9/Serping1/Sirpa/Socs3/Tap1/T…	72	Increased	Saline. Diff vs NSCs
GO:0050731	positive regulation of peptidyl-tyrosine phosphorylation	35/2482	119/13775	0.00155173	0.018234	0.0139777	Ace/Adora1/Adra1a/Adra2a/Angpt1/App/Bmp6/Cass4/Cav2/Cd36/Clcf1/Cntf/Efna1/Fgf7/Ghr/Gprc5b/Hbegf/Hgf/Icam1/Il6ra/Il6st/Lrrk1/Musk/Nedd9/Nox4/Parp9/Pdgfb/Prnp/Reln/Sema4d/Srcin1/Tlr4/Tnfrsf18/Tnfrsf1a/Tspan9	35	Increased	Saline. Diff vs NSCs
GO:0019228	neuronal action potential	15/2482	38/13775	0.00155229	0.018234	0.0139777	Cacna1i/Chrna7/Cntnap2/Dcdc2a/Fgf12/Gpr35/Gpr88/Kcnq2/Myh14/Npr2/P2rx4/Pawr/Pmp22/Rapgef4/Scn3a	15	Increased	Saline. Diff vs NSCs
GO:0006869	lipid transport	69/2482	273/13775	0.00155855	0.0182567	0.0139951	Abca2/Abca3/Abca4/Abca5/Abca8a/Abca8b/Abca9/Abcc1/Abcc4/Abcg1/Ace/Acsl3/Acsl6/Ano4/Anxa2/Apoe/Apoh/Aqp9/Atp11a/Atp8a2/Atp8b5/Atp9a/Bmp6/Cd36/Ces1f/Dbi/Ecrg4/Gramd1b/Gramd1c/Gulp1/Lbp/Ldlrap1/Lpcat3/Lrp10/Mfsd2a/Mfsd2b/Mttp/Nmb/Osbpl1a/Osbpl3/Osbpl5/Pitpnm1/Pitpnm2/Pitpnm3/Pla2g5/Plin2/Plppr4/Plscr1/Plscr2/Pltp/Pparg/Psap/Ptges/Scp2/Slc10a3/Slc25a21/Slc2a1/Slc43a3/Slco1a4/Slco1a5/Slco3a1/Soat1/Sta…	69	Increased	Saline. Diff vs NSCs
GO:0006641	triglyceride metabolic process	25/2482	77/13775	0.00157288	0.0182608	0.0139982	Acsl6/Apoe/Apoh/C3/Cat/Cideb/Dbi/Gk/Gpam/Gpat3/Gpx1/Il6st/Lpin3/Lpl/Mboat7/Mfsd2a/Mttp/Pik3cg/Plaat3/Plb1/Slc22a4/Sorl1/Srebf1/Thrb/Tnxb	25	Increased	Saline. Diff vs NSCs
GO:0048730	epidermis morphogenesis	11/2482	24/13775	0.00157291	0.0182608	0.0139982	Bcl2/Ctsl/Fgf7/Fgfr2/Igfbp5/Lamc1/Naglu/Smo/Sostdc1/Tgfb2/Trp63	11	Increased	Saline. Diff vs NSCs
GO:0030837	negative regulation of actin filament polymerization	20/2482	57/13775	0.00157437	0.0182608	0.0139982	Add3/Avil/Bbs4/Capg/Capn1/Fhod3/Gsn/Kank1/Kank2/Kank4/Lmod1/Myadm/Pfn4/Spta1/Sptb/Sptbn1/Ssh3/Tlr2/Tmod2/Tpm1	20	Increased	Saline. Diff vs NSCs
GO:0043270	positive regulation of monoatomic ion transport	47/2482	172/13775	0.00157623	0.0182608	0.0139982	Adora1/Asic2/Atp1b1/Atp1b2/Atp2b2/Cacna1d/Cacnb4/Cacng2/Calm1/Capn3/Casq1/Chrm1/Clcn2/Cracr2a/Cxcl10/Cxcr4/Dbi/Ednra/Fgf12/Fhl1/Flna/Fxyd1/Gjc2/Hspa2/Ifngr2/Itpr1/Jak3/Kcnc2/Lcn2/Lgals3/Nedd4l/P2rx4/P2ry1/Pdgfb/Pdgfrb/Pink1/Rapgef3/Reln/Rgs9/S100a1/Scn3b/Shank3/Stim1/Tspo/Vmp1/Wfs1/Wnk2	47	Increased	Saline. Diff vs NSCs
GO:1990778	protein localization to cell periphery	85/2482	349/13775	0.0015996	0.0184809	0.0141669	Abca2/Acsl3/Ank1/Anxa2/Ar/Arhgef16/Atp1b1/Atp2b4/Atp6ap1/Bcl2l1/Cacng2/Camk2d/Camk2g/Cd81/Cib1/Dag1/Dlg2/Efr3b/Ehd2/Emp2/Epb41l3/Epha2/Epm2a/Erbb2/Ezr/Flna/Flot1/Flot2/Gas6/Gpc4/Grip2/Ift80/Iqsec2/Itga3/Kcnb1/Ldlrap1/Lgals3/Macf1/Mal/Mapk10/Mmp14/Myadm/Myo5b/Nfasc/Nkd2/Nptxr/Nrxn3/Optn/P2ry1/Pacs2/Pacsin1/Palm/Pals1/Pgrmc1/Pkdcc/Pkp2/Ppp2r5a/Prnp/Rab29/Rab3c/Rab3d/Ramp1/Ramp2/Rapgef4/Rapsn/Rhbdf2…	85	Increased	Saline. Diff vs NSCs
GO:0001936	regulation of endothelial cell proliferation	30/2482	98/13775	0.0016429	0.0188034	0.0144141	Adora2b/Apoe/Apoh/Bmp6/Cav2/Cnmd/Dlk1/Dysf/Ecm1/F3/Fgf2/Fgf7/Fgfr1/Gja1/Hmox1/Jcad/Jun/Kdr/Nr4a1/Pdcd6/Pdgfb/Pgf/Pik3cd/Pparg/Prkca/Ptprm/Sparc/Thbs1/Vegfd/Wnt5a	30	Increased	Saline. Diff vs NSCs
GO:0002269	leukocyte activation involved in inflammatory response	13/2482	31/13775	0.00164981	0.0188034	0.0144141	App/Casp1/Clu/Ifngr1/Ifngr2/Jun/Lrrk2/Naglu/Nr1d1/Pparg/Tlr2/Tlr3/Tlr4	13	Increased	Saline. Diff vs NSCs
GO:0010934	macrophage cytokine production	13/2482	31/13775	0.00164981	0.0188034	0.0144141	Axl/Casp1/Cd36/Gas6/Gprc5b/Nod1/Psen2/Tgfb2/Tgfb3/Tlr2/Tlr3/Tlr4/Wnt5a	13	Increased	Saline. Diff vs NSCs
GO:0032373	positive regulation of sterol transport	13/2482	31/13775	0.00164981	0.0188034	0.0144141	Abca3/Abca5/Abca8a/Abca8b/Abcg1/Anxa2/Apoe/Ces1f/Ldlrap1/Lpcat3/Pltp/Pparg/Scp2	13	Increased	Saline. Diff vs NSCs
GO:0032376	positive regulation of cholesterol transport	13/2482	31/13775	0.00164981	0.0188034	0.0144141	Abca3/Abca5/Abca8a/Abca8b/Abcg1/Anxa2/Apoe/Ces1f/Ldlrap1/Lpcat3/Pltp/Pparg/Scp2	13	Increased	Saline. Diff vs NSCs
GO:0007178	transmembrane receptor protein serine/threonine kinase signaling pathway	71/2482	283/13775	0.00165752	0.0188404	0.0144425	Bambi/Bmp2/Bmp6/Cav2/Ccn1/Cd109/Cdkn2b/Chrd/Chrdl1/Cidea/Cited2/Crb2/Crim1/D130043K22Rik/Folr1/Fos/Fstl1/Fstl3/Fstl5/Gas6/Gcnt2/Hfe/Igsf1/Itga3/Itga8/Itgb5/Jade2/Jun/Kdr/Lats2/Lrp2/Meg3/Mir675/Nanog/Nbl1/Nceh1/Ndp/Neo1/Nog/Npnt/Nrros/Pals1/Peg10/Pparg/Prdm16/Ptprk/Rbpms/Runx2/Ryr1/Scube3/Ski/Slc2a10/Smad6/Smad9/Sorl1/Sostdc1/Sptbn1/Tgfb1i1/Tgfb2/Tgfb3/Tgfbr2/Tgfbr3/Tgif1/Thbs1/Tmem53/Ucma/Vasn/Vi…	71	Increased	Saline. Diff vs NSCs
GO:0150115	cell-substrate junction organization	29/2482	94/13775	0.00170611	0.0193405	0.0148258	Actn1/Ajuba/Arhgap6/Bcl2/Bcr/Camsap3/Col16a1/Cttn/Dlc1/Dusp3/Fam107a/Fmn1/Fn1/Gpm6b/Iqsec1/Itgb4/Kdr/Lama3/Lamc1/Macf1/Mmp14/Plec/Ptprk/S100a10/Sdc4/Sorbs1/Ston1/Thsd1/Vcl	29	Increased	Saline. Diff vs NSCs
GO:0034599	cellular response to oxidative stress	53/2482	200/13775	0.00174729	0.0197542	0.015143	Aldh3b1/Ankzf1/Atp2a2/Axl/Bnip3/Capn1/Cat/Cd36/Cpeb2/Cst3/Cyp1b1/Dapk1/Ednra/Fbln5/Fos/Foxo1/Gpr37/Gpr37l1/Hgf/Hmox1/Hspb1/Jun/Lcn2/Lrrk2/Map3k5/Met/Mgst1/Mmp2/Mpv17l/Mt3/Naglu/Net1/Nfe2l1/Nfe2l2/Nos3/Nqo1/Pawr/Pdgfrb/Pdk2/Pink1/Prdx1/Prkn/Psap/Ptprk/Rhob/Sirpa/Slc4a11/Slc7a11/Slc8a1/Sqstm1/Srxn1/Tnfaip3/Zc3h12a	53	Increased	Saline. Diff vs NSCs
GO:0032956	regulation of actin cytoskeleton organization	70/2482	279/13775	0.00177669	0.0200329	0.0153566	Add3/Arhgap6/Arhgef10/Arhgef19/Arpin/Avil/Baiap2/Bbs4/Capg/Capn1/Ccl27a/Ccn2/Cdc42ep3/Cotl1/Ctnna2/Cttn/Daam2/Dixdc1/Dlc1/Dnai3/Fam107a/Fhod1/Fhod3/Flna/Fmn1/Gja1/Gpm6b/Gsn/Icam1/Kank1/Kank2/Kank4/Lmod1/Lpar1/Met/Myadm/Myo1c/Naa80/Nedd9/Nox4/Pdgfrb/Pdlim4/Pfn4/Plekhg2/Prkn/Rac3/Rapgef3/Rgs4/Rhpn2/Rnh1/S100a10/S1pr1/Sdc4/Shank1/Shank3/Sorbs3/Spta1/Sptb/Sptbn1/Ssh3/Synpo/Synpo2/Tacr1/Tgfb2/Tgfb3/Tl…	70	Increased	Saline. Diff vs NSCs
GO:0030100	regulation of endocytosis	64/2482	251/13775	0.00179316	0.0201647	0.0154577	Abca2/Actn4/Angpt1/Ankrd13d/Anxa2/Apoe/App/Arrb1/Axl/Bcl2l1/Bcr/Bmp2k/C3/Caly/Camk1d/Cd14/Cd151/Cd36/Cd63/Clu/Cnn2/Dcx/Dnajc6/Dnm1/Dysf/Fcgr2b/Flot1/Gas6/Hfe/Hpca/Il2rb/Iqsec1/Itsn1/Lbp/Ldlrap1/Lgals3/Lpar1/Lrp2/Lrpap1/Lrrk2/Nedd4l/Neu3/Pacsin1/Pacsin2/Pacsin3/Pla2g5/Pld2/Plscr1/Plscr2/Pparg/Prkca/Prkcg/Prkn/Rab4a/Rin3/Sirpa/Smpd1/Snph/Ston1/Ston2/Tgm2/Tlr2/Vamp8/Wnt5a	64	Increased	Saline. Diff vs NSCs
GO:1905330	regulation of morphogenesis of an epithelium	17/2482	46/13775	0.00182179	0.0204321	0.0156627	Ar/Btbd7/Cxcl10/Fgf1/Fgf2/Fgf7/Fgfr1/Hgf/Lcn2/Lgr4/Met/Nog/Pdgfa/Pik3cd/Smo/Stox1/Wnt5a	17	Increased	Saline. Diff vs NSCs
GO:0007169	transmembrane receptor protein tyrosine kinase signaling pathway	108/2482	462/13775	0.00185539	0.0207538	0.0159092	Afap1l2/Angpt1/Ar/Atxn1/Axl/Bcar1/Bcar3/Bcr/Bmp2/C1qtnf12/Cadm1/Cass4/Cav2/Ccn2/Cd59a/Cd63/Chrd/Churc1/Cnmd/Col4a1/Col4a2/Col4a5/Col4a6/Creb3l1/Csf1/Csrnp1/Ctsd/Dnai1/Dusp3/Efemp1/Efna1/Efnb3/Epha2/Epha7/Ephb6/Erbb2/F3/Fam20c/Fgf1/Fgf18/Fgf2/Fgf7/Fgfr1/Fgfr2/Flrt1/Foxo1/Ghr/Grb10/Hbegf/Hgf/Hspb1/Igfbp5/Itga1/Jak3/Jcad/Kank1/Kdr/Met/Mt3/Musk/Mvp/Myo1c/Myo1e/Myof/Ndst1/Nedd9/Neu3/Ngef/Ngf/Nog/Npr2/…	108	Increased	Saline. Diff vs NSCs
GO:0006022	aminoglycan metabolic process	26/2482	82/13775	0.00187811	0.0209524	0.0160615	Angpt1/Arsb/B3gnt2/B3gnt7/B4galt4/Chst1/Csgalnact1/Ctbs/Dsel/Ednra/Fgf2/Galns/Habp4/Hs3st1/Hs3st3a1/Hyal1/Hyal3/Idua/Itih5/Naglu/Ndst1/Nfkb1/Pdgfb/Pdgfrb/Sgsh/Slc35d1	26	Increased	Saline. Diff vs NSCs
GO:0010517	regulation of phospholipase activity	14/2482	35/13775	0.00190289	0.0211239	0.016193	Adra1a/Arhgap6/Ccn1/Dlc1/Fgf2/Fgfr1/Fgfr2/Gpr55/Hpca/Lpar1/Pdgfrb/Pla2g5/Plcd1/Rgs2	14	Increased	Saline. Diff vs NSCs
GO:0032835	glomerulus development	18/2482	50/13775	0.00190852	0.0211239	0.016193	Actn4/Ahr/Angpt1/Bcl2/Col4a4/Ednra/Hc/Il6ra/Lamb2/Lgr4/Myo1e/Nid1/Nog/Pdgfb/Pdgfd/Pdgfrb/Prom1/Sulf2	18	Increased	Saline. Diff vs NSCs
GO:0072676	lymphocyte migration	18/2482	50/13775	0.00190852	0.0211239	0.016193	App/Cadm1/Cd200/Cd99l2/Cxcl10/Cxcl14/Cyp7b1/Ecm1/Gas6/Hsd3b7/Icam1/Lrch1/Nedd9/Padi2/Plec/Ripor2/S1pr1/Wnt5a	18	Increased	Saline. Diff vs NSCs
GO:0001959	regulation of cytokine-mediated signaling pathway	30/2482	99/13775	0.00195828	0.021618	0.0165717	Angpt1/Axl/Birc7/Casp1/Ccdc3/Csf1/Cxcr4/Ecm1/Gas6/Igtp/Ikbke/Il1r1/Il1r2/Il6st/Irak2/Irf7/Irgm1/Irgm2/Isg15/Nlrc5/Nol3/Padi2/Palm3/Parp9/Peli3/Pparg/Prkn/Ptprf/Tnfrsf1a/Wnt5a	30	Increased	Saline. Diff vs NSCs
GO:0050670	regulation of lymphocyte proliferation	39/2482	138/13775	0.00196344	0.0216184	0.016572	Adk/Ahr/Bcl2/Bcl6/Bid/Cd274/Cd38/Cd46/Cd55/Cd59a/Cd59b/Cd81/Cebpb/Clcf1/Erbb2/Fcgr2b/Foxj1/Gpam/H2-D1/H2-M5/Icosl/Il6st/Irf1/Irgm1/Jak3/Lgals3/Nfatc2/Pawr/Pla2g5/Prnp/Rassf5/Ripor2/Sdc4/Spta1/Tacr1/Tgfbr2/Tlr4/Vcam1/Vsir	39	Increased	Saline. Diff vs NSCs
GO:0003094	glomerular filtration	9/2482	18/13775	0.00199433	0.0219013	0.0167889	Adora1/Ednra/Emp2/Gas6/Gja1/Myo1e/Pdgfb/Rhpn2/Sulf2	9	Increased	Saline. Diff vs NSCs
GO:0046209	nitric oxide metabolic process	20/2482	58/13775	0.00200232	0.0219319	0.0168124	App/Ass1/Atp2b4/Cd36/Clu/Cyb5r3/Cyp1b1/Icam1/Klf2/Mtarc2/Nos3/P2rx4/Ptgis/Sirpa/Slc7a2/Tlr2/Tlr4/Tmem106a/Tspo/Zc3h12a	20	Increased	Saline. Diff vs NSCs
GO:0048754	branching morphogenesis of an epithelial tube	36/2482	125/13775	0.00201032	0.0219625	0.0168358	Adamts16/Ahr/Angpt1/Ar/Bcl2/Bmp2/Col4a1/Csf1/Csmd1/Ctsh/Ctsz/Cxcr4/Dag1/Ednra/Epha2/Fgf1/Fgf2/Fgfr2/Hs3st3a1/Kdr/Lgr4/Met/Mmp14/Nfatc1/Nog/Npnt/Pgf/Plxnd1/Rdh10/Sema3e/Smo/Srf/Tgfbr2/Tmem59l/Tmem67/Wnt5a	36	Increased	Saline. Diff vs NSCs
GO:0090257	regulation of muscle system process	49/2482	183/13775	0.00202194	0.0220324	0.0168894	Adk/Adora1/Adora2b/Adra1a/Adra2a/Atp1a1/Atp1b1/Atp2a2/Atp2b4/Calm1/Camk2d/Camk2g/Casq1/Casq2/Ccn2/Cmya5/Ctnna3/Cttn/Foxo1/Fxyd1/Gdf1/Gsn/Gucy1a1/Hcn4/Igfbp5/Lmna/Nfatc1/Nol3/Nos3/Npnt/Nppc/Nr4a1/Nr4a3/P2rx4/Pawr/Pkp2/Pparg/Prkca/Rgs2/Rgs4/Ryr1/Slc8a1/Srf/Srl/Tacr1/Tnfrsf1a/Tnni3/Tnnt3/Zc3h12a	49	Increased	Saline. Diff vs NSCs
GO:0001649	osteoblast differentiation	45/2482	165/13775	0.00204006	0.0221725	0.0169968	Ahr/Bambi/Bmp2/Bmp6/Ccn1/Cebpb/Cebpd/Chrd/Creb3l1/Crim1/Dlk1/Dnai3/Epha2/Fam20c/Fgf2/Fgfr1/Fhl2/Fosl2/Gja1/Id4/Ifitm1/Ift80/Igfbp5/Il6st/Junb/Lgr4/Lmna/Nfatc1/Noct/Nog/Npnt/Nppc/Pdlim7/Pparg/Pth1r/Runx2/Scube3/Sema4d/Ski/Smad6/Smo/Tgfbr3/Tmem53/Trp63/Ucma	45	Increased	Saline. Diff vs NSCs
GO:0033002	muscle cell proliferation	54/2482	206/13775	0.00206258	0.0223597	0.0171403	Abcc4/Adamts1/Angpt1/Apoe/Bmp2/Camk2d/Cav2/Cited2/Cnn1/Comt/Dipk2a/Ednra/Efemp2/Fgf1/Fgf2/Fgfr1/Fgfr2/Gja1/Hbegf/Hgf/Hmox1/Igfbp5/Il6ra/Jun/Kcnk2/Ldlrap1/Map3k5/Mmp2/Myh10/Nog/Nol3/Nos3/Npr3/Nr4a3/Ogn/Pde1a/Pdgfb/Pdgfd/Pdgfrb/Pparg/Prkca/Rgs5/S1pr1/Tacr1/Tgfb2/Tgfb3/Tgfbr2/Tgfbr3/Tgm2/Thbs1/Tlr4/Tnfaip3/Tpm1/Vipr2	54	Increased	Saline. Diff vs NSCs
GO:0006958	complement activation, classical pathway	8/2482	15/13775	0.00211508	0.0225805	0.0173096	C1ra/C1s1/C1s2/C3/Cd46/Cd55/Hc/Serping1	8	Increased	Saline. Diff vs NSCs
GO:0010863	positive regulation of phospholipase C activity	8/2482	15/13775	0.00211508	0.0225805	0.0173096	Adra1a/Arhgap6/Dlc1/Fgf2/Fgfr1/Gpr55/Lpar1/Pdgfrb	8	Increased	Saline. Diff vs NSCs
GO:0030050	vesicle transport along actin filament	8/2482	15/13775	0.00211508	0.0225805	0.0173096	Actn4/Myo1c/Myo1d/Myo1e/Myo1h/Myo5b/Myo7a/Myrip	8	Increased	Saline. Diff vs NSCs
GO:0034367	protein-containing complex remodeling	8/2482	15/13775	0.00211508	0.0225805	0.0173096	Abca5/Abcg1/Apoe/Lpl/Mttp/Pla2g5/Pla2g7/Pltp	8	Increased	Saline. Diff vs NSCs
GO:0042537	benzene-containing compound metabolic process	8/2482	15/13775	0.00211508	0.0225805	0.0173096	Aadat/Cyp1b1/Ephx2/Fah/Gstm4/Ugt1a1/Ugt1a6a/Ugt1a6b	8	Increased	Saline. Diff vs NSCs
GO:1905809	negative regulation of synapse organization	8/2482	15/13775	0.00211508	0.0225805	0.0173096	Apoe/Cbln1/Clstn3/Epha7/Pgrmc1/Ptpn13/Tlr2/Wnt5a	8	Increased	Saline. Diff vs NSCs
GO:0015748	organophosphate ester transport	28/2482	91/13775	0.00212157	0.0225926	0.0173189	Abca3/Abca4/Abcc1/Abcc4/Abcg1/Ank/Ano4/Apoe/Atp11a/Atp8a2/Atp8b5/Atp9a/Dbi/G6pc3/Gja1/Lrrc8c/Mfsd2a/Mttp/Osbpl5/Pitpnm1/Pitpnm2/Pitpnm3/Plscr1/Plscr2/Pltp/Scp2/Slc37a1/Xkr4	28	Increased	Saline. Diff vs NSCs
GO:0060541	respiratory system development	51/2482	193/13775	0.00224974	0.0238712	0.018299	Abca3/Ace/Atxn1/Bmp2/Ccdc39/Ccdc40/Ccn2/Clcn2/Ctsh/Ctsz/Dag1/Fgf1/Fgf18/Fgf2/Fgf7/Fgfr1/Fgfr2/Fosl2/Foxj1/Heg1/Hopx/Igfbp5/Itga3/Kdr/Klf2/Loxl3/Meg3/Mmp14/Nog/Nos3/Odad4/Pdgfa/Pdgfrb/Pdpn/Pkdcc/Psen2/Rarg/Rdh10/Ski/Slc7a11/Sparc/Spef2/Srf/Tgfb3/Tgfbr2/Thra/Thrb/Tmem67/Tns3/Tulp3/Wnt5a	51	Increased	Saline. Diff vs NSCs
GO:0072659	protein localization to plasma membrane	68/2482	272/13775	0.00225296	0.0238712	0.018299	Acsl3/Ank1/Anxa2/Ar/Arhgef16/Atp1b1/Atp2b4/Atp6ap1/Bcl2l1/Camk2d/Camk2g/Cd81/Cib1/Efr3b/Ehd2/Emp2/Epb41l3/Epha2/Epm2a/Ezr/Flna/Flot1/Flot2/Gas6/Grip2/Itga3/Kcnb1/Ldlrap1/Lgals3/Macf1/Mmp14/Myo5b/Nfasc/Nkd2/Optn/P2ry1/Pacs2/Pacsin1/Palm/Pals1/Pgrmc1/Pkdcc/Pkp2/Ppp2r5a/Prnp/Rab3c/Rab3d/Ramp1/Ramp2/Rhbdf2/S100a10/Scn3b/Scp2/Sorbs1/Sorl1/Sptbn1/Sptbn4/Sqstm1/Tmbim1/Tnfrsf1a/Tpbg/Tspan15/Tspan33/Ttc8/…	68	Increased	Saline. Diff vs NSCs
GO:0120192	tight junction assembly	16/2482	43/13775	0.00226614	0.0239507	0.0183599	Actn4/Cldn10/Cldn19/Cldn2/Epha2/Fzd5/Gja1/Lsr/Micall2/Mpdz/Myo1c/Nedd4l/Patj/Pkp2/Ramp2/Srf	16	Increased	Saline. Diff vs NSCs
GO:0048659	smooth muscle cell proliferation	41/2482	148/13775	0.00230078	0.0242559	0.0185939	Abcc4/Adamts1/Apoe/Bmp2/Camk2d/Cnn1/Comt/Ednra/Efemp2/Fgf2/Fgfr2/Hbegf/Hmox1/Igfbp5/Il6ra/Jun/Ldlrap1/Map3k5/Mmp2/Nol3/Nos3/Npr3/Nr4a3/Ogn/Pde1a/Pdgfb/Pdgfd/Pdgfrb/Pparg/Prkca/Rgs5/S1pr1/Tacr1/Tgfb3/Tgfbr2/Tgm2/Thbs1/Tlr4/Tnfaip3/Tpm1/Vipr2	41	Increased	Saline. Diff vs NSCs
GO:0006814	sodium ion transport	43/2482	157/13775	0.00231863	0.0243359	0.0186552	Asic2/Atp1a1/Atp1b1/Atp1b2/Atp2b4/Cacna1i/Camk2d/Ednra/Fgf12/Fxyd1/Fxyd3/Fxyd7/Hcn2/Hcn4/Kcnk1/Kcnq2/Klhl3/Nalcn/Nedd4l/Nos3/P2rx4/Per1/Scn3a/Scn3b/Scnn1a/Slc20a2/Slc22a4/Slc22a5/Slc24a4/Slc38a1/Slc38a3/Slc4a10/Slc4a11/Slc6a15/Slc6a17/Slc6a19/Slc6a8/Slc8a1/Snta1/Sptbn4/Stom/Tpcn2/Wnk2	43	Increased	Saline. Diff vs NSCs
GO:0002707	negative regulation of lymphocyte mediated immunity	13/2482	32/13775	0.00232567	0.0243359	0.0186552	Ahr/Bcl6/Cd46/Fcgr2b/Foxj1/H2-D1/H2-M5/Hfe/Parp3/Serpinb9/Tap1/Tap2/Vsir	13	Increased	Saline. Diff vs NSCs
GO:0045214	sarcomere organization	13/2482	32/13775	0.00232567	0.0243359	0.0186552	Capn3/Casq1/Casq2/Csrp1/Fhod3/Flnc/Ldb3/Myh6/Plec/Srf/Tnnt3/Tpm1/Wdr1	13	Increased	Saline. Diff vs NSCs
GO:0090288	negative regulation of cellular response to growth factor stimulus	25/2482	79/13775	0.00234327	0.0244593	0.0187498	Atp2b4/Bambi/Cd59a/Chrd/Chrdl1/Cnmd/Creb3l1/Crim1/Fstl3/Lrp2/Mir675/Nanog/Nbl1/Nog/Pdcd6/Pparg/Ptprf/Ski/Smad6/Sorl1/Sostdc1/Sulf2/Thbs1/Tmem53/Wnt5a	25	Increased	Saline. Diff vs NSCs
GO:0032288	myelin assembly	11/2482	25/13775	0.00235583	0.0245298	0.0188038	Abca2/Cd9/Cntnap1/Epb41l3/Itgb4/Mag/Nfasc/Pals1/Pmp22/Prx/Tlr2	11	Increased	Saline. Diff vs NSCs
GO:0032964	collagen biosynthetic process	17/2482	47/13775	0.00238209	0.024742	0.0189665	Adora2b/Ccn2/Col5a1/Creb3l1/Fn1/Fosl2/Il6ra/Larp6/Nppc/Pdgfb/Pdgfrb/Pparg/Rapgef3/Serpinh1/Tgfb3/Tram2/Vim	17	Increased	Saline. Diff vs NSCs
GO:1903169	regulation of calcium ion transmembrane transport	38/2482	135/13775	0.00240394	0.0249077	0.0190935	Ahnak/Ahr/Atp1b1/Bcl2/Cacna1a/Cacna1d/Cacnb4/Cacng6/Calm1/Camk2d/Capn3/Casq1/Casq2/Cracr2a/Cxcl10/Dbi/Dysf/Ednra/Gem/Gjc2/Gpr35/Hpca/Hspa2/Ngf/Nol3/Oprl1/P2rx4/Pik3cg/Prnp/Psen2/Rapgef3/Rgs9/S100a1/Slc8a1/Stim1/Tgfb2/Tmbim6/Vmp1	38	Increased	Saline. Diff vs NSCs
GO:0042542	response to hydrogen peroxide	23/2482	71/13775	0.00245645	0.0253684	0.0194467	Ankzf1/Axl/Bcl2/Bnip3/Capn1/Cat/Cryab/Cyp1b1/Ednra/Gpx1/Hmox1/Lcn2/Map3k5/Mmp2/Net1/Nfe2l2/Nqo1/Nr4a3/Pdgfrb/Pld2/Rhob/Sirpa/Tnfaip3	23	Increased	Saline. Diff vs NSCs
GO:0006749	glutathione metabolic process	18/2482	51/13775	0.00246044	0.0253684	0.0194467	Gclc/Gclm/Ggt1/Gpx1/Gpx4/Gsta4/Gstk1/Gstm1/Gstm3/Gstm4/Gsto2/Mgst1/Ndp/Nfe2l1/Nfe2l2/Oplah/Slc7a11/Txnrd3	18	Increased	Saline. Diff vs NSCs
GO:0031644	regulation of nervous system process	35/2482	122/13775	0.00247175	0.0254229	0.0194885	Adora1/App/Baiap2/Begain/Cbln1/Celf4/Chrna7/Cnih2/Cntnap2/Dag1/Fgf12/Gpr35/Grin2b/Grin2d/Grip2/Hgf/Igsf11/Lrrk2/Mag/Mgll/Nos3/Nrxn2/Pawr/Prkar1b/Prkn/Rapgef4/Reln/Rgs4/Rims1/S100b/Shank1/Shank3/Shisa7/Tmem108/Tmem25	35	Increased	Saline. Diff vs NSCs
GO:0006809	nitric oxide biosynthetic process	19/2482	55/13775	0.00250629	0.0255908	0.0196172	App/Ass1/Atp2b4/Cd36/Clu/Cyb5r3/Cyp1b1/Icam1/Klf2/Mtarc2/Nos3/P2rx4/Ptgis/Sirpa/Slc7a2/Tlr2/Tlr4/Tspo/Zc3h12a	19	Increased	Saline. Diff vs NSCs
GO:0014911	positive regulation of smooth muscle cell migration	19/2482	55/13775	0.00250629	0.0255908	0.0196172	Adamts1/Bcl2/Camk2d/Cyp1b1/F3/Igfbp5/Il6st/Lpar1/Nox4/Nr4a3/Pdgfb/Pdgfd/Pdgfrb/Rapgef3/Rapgef4/S100a11/Sema6d/Smo/Tlr4	19	Increased	Saline. Diff vs NSCs
GO:0033627	cell adhesion mediated by integrin	19/2482	55/13775	0.00250629	0.0255908	0.0196172	Cib1/Col16a1/Cyp1b1/Efna1/Epha2/Icam1/Itga1/Itga2b/Itga3/Itga8/Itga9/Itgb4/Itgb5/L1cam/Muc1/Npnt/Podxl/Rac3/Tgfb2	19	Increased	Saline. Diff vs NSCs
GO:0032409	regulation of transporter activity	56/2482	217/13775	0.00251673	0.0256036	0.019627	Ahnak/App/Asic2/Atp1b1/Atp1b2/Bcl2/Cacna1a/Cacna1d/Cacnb4/Cacng2/Calm1/Camk2d/Casq1/Casq2/Clcn2/Cnih2/Cracr2a/Dapk1/Dysf/Ednra/Fgf12/Fhl1/Fxyd1/Fxyd3/Fxyd7/Gem/Gja1/Gpr35/Hk1/Hpca/Hspa2/Ifngr2/Kcnab1/Kcnc2/Kcns1/Nedd4l/Oprl1/Pink1/Prkca/Prnp/Rapgef3/Rasgrf1/Rasgrf2/Reln/Rgs9/Rph3a/S100a1/Scn3b/Shank1/Shank3/Stim1/Stom/Vamp2/Vmp1/Wnk2/Wwp2	56	Increased	Saline. Diff vs NSCs
GO:0019882	antigen processing and presentation	21/2482	63/13775	0.00251968	0.0256036	0.019627	Ctsl/Fcgr2b/Fgl2/H2-D1/H2-M5/Hfe/Icam1/Marchf1/Nod1/Psap/Psmb8/Psmb9/Rab32/Rab3c/Rab4a/Relb/Tap1/Tap2/Tapbp/Tapbpl/Thbs1	21	Increased	Saline. Diff vs NSCs
GO:0002062	chondrocyte differentiation	28/2482	92/13775	0.0025352	0.0256993	0.0197004	Arid5a/Bmp2/Bmp6/Ccn2/Chadl/Ecm1/Efemp1/Fgf18/Fgfr1/Fosl2/Ift80/Loxl2/Mboat2/Nppc/Npr2/Pkdcc/Prkca/Pth1r/Rarg/Rflnb/Runx2/Serpinh1/Slc26a2/Slc39a14/Sulf2/Tgfbr2/Thrb/Wnt9a	28	Increased	Saline. Diff vs NSCs
GO:0002064	epithelial cell development	45/2482	167/13775	0.00263312	0.0266228	0.0204083	Adamtsl4/Ar/B4galt1/Bmp6/Cdsn/Cnmd/Cxcr4/Ednra/Epha2/Ezr/Fgfr2/Flna/Flnb/Fosl2/Frmd6/Fzd5/Gja1/Gpx1/Heg1/Icam1/Il6st/Kdr/Lamb2/Met/Myadm/Myo1e/Palld/Pdgfb/Plec/Psap/Rapgef3/Rarg/Rfx3/S1pr3/Sfn/Shroom3/Sidt2/Smo/Spint2/Tfcp2l1/Tnfrsf1a/Trp63/Vcl/Vim/Wnt5a	45	Increased	Saline. Diff vs NSCs
GO:0014910	regulation of smooth muscle cell migration	27/2482	88/13775	0.00263892	0.0266228	0.0204083	Ace/Adamts1/Bcl2/Camk2d/Cyp1b1/F3/Igfbp5/Il6st/Lpar1/Nfe2l2/Nox4/Nr4a3/Pdgfa/Pdgfb/Pdgfd/Pdgfrb/Plxna1/Pparg/Rapgef3/Rapgef4/S100a11/Sema6d/Smo/Sorl1/Tacr1/Tlr4/Tpm1	27	Increased	Saline. Diff vs NSCs
GO:0010811	positive regulation of cell-substrate adhesion	33/2482	114/13775	0.00276091	0.0276837	0.0212215	Cass4/Ccdc80/Ccn1/Cd36/Cib1/Col16a1/Col26a1/Col8a1/Csf1/Dag1/Ecm2/Efemp2/Emp2/Flna/Fmn1/Fn1/Itga3/Kdr/L1cam/Myadm/Nedd9/Nid1/Npnt/Pdgfb/Rac3/Rras/Rsu1/S100a10/Sdc4/Spock2/Thbs1/Utrn/Vit	33	Increased	Saline. Diff vs NSCs
GO:0034755	iron ion transmembrane transport	10/2482	22/13775	0.00276679	0.0276837	0.0212215	Heph/Hfe/Lcn2/Meltf/Scara5/Slc39a14/Slc40a1/Steap2/Steap3/Steap4	10	Increased	Saline. Diff vs NSCs
GO:0045940	positive regulation of steroid metabolic process	10/2482	22/13775	0.00276679	0.0276837	0.0212215	Abcg1/Adora2b/Apoe/Bmp6/Ces1f/Fgf1/Nr1d1/Scap/Scp2/Srebf1	10	Increased	Saline. Diff vs NSCs
GO:0070661	leukocyte proliferation	53/2482	204/13775	0.00277034	0.0276837	0.0212215	Adk/Ahr/Bcl2/Bcl2l1/Bcl6/Bid/Cd151/Cd274/Cd38/Cd46/Cd55/Cd59a/Cd59b/Cd81/Cebpb/Clcf1/Clu/Cnn2/Csf1/Cxcr4/Emp2/Ephb6/Erbb2/Fcgr2b/Fosl2/Foxj1/Gja1/Gpam/H2-D1/H2-M5/Icosl/Il6st/Irf1/Irgm1/Jak3/Junb/Lgals3/Ndp/Nfatc2/Nmb/Npr3/Pawr/Pla2g5/Prnp/Rassf5/Ripor2/Sdc4/Spta1/Tacr1/Tgfbr2/Tlr4/Vcam1/Vsir	53	Increased	Saline. Diff vs NSCs
GO:0050673	epithelial cell proliferation	82/2482	341/13775	0.00278447	0.0277592	0.0212794	Adk/Adora2b/Apoe/Apoh/Ar/B4galt1/Bcl2l1/Bid/Bmp6/Cav2/Cd109/Cdkn2b/Cebpb/Cnmd/Col8a1/Col8a2/Ctsl/Cyp7b1/Dlk1/Dysf/Ecm1/Ednra/Epha2/Erbb2/F3/Fgf1/Fgf18/Fgf2/Fgf7/Fgfr1/Fgfr2/Gja1/Gpx1/Hgf/Hmox1/Hyal1/Ift80/Igfbp5/Itpr1/Jcad/Jun/Kdr/Lgr4/Loxl2/Nfatc1/Nlrc3/Nog/Nr1d1/Nr4a1/Nr4a3/Ovol1/Pdcd6/Pdgfb/Pgf/Pik3cd/Pparg/Prkca/Ptprk/Ptprm/Rasgrf1/Rian/Rida/Rps6ka1/Runx2/Sfn/Sidt2/Smo/Sparc/Sulf2/Tacr1/Tgfb2…	82	Increased	Saline. Diff vs NSCs
GO:0014002	astrocyte development	12/2482	29/13775	0.00283082	0.0280224	0.0214812	App/Cntf/Gfap/Ifngr1/Lamb2/Naglu/Nr1d1/Ror1/Smo/Tlr4/Tspan2/Vim	12	Increased	Saline. Diff vs NSCs
GO:0022011	myelination in peripheral nervous system	12/2482	29/13775	0.00283082	0.0280224	0.0214812	Arhgef10/Cntnap1/Dag1/Itgb4/Lgi4/Ndrg1/Ntrk2/Pals1/Plec/Pmp22/Prx/Ski	12	Increased	Saline. Diff vs NSCs
GO:0032292	peripheral nervous system axon ensheathment	12/2482	29/13775	0.00283082	0.0280224	0.0214812	Arhgef10/Cntnap1/Dag1/Itgb4/Lgi4/Ndrg1/Ntrk2/Pals1/Plec/Pmp22/Prx/Ski	12	Increased	Saline. Diff vs NSCs
GO:0003206	cardiac chamber morphogenesis	29/2482	97/13775	0.00288099	0.0283858	0.0217598	Adamts1/Ahr/Bmp2/Ccn1/Cited2/Cpe/Ednra/Fgfr2/Fhl2/Heg1/Lrp2/Myh6/Naglu/Nfatc1/Nog/Nos3/Parva/Pkp2/Rnls/Sema3c/Smad6/Smo/Srf/Tgfb2/Tgfbr2/Tgfbr3/Tnni3/Tpm1/Wnt5a	29	Increased	Saline. Diff vs NSCs
GO:0014909	smooth muscle cell migration	29/2482	97/13775	0.00288099	0.0283858	0.0217598	Ace/Adamts1/Bcl2/Camk2d/Cyp1b1/F3/Grb10/Igfbp5/Il6st/Lpar1/Nfe2l2/Nox4/Nr4a3/Parva/Pdgfa/Pdgfb/Pdgfd/Pdgfrb/Plxna1/Pparg/Rapgef3/Rapgef4/S100a11/Sema6d/Smo/Sorl1/Tacr1/Tlr4/Tpm1	29	Increased	Saline. Diff vs NSCs
GO:0030509	BMP signaling pathway	32/2482	110/13775	0.00291383	0.0285759	0.0219055	Bambi/Bmp2/Bmp6/Ccn1/Chrd/Chrdl1/Crb2/Crim1/Fstl1/Fstl3/Fstl5/Hfe/Itga3/Kdr/Lrp2/Mir675/Nanog/Nbl1/Neo1/Nog/Pparg/Runx2/Scube3/Ski/Smad6/Smad9/Sorl1/Sostdc1/Tgfbr3/Tmem53/Vsir/Wnt5a	32	Increased	Saline. Diff vs NSCs
GO:0051592	response to calcium ion	32/2482	110/13775	0.00291383	0.0285759	0.0219055	Adcy8/Akr1c14/Anxa11/Anxa5/Anxa7/App/Calm1/Capn3/Cpne5/Fos/Hpca/Itpkb/Jun/Junb/Kcnb1/Kcnq2/Nfatc1/Nfatc2/Pdcd6/Plcd1/Rasa4/Rasgrp2/S100a16/Smpd1/Stim1/Syt1/Syt13/Syt17/Syt2/Syt5/Thbs1/Tuba1a	32	Increased	Saline. Diff vs NSCs
GO:0051345	positive regulation of hydrolase activity	92/2482	390/13775	0.00293607	0.0287272	0.0220215	Adra1a/Antxr1/Aph1c/Apoh/App/Arhgap29/Arhgap6/Arhgef10/Arhgef16/Arhgef19/Arrb1/Bcap31/Bcar3/Bcr/Bid/Bmp2/Calm1/Casp1/Casp12/Cav2/Ccn1/Ccn2/Cd200/Cideb/Ctsd/Ctsh/Ctsl/Dapk1/Dlc1/Dock9/Efna1/Epha2/Erbb2/F3/Fas/Fgf2/Fgfr1/Fgfr2/Foxj1/Garnl3/Gnao1/Gpr55/Grin2b/Grtp1/Gsn/Hpca/Icam1/Iqsec3/Itga1/Lpar1/Map3k5/Mbp/Nedd9/Nek5/Net1/Ngef/Ngf/Nod1/Npnt/Pawr/Pdcd6/Pdgfrb/Pkp4/Pla2g5/Plxnb1/Pparg/Ppp1r15a/Prr7…	92	Increased	Saline. Diff vs NSCs
GO:0043536	positive regulation of blood vessel endothelial cell migration	16/2482	44/13775	0.00297447	0.0289017	0.0221552	Amot/Angpt1/Cib1/Fgf18/Fgf2/Fgfr1/Hmox1/Hspb1/Jcad/Kdr/Nfe2l2/Nos3/P2rx4/Pdgfb/Prkca/Thbs1	16	Increased	Saline. Diff vs NSCs
GO:0050994	regulation of lipid catabolic process	16/2482	44/13775	0.00297447	0.0289017	0.0221552	Acacb/Adora1/Adra2a/Apoh/Cidea/Clstn3/Crtc3/Dbi/Etfbkmt/Lonp2/Mfsd2a/Pik3cg/Rarres2/Sctr/Sorl1/Thra	16	Increased	Saline. Diff vs NSCs
GO:0061082	myeloid leukocyte cytokine production	16/2482	44/13775	0.00297447	0.0289017	0.0221552	Axl/Bcl6/Casp1/Cd36/Gas6/Gprc5b/Hmox1/Nod1/Nr4a3/Psen2/Tgfb2/Tgfb3/Tlr2/Tlr3/Tlr4/Wnt5a	16	Increased	Saline. Diff vs NSCs
GO:0042982	amyloid precursor protein metabolic process	23/2482	72/13775	0.00300514	0.0291325	0.0223322	Abca2/Abcg1/Aph1c/Apoe/App/Bace2/Chrna7/Clu/Efna1/Flot2/Ifngr1/Itm2b/Itm2c/Ldlrap1/Naglu/Ntrk2/Pawr/Prnp/Psen2/Rtn1/Soat1/Sorl1/Spon1	23	Increased	Saline. Diff vs NSCs
GO:0001906	cell killing	28/2482	93/13775	0.00301563	0.0291673	0.0223588	Bcl2l1/C3/Cadm1/Ccl27a/Cd55/Cd59a/Cd59b/Ctsh/Cxcl10/Cxcl14/Emp2/Fgl2/Gbp2/Gzmm/H2-D1/H2-M5/Hc/Hfe/Igtp/Irgm2/Lamp1/Lgals3/Prdx1/Rnf19b/Serpinb9/Stxbp2/Tap1/Tap2	28	Increased	Saline. Diff vs NSCs
GO:0071222	cellular response to lipopolysaccharide	34/2482	119/13775	0.00303818	0.0293181	0.0224744	Arid5a/Axl/Bcr/Bmp6/Casp1/Cd14/Cd274/Cd36/Cd55/Cebpb/Cmpk2/Cxcl10/Gbp2/Gbp6/Igtp/Irak2/Irgm1/Irgm2/Lbp/Nfkb1/Nos3/Nr1d1/Plscr1/Plscr2/Prkca/Sbno2/Sirpa/Tlr4/Tnfaip3/Trim12a/Trim12c/Vim/Zc3h12a/Zfp36	34	Increased	Saline. Diff vs NSCs
GO:0071695	anatomical structure maturation	53/2482	205/13775	0.00309565	0.0294845	0.022602	Actl6b/App/Bcl2/Bmp2/C1ql1/C3/Cacna1a/Catspere2/Cntn2/Cntnap2/Ctsl/Dag1/Dlg2/Ednra/Fam20c/Fgfr1/Flvcr1/Foxj1/Fzd5/Gja1/Grip2/Ift80/Kcnb1/Kcnq2/Kdr/Klf2/Lgi4/Lrrk2/Mmp2/Nfasc/Ngf/Nppc/Npr2/Pdgfb/Plxnb1/Pmp22/Pparg/Psen2/Pth1r/Rac3/Rflnb/Rfx3/Runx2/Ryr1/S1pr1/Sema4d/Slc24a4/Slc26a6/Sptbn4/Srrm4/Tfcp2l1/Tgfb2/Wnt5a	53	Increased	Saline. Diff vs NSCs
GO:0001822	kidney development	62/2482	247/13775	0.00310077	0.0294845	0.022602	Ace/Actn4/Adamts1/Adamts16/Ahr/Angpt1/Anxa4/Aph1c/Bcl2/Bmp2/Bmp6/Cat/Col4a4/Cxcr4/Cys1/Ednra/Epha7/Fgf1/Fgf2/Fgfr1/Fgfr2/Fmn1/Frem2/Gcnt1/Hc/Hs3st3a1/Il6ra/Irx2/Itga3/Itga8/Kank2/Kif26b/Klhl3/Lamb2/Lgr4/Lrp2/Lrrk2/Myo1e/Nek1/Nid1/Nog/Npnt/Odc1/Ovol1/Pdgfa/Pdgfb/Pdgfd/Pdgfrb/Pgf/Plxnd1/Prom1/Rdh10/Smad6/Smad9/Smo/Sulf2/Tbc1d32/Tgfb2/Tmem59l/Tmem67/Wfs1/Wnt5a	62	Increased	Saline. Diff vs NSCs
GO:0052548	regulation of endopeptidase activity	56/2482	219/13775	0.00312206	0.0294845	0.022602	A2m/Aph1c/App/Arrb1/Bcap31/Bid/Casp1/Casp12/Cast/Ccn1/Ccn2/Cideb/Crb2/Cryab/Cst3/Ctsd/Dapk1/Dlc1/Efna1/Epha7/F3/Fas/Gas6/Gpx1/Grin2b/Gsn/Hgf/Map3k5/Mbp/Mgmt/Nek5/Ngf/Nod1/Nol3/Nr4a1/Pawr/Pcsk1n/Pdcd6/Pparg/Prr7/Psmb8/Psmb9/Rhbdf2/Rps6ka1/Serpina3n/Serpinb6a/Serpinb9/Serping1/Serpinh1/Sfn/Sorl1/Thbs1/Timp2/Trp63/Vsir/Wnt9a	56	Increased	Saline. Diff vs NSCs
GO:0015844	monoamine transport	21/2482	64/13775	0.00312472	0.0294845	0.022602	Adora2b/Cadps/Chrna7/Gpm6b/Kcnb1/Lgals3/Maob/Mapk15/Nat8l/P2ry1/Pcp4/Pink1/Plcd1/Prkn/Slc29a3/Syt1/Syt13/Syt17/Syt2/Syt5/Tgm2	21	Increased	Saline. Diff vs NSCs
GO:0006690	icosanoid metabolic process	18/2482	52/13775	0.00313968	0.0294845	0.022602	Acox1/Akr1c14/Cyp1b1/Cyp2d22/Cyp4f13/Cyp4f14/Ephx1/Gpx1/Gpx4/Mgll/Pdpn/Pla2g5/Ptges/Ptgis/Ptgr2/Tlr2/Tlr4/Tnfrsf1a	18	Increased	Saline. Diff vs NSCs
GO:0098900	regulation of action potential	18/2482	52/13775	0.00313968	0.0294845	0.022602	Adra1a/Atp2a2/Calm1/Camk2d/Cd36/Cntnap2/Ctnna3/Fgf12/Flna/Gpr35/Hcn4/Kcnb1/Kcnq2/Pawr/Pkp2/Rapgef4/Slc4a3/Tacr1	18	Increased	Saline. Diff vs NSCs
GO:0071674	mononuclear cell migration	27/2482	89/13775	0.00315025	0.0294845	0.022602	App/Cadm1/Cd200/Cd99l2/Csf1/Cxcl10/Cxcl14/Cyp7b1/Ecm1/Gas6/Hsd3b7/Icam1/Lgals3/Lrch1/Nbl1/Nedd9/Padi2/Pdgfb/Pdgfd/Pla2g7/Plec/Rarres2/Ripor2/S1pr1/Sirpa/Thbs1/Wnt5a	27	Increased	Saline. Diff vs NSCs
GO:2001057	reactive nitrogen species metabolic process	20/2482	60/13775	0.00315653	0.0294845	0.022602	App/Ass1/Atp2b4/Cd36/Clu/Cyb5r3/Cyp1b1/Icam1/Klf2/Mtarc2/Nos3/P2rx4/Ptgis/Sirpa/Slc7a2/Tlr2/Tlr4/Tmem106a/Tspo/Zc3h12a	20	Increased	Saline. Diff vs NSCs
GO:0050885	neuromuscular process controlling balance	19/2482	56/13775	0.00316339	0.0294845	0.022602	Ankfn1/App/Atp2b2/Bcr/Cacna1a/Cntnap1/Gaa/Gpr88/Jph4/Myh10/Myo7a/Nefl/Nr4a3/Psap/Rac3/Shank1/Shank3/Slc1a3/Tpp1	19	Increased	Saline. Diff vs NSCs
GO:0098815	modulation of excitatory postsynaptic potential	19/2482	56/13775	0.00316339	0.0294845	0.022602	App/Baiap2/Cbln1/Celf4/Chrna7/Grin2b/Grin2d/Grip2/Igsf11/Lrrk2/Prkar1b/Prkn/Reln/Rgs4/Rims1/Shank1/Shank3/Tmem108/Tmem25	19	Increased	Saline. Diff vs NSCs
GO:0030195	negative regulation of blood coagulation	9/2482	19/13775	0.00318827	0.0294845	0.022602	Anxa2/Anxa5/Apoe/Apoh/Cd9/Pdgfa/Pdgfb/Serping1/Thbs1	9	Increased	Saline. Diff vs NSCs
GO:0050819	negative regulation of coagulation	9/2482	19/13775	0.00318827	0.0294845	0.022602	Anxa2/Anxa5/Apoe/Apoh/Cd9/Pdgfa/Pdgfb/Serping1/Thbs1	9	Increased	Saline. Diff vs NSCs
GO:0070423	nucleotide-binding oligomerization domain containing signaling pathway	9/2482	19/13775	0.00318827	0.0294845	0.022602	Igtp/Irgm1/Irgm2/Lacc1/Nagk/Nod1/Peli3/Tlr4/Tnfaip3	9	Increased	Saline. Diff vs NSCs
GO:0072537	fibroblast activation	9/2482	19/13775	0.00318827	0.0294845	0.022602	Acta2/Fgfr1/Gclc/Nr1d1/Pdgfb/Pdgfrb/Rian/Rps6ka1/Smo	9	Increased	Saline. Diff vs NSCs
GO:0110110	positive regulation of animal organ morphogenesis	9/2482	19/13775	0.00318827	0.0294845	0.022602	Ar/Bmp2/Csf1/Ednra/Fgf1/Fgf2/Fgfr1/Stox1/Wnt5a	9	Increased	Saline. Diff vs NSCs
GO:1900047	negative regulation of hemostasis	9/2482	19/13775	0.00318827	0.0294845	0.022602	Anxa2/Anxa5/Apoe/Apoh/Cd9/Pdgfa/Pdgfb/Serping1/Thbs1	9	Increased	Saline. Diff vs NSCs
GO:1900274	regulation of phospholipase C activity	9/2482	19/13775	0.00318827	0.0294845	0.022602	Adra1a/Arhgap6/Dlc1/Fgf2/Fgfr1/Gpr55/Lpar1/Pdgfrb/Plcd1	9	Increased	Saline. Diff vs NSCs
GO:1905962	glutamatergic neuron differentiation	9/2482	19/13775	0.00318827	0.0294845	0.022602	Atp2b2/Casz1/Cbln1/Cntnap2/Grid2/Kndc1/Naglu/Ndp/Zhx2	9	Increased	Saline. Diff vs NSCs
GO:2001044	regulation of integrin-mediated signaling pathway	9/2482	19/13775	0.00318827	0.0294845	0.022602	Cd63/Ctnna1/Emp2/Flna/Lamb2/Lamc1/Loxl3/Nid1/Slc2a10	9	Increased	Saline. Diff vs NSCs
GO:0060193	positive regulation of lipase activity	13/2482	33/13775	0.00321278	0.0295452	0.0226485	Adra1a/Apoh/Arhgap6/Ccn1/Dlc1/Fgf2/Fgfr1/Fgfr2/Gpr55/Hpca/Lpar1/Pdgfrb/Pla2g5	13	Increased	Saline. Diff vs NSCs
GO:0061098	positive regulation of protein tyrosine kinase activity	13/2482	33/13775	0.00321278	0.0295452	0.0226485	Ace/Adora1/Adra1a/Adra2a/App/Cass4/Efna1/Gprc5b/Nedd9/Nox4/Prnp/Reln/Srcin1	13	Increased	Saline. Diff vs NSCs
GO:0007605	sensory perception of sound	33/2482	115/13775	0.00321585	0.0295452	0.0226485	Aqp4/Asic2/Atp2b2/Cacna1d/Dcdc2a/Fgfr1/Gjb2/Gjb6/Gpx1/Gsdme/Jag2/Kcnq2/Lrp2/Mbp/Mir124a-1hg/Myh14/Myo7a/Npr2/Pkhd1l1/Psap/Ripor2/Ror1/Serpinb6a/Slc1a3/Sptbn4/Srrm4/Tecta/Thrb/Tmie/Tmtc4/Usp53/Wdr1/Wfs1	33	Increased	Saline. Diff vs NSCs
GO:0021700	developmental maturation	67/2482	271/13775	0.00322363	0.0295522	0.0226539	Actl6b/App/Atp6ap1/Atp6v1a/Bcl2/Bmp2/C1ql1/C3/Cacna1a/Catspere2/Cd63/Chrdl1/Cntn2/Cntnap1/Cntnap2/Ctsl/Dag1/Dlg2/Ednra/Fam20c/Fgfr1/Flvcr1/Foxj1/Fzd5/Gja1/Grip2/Ift80/Igsf21/Kcnb1/Kcnq2/Kdr/Klf2/Lgi4/Lrrk2/Mmp2/Nefl/Nfasc/Ngf/Nppc/Npr2/Nrg2/Palm/Pdgfb/Plxnb1/Pmp22/Pparg/Psen2/Pth1r/Rab32/Rac3/Reln/Rflnb/Rfx3/Runx2/Ryr1/S1pr1/Sema4d/Sez6l2/Shank1/Slc24a4/Slc26a6/Sptbn4/Srrm4/Sybu/Tfcp2l1/Tgfb2/Wnt…	67	Increased	Saline. Diff vs NSCs
GO:0048732	gland development	77/2482	319/13775	0.00331147	0.0302917	0.0232207	Acadm/Ahr/Ar/Arhgap5/Atp2b2/Atp7b/Bcl2/Bmp2/Btbd7/Cacnb4/Cadm1/Capn1/Ccdc39/Ccdc40/Cckbr/Cebpb/Cela1/Cited2/Clcn2/Cobl/Csf1/Csmd1/Cyp7b1/Dag1/Edar/Ednra/Epha2/Fgf1/Fgf18/Fgf2/Fgf7/Fgfr1/Fgfr2/Gja1/Gpx1/Hgf/Hmox1/Id4/Igfbp5/Igsf3/Itpr1/Jun/Lsr/Meg3/Met/Mmp2/Naglu/Nfkb1/Nog/Pdgfa/Pdgfb/Pdgfrb/Plxna1/Plxnd1/Psap/Psen2/Rarg/Rln1/Rps6ka1/Sema3c/Smo/Sostdc1/Srf/Sulf2/Tfcp2l1/Tgfb3/Tgfbr2/Tgfbr3/Tgm2/Th…	77	Increased	Saline. Diff vs NSCs
GO:0008277	regulation of G protein-coupled receptor signaling pathway	29/2482	98/13775	0.00340134	0.0310465	0.0237993	App/Arrb1/Arrdc3/Atp2b4/C3/Crtc3/Dnm1/Gas2l2/Gpr27/Grk4/Inpp5a/Met/Mgll/Oprl1/Pde4a/Phf24/Pld2/Prkca/Ramp1/Ramp2/Rgs11/Rgs2/Rgs4/Rgs6/Rgs9/Slc24a4/Slc39a14/Tmod2/Tulp3	29	Increased	Saline. Diff vs NSCs
GO:0048660	regulation of smooth muscle cell proliferation	39/2482	142/13775	0.0034163	0.0311157	0.0238524	Abcc4/Adamts1/Apoe/Bmp2/Camk2d/Cnn1/Comt/Efemp2/Fgf2/Fgfr2/Hbegf/Hmox1/Igfbp5/Il6ra/Jun/Ldlrap1/Map3k5/Mmp2/Nos3/Npr3/Nr4a3/Ogn/Pde1a/Pdgfb/Pdgfd/Pdgfrb/Pparg/Prkca/Rgs5/S1pr1/Tacr1/Tgfb3/Tgfbr2/Tgm2/Thbs1/Tlr4/Tnfaip3/Tpm1/Vipr2	39	Increased	Saline. Diff vs NSCs
GO:0006516	glycoprotein catabolic process	11/2482	26/13775	0.00342621	0.0311386	0.02387	Cela1/Cst3/Ctsl/Fbxo17/Fbxo2/Idua/Man1a/Man1c1/Manba/Naglu/Sgsh	11	Increased	Saline. Diff vs NSCs
GO:0030203	glycosaminoglycan metabolic process	24/2482	77/13775	0.00353745	0.0320676	0.0245821	Angpt1/Arsb/B3gnt7/B4galt4/Chst1/Csgalnact1/Dsel/Ednra/Fgf2/Galns/Habp4/Hs3st1/Hs3st3a1/Hyal1/Hyal3/Idua/Itih5/Naglu/Ndst1/Nfkb1/Pdgfb/Pdgfrb/Sgsh/Slc35d1	24	Increased	Saline. Diff vs NSCs
GO:0009595	detection of biotic stimulus	8/2482	16/13775	0.00356644	0.0320676	0.0245821	Lbp/Nod1/Nr4a1/Smo/Ssc5d/Tlr2/Tlr4/Tspo	8	Increased	Saline. Diff vs NSCs
GO:0015693	magnesium ion transport	8/2482	16/13775	0.00356644	0.0320676	0.0245821	Nipa1/Nipal1/Nipal2/Nipal3/Slc41a1/Slc41a2/Slc41a3/Tusc3	8	Increased	Saline. Diff vs NSCs
GO:0032689	negative regulation of type II interferon production	8/2482	16/13775	0.00356644	0.0320676	0.0245821	Axl/Cd274/Gas6/Irgm1/Prnp/Tlr4/Vsir/Zc3h12a	8	Increased	Saline. Diff vs NSCs
GO:0043217	myelin maintenance	8/2482	16/13775	0.00356644	0.0320676	0.0245821	Clu/Cxcr4/Degs1/Epb41l3/Ndrg1/Pals1/Plec/Prx	8	Increased	Saline. Diff vs NSCs
GO:0014812	muscle cell migration	31/2482	107/13775	0.00359366	0.0322192	0.0246983	Ace/Adamts1/Bcl2/Camk2d/Cyp1b1/F3/Grb10/Igfbp5/Il6st/Lpar1/Met/Net1/Nfe2l2/Nox4/Nr4a3/Parva/Pdgfa/Pdgfb/Pdgfd/Pdgfrb/Plxna1/Pparg/Rapgef3/Rapgef4/S100a11/Sema6d/Smo/Sorl1/Tacr1/Tlr4/Tpm1	31	Increased	Saline. Diff vs NSCs
GO:0031333	negative regulation of protein-containing complex assembly	36/2482	129/13775	0.00359859	0.0322192	0.0246983	Add3/Avil/Bbs4/Capg/Capn1/Clu/Cryab/Dnajc15/Eml2/Fhod3/Gsn/Igtp/Inpp5j/Irgm1/Irgm2/Kank1/Kank2/Kank4/Lamp2/Lmod1/Myadm/Nlrc3/Nol3/Pfn4/Prrt2/Sorl1/Spta1/Sptb/Sptbn1/Ssh3/Svip/Thra/Tlr2/Tmod2/Tpm1/Xaf1	36	Increased	Saline. Diff vs NSCs
GO:0001961	positive regulation of cytokine-mediated signaling pathway	15/2482	41/13775	0.0037158	0.033128	0.025395	Axl/Casp1/Csf1/Cxcr4/Gas6/Igtp/Ikbke/Il1r1/Irf7/Irgm1/Irgm2/Nlrc5/Parp9/Prkn/Wnt5a	15	Increased	Saline. Diff vs NSCs
GO:0060688	regulation of morphogenesis of a branching structure	15/2482	41/13775	0.0037158	0.033128	0.025395	Ar/Btbd7/Cpe/Fgf7/Fgfr1/Fgfr2/Hgf/Lgr4/Lrrk2/Met/Nog/Pdgfa/Pgf/Smo/Wnt5a	15	Increased	Saline. Diff vs NSCs
GO:0071277	cellular response to calcium ion	22/2482	69/13775	0.00375791	0.0333623	0.0255746	Adcy8/Akr1c14/Capn3/Cpne5/Fos/Hpca/Itpkb/Jun/Junb/Kcnb1/Kcnq2/Nfatc1/Nfatc2/Rasa4/Rasgrp2/Smpd1/Syt1/Syt13/Syt17/Syt2/Syt5/Tuba1a	22	Increased	Saline. Diff vs NSCs
GO:0097530	granulocyte migration	22/2482	69/13775	0.00375791	0.0333623	0.0255746	Camk1d/Cd99l2/Csf1/Cxcl10/Dysf/Ednra/Emp2/Il17rc/Il1r1/Itga1/Itga9/Lbp/Lgals3/Pawr/Prkca/Rac3/Rarres2/Ripor2/Sirpa/Thbs1/Tlr2/Wdr1	22	Increased	Saline. Diff vs NSCs
GO:0044242	cellular lipid catabolic process	45/2482	170/13775	0.0038003	0.0336678	0.0258088	Acacb/Acad11/Acadm/Acox1/Acox2/Aig1/Akr1c14/Apoh/Asah2/Bdh2/Ces1f/Crat/Cyp1b1/Cyp4f13/Cyp4f14/Dbi/Decr1/Echdc2/Etfbkmt/Hacl1/Ilvbl/Lonp2/Lpin3/Lpl/Mfsd2a/Mgll/Naga/Naglu/Neu3/Nudt7/Phyh/Pik3cg/Pla2g5/Pla2g7/Plb1/Plbd2/Pld2/Plpp6/Prdx6/Psap/Scp2/Smpd1/Smpd5/Smpdl3a/Sorl1	45	Increased	Saline. Diff vs NSCs
GO:0060041	retina development in camera-type eye	35/2482	125/13775	0.0038263	0.0338271	0.0259309	Atp8a2/Bbs4/C3/Casz1/Celf4/Clcn2/Cntf/Col4a1/Crb2/Cyp1b1/Dcx/Lamb2/Mfsd2a/Myh10/Naglu/Ndp/Nectin1/Ntrk2/Pdgfb/Pdgfrb/Prom1/Ptprm/Rd3/Rom1/Rpgr/Scaper/Sdk2/Ski/Tbc1d32/Tgfb2/Tgif1/Thrb/Ttc8/Vstm4/Zhx2	35	Increased	Saline. Diff vs NSCs
GO:0010712	regulation of collagen metabolic process	16/2482	45/13775	0.00385616	0.0340197	0.0260785	Adora2b/Ccn2/Creb3l1/Cst3/Fn1/Idua/Il6ra/Larp6/Nppc/Pdgfb/Pdgfrb/Pparg/Rapgef3/Tgfb3/Vim/Vsir	16	Increased	Saline. Diff vs NSCs
GO:0015698	inorganic anion transport	26/2482	86/13775	0.00391539	0.0344701	0.0264238	Ank/Ano4/Cebpb/Clcn2/Fgfr1/Fxyd1/Gabra3/Gabra4/Gabrb1/Gabrb2/Gabrb3/Gabrg2/Gabrg3/Slc12a5/Slc12a7/Slc12a8/Slc12a9/Slc1a3/Slc20a2/Slc26a1/Slc26a2/Slc26a6/Slc37a1/Slc4a11/Tspo/Xpr1	26	Increased	Saline. Diff vs NSCs
GO:0002690	positive regulation of leukocyte chemotaxis	17/2482	49/13775	0.00393674	0.034524	0.0264651	App/Camk1d/Csf1/Cxcl10/Cxcl14/Dysf/Ednra/Gas6/Lbp/Nedd9/Pgf/Pla2g7/Rarres2/Ripor2/Thbs1/Vegfd/Wnt5a	17	Increased	Saline. Diff vs NSCs
GO:0090181	regulation of cholesterol metabolic process	12/2482	30/13775	0.00395478	0.034524	0.0264651	Abcg1/Apoe/Ces1f/Ephx2/Erlin2/Fgf1/Fmo5/Lpcat3/Scap/Scp2/Srebf1/Thrb	12	Increased	Saline. Diff vs NSCs
GO:0002720	positive regulation of cytokine production involved in immune response	18/2482	53/13775	0.00396764	0.034524	0.0264651	Arid5a/Casp1/Cd36/Cd55/Cd81/Fzd5/Gprc5b/H2-D1/H2-M5/Hk1/Il1r1/Lacc1/Nod1/Nr4a3/Tlr2/Tlr3/Tlr4/Wnt5a	18	Increased	Saline. Diff vs NSCs
GO:0050805	negative regulation of synaptic transmission	18/2482	53/13775	0.00396764	0.034524	0.0264651	Adcy8/Adora1/Bcl2l1/Cbln1/Cd38/Cntnap2/Gnal/Grid2/Iqsec2/Kcnb1/Mgll/Prkn/Rapgef4/Shank2/Shank3/Sorcs2/Sorcs3/Srf	18	Increased	Saline. Diff vs NSCs
GO:0001819	positive regulation of cytokine production	68/2482	278/13775	0.00397063	0.034524	0.0264651	Adora2b/Adra2a/Afap1l2/Ankrd42/App/Arid5a/C3/Cadm1/Casp1/Ccn1/Cd14/Cd200/Cd274/Cd36/Cd46/Cd55/Cd81/Cebpb/Clu/Cyp1b1/Dlk1/Eif2ak2/F3/Flot1/Fzd5/Gprc5b/H2-D1/H2-M5/Hc/Heg1/Hgf/Hk1/Hspb1/Icosl/Ifih1/Ifngr1/Ikbke/Il17d/Il17rc/Il1r1/Il6ra/Irf1/Irf7/Isg15/Lacc1/Lbp/Lpl/Lrrk2/Mbp/Nmb/Nod1/Nr4a3/Optn/Panx2/Rab7b/S100a13/Sorl1/Sptbn1/Sulf2/Thbs1/Tlr2/Tlr3/Tlr4/Tmem106a/Tnfrsf1a/Vegfd/Wnt5a/Zbtb20	68	Increased	Saline. Diff vs NSCs
GO:0050803	regulation of synapse structure or activity	68/2482	278/13775	0.00397063	0.034524	0.0264651	Apoe/App/Asic2/Baiap2/C1ql1/Cbln1/Chrna7/Clstn3/Cntnap1/Ctnna2/Dag1/Efna1/Efnb3/Epha7/Farp1/Fcgr2b/Flrt1/Gpc4/Grid1/Grid2/Grin2b/Icam5/Itsn1/Lrfn2/Lrfn4/Lrrk2/Lrtm2/Lzts3/Malat1/Musk/Myh10/Myo5b/Nectin1/Nedd9/Nefl/Negr1/Ngef/Nrg2/Ntng2/Ntrk2/Numbl/Pcdh8/Pgrmc1/Prkca/Prnp/Psen2/Ptpn13/Ptprf/Rapgef4/Reln/Rhob/Sema3f/Sema4a/Sema4d/Shank2/Shank3/Slc7a11/Slitrk1/Sparc/Sparcl1/Srcin1/St8sia2/Sybu/Thbs2…	68	Increased	Saline. Diff vs NSCs
GO:0048588	developmental cell growth	61/2482	245/13775	0.00404866	0.03513	0.0269297	Adra1a/Apoe/App/Camk2d/Clstn3/Cobl/Cpne5/Cttn/Cxcr4/D130043K22Rik/Dcx/Ednra/Epha7/Flrt1/Fn1/Jade2/L1cam/Lamb2/Macf1/Mag/Map1b/Mgll/Mt3/Myo5b/Nedd4l/Ngf/Npr2/Olfm1/Pak6/Plxna1/Plxna4/Prkn/Rarg/Rgs2/Rgs4/Rims1/Rtn4r/S100b/Sema3b/Sema3c/Sema3e/Sema3f/Sema4a/Sema4d/Sema4f/Sema4g/Sema6d/Shtn1/Smo/Sorbs2/Spag6l/Srf/St8sia2/Syt1/Syt17/Syt2/Tgfbr2/Tmem108/Ttl/Vcl/Wnt5a	61	Increased	Saline. Diff vs NSCs
GO:0040013	negative regulation of locomotion	65/2482	264/13775	0.00407154	0.0351838	0.0269709	Adamts9/Adora1/Apoe/Apoh/Arrdc3/Atp1b2/Atp2b4/Bcl2/Bcr/Bmerb1/Cd200/Cd63/Chrd/Cited2/Cldn19/Cnn2/Ctnna1/Cyp1b1/Dag1/Dlc1/Dnai3/Dnaja4/Dusp3/Fas/Fgf2/Hc/Idh2/Ifitm1/Igfbp5/Kank1/Lrch1/Mapk15/Mmp28/Nbl1/Nedd9/Nfe2l2/Nog/Padi2/Pdgfb/Pkp2/Podn/Pparg/Ptprk/Ptprm/Rhob/Rin3/Ripor2/Rras/Sema3b/Sema3c/Sema3e/Sema3f/Sema4a/Sema4d/Sema4f/Sema4g/Sema6d/Spint2/Srf/Srgap1/Stard13/Tgfbr3/Thbs1/Tpm1/Wnt5a	65	Increased	Saline. Diff vs NSCs
GO:0051047	positive regulation of secretion	65/2482	264/13775	0.00407154	0.0351838	0.0269709	Abcg1/Acsl3/Adcy8/Adora1/Adora2b/Anxa2/Anxa7/Arrb1/Bcl2l1/Bmp2/Bmp6/C1qtnf12/Cacna1d/Cacna1i/Cadps/Cckbr/Cd38/Clcf1/Cntf/Ecrg4/Fgfr1/Gja1/Gpr27/Grin2b/Hfe/Hyal3/Itpr1/Itsn1/Kcnb1/Lamp1/Lgals3/Myh10/Myo5b/Myrip/Ncs1/Nmb/Nppc/P2ry1/Pcp4/Pex5l/Pfkm/Pink1/Plcd1/Pld2/Pparg/Prkca/Prkn/Ptges/Rab15/Rab27b/Rab3d/Rapgef4/Rhbdd1/S100a10/Sdc4/Stim1/Stxbp2/Sybu/Syt1/Tacr1/Tgfb2/Tgfb3/Tlr2/Tlr4/Vamp8	65	Increased	Saline. Diff vs NSCs
GO:0003009	skeletal muscle contraction	10/2482	23/13775	0.00411343	0.0354007	0.0271371	Atp8a2/Casq1/Chrnb1/Gaa/Myh14/Nr4a1/Rcsd1/Synm/Tnni3/Tnnt3	10	Increased	Saline. Diff vs NSCs
GO:0042908	xenobiotic transport	10/2482	23/13775	0.00411343	0.0354007	0.0271371	Abca3/Abca8a/Abca8b/Abcc1/Abcc4/Gja1/Oscp1/Slc22a18/Slc22a4/Slc2a1	10	Increased	Saline. Diff vs NSCs
GO:0071216	cellular response to biotic stimulus	40/2482	148/13775	0.0041537	0.0356316	0.0273141	Ahr/Arid5a/Axl/Bcr/Bid/Bmp6/Casp1/Cd14/Cd274/Cd36/Cd55/Cebpb/Cmpk2/Cxcl10/Fcgr2b/Fzd5/Gbp2/Gbp6/Igtp/Irak2/Irgm1/Irgm2/Lbp/Nfkb1/Nos3/Nr1d1/Plscr1/Plscr2/Prkca/Sbno2/Sirpa/Tlr2/Tlr4/Tnfaip3/Trim12a/Trim12c/Vim/Wnt5a/Zc3h12a/Zfp36	40	Increased	Saline. Diff vs NSCs
GO:1904062	regulation of monoatomic cation transmembrane transport	62/2482	250/13775	0.00415716	0.0356316	0.0273141	Ahnak/Ahr/App/Asic2/Atp1b1/Atp1b2/Atp2b4/Bcl2/Cacna1a/Cacna1d/Cacnb4/Cacng6/Calm1/Camk2d/Capn3/Casq1/Casq2/Cd63/Cracr2a/Cxcl10/Dbi/Dysf/Ednra/Fgf12/Fhl1/Flna/Fxyd1/Fxyd3/Fxyd7/Gem/Gjc2/Gpr35/Grin2d/Hpca/Hspa2/Kcnab1/Kcnc2/Kcns1/Lcn2/Nedd4l/Ngf/Nol3/Oprl1/P2rx4/Pik3cg/Prnp/Psen2/Rapgef3/Rgs4/Rgs9/S100a1/Scn3b/Slc8a1/Snta1/Stim1/Stom/Tgfb2/Tmbim6/Vamp2/Vmp1/Wnk2/Wwp2	62	Increased	Saline. Diff vs NSCs
GO:0071363	cellular response to growth factor stimulus	113/2482	498/13775	0.00416718	0.0356451	0.0273245	Angpt1/Atp2b4/Bambi/Bcar1/Bmp2/Bmp6/Cav2/Ccn1/Ccn2/Cd109/Cd59a/Cd63/Cdkn2b/Chrd/Chrdl1/Churc1/Cib1/Cidea/Cited2/Cnmd/Col4a2/Crb2/Creb3l1/Crim1/Dusp3/Erbb2/Fam20c/Fgf1/Fgf18/Fgf2/Fgf7/Fgfr1/Fgfr2/Flrt1/Folr1/Fos/Fstl1/Fstl3/Fstl5/Gas6/Gcnt2/Grb10/Hfe/Hgf/Hspb1/Hyal1/Itga3/Itga8/Itgb5/Jcad/Jun/Kdr/Kidins220/Lats2/Lrp2/Mir675/Mt3/Myo1c/Myof/Nanog/Nbl1/Ndp/Ndst1/Neo1/Nfkb1/Ngf/Nog/Nos3/Npnt/Nr4a1/Nrr…	113	Increased	Saline. Diff vs NSCs
GO:0043534	blood vessel endothelial cell migration	28/2482	95/13775	0.00421082	0.0359454	0.0275547	Amot/Angpt1/Apoe/Atp2b4/Cib1/Cxcr4/Cyp1b1/Efna1/Emp2/Epha2/Fgf18/Fgf2/Fgfr1/Gpx1/Hmox1/Hspb1/Jcad/Kdr/Nfe2l2/Nos3/Nr4a1/P2rx4/Pdgfb/Pparg/Prkca/Srf/Stard13/Thbs1	28	Increased	Saline. Diff vs NSCs
GO:0050807	regulation of synapse organization	67/2482	274/13775	0.00425733	0.036269	0.0278028	Apoe/App/Asic2/Baiap2/C1ql1/Cbln1/Chrna7/Clstn3/Cntnap1/Ctnna2/Dag1/Efna1/Efnb3/Epha7/Farp1/Fcgr2b/Flrt1/Gpc4/Grid1/Grid2/Grin2b/Icam5/Itsn1/Lrfn2/Lrfn4/Lrrk2/Lrtm2/Lzts3/Malat1/Musk/Myh10/Myo5b/Nectin1/Nedd9/Nefl/Negr1/Ngef/Nrg2/Ntng2/Ntrk2/Numbl/Pcdh8/Pgrmc1/Prkca/Prnp/Psen2/Ptpn13/Ptprf/Rapgef4/Reln/Rhob/Sema3f/Sema4a/Sema4d/Shank2/Shank3/Slc7a11/Slitrk1/Sparc/Sparcl1/Srcin1/St8sia2/Thbs2/Tlr2…	67	Increased	Saline. Diff vs NSCs
GO:0031279	regulation of cyclase activity	13/2482	34/13775	0.00435634	0.0369631	0.0283349	Adcy3/Adora2b/Cacna1d/Gnal/Hpca/Nos3/Npr3/Palm/Rd3/Stim1/Timp2/Tshr/Vipr2	13	Increased	Saline. Diff vs NSCs
GO:0031638	zymogen activation	13/2482	34/13775	0.00435634	0.0369631	0.0283349	Apoh/C1ra/Cideb/Clec3b/Ctsh/Ctsz/Meltf/Mmp14/Oma1/Pawr/S100a10/Thbs1/Vsir	13	Increased	Saline. Diff vs NSCs
GO:0007249	canonical NF-kappaB signal transduction	48/2482	185/13775	0.00437433	0.0370412	0.0283948	Ajuba/Alpk1/Angpt1/Capn3/Casp1/Cd36/Edar/Ednra/Erc1/Gprc5b/Hacd3/Hspb1/Igtp/Irak2/Irf1/Irgm1/Irgm2/Ltbr/Map3k14/Nfkb1/Nlrc3/Nod1/Nr1d1/Optn/Per1/Pink1/Prkn/Relb/Ror1/S100a13/S100a4/S100b/Sirpa/Sqstm1/Tab2/Tgm2/Tlr2/Tlr3/Tlr4/Tmem106a/Tnfaip3/Traf1/Trim12a/Trim12c/Trim34a/Trim68/Wnt5a/Zc3h12a	48	Increased	Saline. Diff vs NSCs
GO:0015837	amine transport	23/2482	74/13775	0.00441491	0.0371891	0.0285081	Adora1/Adora2b/Aqp9/Cacna1a/Chrna7/Grin2b/Kcnb1/Nat8l/P2ry1/Pcp4/Pink1/Plcd1/Rgs2/Rgs4/Slc38a1/Slc38a3/Slc43a2/Slc44a2/Syt1/Syt13/Syt17/Syt2/Syt5	23	Increased	Saline. Diff vs NSCs
GO:0045833	negative regulation of lipid metabolic process	23/2482	74/13775	0.00441491	0.0371891	0.0285081	Abca2/Acacb/Adora1/Adra2a/Akr1c14/Apoe/Atp1a1/Bmp2/Ccdc3/Cidea/Crtc3/Dbi/Erlin2/Etfbkmt/Fmo1/Mfsd2a/Nfkb1/Pdgfa/Pdgfb/Pik3cg/Ppp2r5a/Sorl1/Srebf1	23	Increased	Saline. Diff vs NSCs
GO:0001101	response to acid chemical	27/2482	91/13775	0.00442707	0.0371891	0.0285081	Anxa2/Atp2b4/Bcl2/Bcl2l1/Capn2/Cebpb/Col16a1/Col4a1/Col4a6/Col6a1/Cpeb1/Hpca/Klf2/Mmp2/Ngf/Npas4/Nqo1/Ntrk2/Pdgfd/Plec/Prkn/Rragd/S100a10/Slc1a3/Socs1/Tmbim6/Tuba1a	27	Increased	Saline. Diff vs NSCs
GO:0008306	associative learning	27/2482	91/13775	0.00442707	0.0371891	0.0285081	Adcy3/App/Atxn1/Cacna1e/Chrd/Chrna7/Cntnap2/Csmd1/Dcdc2a/Grin2b/Idua/Nog/Oprl1/Pgrmc1/Ppp1r1b/Rapgef3/Reln/Shank1/Shank2/Shank3/Slc7a11/Srf/Synpo/Tacr1/Tafa2/Tpbg/Tuba1a	27	Increased	Saline. Diff vs NSCs
GO:0046890	regulation of lipid biosynthetic process	39/2482	144/13775	0.00443678	0.0371966	0.0285139	Abca2/Abca3/Abcg1/Acsl3/Adora2b/Akr1c14/Apoe/Atp1a1/Avil/Bmp2/Bmp6/C3/Capn2/Ccdc3/Ccn1/Ces1f/Clcn2/Crebl2/Dbi/Erlin2/Fgf1/Gpam/H6pd/Igfbp7/Lpcat3/Mfsd2a/Mid1ip1/Nfkb1/Nr1d1/Pdgfa/Pdgfb/Pdk4/Rdh10/Scap/Scp2/Sorbs1/Srebf1/Tspo/Zbtb20	39	Increased	Saline. Diff vs NSCs
GO:0043086	negative regulation of catalytic activity	98/2482	425/13775	0.00449601	0.0376184	0.0288372	A2m/Acacb/Ahr/Ajuba/Amot/Apoe/App/Arrb1/Atp2b4/Bbs4/Birc7/Bmp2/Cast/Cd109/Cers1/Cmya5/Cpeb2/Crb2/Cryab/Cst3/Cstb/Dbndd2/Dnajc3/Dusp3/Ecm1/Epm2a/Etfbkmt/Gadd45b/Gas6/Gpx1/Heg1/Hgf/Hipk3/Hpca/Hspb1/Inca1/Itih5/Lats2/Lax1/Lrch1/Lrrk2/Lxn/Mgat5/Mt3/Mvp/Nfkb1/Ngf/Nol3/Nos3/Npr3/Nqo1/Nr4a1/Palm/Parp3/Parp9/Pcp4/Pcsk1n/Pi15/Plec/Pparg/Ppp1r15a/Ppp1r1b/Ppp1r36/Ppp2r5a/Prkar1b/Prkca/Prkn/Prnp/Psen2/Ptprn2…	98	Increased	Saline. Diff vs NSCs
GO:0072006	nephron development	32/2482	113/13775	0.00458556	0.0382917	0.0293533	Actn4/Adamts16/Ahr/Angpt1/Bcl2/Bmp2/Col4a4/Ednra/Fgf1/Fgf2/Fmn1/Hc/Hs3st3a1/Il6ra/Irx2/Itga3/Kif26b/Klhl3/Lamb2/Lgr4/Myo1e/Nid1/Nog/Npnt/Pdgfb/Pdgfd/Pdgfrb/Pgf/Prom1/Smo/Sulf2/Tmem59l	32	Increased	Saline. Diff vs NSCs
GO:0048010	vascular endothelial growth factor receptor signaling pathway	14/2482	38/13775	0.0046439	0.0386259	0.0296095	Angpt1/Bcar1/Cd59a/Cnmd/Fgf18/Grb10/Hspb1/Kdr/Mt3/Myof/Pdcd6/Pdgfb/Pgf/Vegfd	14	Increased	Saline. Diff vs NSCs
GO:1903307	positive regulation of regulated secretory pathway	14/2482	38/13775	0.0046439	0.0386259	0.0296095	Adora2b/Bcl2l1/Cacna1i/Cadps/Hyal3/Kcnb1/Lamp1/Nppc/Pld2/Rab15/Rab3d/Stxbp2/Syt1/Vamp8	14	Increased	Saline. Diff vs NSCs
GO:0030534	adult behavior	38/2482	140/13775	0.00473845	0.0393347	0.0301529	App/Atxn1/Bbs4/Bc1/Cacna1a/Cacnb4/Chrna7/Chrnb1/Cntnap2/Cstb/Efnb3/Fgf12/Gabrg2/Grin2d/Idua/Lgi4/Met/Naglu/Ngf/Nr4a3/Nrxn2/Nrxn3/Pmp22/Ppp1r1b/Prkn/Rnf180/Sez6l2/Shank1/Shank2/Shank3/Slc7a11/Slitrk1/Sptbn4/Tshr/Tuba1a/Uchl1/Ulk4/Wdr47	38	Increased	Saline. Diff vs NSCs
GO:0008347	glial cell migration	20/2482	62/13775	0.00481965	0.0393462	0.0301617	Atp1b2/Bmerb1/Cd9/Csf1/Dcx/Efemp1/Fas/Fn1/Idh2/Matn2/Mboat7/P2rx4/P2ry1/Pmp22/Reln/Rras/Tgfb2/Tspo/Vim/Wdr47	20	Increased	Saline. Diff vs NSCs
GO:0060395	SMAD protein signal transduction	20/2482	62/13775	0.00481965	0.0393462	0.0301617	Bmp2/Bmp6/D130043K22Rik/Fos/Jade2/Jun/Meg3/Nceh1/Pparg/Rbpms/Runx2/Ski/Smad6/Smad9/Sptbn1/Tgfb2/Tgfb3/Tgfbr2/Ucma/Vim	20	Increased	Saline. Diff vs NSCs
GO:0000768	syncytium formation by plasma membrane fusion	15/2482	42/13775	0.0048335	0.0393462	0.0301617	Adamts15/Capn2/Casp1/Cd109/Cd81/Cd9/Cxcl10/Ehd2/Flot1/Neo1/Nfatc2/Rapgef3/Ripor2/Sbno2/Tmem182	15	Increased	Saline. Diff vs NSCs
GO:0006826	iron ion transport	15/2482	42/13775	0.0048335	0.0393462	0.0301617	Flvcr1/Fth1/Heph/Hfe/Lcn2/Meltf/Nectin1/Scara5/Slc39a14/Slc40a1/Slc41a2/Slc48a1/Steap2/Steap3/Steap4	15	Increased	Saline. Diff vs NSCs
GO:0042311	vasodilation	15/2482	42/13775	0.0048335	0.0393462	0.0301617	Adora1/Adora2b/Adra2a/Apoe/Gja1/Gpx1/Gucy1a1/Itga1/Kdr/Klf2/Npr3/P2rx4/Ptprm/Rgs2/Vstm4	15	Increased	Saline. Diff vs NSCs
GO:0140253	cell-cell fusion	15/2482	42/13775	0.0048335	0.0393462	0.0301617	Adamts15/Capn2/Casp1/Cd109/Cd81/Cd9/Cxcl10/Ehd2/Flot1/Neo1/Nfatc2/Rapgef3/Ripor2/Sbno2/Tmem182	15	Increased	Saline. Diff vs NSCs
GO:0002686	negative regulation of leukocyte migration	11/2482	27/13775	0.00485297	0.0393462	0.0301617	Adora1/Bcr/Cd200/Cnn2/Hc/Lrch1/Mmp28/Nbl1/Padi2/Rin3/Ripor2	11	Increased	Saline. Diff vs NSCs
GO:0002823	negative regulation of adaptive immune response based on somatic recombination of immune receptors built from immunoglobulin superfamily domains	11/2482	27/13775	0.00485297	0.0393462	0.0301617	Ahr/Bcl6/Cd46/Fcgr2b/Foxj1/Hfe/Jak3/Loxl3/Parp3/Vsir/Zc3h12a	11	Increased	Saline. Diff vs NSCs
GO:0007218	neuropeptide signaling pathway	11/2482	27/13775	0.00485297	0.0393462	0.0301617	Ecrg4/Gpr37/Nmb/Ntsr2/Oprl1/Pcsk1n/Pdyn/Scg5/Sorl1/Sort1/Sstr2	11	Increased	Saline. Diff vs NSCs
GO:0010996	response to auditory stimulus	9/2482	20/13775	0.00487978	0.0393462	0.0301617	Atp8a2/Cntnap2/D130043K22Rik/Kcnq2/Nrxn2/Shank3/Slc1a3/Tacr1/Usp53	9	Increased	Saline. Diff vs NSCs
GO:0035455	response to interferon-alpha	9/2482	20/13775	0.00487978	0.0393462	0.0301617	Axl/Eif2ak2/Gas6/Ifit1/Ifit2/Ifitm1/Ifitm2/Ifitm7/Plscr1	9	Increased	Saline. Diff vs NSCs
GO:0035872	nucleotide-binding domain, leucine rich repeat containing receptor signaling pathway	9/2482	20/13775	0.00487978	0.0393462	0.0301617	Igtp/Irgm1/Irgm2/Lacc1/Nagk/Nod1/Peli3/Tlr4/Tnfaip3	9	Increased	Saline. Diff vs NSCs
GO:1902932	positive regulation of alcohol biosynthetic process	9/2482	20/13775	0.00487978	0.0393462	0.0301617	Abcg1/Bmp6/Fgf1/P2ry1/Plcd1/Pth1r/Scap/Scp2/Srebf1	9	Increased	Saline. Diff vs NSCs
GO:1903975	regulation of glial cell migration	9/2482	20/13775	0.00487978	0.0393462	0.0301617	Atp1b2/Bmerb1/Csf1/Efemp1/Fas/Idh2/P2rx4/Rras/Vim	9	Increased	Saline. Diff vs NSCs
GO:2000310	regulation of NMDA receptor activity	9/2482	20/13775	0.00487978	0.0393462	0.0301617	Cnih2/Dapk1/Ifngr2/Pink1/Rasgrf1/Rasgrf2/Reln/Rgs9/Rph3a	9	Increased	Saline. Diff vs NSCs
GO:0090596	sensory organ morphogenesis	54/2482	214/13775	0.00490746	0.0394938	0.0302748	Atp2b2/Atp8a2/Bbs4/Bcar3/Bcl2/Bcr/Casz1/Cited2/Cntf/Col5a1/Col8a1/Col8a2/Crb2/Ednra/Epha2/Fgf2/Fgfr1/Fgfr2/Fzd3/Fzd5/Fzd6/Gjb6/Itga8/Kdr/Mfap5/Mfsd2a/Myo7a/Naglu/Ndp/Nectin1/Nog/Nr4a3/Ntrk2/Pdgfb/Prom1/Prrx2/Ptprm/Rarg/Ripor2/Rom1/Rpgr/Sdk2/Ski/Stox1/Tecta/Tenm3/Thrb/Tmie/Tshr/Tsku/Ttc39c/Ttc8/Wnt5a/Zhx2	54	Increased	Saline. Diff vs NSCs
GO:0045668	negative regulation of osteoblast differentiation	16/2482	46/13775	0.00494116	0.0396138	0.0303668	Ahr/Bambi/Chrd/Crim1/Dlk1/Fgfr1/Igfbp5/Nfatc1/Noct/Nog/Pparg/Sema4d/Ski/Smad6/Tmem53/Ucma	16	Increased	Saline. Diff vs NSCs
GO:0060191	regulation of lipase activity	16/2482	46/13775	0.00494116	0.0396138	0.0303668	Adra1a/Apoh/Arhgap6/Ccn1/Dlc1/Fgf2/Fgfr1/Fgfr2/Gpr55/Hpca/Lpar1/Pdgfrb/Pla2g5/Plcd1/Rgs2/Sort1	16	Increased	Saline. Diff vs NSCs
GO:1903532	positive regulation of secretion by cell	62/2482	252/13775	0.00502249	0.0401895	0.0308081	Abcg1/Adcy8/Adora2b/Anxa2/Anxa7/Arrb1/Bcl2l1/Bmp2/Bmp6/C1qtnf12/Cacna1d/Cacna1i/Cadps/Cckbr/Cd38/Clcf1/Cntf/Ecrg4/Fgfr1/Gja1/Gpr27/Grin2b/Hfe/Hyal3/Itpr1/Itsn1/Kcnb1/Lamp1/Lgals3/Myh10/Myo5b/Myrip/Ncs1/Nmb/Nppc/P2ry1/Pcp4/Pex5l/Pfkm/Pink1/Plcd1/Pld2/Pparg/Prkca/Prkn/Ptges/Rab15/Rab27b/Rab3d/Rapgef4/S100a10/Sdc4/Stim1/Stxbp2/Sybu/Syt1/Tacr1/Tgfb2/Tgfb3/Tlr2/Tlr4/Vamp8	62	Increased	Saline. Diff vs NSCs
GO:0098742	cell-cell adhesion via plasma-membrane adhesion molecules	40/2482	150/13775	0.00533233	0.0425879	0.0326467	Ajuba/Arvcf/Bmp2/Cadm1/Cadm3/Cbln1/Celsr2/Cldn2/Clstn3/Crb2/Gpc4/Grid2/Igsf11/Igsf21/Itga3/L1cam/Lrfn4/Mag/Mbp/Myadm/Nectin1/Nexn/Ntng2/Palld/Pcdh8/Pcdhb14/Pcdhb18/Plxnb2/Prtg/Ptprf/Ptprm/Scarf2/Sdk2/Slitrk1/Sparcl1/Tenm3/Tgfb2/Tgfbr2/Tnfaip3/Vcam1	40	Increased	Saline. Diff vs NSCs
GO:0002700	regulation of production of molecular mediator of immune response	34/2482	123/13775	0.00537582	0.0428541	0.0328507	Angpt1/Arid5a/Axl/Bcl6/Casp1/Cd36/Cd55/Cd81/Clcf1/Dnajb9/Fcgr2b/Fzd5/Gprc5b/H2-D1/H2-M5/Hfe/Hk1/Hmox1/Il1r1/Jak3/Lacc1/Nod1/Nr4a3/Parp3/Ppl/Tgfb2/Tgfb3/Tlr2/Tlr3/Tlr4/Tmbim6/Tnfaip3/Vsir/Wnt5a	34	Increased	Saline. Diff vs NSCs
GO:0007520	myoblast fusion	12/2482	31/13775	0.00541056	0.0429686	0.0329385	Adamts15/Capn2/Casp1/Cd81/Cd9/Cxcl10/Ehd2/Flot1/Neo1/Nfatc2/Ripor2/Tmem182	12	Increased	Saline. Diff vs NSCs
GO:0140058	neuron projection arborization	12/2482	31/13775	0.00541056	0.0429686	0.0329385	Chrna7/Cntnap2/Lrp2/Lrrk2/Macf1/Mfsd2a/Ntng2/Pak6/Sult4a1/Tpbg/Tuba1a/Wnt5a	12	Increased	Saline. Diff vs NSCs
GO:0060291	long-term synaptic potentiation	29/2482	101/13775	0.00546297	0.0433033	0.033195	Adcy8/Adora1/Apoe/App/Calb2/Chrd/Chrna7/Cyp46a1/Dbi/Fam107a/Gfap/Grin2b/Grin2d/Igsf11/Mir124a-1hg/Musk/Nog/Ntrk2/Prkar1b/Prkcg/Prnp/Rasgrf2/Reln/Rims1/Shank2/Shank3/Shisa7/Sqstm1/Vamp2	29	Increased	Saline. Diff vs NSCs
GO:0032272	negative regulation of protein polymerization	22/2482	71/13775	0.00551304	0.0436182	0.0334364	Add3/Avil/Bbs4/Capg/Capn1/Eml2/Fhod3/Gsn/Inpp5j/Kank1/Kank2/Kank4/Lmod1/Myadm/Pfn4/Spta1/Sptb/Sptbn1/Ssh3/Tlr2/Tmod2/Tpm1	22	Increased	Saline. Diff vs NSCs
GO:0045834	positive regulation of lipid metabolic process	31/2482	110/13775	0.00563042	0.0441013	0.0338068	Abcg1/Acsl3/Adora1/Adora2b/Apoe/Apoh/Bmp6/Capn2/Ccdc3/Ccn1/Ces1f/Clstn3/Crebl2/Dbi/Eef1a2/Fgf1/Fgf2/Gpam/Mfsd2a/Mid1ip1/Nr1d1/Nr4a3/Pdgfrb/Pparg/Rdh10/Scap/Scp2/Sctr/Sorbs1/Srebf1/Zbtb20	31	Increased	Saline. Diff vs NSCs
GO:0031579	membrane raft organization	8/2482	17/13775	0.0056827	0.0441013	0.0338068	Cav2/Emp2/Flot1/Gsn/Myadm/Pacsin2/Pmp22/S100a10	8	Increased	Saline. Diff vs NSCs
GO:0031630	regulation of synaptic vesicle fusion to presynaptic active zone membrane	8/2482	17/13775	0.0056827	0.0441013	0.0338068	Cplx2/Erc1/Erc2/Prrt2/Rimbp2/Rims1/Syt1/Syt2	8	Increased	Saline. Diff vs NSCs
GO:0045540	regulation of cholesterol biosynthetic process	8/2482	17/13775	0.0056827	0.0441013	0.0338068	Abcg1/Apoe/Erlin2/Fgf1/Lpcat3/Scap/Scp2/Srebf1	8	Increased	Saline. Diff vs NSCs
GO:0050849	negative regulation of calcium-mediated signaling	8/2482	17/13775	0.0056827	0.0441013	0.0338068	Atp2b4/Cmya5/Fhl2/Itpr1/Prnp/Rcan1/Slc24a4/Tbc1d10c	8	Increased	Saline. Diff vs NSCs
GO:0070431	nucleotide-binding oligomerization domain containing 2 signaling pathway	8/2482	17/13775	0.0056827	0.0441013	0.0338068	Igtp/Irgm1/Irgm2/Lacc1/Nagk/Peli3/Tlr4/Tnfaip3	8	Increased	Saline. Diff vs NSCs
GO:0071625	vocalization behavior	8/2482	17/13775	0.0056827	0.0441013	0.0338068	Celf6/Cntnap2/Myh14/Nrxn2/Nrxn3/Shank1/Shank2/Shank3	8	Increased	Saline. Diff vs NSCs
GO:0099515	actin filament-based transport	8/2482	17/13775	0.0056827	0.0441013	0.0338068	Actn4/Myo1c/Myo1d/Myo1e/Myo1h/Myo5b/Myo7a/Myrip	8	Increased	Saline. Diff vs NSCs
GO:0106118	regulation of sterol biosynthetic process	8/2482	17/13775	0.0056827	0.0441013	0.0338068	Abcg1/Apoe/Erlin2/Fgf1/Lpcat3/Scap/Scp2/Srebf1	8	Increased	Saline. Diff vs NSCs
GO:1901632	regulation of synaptic vesicle membrane organization	8/2482	17/13775	0.0056827	0.0441013	0.0338068	Cplx2/Erc1/Erc2/Prrt2/Rimbp2/Rims1/Syt1/Syt2	8	Increased	Saline. Diff vs NSCs
GO:0022407	regulation of cell-cell adhesion	74/2482	311/13775	0.0057047	0.0441013	0.0338068	Actl6b/Adk/Ass1/Bcl6/Bmp2/Bmp6/Capn1/Cd274/Cd46/Cd55/Cd59a/Cd59b/Cd81/Cd9/Cdsn/Cebpb/Celsr2/Cited2/Dtx1/Dusp3/Efnb3/Epha7/Ephb6/Erbb2/Fgl2/Flot1/Flot2/Foxj1/Fstl3/Gcnt1/Gcnt2/Gpam/H2-D1/H2-M5/Hfe/Hspb1/Icam1/Icosl/Il6ra/Il6st/Irf1/Irgm1/Itpkb/Jak3/Kif26b/L1cam/Lax1/Lgals3/Loxl3/Mbp/Mfsd2b/Myadm/Nr4a3/Pawr/Pcdh8/Pdpn/Pla2g5/Podxl/Prkca/Prnp/Ripor2/Sdc4/Sirpa/Socs1/Spint2/Spta1/Tenm3/Tgfbr2/Tnfaip3…	74	Increased	Saline. Diff vs NSCs
GO:0003014	renal system process	21/2482	67/13775	0.00571006	0.0441013	0.0338068	Adora1/Aqp4/Bcl2/Bcr/Ednra/Emp2/Gas6/Gja1/Gsn/Itga3/Klhl3/Myo1e/Npr3/Oprl1/Pdgfb/Psap/Rhpn2/Sctr/Sulf2/Tacr1/Wfs1	21	Increased	Saline. Diff vs NSCs
GO:0018958	phenol-containing compound metabolic process	21/2482	67/13775	0.00571006	0.0441013	0.0338068	Atp2b2/Bcl2/Comt/Cpq/Ctsb/Ctsl/Cyp2d22/Ednra/Fah/Gpr37/Hdc/Maob/Prkn/Reln/Rnf180/Rnls/Slc7a11/Sncb/Sult1a1/Tgfb2/Wnt5a	21	Increased	Saline. Diff vs NSCs
GO:0045667	regulation of osteoblast differentiation	33/2482	119/13775	0.00572766	0.0441564	0.033849	Ahr/Bambi/Bmp2/Bmp6/Ccn1/Cebpb/Cebpd/Chrd/Crim1/Dlk1/Dnai3/Fam20c/Fgf2/Fgfr1/Ifitm1/Igfbp5/Il6st/Lmna/Nfatc1/Noct/Nog/Npnt/Nppc/Pdlim7/Pparg/Runx2/Scube3/Sema4d/Ski/Smad6/Tmem53/Trp63/Ucma	33	Increased	Saline. Diff vs NSCs
GO:0017157	regulation of exocytosis	44/2482	169/13775	0.00577237	0.0444199	0.034051	Adora2b/Adra2a/Anxa2/Atp2a2/Atp9a/Bcl2l1/Bcr/Cacna1a/Cacna1e/Cacna1i/Cacnb4/Cadps/Hmox1/Hyal3/Kcnb1/Lamp1/Lrrk2/Myo5b/Ncs1/Nppc/P2ry1/Pld2/Prkca/Prkcg/Prkn/Rab15/Rab27b/Rab3c/Rab3d/Rapgef4/Rims1/Rph3a/S100a10/Sdc4/Stxbp2/Stxbp3/Syt1/Syt13/Syt17/Syt2/Syt5/Tpcn2/Vamp2/Vamp8	44	Increased	Saline. Diff vs NSCs
GO:0035640	exploration behavior	13/2482	35/13775	0.0058061	0.0445169	0.0341254	Apoe/Chrd/Gabrb3/Itga3/Kcnq2/Lrrk2/Naglu/Ndp/Nog/Shank2/Shank3/Slc4a10/Tuba1a	13	Increased	Saline. Diff vs NSCs
GO:0050818	regulation of coagulation	13/2482	35/13775	0.0058061	0.0445169	0.0341254	Anxa2/Anxa5/Apoe/Apoh/Cd36/Cd9/Enpp4/Nfe2l2/Pdgfa/Pdgfb/Psen2/Serping1/Thbs1	13	Increased	Saline. Diff vs NSCs
GO:0032943	mononuclear cell proliferation	47/2482	183/13775	0.00584804	0.0447204	0.0342814	Adk/Ahr/Bcl2/Bcl2l1/Bcl6/Bid/Cd151/Cd274/Cd38/Cd46/Cd55/Cd59a/Cd59b/Cd81/Cebpb/Clcf1/Csf1/Cxcr4/Emp2/Ephb6/Erbb2/Fcgr2b/Fosl2/Foxj1/Gja1/Gpam/H2-D1/H2-M5/Icosl/Il6st/Irf1/Irgm1/Jak3/Lgals3/Nfatc2/Pawr/Pla2g5/Prnp/Rassf5/Ripor2/Sdc4/Spta1/Tacr1/Tgfbr2/Tlr4/Vcam1/Vsir	47	Increased	Saline. Diff vs NSCs
GO:0120254	olefinic compound metabolic process	20/2482	63/13775	0.00588941	0.0447204	0.0342814	Abca4/Akr1c14/Bmp2/Bmp6/Clcn2/Cyp1b1/Cyp2d22/Cyp46a1/Cyp4f13/Cyp4f14/Ephx1/Ephx2/Gpx1/Gpx4/H6pd/Mgll/Plb1/Rdh10/Retsat/Scp2	20	Increased	Saline. Diff vs NSCs
GO:0002053	positive regulation of mesenchymal cell proliferation	10/2482	24/13775	0.00592808	0.0447204	0.0342814	Arhgap5/Chrd/Fgfr1/Fgfr2/Kdr/Pdgfa/Prrx2/Smo/Tgfbr2/Wnt5a	10	Increased	Saline. Diff vs NSCs
GO:0009593	detection of chemical stimulus	10/2482	24/13775	0.00592808	0.0447204	0.0342814	Calm1/Lbp/Nr4a1/Slc24a4/Ssc5d/Stim1/Syt1/Tgfb3/Tlr2/Tlr4	10	Increased	Saline. Diff vs NSCs
GO:0031281	positive regulation of cyclase activity	10/2482	24/13775	0.00592808	0.0447204	0.0342814	Adcy3/Adora2b/Cacna1d/Gnal/Hpca/Nos3/Stim1/Timp2/Tshr/Vipr2	10	Increased	Saline. Diff vs NSCs
GO:0035024	negative regulation of Rho protein signal transduction	10/2482	24/13775	0.00592808	0.0447204	0.0342814	Adra1a/Bcl6/Dlc1/Heg1/Itga3/Kank1/Kctd13/Met/Ripor2/Tns3	10	Increased	Saline. Diff vs NSCs
GO:0051349	positive regulation of lyase activity	10/2482	24/13775	0.00592808	0.0447204	0.0342814	Adcy3/Adora2b/Cacna1d/Gnal/Hpca/Nos3/Stim1/Timp2/Tshr/Vipr2	10	Increased	Saline. Diff vs NSCs
GO:0061744	motor behavior	10/2482	24/13775	0.00592808	0.0447204	0.0342814	Atp1b2/Cntnap2/Gabrb3/Kcnq2/Mfsd2a/Naglu/Pmp22/Sgsh/Tuba1a/Wdr47	10	Increased	Saline. Diff vs NSCs
GO:0098869	cellular oxidant detoxification	10/2482	24/13775	0.00592808	0.0447204	0.0342814	Cat/Cd36/Fbln5/Mt3/Nfe2l2/Nos3/Nqo1/Nxn/Prdx1/Prdx6	10	Increased	Saline. Diff vs NSCs
GO:0042129	regulation of T cell proliferation	30/2482	106/13775	0.00598056	0.0450288	0.0345178	Adk/Bcl6/Bid/Cd274/Cd46/Cd55/Cd59a/Cd59b/Cd81/Cebpb/Erbb2/Foxj1/Gpam/H2-D1/H2-M5/Icosl/Il6st/Irf1/Irgm1/Jak3/Lgals3/Pawr/Pla2g5/Prnp/Ripor2/Sdc4/Spta1/Tgfbr2/Vcam1/Vsir	30	Increased	Saline. Diff vs NSCs
GO:0032535	regulation of cellular component size	78/2482	331/13775	0.00599031	0.0450288	0.0345178	Add3/Ahr/Anxa7/Apoe/Aqp4/Arhgap5/Atp2b2/Avil/Baiap2/Bbs4/Bloc1s1/Capg/Capn1/Cdc42ep3/Cotl1/Cttn/D130043K22Rik/Daam2/Dcx/Epha7/Ezr/Fhod3/Fmn1/Fn1/Gsn/Icam1/Inf2/Kank1/Kank2/Kank4/L1cam/Lmod1/Macf1/Mag/Map1b/Mgll/Mt3/Myadm/Myo1c/Myo5b/Naa80/Nefl/Ngf/Olfm1/Pfn4/Plekhg2/Plxna4/Ppp1r15a/Rapgef3/Rin3/Rtn4r/Sctr/Sema3b/Sema3c/Sema3e/Sema3f/Sema4a/Sema4d/Sema4f/Sema4g/Sema6d/Shank3/Shtn1/Slc12a5/Slc12a7/…	78	Increased	Saline. Diff vs NSCs
GO:0050730	regulation of peptidyl-tyrosine phosphorylation	45/2482	174/13775	0.00602523	0.0452107	0.0346572	Ace/Adora1/Adra1a/Adra2a/Angpt1/App/Bmp6/Cass4/Cav2/Cd36/Clcf1/Cntf/Efna1/Epha7/Fgf7/Ghr/Gprc5b/Hbegf/Hgf/Icam1/Il6ra/Il6st/Irf1/Lrrk1/Musk/Mvp/Nedd9/Nox4/Parp9/Pdgfa/Pdgfb/Pdgfd/Pdgfrb/Prkca/Prnp/Psen2/Reln/Sema4d/Socs1/Socs3/Srcin1/Tlr4/Tnfrsf18/Tnfrsf1a/Tspan9	45	Increased	Saline. Diff vs NSCs
GO:0001754	eye photoreceptor cell differentiation	14/2482	39/13775	0.00606416	0.0454219	0.0348192	Bbs4/Casz1/Cntf/Crb2/Naglu/Ndp/Ntrk2/Pdgfb/Prom1/Rom1/Rpgr/Sdk2/Thrb/Ttc8	14	Increased	Saline. Diff vs NSCs
GO:0071772	response to BMP	32/2482	115/13775	0.00610023	0.0455304	0.0349023	Bambi/Bmp2/Bmp6/Ccn1/Chrd/Chrdl1/Crb2/Crim1/Fstl1/Fstl3/Fstl5/Hfe/Itga3/Kdr/Lrp2/Mir675/Nanog/Nbl1/Neo1/Nog/Pparg/Runx2/Scube3/Ski/Smad6/Smad9/Sorl1/Sostdc1/Tgfbr3/Tmem53/Vsir/Wnt5a	32	Increased	Saline. Diff vs NSCs
GO:0071773	cellular response to BMP stimulus	32/2482	115/13775	0.00610023	0.0455304	0.0349023	Bambi/Bmp2/Bmp6/Ccn1/Chrd/Chrdl1/Crb2/Crim1/Fstl1/Fstl3/Fstl5/Hfe/Itga3/Kdr/Lrp2/Mir675/Nanog/Nbl1/Neo1/Nog/Pparg/Runx2/Scube3/Ski/Smad6/Smad9/Sorl1/Sostdc1/Tgfbr3/Tmem53/Vsir/Wnt5a	32	Increased	Saline. Diff vs NSCs
GO:0045807	positive regulation of endocytosis	36/2482	133/13775	0.00615124	0.0457451	0.0350668	Actn4/Angpt1/Anxa2/Apoe/App/Arrb1/Axl/Bcl2l1/Bcr/C3/Caly/Camk1d/Cd14/Cd151/Cd36/Cd63/Clu/Dcx/Dnm1/Fcgr2b/Flot1/Gas6/Hfe/Il2rb/Itsn1/Lbp/Ldlrap1/Lrp2/Lrrk2/Nedd4l/Pla2g5/Pld2/Pparg/Sirpa/Smpd1/Wnt5a	36	Increased	Saline. Diff vs NSCs
GO:0097553	calcium ion transmembrane import into cytosol	34/2482	124/13775	0.00615328	0.0457451	0.0350668	Adra1a/Bcl2/Cacna1a/Cacna1d/Cacna1e/Cacna1i/Calm1/Camk2d/Capn3/Casq1/Casq2/Ccn2/Cxcl10/Dbi/Ednra/Fgf2/Flna/Grin2b/Grin2d/Itpr1/Nalf1/Ngf/Nol3/P2rx4/Pawr/Plcd1/Plch1/Prnp/Ryr1/Slc24a4/Slc8a1/Tgfb2/Tmbim6/Tpcn2	34	Increased	Saline. Diff vs NSCs
GO:0043010	camera-type eye development	63/2482	259/13775	0.00616153	0.0457451	0.0350668	Ahr/Atp8a2/B9d1/Bbs4/Bcar3/Birc7/C3/Casz1/Cdk20/Celf4/Cited2/Clcn2/Cntf/Col4a1/Col8a1/Col8a2/Crb2/Cryab/Crybb3/Crygs/Cyp1b1/Dcx/Epha2/Fgf2/Fgfr2/Fzd5/Gja1/Jun/Kdr/Lamb2/Mfsd2a/Myh10/Naglu/Ndp/Nectin1/Ntrk2/Pdgfb/Pdgfrb/Plaat3/Prom1/Ptprm/Rarg/Rd3/Rdh10/Rom1/Rpgr/Scaper/Sdk2/Ski/Srf/Tbc1d32/Tenm3/Tgfb2/Tgfbr2/Tgif1/Thrb/Tmem231/Tsku/Ttc8/Tulp3/Vim/Vstm4/Zhx2	63	Increased	Saline. Diff vs NSCs
GO:0060537	muscle tissue development	81/2482	346/13775	0.00617639	0.0457748	0.0350896	AW551984/Acadm/Adamts9/Adra1a/Angpt1/Atf3/Bcl2/Bmp2/Boc/Bvht/Camk2d/Cav2/Cited2/Cntnap1/Cntnap2/Csrp1/Dipk2a/Dner/Dysf/Ednra/Efemp2/Fgf1/Fgf2/Fgfr1/Fgfr2/Fhl2/Fhod3/Flnb/Flot1/Fos/Fosl2/Gja1/Gpx1/Heg1/Igfbp5/Itga8/Kcnk2/Lmna/Lncpint/Lrp2/Meg3/Met/Mir208a/Mir675/Myh10/Myh14/Myh6/Myl6/Naglu/Nln/Nog/Nox4/Npr2/Nr4a1/Pdgfrb/Pgm5/Pkp2/Plagl1/Plec/Pmp22/Rcan1/Rgs2/Rgs4/Ryr1/S100b/S1pr1/Sema3c/Sgcb/Sgcg/…	81	Increased	Saline. Diff vs NSCs
GO:0048645	animal organ formation	15/2482	43/13775	0.00620887	0.0459348	0.0352123	Ar/Bmp2/Cited2/Emp2/Fgf1/Fgf2/Fgfr1/Fgfr2/Folr1/Lrp2/Nog/Rdh10/Tgfbr2/Trp63/Wnt5a	15	Increased	Saline. Diff vs NSCs
GO:0003208	cardiac ventricle morphogenesis	17/2482	51/13775	0.00624215	0.0459392	0.0352157	Ahr/Cpe/Ednra/Fgfr2/Heg1/Lrp2/Myh6/Naglu/Nog/Pkp2/Rnls/Sema3c/Tgfb2/Tgfbr2/Tgfbr3/Tnni3/Tpm1	17	Increased	Saline. Diff vs NSCs
GO:0006879	intracellular iron ion homeostasis	17/2482	51/13775	0.00624215	0.0459392	0.0352157	Atp6ap1/Atp6v0a2/Atp6v1a/Bdh2/Bmp6/Fth1/Hfe/Hmox1/Lcn2/Naglu/Neo1/Scara5/Slc39a14/Slc40a1/Steap2/Steap3/Steap4	17	Increased	Saline. Diff vs NSCs
GO:1903053	regulation of extracellular matrix organization	17/2482	51/13775	0.00624215	0.0459392	0.0352157	Aebp1/Antxr1/Bmp2/Chadl/Cst3/Dag1/Efemp2/Lamb2/Lamc1/Meltf/Nid1/Pdpn/Prdm5/Slc2a10/Tgfb2/Tnfrsf1a/Tnxb	17	Increased	Saline. Diff vs NSCs
GO:0140115	export across plasma membrane	16/2482	47/13775	0.00626197	0.0460047	0.0352659	Abcc1/Abcc4/Atp1a1/Atp1b1/Atp1b2/Atp2b3/Fxyd1/Gja1/Kcnb1/Oscp1/Rgs9/Slc22a18/Slc24a4/Slc40a1/Slc8a1/Tmem163	16	Increased	Saline. Diff vs NSCs
GO:0050868	negative regulation of T cell activation	23/2482	76/13775	0.0063364	0.04639	0.0355612	Bcl6/Cd274/Cebpb/Dtx1/Dusp3/Erbb2/Fgl2/Foxj1/Hfe/Hspb1/Irf1/Jak3/Lax1/Lgals3/Loxl3/Pawr/Pla2g5/Prnp/Ripor2/Sdc4/Socs1/Vsir/Zc3h12a	23	Increased	Saline. Diff vs NSCs
GO:0071774	response to fibroblast growth factor	23/2482	76/13775	0.0063364	0.04639	0.0355612	Ccn2/Chrd/Churc1/Creb3l1/Fam20c/Fgf1/Fgf18/Fgf2/Fgf7/Fgfr1/Fgfr2/Flrt1/Hyal1/Ndst1/Nog/Npr2/Nr4a1/Pdgfb/Runx2/Sulf2/Thbs1/Wnt5a/Zfp36	23	Increased	Saline. Diff vs NSCs
GO:0018108	peptidyl-tyrosine phosphorylation	53/2482	212/13775	0.00643966	0.0470022	0.0360305	Ace/Adora1/Adra1a/Adra2a/Angpt1/App/Bmp6/Cass4/Cav2/Cd36/Clcf1/Cntf/Efemp1/Efna1/Epha7/Erbb2/Fgf7/Fgfr1/Fgfr2/Ghr/Gprc5b/Hbegf/Hgf/Hk1/Icam1/Il6ra/Il6st/Irf1/Jak3/Kdr/Lrrk1/Musk/Mvp/Nedd9/Nox4/Parp9/Pdgfa/Pdgfb/Pdgfd/Pdgfrb/Pkdcc/Prkca/Prnp/Psen2/Reln/Sema4d/Socs1/Socs3/Srcin1/Tlr4/Tnfrsf18/Tnfrsf1a/Tspan9	53	Increased	Saline. Diff vs NSCs
GO:0006820	monoatomic anion transport	26/2482	89/13775	0.00645346	0.0470022	0.0360305	Ano4/Clcn2/Gabra3/Gabra4/Gabrb1/Gabrb2/Gabrb3/Gabrg2/Gabrg3/Hk1/Lrrc8c/Prkca/Prnp/Slc12a5/Slc12a7/Slc12a8/Slc12a9/Slc1a3/Slc22a18/Slc26a1/Slc26a6/Slc4a10/Slc4a11/Slc4a3/Slco1a4/Tspo	26	Increased	Saline. Diff vs NSCs
GO:0032946	positive regulation of mononuclear cell proliferation	26/2482	89/13775	0.00645346	0.0470022	0.0360305	Adk/Bcl2/Bcl2l1/Bcl6/Cd274/Cd38/Cd46/Cd55/Cd59a/Cd59b/Cd81/Clcf1/Csf1/Gpam/H2-D1/H2-M5/Icosl/Il6st/Irgm1/Jak3/Nfatc2/Spta1/Tacr1/Tgfbr2/Tlr4/Vcam1	26	Increased	Saline. Diff vs NSCs
GO:0045055	regulated exocytosis	47/2482	184/13775	0.00651382	0.04736	0.0363048	Adora2b/Adra2a/Atp2a2/Bcl2l1/Bcr/Cacna1a/Cacna1e/Cacna1i/Cacnb4/Cadps/Cplx2/Erc1/Erc2/Hmox1/Hyal3/Kcnb1/Lamp1/Lrrk2/Ncs1/Nppc/Nr4a3/P2ry1/Pex5l/Pld2/Prkca/Prkcg/Prrt2/Rab11fip1/Rab11fip5/Rab15/Rab3d/Rapgef4/Rimbp2/Rims1/Rph3a/Steap2/Stxbp2/Stxbp3/Syngr1/Syt1/Syt13/Syt17/Syt2/Syt5/Tspan18/Vamp2/Vamp8	47	Increased	Saline. Diff vs NSCs
GO:0050777	negative regulation of immune response	33/2482	120/13775	0.00656486	0.0476489	0.0365263	A2m/Ahr/Bcl6/Bcr/Cd46/Cd55/Cd59a/Cd59b/Fcgr2b/Fgl2/Foxj1/Gpx1/H2-D1/H2-M5/Hfe/Hmox1/Irf1/Isg15/Jak3/Lgals3/Loxl3/Nlrc3/Nlrc5/Parp3/Pparg/Serpinb9/Serping1/Tap1/Tap2/Tnfaip3/Vsir/Zc3h12a/Zdhhc18	33	Increased	Saline. Diff vs NSCs
GO:0002820	negative regulation of adaptive immune response	11/2482	28/13775	0.00671171	0.0484546	0.0371439	Ahr/Bcl6/Cd46/Fcgr2b/Foxj1/Hfe/Jak3/Loxl3/Parp3/Vsir/Zc3h12a	11	Increased	Saline. Diff vs NSCs
GO:0010935	regulation of macrophage cytokine production	11/2482	28/13775	0.00671171	0.0484546	0.0371439	Axl/Casp1/Cd36/Gprc5b/Nod1/Tgfb2/Tgfb3/Tlr2/Tlr3/Tlr4/Wnt5a	11	Increased	Saline. Diff vs NSCs
GO:0033687	osteoblast proliferation	11/2482	28/13775	0.00671171	0.0484546	0.0371439	Ahr/Bcl2/Bmp2/Ccn1/Eif2ak2/Fbln5/Fgfr2/Ift80/Junb/Npr3/Plxnb1	11	Increased	Saline. Diff vs NSCs
GO:0043583	ear development	45/2482	175/13775	0.00672821	0.0484546	0.0371439	Atp2b2/Atp8a2/Bcl2/Bcr/Bmp2/Cebpd/Cxcl14/Cys1/Ednra/Fgf2/Fgfr1/Fgfr2/Frem2/Fzd3/Fzd6/Gabrb2/Gabrb3/Gjb6/Gsdme/Hpca/Igfbp7/Itga8/Jag2/Lrp10/Myo7a/Naglu/Nog/Nr4a3/Plppr4/Prrx2/Psap/Rdh10/Ripor2/Ror1/Sdc4/Spag6l/Stox1/Tecta/Tgfb2/Tmie/Tshr/Tsku/Ttc39c/Ttc8/Wnt5a	45	Increased	Saline. Diff vs NSCs
GO:0032231	regulation of actin filament bundle assembly	28/2482	98/13775	0.00673332	0.0484546	0.0371439	Arhgap6/Arhgef10/Bbs4/Ccn2/Dlc1/Fhod1/Flna/Kank2/Kank4/Lpar1/Met/Nox4/Pdlim4/Prkn/Rapgef3/Rhpn2/S100a10/S1pr1/Sdc4/Shank1/Shank3/Sorbs3/Synpo/Synpo2/Tacr1/Tgfb3/Tpm1/Ttc8	28	Increased	Saline. Diff vs NSCs
GO:0001666	response to hypoxia	48/2482	189/13775	0.0067491	0.0484854	0.0371675	Adora1/Ajuba/Atp1b1/Bcl2/Bmp2/Bnip3/Camk2d/Camk2g/Casp1/Cat/Cbfa2t3/Cd38/Cited2/Cpeb1/Cpeb2/Cryab/Ednra/Fmn2/Fosl2/Grin2b/Hmox1/Itpr1/Kcnk2/Kdr/Loxl2/Mmp2/Mt3/Ndp/Nfe2l2/Nol3/Pdk1/Pgf/Pink1/Pld2/Pparg/Ptgis/Rwdd3/Ryr1/Scap/Slc2a4/Slc8a1/Stox1/Tgfb2/Tgfb3/Tm9sf4/Tmbim6/Vasn/Vegfd	48	Increased	Saline. Diff vs NSCs
GO:0048706	embryonic skeletal system development	25/2482	85/13775	0.00680488	0.048803	0.037411	Cdk20/Dlk1/Ednra/Etl4/Fgfr2/Flvcr1/Hyal1/Mdfi/Mmp14/Ndst1/Nog/Prrx2/Rdh10/Runx2/Slc2a10/Slc35d1/Slc39a1/Sulf2/Tgfb2/Tgfb3/Tgfbr2/Tulp3/Ucma/Wnt5a/Wnt9a	25	Increased	Saline. Diff vs NSCs
GO:0010742	macrophage derived foam cell differentiation	9/2482	21/13775	0.00719212	0.0512071	0.0392539	Abca5/Abcg1/Cd36/Csf1/Lpl/Pla2g5/Pparg/Soat1/Wnt5a	9	Increased	Saline. Diff vs NSCs
GO:0022617	extracellular matrix disassembly	9/2482	21/13775	0.00719212	0.0512071	0.0392539	Adamts15/Cst3/Flot1/Kif9/Lamc1/Meltf/Pbxip1/Pdpn/Tgfb2	9	Increased	Saline. Diff vs NSCs
GO:0048247	lymphocyte chemotaxis	9/2482	21/13775	0.00719212	0.0512071	0.0392539	Cxcl10/Cxcl14/Cyp7b1/Gas6/Hsd3b7/Nedd9/Padi2/Plec/Wnt5a	9	Increased	Saline. Diff vs NSCs
GO:1902624	positive regulation of neutrophil migration	9/2482	21/13775	0.00719212	0.0512071	0.0392539	Camk1d/Cd99l2/Dysf/Ednra/Il1r1/Lbp/Pawr/Ripor2/Tlr2	9	Increased	Saline. Diff vs NSCs
GO:0036293	response to decreased oxygen levels	50/2482	199/13775	0.0072008	0.0512071	0.0392539	Adora1/Ajuba/Atp1b1/Bcl2/Bmp2/Bnip3/Camk2d/Camk2g/Casp1/Cat/Cbfa2t3/Cd38/Cited2/Cpeb1/Cpeb2/Cryab/Ednra/Fmn2/Fosl2/Grin2b/Hmox1/Itpr1/Kcnk2/Kdr/Loxl2/Mir207/Mmp2/Mt3/Ndp/Nfe2l2/Nol3/Nppc/Pdk1/Pgf/Pink1/Pld2/Pparg/Ptgis/Rwdd3/Ryr1/Scap/Slc2a4/Slc8a1/Stox1/Tgfb2/Tgfb3/Tm9sf4/Tmbim6/Vasn/Vegfd	50	Increased	Saline. Diff vs NSCs
GO:1904645	response to amyloid-beta	12/2482	32/13775	0.00726149	0.0515517	0.039518	Abcc1/App/Cacna1a/Cd36/Chrna7/Fcgr2b/Gja1/Icam1/Mmp2/Prnp/Tlr4/Vcam1	12	Increased	Saline. Diff vs NSCs
GO:0008543	fibroblast growth factor receptor signaling pathway	19/2482	60/13775	0.00738212	0.05232	0.040107	Ccn2/Chrd/Churc1/Creb3l1/Fam20c/Fgf1/Fgf18/Fgf2/Fgf7/Fgfr1/Fgfr2/Flrt1/Ndst1/Nog/Pdgfb/Runx2/Sulf2/Thbs1/Wnt5a	19	Increased	Saline. Diff vs NSCs
GO:0000041	transition metal ion transport	23/2482	77/13775	0.00752855	0.0530901	0.0406974	Atp7b/Flvcr1/Fth1/Heph/Hfe/Lcn2/Meltf/Mt3/Nectin1/Scara5/Slc39a1/Slc39a11/Slc39a12/Slc39a13/Slc39a14/Slc39a4/Slc40a1/Slc41a2/Slc48a1/Steap2/Steap3/Steap4/Tmem163	23	Increased	Saline. Diff vs NSCs
GO:0016525	negative regulation of angiogenesis	23/2482	77/13775	0.00752855	0.0530901	0.0406974	Adamts1/Adamts9/Amot/Apoh/Atp2b4/Cd59a/Cnmd/Col4a2/Creb3l1/Cxcl10/Epha2/Fbln5/Klf2/Optc/Pparg/Ptprm/Sema3e/Sema4a/Sparc/Stard13/Tgfb2/Thbs1/Thbs2	23	Increased	Saline. Diff vs NSCs
GO:0048041	focal adhesion assembly	23/2482	77/13775	0.00752855	0.0530901	0.0406974	Actn1/Ajuba/Arhgap6/Bcl2/Bcr/Camsap3/Col16a1/Cttn/Dlc1/Dusp3/Fam107a/Fmn1/Gpm6b/Kdr/Macf1/Mmp14/Ptprk/S100a10/Sdc4/Sorbs1/Ston1/Thsd1/Vcl	23	Increased	Saline. Diff vs NSCs
GO:0030282	bone mineralization	26/2482	90/13775	0.00755458	0.0531848	0.0407699	Ank/Bmp2/Bmp2k/Bmp6/Ccn1/Clec3b/Dlk1/Ecm1/Fam20c/Fgfr2/Fosl2/Gja1/Gpm6b/Ift80/Isg15/Lgr4/Lncpint/Pkdcc/Pth1r/Rflnb/Runx2/S1pr1/Sbno2/Sgms2/Slc20a2/Slc8a1	26	Increased	Saline. Diff vs NSCs
GO:0051937	catecholamine transport	18/2482	56/13775	0.00758705	0.0532603	0.0408278	Adora2b/Cadps/Chrna7/Kcnb1/Mapk15/Nat8l/P2ry1/Pcp4/Pink1/Plcd1/Prkn/Slc29a3/Syt1/Syt13/Syt17/Syt2/Syt5/Tgm2	18	Increased	Saline. Diff vs NSCs
GO:0015909	long-chain fatty acid transport	13/2482	36/13775	0.00761583	0.0532603	0.0408278	Abcc1/Ace/Acsl3/Acsl6/Apoe/Cd36/Mfsd2a/Nmb/Pla2g5/Plin2/Pparg/Slc2a1/Thbs1	13	Increased	Saline. Diff vs NSCs
GO:0032722	positive regulation of chemokine production	13/2482	36/13775	0.00761583	0.0532603	0.0408278	Adora2b/App/Ccn1/Eif2ak2/Hc/Il6ra/Lbp/Lpl/Mbp/Tlr2/Tlr3/Tlr4/Wnt5a	13	Increased	Saline. Diff vs NSCs
GO:0051339	regulation of lyase activity	13/2482	36/13775	0.00761583	0.0532603	0.0408278	Adcy3/Adora2b/Cacna1d/Gnal/Hpca/Nos3/Npr3/Palm/Rd3/Stim1/Timp2/Tshr/Vipr2	13	Increased	Saline. Diff vs NSCs
GO:1990266	neutrophil migration	17/2482	52/13775	0.00774907	0.0541024	0.0414733	Camk1d/Cd99l2/Cxcl10/Dysf/Ednra/Emp2/Il1r1/Itga1/Itga9/Lbp/Lgals3/Pawr/Prkca/Rac3/Ripor2/Tlr2/Wdr1	17	Increased	Saline. Diff vs NSCs
GO:0005975	carbohydrate metabolic process	97/2482	428/13775	0.00779915	0.0542705	0.0416022	1810024B03Rik/Acacb/Acadm/Adora2b/Aldoa/Aldob/Aldoc/App/Arsb/Atf3/B4galt1/B4galt4/C1qtnf12/Casd1/Cbfa2t3/Chid1/Chst1/Chst10/Chst15/Clstn3/Csgalnact1/Ctbs/Dera/Dsel/Dysf/Eno2/Eno4/Epm2a/Fggy/Foxo1/Fuca2/Fuom/G6pc3/Gaa/Gabarapl1/Galk2/Galt/Gbe1/Gclc/Ggta1/Gk/Glb1l/Glb1l2/Grb10/Gsto2/H6pd/Hk1/Hyal1/Hyal3/Idh2/Idua/Il6st/Man1a/Man1c1/Man2b2/Manba/Myof/Naga/Nagk/Ndst1/Neu3/Nfe2l1/Nfkb1/Nln/Nr1d1/Oma1/…	97	Increased	Saline. Diff vs NSCs
GO:0003254	regulation of membrane depolarization	14/2482	40/13775	0.00781176	0.0542705	0.0416022	Cacna1d/Camk2d/Fgf12/Fhl1/Gclc/Gclm/Gja1/Hcn2/Hcn4/Kdr/Lrrk2/Nedd4l/Scn3b/Tspo	14	Increased	Saline. Diff vs NSCs
GO:0061383	trabecula morphogenesis	14/2482	40/13775	0.00781176	0.0542705	0.0416022	Adamts1/Fhl2/Heg1/Mmp2/Nfatc1/Nog/Plxnb1/S1pr1/Sbno2/Sema4d/Slc40a1/Srf/Tgfb2/Tgfbr3	14	Increased	Saline. Diff vs NSCs
GO:0018212	peptidyl-tyrosine modification	53/2482	214/13775	0.00782988	0.0542917	0.0416184	Ace/Adora1/Adra1a/Adra2a/Angpt1/App/Bmp6/Cass4/Cav2/Cd36/Clcf1/Cntf/Efemp1/Efna1/Epha7/Erbb2/Fgf7/Fgfr1/Fgfr2/Ghr/Gprc5b/Hbegf/Hgf/Hk1/Icam1/Il6ra/Il6st/Irf1/Jak3/Kdr/Lrrk1/Musk/Mvp/Nedd9/Nox4/Parp9/Pdgfa/Pdgfb/Pdgfd/Pdgfrb/Pkdcc/Prkca/Prnp/Psen2/Reln/Sema4d/Socs1/Socs3/Srcin1/Tlr4/Tnfrsf18/Tnfrsf1a/Tspan9	53	Increased	Saline. Diff vs NSCs
GO:0043297	apical junction assembly	16/2482	48/13775	0.00785343	0.0542917	0.0416184	Actn4/Cldn10/Cldn19/Cldn2/Ctnna1/Epha2/Fzd5/Gja1/Micall2/Myo1c/Nedd4l/Pkp2/Ramp2/Srf/Vcl/Wdr1	16	Increased	Saline. Diff vs NSCs
GO:0055008	cardiac muscle tissue morphogenesis	16/2482	48/13775	0.00785343	0.0542917	0.0416184	Angpt1/Bmp2/Ednra/Fgfr2/Heg1/Lrp2/Myh6/Naglu/Nog/Pkp2/S1pr1/Tgfb2/Tgfbr3/Tnni3/Tpm1/Wnt5a	16	Increased	Saline. Diff vs NSCs
GO:0006949	syncytium formation	15/2482	44/13775	0.00788184	0.0543098	0.0416324	Adamts15/Capn2/Casp1/Cd109/Cd81/Cd9/Cxcl10/Ehd2/Flot1/Neo1/Nfatc2/Rapgef3/Ripor2/Sbno2/Tmem182	15	Increased	Saline. Diff vs NSCs
GO:0017158	regulation of calcium ion-dependent exocytosis	15/2482	44/13775	0.00788184	0.0543098	0.0416324	Adra2a/Atp2a2/Cacna1a/Cacna1i/Cadps/Hyal3/Kcnb1/Rph3a/Stxbp3/Syt1/Syt13/Syt17/Syt2/Syt5/Vamp2	15	Increased	Saline. Diff vs NSCs
GO:0044344	cellular response to fibroblast growth factor stimulus	22/2482	73/13775	0.00789469	0.0543098	0.0416324	Ccn2/Chrd/Churc1/Creb3l1/Fam20c/Fgf1/Fgf18/Fgf2/Fgf7/Fgfr1/Fgfr2/Flrt1/Hyal1/Ndst1/Nog/Nr4a1/Pdgfb/Runx2/Sulf2/Thbs1/Wnt5a/Zfp36	22	Increased	Saline. Diff vs NSCs
GO:0030041	actin filament polymerization	36/2482	135/13775	0.00791289	0.0543464	0.0416604	Add3/Avil/Baiap2/Bbs4/Capg/Capn1/Catip/Cdc42ep3/Cobl/Cotl1/Cttn/Daam2/Fam107a/Fhdc1/Fhod3/Fmn1/Gsn/Icam1/Kank1/Kank2/Kank4/Lmod1/Micall2/Myadm/Myo1c/Pfn4/Plekhg2/Pstpip1/Spta1/Sptb/Sptbn1/Ssh3/Tlr2/Tmod2/Tpm1/Ttc17	36	Increased	Saline. Diff vs NSCs
GO:0050678	regulation of epithelial cell proliferation	68/2482	286/13775	0.00794161	0.0544549	0.0417436	Adora2b/Apoe/Apoh/Ar/B4galt1/Bid/Bmp6/Cav2/Cd109/Cdkn2b/Cnmd/Ctsl/Cyp7b1/Dlk1/Dysf/Ecm1/Ednra/Erbb2/F3/Fgf1/Fgf18/Fgf2/Fgf7/Fgfr1/Fgfr2/Gja1/Gpx1/Hmox1/Hyal1/Ift80/Itpr1/Jcad/Jun/Kdr/Nfatc1/Nlrc3/Nog/Nr1d1/Nr4a1/Nr4a3/Ovol1/Pdcd6/Pdgfb/Pgf/Pik3cd/Pparg/Prkca/Ptprk/Ptprm/Rian/Rida/Runx2/Sfn/Smo/Sparc/Sulf2/Tacr1/Tgfb2/Tgfb3/Tgfbr3/Tgm1/Thbs1/Tnfaip3/Trp63/Vegfd/Wnt5a/Zfp36/Zfp703	68	Increased	Saline. Diff vs NSCs
GO:0035725	sodium ion transmembrane transport	30/2482	108/13775	0.00795737	0.0544744	0.0417585	Asic2/Atp1a1/Atp1b1/Atp1b2/Atp2b4/Cacna1i/Camk2d/Fgf12/Fxyd1/Fxyd3/Fxyd7/Hcn2/Hcn4/Kcnk1/Kcnq2/Nalcn/Nedd4l/Scn3a/Scn3b/Scnn1a/Slc24a4/Slc6a15/Slc6a17/Slc6a19/Slc6a8/Slc8a1/Snta1/Stom/Tpcn2/Wnk2	30	Increased	Saline. Diff vs NSCs
GO:0022408	negative regulation of cell-cell adhesion	34/2482	126/13775	0.00799213	0.0546237	0.0418729	Ass1/Bcl6/Bmp2/Bmp6/Cd274/Cd9/Cdsn/Cebpb/Dtx1/Dusp3/Erbb2/Fgl2/Foxj1/Hfe/Hspb1/Irf1/Jak3/Lax1/Lgals3/Loxl3/Mbp/Myadm/Pawr/Pla2g5/Podxl/Prnp/Ripor2/Sdc4/Socs1/Spint2/Tnfaip3/Vsir/Zc3h12a/Zfp703	34	Increased	Saline. Diff vs NSCs
GO:0010001	glial cell differentiation	59/2482	243/13775	0.00815448	0.0556431	0.0426544	Abca2/Abcc1/App/Arhgef10/Bmp2/Casz1/Clcf1/Clcn2/Clu/Cntf/Cntnap1/Cntnap2/Cxcr4/Daam2/Dag1/Dner/Dtx1/Erbb2/Fgf2/Gfap/Gpm6b/Gpr157/Gpr37l1/Hdac11/Id4/Ifngr1/Il6st/Itgb4/Lamb2/Lgi4/Lingo1/Mag/Mal/Naglu/Ndp/Ndrg1/Nfe2l1/Nog/Nr1d1/Nrros/Ntrk2/Pals1/Pdgfb/Plec/Pmp22/Pparg/Prx/Reln/Rnf112/Ror1/Ski/Smo/Tlr2/Tlr4/Tspan2/Tuba1a/Ulk4/Vim/Wdr1	59	Increased	Saline. Diff vs NSCs
GO:0048843	negative regulation of axon extension involved in axon guidance	10/2482	25/13775	0.00830958	0.0564276	0.0432558	Sema3b/Sema3c/Sema3e/Sema3f/Sema4a/Sema4d/Sema4f/Sema4g/Sema6d/Wnt5a	10	Increased	Saline. Diff vs NSCs
GO:0052652	cyclic purine nucleotide metabolic process	10/2482	25/13775	0.00830958	0.0564276	0.0432558	Adcy3/Adcy8/Atp2b2/Cacnb4/Epha2/Gucy1a1/Nppc/Npr2/Pde1a/Pde4a	10	Increased	Saline. Diff vs NSCs
GO:0060977	coronary vasculature morphogenesis	10/2482	25/13775	0.00830958	0.0564276	0.0432558	Ace/Angpt1/Fgf1/Fgf2/Fgfr1/Fgfr2/Lrp2/Pdgfrb/Smad6/Tgfbr3	10	Increased	Saline. Diff vs NSCs
GO:0099173	postsynapse organization	57/2482	234/13775	0.00857716	0.058151	0.0445769	Apoe/App/Baiap2/Cadm1/Cbln1/Chrdl1/Chrna7/Chrnb1/Cntnap1/Cntnap2/Cttn/Dlg2/Efna1/Epha7/Ezr/Farp1/Fcgr2b/Grid1/Grid2/Grin2b/Grip2/Iqsec3/Itga3/Itsn1/Lrfn2/Lrfn4/Lrrk2/Lzts3/Musk/Myh10/Myo5b/Nedd9/Ngef/Nptxr/Nrxn2/Nrxn3/Ntng2/Numbl/Prnp/Psen2/Ptprf/Rac3/Rapgef4/Rapsn/Reln/Rph3a/Sema3f/Shank1/Shank2/Shank3/Shisa7/Slc7a11/Sorbs1/Sorbs2/Srcin1/Tmem108/Wnt5a	57	Increased	Saline. Diff vs NSCs
GO:0007608	sensory perception of smell	8/2482	18/13775	0.00863339	0.0581581	0.0445824	Adcy3/B3gnt2/Bbs4/Cfap69/Gnal/Pde4a/Slc24a4/Ttc8	8	Increased	Saline. Diff vs NSCs
GO:0010884	positive regulation of lipid storage	8/2482	18/13775	0.00863339	0.0581581	0.0445824	Acacb/C3/Cd36/Cidea/Ikbke/Lpl/Plin2/Zc3h12a	8	Increased	Saline. Diff vs NSCs
GO:0060142	regulation of syncytium formation by plasma membrane fusion	8/2482	18/13775	0.00863339	0.0581581	0.0445824	Capn2/Cxcl10/Ehd2/Flot1/Nfatc2/Rapgef3/Ripor2/Tmem182	8	Increased	Saline. Diff vs NSCs
GO:0060333	type II interferon-mediated signaling pathway	8/2482	18/13775	0.00863339	0.0581581	0.0445824	Ifngr1/Igtp/Irf1/Irgm1/Irgm2/Nlrc5/Parp9/Pparg	8	Increased	Saline. Diff vs NSCs
GO:0003002	regionalization	69/2482	292/13775	0.00872432	0.058677	0.0449801	Ar/Bhlhe41/Bmp2/C3/Ccdc103/Ccdc39/Ccdc40/Cdk20/Celsr2/Cfap45/Cfap52/Chrd/Cited2/Cobl/Crb2/Daam2/Daw1/Dnaaf3/Dnaaf4/Dnah5/Dnai1/Dnai2/Drc1/Dync2li1/Dzip1l/Ednra/Enkur/Fgf1/Fgf2/Fgfr1/Fgfr2/Folr1/Foxj1/Fzd5/Gja1/Ifitm1/Irx2/Lrp2/Mdfi/Mns1/Nbl1/Nme7/Nog/Odad3/Odad4/Pcdh8/Pcsk6/Pierce1/Pierce2/Psen2/Rarg/Reln/Rfx3/Sema3c/Sema3f/Ski/Smad6/Smo/Sostdc1/Srf/Tbc1d32/Tctn1/Tgfbr2/Tgif1/Tmem107/Tmem67/Trp63…	69	Increased	Saline. Diff vs NSCs
GO:0048469	cell maturation	38/2482	145/13775	0.0087627	0.0588412	0.045106	Actl6b/App/Bcl2/C1ql1/C3/Catspere2/Cntn2/Cntnap2/Dlg2/Ednra/Fam20c/Fgfr1/Flvcr1/Foxj1/Fzd5/Gja1/Grip2/Kcnb1/Kcnq2/Kdr/Klf2/Lgi4/Lrrk2/Nfasc/Ngf/Nppc/Npr2/Pdgfb/Pmp22/Pparg/Pth1r/Rac3/Rfx3/Runx2/Slc26a6/Sptbn4/Srrm4/Tfcp2l1	38	Increased	Saline. Diff vs NSCs
GO:0051928	positive regulation of calcium ion transport	26/2482	91/13775	0.00880559	0.0590352	0.0452547	Atp1b1/Atp2b2/Cacna1d/Cacnb4/Calm1/Capn3/Casq1/Cracr2a/Cxcl10/Cxcr4/Dbi/Ednra/Gjc2/Hspa2/Itpr1/Jak3/Lgals3/P2rx4/Pdgfb/Pdgfrb/Rapgef3/S100a1/Stim1/Tspo/Vmp1/Wfs1	26	Increased	Saline. Diff vs NSCs
GO:1901343	negative regulation of vasculature development	23/2482	78/13775	0.00889795	0.0594654	0.0455844	Adamts1/Adamts9/Amot/Apoh/Atp2b4/Cd59a/Cnmd/Col4a2/Creb3l1/Cxcl10/Epha2/Fbln5/Klf2/Optc/Pparg/Ptprm/Sema3e/Sema4a/Sparc/Stard13/Tgfb2/Thbs1/Thbs2	23	Increased	Saline. Diff vs NSCs
GO:2000181	negative regulation of blood vessel morphogenesis	23/2482	78/13775	0.00889795	0.0594654	0.0455844	Adamts1/Adamts9/Amot/Apoh/Atp2b4/Cd59a/Cnmd/Col4a2/Creb3l1/Cxcl10/Epha2/Fbln5/Klf2/Optc/Pparg/Ptprm/Sema3e/Sema4a/Sparc/Stard13/Tgfb2/Thbs1/Thbs2	23	Increased	Saline. Diff vs NSCs
GO:0032370	positive regulation of lipid transport	19/2482	61/13775	0.0089504	0.0596566	0.045731	Abca3/Abca5/Abca8a/Abca8b/Abcg1/Acsl6/Anxa2/Apoe/Atp8a2/Bmp6/Ces1f/Dbi/Ecrg4/Ldlrap1/Lpcat3/Pltp/Pparg/Ptges/Scp2	19	Increased	Saline. Diff vs NSCs
GO:0043065	positive regulation of apoptotic process	109/2482	490/13775	0.00895485	0.0596566	0.045731	Ace/Adamtsl4/Akr1c14/Anxa5/App/Arrb1/Atf3/Atp2a2/B4galt1/Bcap31/Bcl2l1/Bcl6/Bid/Bmp2/Bnip3/Camk1d/Camk2d/Capn1/Capn2/Casp1/Casp12/Ccn1/Ccn2/Cd274/Cers6/Clu/Ctnna1/Ctsd/Ctsh/Ctsl/Cyp1b1/Dapk1/Degs1/Dlc1/Eef1a2/Efhc1/Eif2ak2/Epha7/Fank1/Fas/Folh1/Foxo1/Gadd45b/Gsdme/Gsn/Hmox1/Hrk/Ifit2/Inca1/Irf1/Itga1/Itm2c/Itpr1/Jak3/Jun/Lats2/Lcn2/Lpar1/Ltbr/Mal/Map3k5/Map3k9/Mmp2/Musk/Nacc2/Net1/Nod1/Nos3/Nox4/…	109	Increased	Saline. Diff vs NSCs
GO:0010543	regulation of platelet activation	11/2482	29/13775	0.00908337	0.0603222	0.0462413	Apoe/Cd9/Flna/Il6ra/Mfsd2b/Pdgfa/Pdgfb/Pdpn/Prkca/Tec/Tlr4	11	Increased	Saline. Diff vs NSCs
GO:0071260	cellular response to mechanical stimulus	11/2482	29/13775	0.00908337	0.0603222	0.0462413	Atp1a1/Bag3/Cnn2/Dag1/Ednra/Habp4/Mir208a/Nos3/Plec/Ripor2/Tmem150c	11	Increased	Saline. Diff vs NSCs
GO:0006937	regulation of muscle contraction	30/2482	109/13775	0.00913175	0.0605481	0.0464144	Adora1/Adora2b/Adra1a/Adra2a/Atp1a1/Atp1b1/Atp2a2/Calm1/Casq1/Casq2/Ccn2/Ctnna3/Cttn/Fxyd1/Gucy1a1/Hcn4/Npnt/Nr4a1/P2rx4/Pawr/Pkp2/Prkca/Rgs2/Ryr1/Slc8a1/Srf/Tacr1/Tnni3/Tnnt3/Zc3h12a	30	Increased	Saline. Diff vs NSCs
GO:0046651	lymphocyte proliferation	45/2482	178/13775	0.00926409	0.0613291	0.0470132	Adk/Ahr/Bcl2/Bcl6/Bid/Cd151/Cd274/Cd38/Cd46/Cd55/Cd59a/Cd59b/Cd81/Cebpb/Clcf1/Cxcr4/Emp2/Ephb6/Erbb2/Fcgr2b/Fosl2/Foxj1/Gja1/Gpam/H2-D1/H2-M5/Icosl/Il6st/Irf1/Irgm1/Jak3/Lgals3/Nfatc2/Pawr/Pla2g5/Prnp/Rassf5/Ripor2/Sdc4/Spta1/Tacr1/Tgfbr2/Tlr4/Vcam1/Vsir	45	Increased	Saline. Diff vs NSCs
GO:0043535	regulation of blood vessel endothelial cell migration	22/2482	74/13775	0.00936691	0.0619126	0.0474604	Amot/Angpt1/Apoe/Atp2b4/Cib1/Efna1/Epha2/Fgf18/Fgf2/Fgfr1/Hmox1/Hspb1/Jcad/Kdr/Nfe2l2/Nos3/P2rx4/Pdgfb/Pparg/Prkca/Stard13/Thbs1	22	Increased	Saline. Diff vs NSCs
GO:0032649	regulation of type II interferon production	17/2482	53/13775	0.00953474	0.0624079	0.0478401	App/Arid5a/Axl/Cd14/Cd274/Fzd5/Gas6/Il1r1/Irgm1/Isg15/Prnp/Sirpa/Tlr3/Tlr4/Vsir/Wnt5a/Zc3h12a	17	Increased	Saline. Diff vs NSCs
GO:0060042	retina morphogenesis in camera-type eye	17/2482	53/13775	0.00953474	0.0624079	0.0478401	Atp8a2/Bbs4/Casz1/Cntf/Crb2/Mfsd2a/Naglu/Ndp/Ntrk2/Prom1/Ptprm/Rom1/Rpgr/Sdk2/Thrb/Ttc8/Zhx2	17	Increased	Saline. Diff vs NSCs
GO:0022604	regulation of cell morphogenesis	58/2482	240/13775	0.00956003	0.0624079	0.0478401	Aldoa/Anxa7/Baiap2/Bambi/Cdc42ep3/Cfap410/Cpne5/Cxcr4/Dlc1/Epb41l3/Ezr/Fmnl1/Fn1/Icam1/Kank1/Kdr/Lpar1/Macf1/Met/Mfsd2a/Myh10/Myh14/Myo5b/Nedd4l/Ntng2/Numbl/P2ry1/Palm/Palm3/Parva/Pdpn/Plxna1/Plxna4/Plxnb1/Plxnb2/Plxnd1/Prkn/Ptprf/Rac3/Reln/Rhou/Rims1/S100a13/S100b/Sema3e/Sema4a/Sema4d/Shroom3/Sparc/Spta1/Syne3/Syt1/Syt17/Syt2/Tpm1/Wdr1/Wnt5a/Zmym3	58	Increased	Saline. Diff vs NSCs
GO:0030193	regulation of blood coagulation	12/2482	33/13775	0.00957504	0.0624079	0.0478401	Anxa2/Anxa5/Apoe/Apoh/Cd36/Cd9/Enpp4/Nfe2l2/Pdgfa/Pdgfb/Serping1/Thbs1	12	Increased	Saline. Diff vs NSCs
GO:0048846	axon extension involved in axon guidance	12/2482	33/13775	0.00957504	0.0624079	0.0478401	Plxna4/Sema3b/Sema3c/Sema3e/Sema3f/Sema4a/Sema4d/Sema4f/Sema4g/Sema6d/Smo/Wnt5a	12	Increased	Saline. Diff vs NSCs
GO:0061045	negative regulation of wound healing	12/2482	33/13775	0.00957504	0.0624079	0.0478401	Anxa2/Anxa5/Apoe/Apoh/Cd109/Cd9/Cldn19/Fgf2/Pdgfa/Pdgfb/Serping1/Thbs1	12	Increased	Saline. Diff vs NSCs
GO:0086009	membrane repolarization	12/2482	33/13775	0.00957504	0.0624079	0.0478401	Atp1a1/Atp1b1/Atp1b2/Cacna1d/Casq2/Flna/Gja1/Kcnj5/Nedd4l/Slc24a4/Snta1/Wdr1	12	Increased	Saline. Diff vs NSCs
GO:1900046	regulation of hemostasis	12/2482	33/13775	0.00957504	0.0624079	0.0478401	Anxa2/Anxa5/Apoe/Apoh/Cd36/Cd9/Enpp4/Nfe2l2/Pdgfa/Pdgfb/Serping1/Thbs1	12	Increased	Saline. Diff vs NSCs
GO:1902284	neuron projection extension involved in neuron projection guidance	12/2482	33/13775	0.00957504	0.0624079	0.0478401	Plxna4/Sema3b/Sema3c/Sema3e/Sema3f/Sema4a/Sema4d/Sema4f/Sema4g/Sema6d/Smo/Wnt5a	12	Increased	Saline. Diff vs NSCs
GO:0051092	positive regulation of NF-kappaB transcription factor activity	29/2482	105/13775	0.00974488	0.0632708	0.0485016	Ankrd42/App/Ar/Capn3/Card14/Cat/Cd36/Cib1/Clu/Eif2ak2/Erc1/Flot1/Flot2/Icam1/Irak2/Nod1/Rab7b/Ror1/Slco3a1/Tgfbr3/Tlr2/Tlr3/Tlr4/Traf1/Trim12a/Trim12c/Trim34a/Trim68/Wnt5a	29	Increased	Saline. Diff vs NSCs
GO:0046470	phosphatidylcholine metabolic process	16/2482	49/13775	0.00975243	0.0632708	0.0485016	Abca3/Acsl3/Capn2/Dbi/Fgf7/Lpcat2/Lpcat3/Mboat1/Mboat2/Mboat7/Mfsd2a/Pcyt1b/Pla2g5/Pla2g7/Plaat1/Plb1	16	Increased	Saline. Diff vs NSCs
GO:0070301	cellular response to hydrogen peroxide	16/2482	49/13775	0.00975243	0.0632708	0.0485016	Ankzf1/Axl/Bnip3/Capn1/Cat/Cyp1b1/Ednra/Lcn2/Map3k5/Net1/Nfe2l2/Nqo1/Pdgfrb/Rhob/Sirpa/Tnfaip3	16	Increased	Saline. Diff vs NSCs
GO:0001938	positive regulation of endothelial cell proliferation	21/2482	70/13775	0.00984027	0.0634651	0.0486505	Adora2b/Bmp6/Cav2/Dysf/Ecm1/F3/Fgf2/Fgf7/Fgfr1/Hmox1/Jcad/Jun/Kdr/Nr4a1/Pdcd6/Pdgfb/Pgf/Pik3cd/Prkca/Vegfd/Wnt5a	21	Increased	Saline. Diff vs NSCs
GO:0051952	regulation of amine transport	21/2482	70/13775	0.00984027	0.0634651	0.0486505	Adora1/Adora2b/Cacna1a/Chrna7/Grin2b/Kcnb1/Nat8l/P2ry1/Pcp4/Pink1/Plcd1/Rgs2/Rgs4/Slc38a1/Slc38a3/Slc43a2/Syt1/Syt13/Syt17/Syt2/Syt5	21	Increased	Saline. Diff vs NSCs
GO:0015695	organic cation transport	13/2482	37/13775	0.00984259	0.0634651	0.0486505	Adora2b/Cacna1a/Chrna7/Kcnb1/P2ry1/Plcd1/Slc16a9/Slc22a21/Slc22a4/Slc22a5/Slc29a3/Slc44a2/Slc44a5	13	Increased	Saline. Diff vs NSCs
GO:2000463	positive regulation of excitatory postsynaptic potential	13/2482	37/13775	0.00984259	0.0634651	0.0486505	App/Baiap2/Chrna7/Grin2b/Grin2d/Grip2/Igsf11/Prkar1b/Reln/Rgs4/Rims1/Shank1/Shank3	13	Increased	Saline. Diff vs NSCs
GO:0034331	cell junction maintenance	15/2482	45/13775	0.00989468	0.0637036	0.0488334	C1ql1/Cadm1/Camsap3/Cbln1/Chchd10/Cntnap1/Cntnap2/Dlg2/Epb41l3/Erc1/Erc2/Kifc3/Pkp2/Plxna4/Sort1	15	Increased	Saline. Diff vs NSCs
GO:1902041	regulation of extrinsic apoptotic signaling pathway via death domain receptors	14/2482	41/13775	0.0099356	0.0638695	0.0489606	Atf3/Bcl2l1/Faim2/Gpx1/Hgf/Hmox1/Icam1/Lgals3/Mal/Nol3/Psen2/Thbs1/Tmbim1/Tnfaip3	14	Increased	Saline. Diff vs NSCs
GO:0003156	regulation of animal organ formation	7/2482	15/13775	0.0101841	0.0647755	0.0496551	Ar/Bmp2/Cited2/Fgf1/Fgf2/Fgfr1/Wnt5a	7	Increased	Saline. Diff vs NSCs
GO:0006658	phosphatidylserine metabolic process	7/2482	15/13775	0.0101841	0.0647755	0.0496551	Lpcat3/Mboat1/Mboat2/Mfsd2a/Plscr1/Ptdss1/Ptdss2	7	Increased	Saline. Diff vs NSCs
GO:0019430	removal of superoxide radicals	7/2482	15/13775	0.0101841	0.0647755	0.0496551	Cd36/Fbln5/Mt3/Nfe2l2/Nos3/Nqo1/Prdx1	7	Increased	Saline. Diff vs NSCs
GO:0034377	plasma lipoprotein particle assembly	7/2482	15/13775	0.0101841	0.0647755	0.0496551	Acsl3/Apoe/Cideb/Lpcat3/Mfsd2a/Mttp/Soat1	7	Increased	Saline. Diff vs NSCs
GO:0043171	peptide catabolic process	7/2482	15/13775	0.0101841	0.0647755	0.0496551	Ace/Cpe/Cpq/Ctsh/Erap1/Nln/Tpp1	7	Increased	Saline. Diff vs NSCs
GO:0055119	relaxation of cardiac muscle	7/2482	15/13775	0.0101841	0.0647755	0.0496551	Atp1b1/Atp2a2/Camk2d/Camk2g/Gsn/P2rx4/Rgs2	7	Increased	Saline. Diff vs NSCs
GO:1902287	semaphorin-plexin signaling pathway involved in axon guidance	7/2482	15/13775	0.0101841	0.0647755	0.0496551	Ednra/Plxna1/Plxna4/Plxnb1/Plxnb2/Plxnd1/Sema3f	7	Increased	Saline. Diff vs NSCs
GO:0018904	ether metabolic process	9/2482	22/13775	0.0102558	0.064938	0.0497796	Ephx1/Ephx2/Lpcat2/Nceh1/Peds1/Pla2g5/Pla2g7/Plaat1/Plaat3	9	Increased	Saline. Diff vs NSCs
GO:0036037	CD8-positive, alpha-beta T cell activation	9/2482	22/13775	0.0102558	0.064938	0.0497796	Bcl2/Cd274/H2-D1/H2-M5/Hfe/Igtp/Irf1/Socs1/Vsir	9	Increased	Saline. Diff vs NSCs
GO:1903909	regulation of receptor clustering	9/2482	22/13775	0.0102558	0.064938	0.0497796	Cd81/Grip2/Gsn/Musk/Shank3/Shisa7/Slc7a11/Sorbs1/Sorbs2	9	Increased	Saline. Diff vs NSCs
GO:0048678	response to axon injury	20/2482	66/13775	0.0103124	0.0651982	0.0499791	Bcl2/Cntf/D130043K22Rik/Erbb2/Fgf2/Flna/Folr1/Jun/Lamb2/Mag/Matn2/Matn4/Mmp2/Ndp/Nefl/Neo1/Nppc/P2rx4/Ptprf/Rtn4r	20	Increased	Saline. Diff vs NSCs
GO:0006639	acylglycerol metabolic process	28/2482	101/13775	0.0103956	0.0656261	0.0503071	Acsl6/Apoe/Apoh/Avil/C3/Cat/Cideb/Dbi/Gk/Gpam/Gpat3/Gpx1/Il6st/Lpin3/Lpl/Mboat7/Mfsd2a/Mgll/Mttp/Pik3cg/Plaat3/Plb1/Plpp1/Slc22a4/Sorl1/Srebf1/Thrb/Tnxb	28	Increased	Saline. Diff vs NSCs
GO:0072329	monocarboxylic acid catabolic process	30/2482	110/13775	0.0104447	0.0658378	0.0504694	Acacb/Acad11/Acadm/Acox1/Acox2/Aig1/Arsb/Bdh2/Ces1f/Crat/Cryl1/Cyp4f13/Cyp4f14/Dbi/Decr1/Echdc2/Etfbkmt/Fah/Hacl1/Hoga1/Idua/Ilvbl/Ldhd/Lonp2/Lpin3/Mfsd2a/Nudt7/Phyh/Scp2/Slc16a1	30	Increased	Saline. Diff vs NSCs
GO:0070665	positive regulation of leukocyte proliferation	27/2482	97/13775	0.0110853	0.0697715	0.0534848	Adk/Bcl2/Bcl2l1/Bcl6/Cd274/Cd38/Cd46/Cd55/Cd59a/Cd59b/Cd81/Clcf1/Csf1/Gpam/H2-D1/H2-M5/Icosl/Il6st/Irgm1/Jak3/Nfatc2/Nmb/Spta1/Tacr1/Tgfbr2/Tlr4/Vcam1	27	Increased	Saline. Diff vs NSCs
GO:0006066	alcohol metabolic process	57/2482	237/13775	0.0111929	0.0703437	0.0539234	Abca2/Abca5/Abcg1/Abhd4/Akr1c13/Akr1c14/Aldh3a2/Apoe/App/Asah2/Bmp2/Bmp6/Cat/Ces1f/Clcn2/Cyb5r3/Cyp1b1/Cyp46a1/Cyp7b1/Dysf/Ephx1/Ephx2/Erlin2/Fgf1/Fgf2/Fgfr1/Fmo5/Gk/H6pd/Hsd3b7/Idh2/Ip6k3/Itpkb/Ldlrap1/Lpcat3/Lrp2/Mttp/Myof/Naaa/Nfe2l1/Nfkb1/P2ry1/Plb1/Plcd1/Plpp1/Plpp2/Pmp22/Pth1r/Rdh10/Retsat/Scap/Scp2/Smpd1/Soat1/Srebf1/Thrb/Tsku	57	Increased	Saline. Diff vs NSCs
GO:0048644	muscle organ morphogenesis	18/2482	58/13775	0.0112202	0.07041	0.0539743	Angpt1/Bmp2/Cntf/Ednra/Efemp2/Fgfr2/Heg1/Lrp2/Myh6/Naglu/Nog/Pkp2/S1pr1/Tgfb2/Tgfbr3/Tnni3/Tpm1/Wnt5a	18	Increased	Saline. Diff vs NSCs
GO:0009187	cyclic nucleotide metabolic process	10/2482	26/13775	0.0113617	0.0710864	0.0544928	Adcy3/Adcy8/Atp2b2/Cacnb4/Epha2/Gucy1a1/Nppc/Npr2/Pde1a/Pde4a	10	Increased	Saline. Diff vs NSCs
GO:0030947	regulation of vascular endothelial growth factor receptor signaling pathway	10/2482	26/13775	0.0113617	0.0710864	0.0544928	Angpt1/Cd59a/Cnmd/Fgf18/Grb10/Kdr/Mt3/Myof/Pdcd6/Vegfd	10	Increased	Saline. Diff vs NSCs
GO:0048839	inner ear development	39/2482	152/13775	0.0114707	0.0715644	0.0548592	Atp2b2/Atp8a2/Bcr/Bmp2/Cebpd/Cxcl14/Cys1/Fgf2/Fgfr1/Fgfr2/Frem2/Fzd3/Fzd6/Gabrb2/Gabrb3/Gsdme/Hpca/Igfbp7/Itga8/Jag2/Lrp10/Myo7a/Naglu/Nr4a3/Plppr4/Prrx2/Psap/Ripor2/Ror1/Sdc4/Stox1/Tecta/Tgfb2/Tmie/Tshr/Tsku/Ttc39c/Ttc8/Wnt5a	39	Increased	Saline. Diff vs NSCs
GO:0002573	myeloid leukocyte differentiation	42/2482	166/13775	0.011472	0.0715644	0.0548592	App/Atp6ap1/Batf3/Bmp2/Camk4/Cbfa2t3/Cd109/Cd81/Cebpb/Cited2/Csf1/Dlk1/Epha2/Fam20c/Fos/Fosl2/Fstl3/Gpr137/Gpr55/Jun/Junb/Lrrk1/Ltbr/Naglu/Ndp/Nedd9/Nfatc1/Nrros/Oscar/Pir/Pparg/Prdm16/Prkca/Prxl2a/Psen2/Relb/Sbno2/Socs1/Tgfbr2/Tlr2/Tlr4/Tspan2	42	Increased	Saline. Diff vs NSCs
GO:0006575	cellular modified amino acid metabolic process	24/2482	84/13775	0.0115382	0.0718708	0.0550941	Acadm/Aldh9a1/Ass1/Bbox1/Chdh/Cpq/Cpt1c/Crat/Ctsb/Ctsl/Folh1/Folr1/Ggact/Hoga1/Lpcat3/Mboat1/Mboat2/Mfsd2a/Plscr1/Ptdss1/Ptdss2/Reln/Slc22a4/Slc22a5	24	Increased	Saline. Diff vs NSCs
GO:0003407	neural retina development	17/2482	54/13775	0.0116331	0.0719774	0.0551758	Atp8a2/Bbs4/Casz1/Cntf/Crb2/Naglu/Ndp/Ntrk2/Prom1/Ptprm/Rom1/Sdk2/Tgfb2/Tgif1/Thrb/Ttc8/Zhx2	17	Increased	Saline. Diff vs NSCs
GO:0046579	positive regulation of Ras protein signal transduction	17/2482	54/13775	0.0116331	0.0719774	0.0551758	Arrb1/Camk2d/Csf1/Erbb2/Gpr35/Gpr55/Itpkb/Lpar1/Lpar4/Net1/Ngf/Pdgfrb/Pik3cg/Rasgef1a/Rasgrf1/Rtn4r/Tns3	17	Increased	Saline. Diff vs NSCs
GO:0060415	muscle tissue morphogenesis	17/2482	54/13775	0.0116331	0.0719774	0.0551758	Angpt1/Bmp2/Ednra/Efemp2/Fgfr2/Heg1/Lrp2/Myh6/Naglu/Nog/Pkp2/S1pr1/Tgfb2/Tgfbr3/Tnni3/Tpm1/Wnt5a	17	Increased	Saline. Diff vs NSCs
GO:0007229	integrin-mediated signaling pathway	21/2482	71/13775	0.0116577	0.0719774	0.0551758	Bcar1/Ccn2/Cd63/Ctnna1/Emp2/Flna/Fn1/Isg15/Itga1/Itga2b/Itga3/Itga8/Itga9/Itgb4/Itgb5/Lamb2/Lamc1/Loxl3/Nid1/Slc2a10/Tec	21	Increased	Saline. Diff vs NSCs
GO:0045921	positive regulation of exocytosis	21/2482	71/13775	0.0116577	0.0719774	0.0551758	Adora2b/Anxa2/Bcl2l1/Cacna1i/Cadps/Hyal3/Kcnb1/Lamp1/Myo5b/Ncs1/Nppc/Pld2/Prkca/Rab15/Rab27b/Rab3d/S100a10/Sdc4/Stxbp2/Syt1/Vamp8	21	Increased	Saline. Diff vs NSCs
GO:0050729	positive regulation of inflammatory response	21/2482	71/13775	0.0116577	0.0719774	0.0551758	Abcc1/Adora2b/App/C3/Casp1/Cd81/Cebpb/Gprc5b/H2-D1/H2-M5/Ifi35/Lbp/Lpl/Lrrk2/Pik3cg/Prkca/Tlr2/Tlr4/Tnfrsf1a/Vamp8/Wnt5a	21	Increased	Saline. Diff vs NSCs
GO:0002460	adaptive immune response based on somatic recombination of immune receptors built from immunoglobulin superfamily domains	46/2482	185/13775	0.0116835	0.0720309	0.0552169	Ahr/Arid5a/Bcl6/C1ra/C1s1/C1s2/C3/C4b/Cd274/Cd46/Cd55/Cd81/Clcf1/Cracr2a/Ctsh/Emp2/Ephb6/Fas/Fcgr2b/Fgl2/Fosl2/Foxj1/Fzd5/Gzmm/H2-D1/H2-M5/Hc/Hfe/Icam1/Icosl/Il1r1/Il2rb/Il6ra/Irf1/Irf7/Jak3/Loxl3/Parp3/Relb/Sema4a/Serpinb9/Serping1/Tap2/Tnfaip3/Vsir/Zc3h12a	46	Increased	Saline. Diff vs NSCs
GO:0043523	regulation of neuron apoptotic process	60/2482	252/13775	0.0117143	0.0721154	0.0552816	Angpt1/Apoe/App/Arrb1/Axl/Bcl2/Bcl2l1/Cacna1a/Cebpb/Clcf1/Clu/Cntf/Epha7/Faim2/Fas/Fcgr2b/Gbe1/Gclc/Gclm/Grid2/Hmox1/Hrk/Il6st/Itga1/Itsn1/Jun/Kcnb1/Kdr/Lcn2/Mag/Mt1/Mt3/Musk/Nefl/Ngf/Nppc/Nqo1/Nr4a3/Nrbp2/Ntrk2/Optn/Pawr/Pcp4/Pink1/Plxnd1/Prkcg/Prkn/Prnp/Prodh/Ptprf/Rapsn/Sema3e/Smo/Sncb/St8sia2/Tgfb2/Tgfb3/Tnfrsf1a/Trim2/Wfs1	60	Increased	Saline. Diff vs NSCs
GO:0006638	neutral lipid metabolic process	28/2482	102/13775	0.011927	0.0733183	0.0562037	Acsl6/Apoe/Apoh/Avil/C3/Cat/Cideb/Dbi/Gk/Gpam/Gpat3/Gpx1/Il6st/Lpin3/Lpl/Mboat7/Mfsd2a/Mgll/Mttp/Pik3cg/Plaat3/Plb1/Plpp1/Slc22a4/Sorl1/Srebf1/Thrb/Tnxb	28	Increased	Saline. Diff vs NSCs
GO:1905475	regulation of protein localization to membrane	47/2482	190/13775	0.0119924	0.073613	0.0564296	Acsl3/Ar/Arhgef16/Atp2b4/Bcl2l1/Cacng2/Camk2d/Camk2g/Cd81/Cib1/Dag1/Epha2/Epm2a/Erbb2/Ezr/Gpc4/Gpc5/Grip2/Gsn/Hpca/Iqsec2/Itga3/Kcnb1/Ldlrap1/Lgals3/Mmp14/Mtcl1/Musk/Myo1c/Myo5b/Nkd2/Pgrmc1/Pkdcc/Ppp2r5a/Prkn/Prnp/Rapgef4/Shank3/Shisa7/Slc7a11/Sorbs1/Sorbs2/Sptbn1/Sqstm1/Stom/Tmbim1/Vamp8	47	Increased	Saline. Diff vs NSCs
GO:0010464	regulation of mesenchymal cell proliferation	11/2482	30/13775	0.0120526	0.0737672	0.0565479	Arhgap5/Chrd/Fgfr1/Fgfr2/Kdr/Lmna/Pdgfa/Prrx2/Smo/Tgfbr2/Wnt5a	11	Increased	Saline. Diff vs NSCs
GO:0048841	regulation of axon extension involved in axon guidance	11/2482	30/13775	0.0120526	0.0737672	0.0565479	Plxna4/Sema3b/Sema3c/Sema3e/Sema3f/Sema4a/Sema4d/Sema4f/Sema4g/Sema6d/Wnt5a	11	Increased	Saline. Diff vs NSCs
GO:0030148	sphingolipid biosynthetic process	23/2482	80/13775	0.0122424	0.074688	0.0572536	Abca2/Abca8a/Abca8b/Asah2/B3galt4/B4galt4/Ccn1/Cers1/Cers4/Cers6/Degs1/Hacd2/Hacd3/Hacd4/Sgms1/Sgms2/Smpd1/Smpd5/St3gal1/St6galnac3/St8sia2/St8sia3/St8sia5	23	Increased	Saline. Diff vs NSCs
GO:0048286	lung alveolus development	15/2482	46/13775	0.0122915	0.074688	0.0572536	Ace/Atxn1/Fgfr2/Fosl2/Hopx/Igfbp5/Kdr/Meg3/Pdgfa/Pdpn/Pkdcc/Psen2/Slc7a11/Tgfb3/Tns3	15	Increased	Saline. Diff vs NSCs
GO:0071867	response to monoamine	15/2482	46/13775	0.0122915	0.074688	0.0572536	App/Atp2b4/Caly/Cav2/Flna/Gnal/Gnao1/Gnaz/Lrrk2/Nr4a3/Palm/Rgs4/Rgs9/Rnls/Tgm2	15	Increased	Saline. Diff vs NSCs
GO:0071869	response to catecholamine	15/2482	46/13775	0.0122915	0.074688	0.0572536	App/Atp2b4/Caly/Cav2/Flna/Gnal/Gnao1/Gnaz/Lrrk2/Nr4a3/Palm/Rgs4/Rgs9/Rnls/Tgm2	15	Increased	Saline. Diff vs NSCs
GO:0140962	multicellular organismal-level chemical homeostasis	15/2482	46/13775	0.0122915	0.074688	0.0572536	Abca3/Ank1/Aqp4/Bmp6/Ctsh/Fgf7/Hfe/Hmox1/Kdr/Naglu/Neo1/Scnn1a/Sctr/Slc40a1/Wfs1	15	Increased	Saline. Diff vs NSCs
GO:0002449	lymphocyte mediated immunity	41/2482	162/13775	0.0123226	0.0747692	0.0573159	Ahr/Arid5a/Bcl6/C1ra/C1s1/C1s2/C3/C4b/Cadm1/Cd46/Cd55/Cd81/Clcf1/Ctsh/Emp2/Ephb6/Fas/Fcgr2b/Fgl2/Fosl2/Foxj1/Fzd5/Gzmm/H2-D1/H2-M5/Hc/Hfe/Icam1/Icosl/Il1r1/Il2rb/Irf7/Lamp1/Parp3/Prdx1/Rnf19b/Serpinb9/Serping1/Tap1/Tap2/Vsir	41	Increased	Saline. Diff vs NSCs
GO:0014888	striated muscle adaptation	12/2482	34/13775	0.0124216	0.0751534	0.0576104	Ar/Atp2a2/Atp2b4/Bmp2/Cmya5/Foxo1/Gsn/Igfbp5/Lmna/Myh6/Nfatc1/Pparg	12	Increased	Saline. Diff vs NSCs
GO:1904861	excitatory synapse assembly	12/2482	34/13775	0.0124216	0.0751534	0.0576104	Cbln1/Clstn3/Cntnap2/Grid2/Lrfn4/Nrxn2/Nrxn3/Plxnb2/Ptpn13/Reln/Sema4a/Shank3	12	Increased	Saline. Diff vs NSCs
GO:0015804	neutral amino acid transport	13/2482	38/13775	0.0125459	0.0752219	0.057663	Llgl2/Nfe2l1/Rgs2/Rgs4/Slc38a1/Slc38a3/Slc3a2/Slc43a2/Slc6a15/Slc6a17/Slc6a19/Slc7a11/Slc7a8	13	Increased	Saline. Diff vs NSCs
GO:0070830	bicellular tight junction assembly	13/2482	38/13775	0.0125459	0.0752219	0.057663	Actn4/Cldn10/Cldn19/Cldn2/Epha2/Fzd5/Gja1/Micall2/Myo1c/Nedd4l/Pkp2/Ramp2/Srf	13	Increased	Saline. Diff vs NSCs
GO:1903556	negative regulation of tumor necrosis factor superfamily cytokine production	13/2482	38/13775	0.0125459	0.0752219	0.057663	Axl/Cd274/Chrna7/Cidea/Gas6/Lbp/Nlrc3/Sirpa/Tlr4/Tnfaip3/Tspo/Vsir/Zc3h12a	13	Increased	Saline. Diff vs NSCs
GO:0010092	specification of animal organ identity	8/2482	19/13775	0.0125935	0.0752219	0.057663	Ar/Bmp2/Fgf1/Fgf2/Fgfr1/Fgfr2/Lrp2/Wnt5a	8	Increased	Saline. Diff vs NSCs
GO:0010954	positive regulation of protein processing	8/2482	19/13775	0.0125935	0.0752219	0.057663	Clec3b/Gsn/Meltf/Mmp14/Nkd2/Rhbdd1/S100a10/Spon1	8	Increased	Saline. Diff vs NSCs
GO:0035025	positive regulation of Rho protein signal transduction	8/2482	19/13775	0.0125935	0.0752219	0.057663	Arrb1/Gpr35/Gpr55/Lpar1/Lpar4/Net1/Pdgfrb/Rtn4r	8	Increased	Saline. Diff vs NSCs
GO:0045762	positive regulation of adenylate cyclase activity	8/2482	19/13775	0.0125935	0.0752219	0.057663	Adcy3/Cacna1d/Gnal/Hpca/Stim1/Timp2/Tshr/Vipr2	8	Increased	Saline. Diff vs NSCs
GO:0046688	response to copper ion	8/2482	19/13775	0.0125935	0.0752219	0.057663	Atp7b/Loxl2/Mt1/Mt2/Mt3/Nfe2l1/Nfe2l2/Prnp	8	Increased	Saline. Diff vs NSCs
GO:0060907	positive regulation of macrophage cytokine production	8/2482	19/13775	0.0125935	0.0752219	0.057663	Casp1/Cd36/Gprc5b/Nod1/Tlr2/Tlr3/Tlr4/Wnt5a	8	Increased	Saline. Diff vs NSCs
GO:0071805	potassium ion transmembrane transport	36/2482	139/13775	0.0127016	0.0756894	0.0580213	Atp1a1/Atp1b1/Atp1b2/Cacna1d/Casq2/Cd63/Fhl1/Flna/Hcn2/Hcn4/Kcna6/Kcnab1/Kcnb1/Kcnc2/Kcnd1/Kcnj16/Kcnj5/Kcnk1/Kcnk2/Kcnn3/Kcnq2/Kcns1/Kcnt1/Nalcn/Nedd4l/Prnp/Rapgef3/Rgs4/Slc12a5/Slc12a7/Slc12a8/Slc1a3/Slc24a4/Vamp2/Wnk2/Wwp2	36	Increased	Saline. Diff vs NSCs
GO:0044282	small molecule catabolic process	60/2482	253/13775	0.0127268	0.0756894	0.0580213	Aass/Acacb/Acad11/Acadm/Acox1/Acox2/Aig1/Akr1c14/Aldh5a1/Aldoa/Aldob/Apoe/Arsb/Asrgl1/Atp2b4/Bdh2/Ces1f/Crat/Cryl1/Cyp46a1/Cyp4f13/Cyp4f14/Dbi/Ddo/Decr1/Dera/Dpyd/Echdc2/Eno2/Enpp4/Etfbkmt/Fah/Galt/Gda/Hacl1/Hdc/Hk1/Hmgcll1/Hoga1/Hsd3b7/Idua/Ilvbl/Ldhd/Lonp2/Lpin3/Mfsd2a/Nagk/Nos3/Nudt7/Oat/Pfkm/Pfkp/Phyh/Prodh/Scp2/Sds/Sdsl/Slc16a1/Thnsl2/Upp2	60	Increased	Saline. Diff vs NSCs
GO:0030278	regulation of ossification	27/2482	98/13775	0.0127403	0.0756894	0.0580213	Ank/Bcl2/Bmp2/Bmp2k/Bmp6/Ccn1/Cnmd/Creb3l1/Csf1/Dlk1/Ecm1/Fam20c/Gja1/Gpm6b/Isg15/Pkdcc/Rflnb/Runx2/S1pr1/Sgms2/Slc20a2/Slc8a1/Smad6/Tacr1/Thrb/Tmem53/Wnt5a	27	Increased	Saline. Diff vs NSCs
GO:1902652	secondary alcohol metabolic process	29/2482	107/13775	0.0127435	0.0756894	0.0580213	Abca2/Abca5/Abcg1/Apoe/App/Cat/Ces1f/Cyb5r3/Cyp46a1/Cyp7b1/Ephx2/Erlin2/Fgf1/Fgfr1/Fmo5/Hsd3b7/Idh2/Ldlrap1/Lpcat3/Mttp/Nfe2l1/Pmp22/Scap/Scp2/Smpd1/Soat1/Srebf1/Thrb/Tsku	29	Increased	Saline. Diff vs NSCs
GO:0001654	eye development	69/2482	297/13775	0.012885	0.076211	0.0584212	Ahr/Atp8a2/B9d1/Bbs4/Bcar3/Bcl2/Birc7/Bmp6/C3/Casz1/Cdk20/Celf4/Chrdl1/Cited2/Clcn2/Cntf/Col4a1/Col5a1/Col8a1/Col8a2/Crb2/Cryab/Crybb3/Crygs/Cyp1b1/Dcx/Epha2/Fgf2/Fgfr2/Frem2/Fzd5/Gja1/Jun/Kdr/Lamb2/Mfap5/Mfsd2a/Myh10/Naglu/Ndp/Nectin1/Ntrk2/Pdgfb/Pdgfrb/Plaat3/Prom1/Ptprm/Rarg/Rd3/Rdh10/Rom1/Rpgr/Scaper/Sdk2/Ski/Srf/Tbc1d32/Tenm3/Tgfb2/Tgfbr2/Tgif1/Thrb/Tmem231/Tsku/Ttc8/Tulp3/Vim/Vstm4/Zhx2	69	Increased	Saline. Diff vs NSCs
GO:0150063	visual system development	69/2482	297/13775	0.012885	0.076211	0.0584212	Ahr/Atp8a2/B9d1/Bbs4/Bcar3/Bcl2/Birc7/Bmp6/C3/Casz1/Cdk20/Celf4/Chrdl1/Cited2/Clcn2/Cntf/Col4a1/Col5a1/Col8a1/Col8a2/Crb2/Cryab/Crybb3/Crygs/Cyp1b1/Dcx/Epha2/Fgf2/Fgfr2/Frem2/Fzd5/Gja1/Jun/Kdr/Lamb2/Mfap5/Mfsd2a/Myh10/Naglu/Ndp/Nectin1/Ntrk2/Pdgfb/Pdgfrb/Plaat3/Prom1/Ptprm/Rarg/Rd3/Rdh10/Rom1/Rpgr/Scaper/Sdk2/Ski/Srf/Tbc1d32/Tenm3/Tgfb2/Tgfbr2/Tgif1/Thrb/Tmem231/Tsku/Ttc8/Tulp3/Vim/Vstm4/Zhx2	69	Increased	Saline. Diff vs NSCs
GO:1903510	mucopolysaccharide metabolic process	19/2482	63/13775	0.0128856	0.076211	0.0584212	Angpt1/Arsb/B3gnt7/B4galt4/Chst1/Csgalnact1/Dsel/Ednra/Fgf2/Galns/Habp4/Hyal1/Hyal3/Idua/Itih5/Naglu/Nfkb1/Pdgfb/Slc35d1	19	Increased	Saline. Diff vs NSCs
GO:0043588	skin development	47/2482	191/13775	0.0131988	0.0779543	0.0597575	Ahdc1/Arrdc3/Atp8a2/Bcl2/Bcr/Cd109/Cdsn/Col5a1/Ctsl/Dbi/Edar/Epha2/Fgf7/Fgfr2/Flnb/Fosl2/Fzd3/Fzd6/Igfbp5/Itga3/Itgb4/Lamc1/Lats2/Ldb2/Lgr4/Lncpint/Lsr/Met/Naglu/Ovol1/Palld/Pdgfa/Plec/Ppl/Psap/Psen2/Ryr1/Sfn/Slc2a10/Smo/Sostdc1/Srf/Tgfb2/Tgm1/Trp63/Wnt5a/Zfp36	47	Increased	Saline. Diff vs NSCs
GO:0032602	chemokine production	18/2482	59/13775	0.0134926	0.0794672	0.0609173	Ackr1/Adora2b/App/Ccn1/Eif2ak2/Epha2/Fosl2/Hc/Il6ra/Lbp/Lpl/Mbp/Nfkb1/Sirpa/Tlr2/Tlr3/Tlr4/Wnt5a	18	Increased	Saline. Diff vs NSCs
GO:0032609	type II interferon production	18/2482	59/13775	0.0134926	0.0794672	0.0609173	App/Arid5a/Axl/Cd14/Cd274/Fzd5/Gas6/Il1r1/Irgm1/Isg15/Prnp/Rnf19b/Sirpa/Tlr3/Tlr4/Vsir/Wnt5a/Zc3h12a	18	Increased	Saline. Diff vs NSCs
GO:0007204	positive regulation of cytosolic calcium ion concentration	26/2482	94/13775	0.0136048	0.0800158	0.0613378	Ackr4/Adcy8/Adra1a/Bcap31/Bcl2/Cacna1a/Cacna1i/Cckbr/Cd36/Cd38/Cd55/Cxcr4/Ednra/Gja1/Gpr35/Itpr1/Jak3/Kdr/Nmb/P2rx4/P2ry1/Pik3cg/Pth1r/Slc8a1/Tacr1/Tmbim6	26	Increased	Saline. Diff vs NSCs
GO:0030516	regulation of axon extension	28/2482	103/13775	0.013636	0.0800878	0.061393	Apoe/Cttn/D130043K22Rik/Fn1/L1cam/Macf1/Mag/Map1b/Mgll/Mt3/Myo5b/Ngf/Olfm1/Plxna4/Rtn4r/Sema3b/Sema3c/Sema3e/Sema3f/Sema4a/Sema4d/Sema4f/Sema4g/Sema6d/Shtn1/Srf/Ttl/Wnt5a	28	Increased	Saline. Diff vs NSCs
GO:0048880	sensory system development	69/2482	298/13775	0.0138893	0.081462	0.0624465	Ahr/Atp8a2/B9d1/Bbs4/Bcar3/Bcl2/Birc7/Bmp6/C3/Casz1/Cdk20/Celf4/Chrdl1/Cited2/Clcn2/Cntf/Col4a1/Col5a1/Col8a1/Col8a2/Crb2/Cryab/Crybb3/Crygs/Cyp1b1/Dcx/Epha2/Fgf2/Fgfr2/Frem2/Fzd5/Gja1/Jun/Kdr/Lamb2/Mfap5/Mfsd2a/Myh10/Naglu/Ndp/Nectin1/Ntrk2/Pdgfb/Pdgfrb/Plaat3/Prom1/Ptprm/Rarg/Rd3/Rdh10/Rom1/Rpgr/Scaper/Sdk2/Ski/Srf/Tbc1d32/Tenm3/Tgfb2/Tgfbr2/Tgif1/Thrb/Tmem231/Tsku/Ttc8/Tulp3/Vim/Vstm4/Zhx2	69	Increased	Saline. Diff vs NSCs
GO:0002253	activation of immune response	70/2482	303/13775	0.0139842	0.081608	0.0625583	A2m/Alpk1/App/Bcar1/Bcl2/C1ra/C1s1/C1s2/C3/C4a/C4b/Cacnb4/Casp1/Cd14/Cd36/Cd38/Cd46/Cd55/Cd59a/Cd59b/Cd81/Ddx60/Dusp3/Eif2ak2/Ezr/Flot1/Fosl2/Gbp2/Hc/Icosl/Ifi35/Ifih1/Igtp/Irak2/Irf1/Irf7/Irgm1/Irgm2/Lacc1/Lamp2/Lax1/Lbp/Lgals3/Lgr4/Mog/Nagk/Naglu/Nfatc2/Nfkb1/Nlrc3/Nod1/Nr1d1/Nr4a3/Pawr/Peli3/Plscr1/Plscr2/Prnp/Psen2/Rab29/Rab7b/Serping1/Tec/Tlr2/Tlr3/Tlr4/Tnfaip3/Trim12a/Trim12c/Zc3h12a	70	Increased	Saline. Diff vs NSCs
GO:0031099	regeneration	33/2482	126/13775	0.0139993	0.081608	0.0625583	Ace/Apoh/Bcl2/Capn3/Cd81/Cd9/Cebpb/Cntf/D130043K22Rik/Dysf/Fas/Flna/Folr1/Gfap/Gja1/Gpx1/Hgf/Hmox1/Hopx/Itpr1/Jun/Lamb2/Mag/Matn2/Mir675/Mmp2/Nefl/Neo1/Ptprf/Rtn4r/Sulf2/Tec/Tmem182	33	Increased	Saline. Diff vs NSCs
GO:0048675	axon extension	33/2482	126/13775	0.0139993	0.081608	0.0625583	Apoe/Cttn/D130043K22Rik/Dcx/Ednra/Fn1/L1cam/Lamb2/Macf1/Mag/Map1b/Mgll/Mt3/Myo5b/Ngf/Olfm1/Plxna4/Rtn4r/Sema3b/Sema3c/Sema3e/Sema3f/Sema4a/Sema4d/Sema4f/Sema4g/Sema6d/Shtn1/Smo/Srf/Ttl/Vcl/Wnt5a	33	Increased	Saline. Diff vs NSCs
GO:0046530	photoreceptor cell differentiation	17/2482	55/13775	0.0140793	0.081608	0.0625583	Bbs4/Casz1/Cntf/Crb2/Fam151b/Mfsd2a/Naglu/Ndp/Ntrk2/Pdgfb/Prom1/Rom1/Rpgr/Sdk2/Thrb/Tmem67/Ttc8	17	Increased	Saline. Diff vs NSCs
GO:0009583	detection of light stimulus	9/2482	23/13775	0.0142045	0.081608	0.0625583	Arrb1/Asic2/Atp8a2/Cacnb4/Cds2/Gpr88/Opn1sw/Rom1/Slc24a4	9	Increased	Saline. Diff vs NSCs
GO:0030574	collagen catabolic process	9/2482	23/13775	0.0142045	0.081608	0.0625583	Cst3/Ctsb/Ctsl/Idua/Mmp11/Mmp14/Mmp2/Mmp28/Vsir	9	Increased	Saline. Diff vs NSCs
GO:0033688	regulation of osteoblast proliferation	9/2482	23/13775	0.0142045	0.081608	0.0625583	Ahr/Bcl2/Bmp2/Ccn1/Eif2ak2/Fbln5/Fgfr2/Npr3/Plxnb1	9	Increased	Saline. Diff vs NSCs
GO:0045823	positive regulation of heart contraction	9/2482	23/13775	0.0142045	0.081608	0.0625583	Adra1a/Atp1a1/Ccn2/Chrna7/Rgs2/Rgs4/Scn3b/Tgfb2/Tpm1	9	Increased	Saline. Diff vs NSCs
GO:0055075	potassium ion homeostasis	9/2482	23/13775	0.0142045	0.081608	0.0625583	Atp1a1/Atp1b1/Atp1b2/Camk2d/Klhl3/Slc12a5/Slc12a7/Slc12a8/Slc12a9	9	Increased	Saline. Diff vs NSCs
GO:0060512	prostate gland morphogenesis	9/2482	23/13775	0.0142045	0.081608	0.0625583	Ar/Cyp7b1/Fgfr2/Id4/Mmp2/Nog/Rarg/Trp63/Wnt5a	9	Increased	Saline. Diff vs NSCs
GO:0060740	prostate gland epithelium morphogenesis	9/2482	23/13775	0.0142045	0.081608	0.0625583	Ar/Cyp7b1/Fgfr2/Id4/Mmp2/Nog/Rarg/Trp63/Wnt5a	9	Increased	Saline. Diff vs NSCs
GO:0061036	positive regulation of cartilage development	9/2482	23/13775	0.0142045	0.081608	0.0625583	Bmp2/Bmp6/Ccn1/Fgf18/Loxl2/Pkdcc/Runx2/Thrb/Wnt5a	9	Increased	Saline. Diff vs NSCs
GO:0070841	inclusion body assembly	9/2482	23/13775	0.0142045	0.081608	0.0625583	Apoe/Clu/Dnaja4/Dnajb2/Hspa2/Pmp22/Prkn/Psap/Sorl1	9	Increased	Saline. Diff vs NSCs
GO:0090077	foam cell differentiation	9/2482	23/13775	0.0142045	0.081608	0.0625583	Abca5/Abcg1/Cd36/Csf1/Lpl/Pla2g5/Pparg/Soat1/Wnt5a	9	Increased	Saline. Diff vs NSCs
GO:1902042	negative regulation of extrinsic apoptotic signaling pathway via death domain receptors	9/2482	23/13775	0.0142045	0.081608	0.0625583	Bcl2l1/Faim2/Gpx1/Hgf/Hmox1/Icam1/Nol3/Tmbim1/Tnfaip3	9	Increased	Saline. Diff vs NSCs
GO:0050679	positive regulation of epithelial cell proliferation	39/2482	154/13775	0.0142242	0.0816101	0.0625599	Adora2b/Ar/B4galt1/Bmp6/Cav2/Cyp7b1/Dysf/Ecm1/Erbb2/F3/Fgf1/Fgf18/Fgf2/Fgf7/Fgfr1/Fgfr2/Hmox1/Hyal1/Itpr1/Jcad/Jun/Kdr/Nog/Nr4a1/Nr4a3/Pdcd6/Pdgfb/Pgf/Pik3cd/Prkca/Runx2/Smo/Tacr1/Tgm1/Tnfaip3/Trp63/Vegfd/Wnt5a/Zfp703	39	Increased	Saline. Diff vs NSCs
GO:0002440	production of molecular mediator of immune response	43/2482	173/13775	0.014486	0.0827582	0.0634401	Angpt1/Arid5a/Axl/Bcl6/Casp1/Cd36/Cd55/Cd81/Clcf1/Dnajb9/Fas/Fcgr2b/Fgl2/Fosl2/Fzd5/Gas6/Gprc5b/H2-D1/H2-M5/Hfe/Hk1/Hmox1/Icosl/Il1r1/Jak3/Lacc1/Lax1/Lgals4/Nipal3/Nod1/Nr4a3/Parp3/Ppl/Psen2/Tgfb2/Tgfb3/Tlr2/Tlr3/Tlr4/Tmbim6/Tnfaip3/Vsir/Wnt5a	43	Increased	Saline. Diff vs NSCs
GO:0048762	mesenchymal cell differentiation	47/2482	192/13775	0.014503	0.0827582	0.0634401	Bambi/Bcl2/Bmp2/Chrd/Cited2/Crb2/Dag1/Ednra/Efna1/Emp2/Fgfr1/Fgfr2/Flna/Fn1/Folr1/Gcnt2/Gja1/Glipr2/Loxl2/Loxl3/Nfatc1/Nog/Nrtn/Pawr/Pdcd6/Pdpn/Rdh10/Rflnb/Rian/Sema3b/Sema3c/Sema3e/Sema3f/Sema4a/Sema4d/Sema4f/Sema4g/Sema6d/Smo/Tgfb1i1/Tgfb2/Tgfb3/Tgfbr2/Tgfbr3/Vasn/Wnt5a/Zfp703	47	Increased	Saline. Diff vs NSCs
GO:0002027	regulation of heart rate	20/2482	68/13775	0.0145134	0.0827582	0.0634401	Adra1a/Cacna1d/Cacna1e/Calm1/Casq2/Chrna7/Ctnna3/Ednra/Hcn4/Kcnj5/Myh6/Pkp2/Rgs4/Rnls/Scn3b/Slc8a1/Snta1/Sptbn4/Srebf1/Tpm1	20	Increased	Saline. Diff vs NSCs
GO:0006942	regulation of striated muscle contraction	20/2482	68/13775	0.0145134	0.0827582	0.0634401	Adora1/Adra1a/Atp1a1/Atp1b1/Atp2a2/Calm1/Casq1/Casq2/Ccn2/Ctnna3/Fxyd1/Hcn4/Nr4a1/P2rx4/Pkp2/Rgs2/Slc8a1/Tnni3/Tnnt3/Zc3h12a	20	Increased	Saline. Diff vs NSCs
GO:0034446	substrate adhesion-dependent cell spreading	25/2482	90/13775	0.0145224	0.0827582	0.0634401	Actn4/Akip1/Antxr1/Axl/Bcar1/Cass4/Cib1/Efna1/Flna/Fn1/Itga8/Kank1/Lamb2/Lamc1/Lamc2/Meltf/Micall2/Myadm/Nedd9/Parva/Pdpn/Pkp2/Rac3/S100a10/Srcin1	25	Increased	Saline. Diff vs NSCs
GO:0008203	cholesterol metabolic process	27/2482	99/13775	0.0145886	0.0830233	0.0636433	Abca2/Abca5/Abcg1/Apoe/App/Cat/Ces1f/Cyb5r3/Cyp46a1/Cyp7b1/Ephx2/Erlin2/Fgf1/Fmo5/Hsd3b7/Ldlrap1/Lpcat3/Mttp/Nfe2l1/Pmp22/Scap/Scp2/Smpd1/Soat1/Srebf1/Thrb/Tsku	27	Increased	Saline. Diff vs NSCs
GO:0098754	detoxification	16/2482	51/13775	0.0146286	0.0831058	0.0637065	Abcc1/Cat/Cd36/Fbln5/Mt1/Mt2/Mt3/Mtarc2/Nfe2l2/Nos3/Nqo1/Nxn/Oscp1/Prdx1/Prdx6/Slc22a18	16	Increased	Saline. Diff vs NSCs
GO:0009100	glycoprotein metabolic process	66/2482	284/13775	0.0146425	0.0831058	0.0637065	Abca2/Arsb/B3galt4/B3galt5/B3gnt2/B3gnt7/B4galt1/Bace2/Bcl2/Bmp2/Cela1/Chst10/Cog7/Csgalnact1/Cst3/Ctsl/Dsel/Entpd5/Eogt/Extl1/Fbxo17/Fbxo2/Gal3st4/Galns/Galnt13/Galnt16/Galnt18/Galnt9/Gcnt1/Gcnt2/Hbegf/Hs3st1/Hs3st3a1/Hs6st3/Hyal1/Idua/Itm2b/Itm2c/Jak3/Man1a/Man1c1/Manba/Mgat5/Naglu/Ndst1/Pawr/Pcsk6/Poglut3/Ramp1/Sgsh/Slc2a10/Slc35d1/Slc35d2/Slc4a10/Soat1/St3gal1/St3gal5/St3gal6/St6galnac3/St8si…	66	Increased	Saline. Diff vs NSCs
GO:0006813	potassium ion transport	40/2482	159/13775	0.0146915	0.0832717	0.0638337	Adora1/Atp1a1/Atp1b1/Atp1b2/Cacna1d/Casq2/Cd63/Fhl1/Flna/Fxyd1/Fxyd3/Hcn2/Hcn4/Kcna6/Kcnab1/Kcnb1/Kcnc2/Kcnd1/Kcnj16/Kcnj5/Kcnk1/Kcnk2/Kcnn3/Kcnq2/Kcns1/Kcnt1/Nalcn/Nedd4l/Nos3/Prnp/Rapgef3/Rgs4/Slc12a5/Slc12a7/Slc12a8/Slc1a3/Slc24a4/Vamp2/Wnk2/Wwp2	40	Increased	Saline. Diff vs NSCs
GO:0050778	positive regulation of immune response	93/2482	418/13775	0.0148042	0.0837979	0.0642371	A2m/Adora2b/Alpk1/App/Arid5a/Bcar1/Bcl2/C1ra/C1s1/C1s2/C3/C4a/C4b/Cacnb4/Cadm1/Casp1/Cd14/Cd274/Cd36/Cd38/Cd46/Cd55/Cd59a/Cd59b/Cd81/Clcf1/Ddx60/Dusp3/Eif2ak2/Ezr/Flot1/Fosl2/Fzd5/Gbp2/Gsdme/H2-D1/H2-M5/Hc/Hfe/Icosl/Ifi35/Ifih1/Igtp/Ikbke/Il1r1/Irak2/Irf1/Irf7/Irgm1/Irgm2/Lacc1/Lamp1/Lamp2/Lax1/Lbp/Lgals3/Lgr4/Mog/Nagk/Naglu/Nfatc2/Nfkb1/Nlrc3/Nlrc5/Nod1/Nppc/Nr1d1/Nr4a3/Parp9/Pawr/Peli3/Pla2g5/P…	93	Increased	Saline. Diff vs NSCs
GO:0090497	mesenchymal cell migration	15/2482	47/13775	0.0151179	0.0851795	0.0652961	Ednra/Fn1/Folr1/Nrtn/Sema3b/Sema3c/Sema3e/Sema3f/Sema4a/Sema4d/Sema4f/Sema4g/Sema6d/Smo/Tpbg	15	Increased	Saline. Diff vs NSCs
GO:0097237	cellular response to toxic substance	15/2482	47/13775	0.0151179	0.0851795	0.0652961	Cat/Cd36/Cers1/Fbln5/Kcnc2/Mt3/Mtarc2/Nfe2l2/Nos3/Nqo1/Nxn/Pink1/Prdx1/Prdx6/Prkn	15	Increased	Saline. Diff vs NSCs
GO:1902622	regulation of neutrophil migration	10/2482	27/13775	0.0151904	0.0851795	0.0652961	Camk1d/Cd99l2/Dysf/Ednra/Il1r1/Lbp/Pawr/Rac3/Ripor2/Tlr2	10	Increased	Saline. Diff vs NSCs
GO:0002250	adaptive immune response	55/2482	231/13775	0.015279	0.0851795	0.0652961	Ahr/Arid5a/Bcl6/C1ra/C1s1/C1s2/C3/C4b/Camk4/Cd274/Cd46/Cd55/Cd81/Clcf1/Cracr2a/Ctsh/Emp2/Ephb6/Erap1/Fas/Fcgr2b/Fgl2/Fosl2/Foxj1/Fzd5/Gzmm/H2-D1/H2-M5/Hc/Hfe/Icam1/Icosl/Il1r1/Il2rb/Il6ra/Irf1/Irf7/Jak3/Lax1/Loxl3/Parp3/Pik3cd/Prr7/Relb/Rnf19b/Sema4a/Serpinb9/Serping1/Tap1/Tap2/Tec/Tfeb/Tnfaip3/Vsir/Zc3h12a	55	Increased	Saline. Diff vs NSCs
GO:0002438	acute inflammatory response to antigenic stimulus	7/2482	16/13775	0.0153311	0.0851795	0.0652961	C3/Ephb6/Fcgr2b/H2-D1/H2-M5/Icam1/Serpinb9	7	Increased	Saline. Diff vs NSCs
GO:0003159	morphogenesis of an endothelium	7/2482	16/13775	0.0153311	0.0851795	0.0652961	Cxcl10/Cxcr4/Fgf1/Kdr/Lcn2/Rhob/Stard13	7	Increased	Saline. Diff vs NSCs
GO:0007271	synaptic transmission, cholinergic	7/2482	16/13775	0.0153311	0.0851795	0.0652961	Cacna1a/Chrna7/Chrnb1/Musk/Nalcn/Rapsn/Tacr1	7	Increased	Saline. Diff vs NSCs
GO:0010232	vascular transport	7/2482	16/13775	0.0153311	0.0851795	0.0652961	Abcc1/Apoe/Cd36/Gja1/Mfsd2a/Slc22a5/Slc2a1	7	Increased	Saline. Diff vs NSCs
GO:0010713	negative regulation of collagen metabolic process	7/2482	16/13775	0.0153311	0.0851795	0.0652961	Adora2b/Cst3/Fn1/Il6ra/Nppc/Pparg/Rapgef3	7	Increased	Saline. Diff vs NSCs
GO:0010743	regulation of macrophage derived foam cell differentiation	7/2482	16/13775	0.0153311	0.0851795	0.0652961	Abca5/Abcg1/Cd36/Csf1/Lpl/Pla2g5/Pparg	7	Increased	Saline. Diff vs NSCs
GO:0061154	endothelial tube morphogenesis	7/2482	16/13775	0.0153311	0.0851795	0.0652961	Cxcl10/Cxcr4/Fgf1/Kdr/Lcn2/Rhob/Stard13	7	Increased	Saline. Diff vs NSCs
GO:0070723	response to cholesterol	7/2482	16/13775	0.0153311	0.0851795	0.0652961	Ces1f/Gramd1b/Gramd1c/Mlc1/Nfe2l1/Smo/Tgfbr2	7	Increased	Saline. Diff vs NSCs
GO:1900120	regulation of receptor binding	7/2482	16/13775	0.0153311	0.0851795	0.0652961	Anxa2/App/Atp2a2/Hfe/Nog/Plcl1/Ptprf	7	Increased	Saline. Diff vs NSCs
GO:1902285	semaphorin-plexin signaling pathway involved in neuron projection guidance	7/2482	16/13775	0.0153311	0.0851795	0.0652961	Ednra/Plxna1/Plxna4/Plxnb1/Plxnb2/Plxnd1/Sema3f	7	Increased	Saline. Diff vs NSCs
GO:0050671	positive regulation of lymphocyte proliferation	24/2482	86/13775	0.0154952	0.085762	0.0657427	Adk/Bcl2/Bcl6/Cd274/Cd38/Cd46/Cd55/Cd59a/Cd59b/Cd81/Clcf1/Gpam/H2-D1/H2-M5/Icosl/Il6st/Irgm1/Jak3/Nfatc2/Spta1/Tacr1/Tgfbr2/Tlr4/Vcam1	24	Increased	Saline. Diff vs NSCs
GO:1903038	negative regulation of leukocyte cell-cell adhesion	24/2482	86/13775	0.0154952	0.085762	0.0657427	Ass1/Bcl6/Cd274/Cebpb/Dtx1/Dusp3/Erbb2/Fgl2/Foxj1/Hfe/Hspb1/Irf1/Jak3/Lax1/Lgals3/Loxl3/Pawr/Pla2g5/Prnp/Ripor2/Sdc4/Socs1/Vsir/Zc3h12a	24	Increased	Saline. Diff vs NSCs
GO:0014044	Schwann cell development	14/2482	43/13775	0.0155173	0.085762	0.0657427	Arhgef10/Cntnap1/Dag1/Erbb2/Itgb4/Lamb2/Lgi4/Ndrg1/Ntrk2/Pals1/Plec/Pmp22/Prx/Ski	14	Increased	Saline. Diff vs NSCs
GO:1902991	regulation of amyloid precursor protein catabolic process	14/2482	43/13775	0.0155173	0.085762	0.0657427	Abca2/Abcg1/Apoe/App/Chrna7/Clu/Efna1/Flot2/Ifngr1/Ntrk2/Prnp/Rtn1/Sorl1/Spon1	14	Increased	Saline. Diff vs NSCs
GO:0035886	vascular associated smooth muscle cell differentiation	11/2482	31/13775	0.0157057	0.0862518	0.0661182	C3/Ednra/Efemp2/Nfatc1/Nfatc2/Pdgfb/Pdgfrb/Ramp2/Sgcb/Smad6/Srf	11	Increased	Saline. Diff vs NSCs
GO:0072678	T cell migration	11/2482	31/13775	0.0157057	0.0862518	0.0661182	App/Cd200/Cd99l2/Cxcl10/Ecm1/Icam1/Lrch1/Plec/Ripor2/S1pr1/Wnt5a	11	Increased	Saline. Diff vs NSCs
GO:1901889	negative regulation of cell junction assembly	11/2482	31/13775	0.0157057	0.0862518	0.0661182	Ace/Arhgap6/Cbln1/Clstn3/Dlc1/Epha7/Fam107a/Mmp14/Ptpn13/Tlr2/Wnt5a	11	Increased	Saline. Diff vs NSCs
GO:0010463	mesenchymal cell proliferation	13/2482	39/13775	0.0157868	0.0862518	0.0661182	Arhgap5/Bmp2/Chrd/Fgf7/Fgfr1/Fgfr2/Kdr/Lmna/Pdgfa/Prrx2/Smo/Tgfbr2/Wnt5a	13	Increased	Saline. Diff vs NSCs
GO:0032637	interleukin-8 production	13/2482	39/13775	0.0157868	0.0862518	0.0661182	Afap1l2/Anxa4/Arrb1/Cd14/F3/Il17d/Lbp/Nod1/Ssc5d/Tlr2/Tlr3/Tlr4/Wnt5a	13	Increased	Saline. Diff vs NSCs
GO:0032677	regulation of interleukin-8 production	13/2482	39/13775	0.0157868	0.0862518	0.0661182	Afap1l2/Anxa4/Arrb1/Cd14/F3/Il17d/Lbp/Nod1/Ssc5d/Tlr2/Tlr3/Tlr4/Wnt5a	13	Increased	Saline. Diff vs NSCs
GO:0032965	regulation of collagen biosynthetic process	13/2482	39/13775	0.0157868	0.0862518	0.0661182	Adora2b/Ccn2/Creb3l1/Fn1/Il6ra/Larp6/Nppc/Pdgfb/Pdgfrb/Pparg/Rapgef3/Tgfb3/Vim	13	Increased	Saline. Diff vs NSCs
GO:0050879	multicellular organismal movement	13/2482	39/13775	0.0157868	0.0862518	0.0661182	Atp8a2/Cacna1a/Casq1/Chrnb1/Gaa/Itpr1/Myh14/Nppc/Nr4a1/Rcsd1/Synm/Tnni3/Tnnt3	13	Increased	Saline. Diff vs NSCs
GO:0043122	regulation of canonical NF-kappaB signal transduction	39/2482	155/13775	0.01579	0.0862518	0.0661182	Ajuba/Alpk1/Angpt1/Capn3/Casp1/Cd36/Edar/Gprc5b/Hspb1/Igtp/Irgm1/Irgm2/Ltbr/Map3k14/Nlrc3/Nod1/Nr1d1/Optn/Per1/Pink1/Prkn/Ror1/S100a13/S100a4/S100b/Sqstm1/Tab2/Tgm2/Tlr3/Tlr4/Tmem106a/Tnfaip3/Traf1/Trim12a/Trim12c/Trim34a/Trim68/Wnt5a/Zc3h12a	39	Increased	Saline. Diff vs NSCs
GO:0007616	long-term memory	12/2482	35/13775	0.0158732	0.0863705	0.0662092	Adcy8/Apoe/Camk4/Chst10/Lcn2/Npas4/Ntrk2/Reln/Shank1/Slc2a4/Srf/Tacr1	12	Increased	Saline. Diff vs NSCs
GO:0010837	regulation of keratinocyte proliferation	12/2482	35/13775	0.0158732	0.0863705	0.0662092	Cd109/Ctsl/Fgf7/Fgfr2/Ift80/Nfatc1/Ovol1/Ptprk/Sfn/Tgm1/Trp63/Zfp36	12	Increased	Saline. Diff vs NSCs
GO:0030850	prostate gland development	12/2482	35/13775	0.0158732	0.0863705	0.0662092	Ahr/Ar/Cyp7b1/Fgfr2/Id4/Mmp2/Nog/Psap/Rarg/Rln1/Trp63/Wnt5a	12	Increased	Saline. Diff vs NSCs
GO:0001570	vasculogenesis	21/2482	73/13775	0.0160915	0.0871006	0.0667688	Amot/Angpt1/Cited2/Emp2/Epha2/Fgf1/Fgfr1/Fgfr2/Heg1/Junb/Kdr/Myo1e/Npr2/Ntrk2/Pdgfrb/Ramp2/Rras/Smo/Tgfbr2/Tgfbr3/Tnni3	21	Increased	Saline. Diff vs NSCs
GO:0009308	amine metabolic process	21/2482	73/13775	0.0160915	0.0871006	0.0667688	Abhd4/Atp2b4/Azin2/Comt/Cyp2d22/Ednra/Gpr37/Hdc/Hnmt/Maob/Naaa/Oaz2/Odc1/Prkn/Rnf180/Rnls/Slc7a11/Sncb/Sult1a1/Tgfb2/Vcam1	21	Increased	Saline. Diff vs NSCs
GO:0046486	glycerolipid metabolic process	69/2482	300/13775	0.0160927	0.0871006	0.0667688	Abca3/Abhd4/Acsl3/Acsl6/Ajuba/Apoe/Apoh/Avil/C3/Capn2/Cat/Cdipt/Cds1/Cds2/Cideb/Dbi/Efr3b/Fgf2/Fgf7/Gk/Gpam/Gpat3/Gpx1/Il6st/Inpp5a/Inpp5j/Ip6k3/Itpkb/Lpcat2/Lpcat3/Lpin3/Lpl/Mboat1/Mboat2/Mboat7/Mfsd2a/Mgll/Mtmr7/Mttp/Naaa/Pcyt1b/Pdgfa/Pdgfb/Pdgfrb/Pgap4/Pigk/Pigt/Pik3cd/Pik3cg/Pla2g5/Pla2g7/Plaat1/Plaat3/Plb1/Plcd1/Plcd4/Pld2/Plpp1/Plscr1/Prdx6/Ptdss1/Ptdss2/Slc22a4/Socs1/Socs3/Sorl1/Srebf1/Thr…	69	Increased	Saline. Diff vs NSCs
GO:0014009	glial cell proliferation	18/2482	60/13775	0.0161114	0.0871006	0.0667688	Anxa7/Atxn1/Cdkn2b/Clu/Cntnap2/Csf1/Dbi/Epm2a/Fas/Gfap/Idh2/Lgi4/Ndp/Pmp22/Shank3/Ski/Tspo/Vim	18	Increased	Saline. Diff vs NSCs
GO:0051057	positive regulation of small GTPase mediated signal transduction	18/2482	60/13775	0.0161114	0.0871006	0.0667688	Arrb1/Camk2d/Csf1/Erbb2/Gpr35/Gpr55/Itpkb/Lpar1/Lpar4/Net1/Ngf/Pdgfrb/Pik3cg/Rasgef1a/Rasgrf1/Reln/Rtn4r/Tns3	18	Increased	Saline. Diff vs NSCs
GO:0090101	negative regulation of transmembrane receptor protein serine/threonine kinase signaling pathway	31/2482	118/13775	0.0161313	0.0871006	0.0667688	Bambi/Bmp2/Cav2/Cd109/Chrd/Chrdl1/Cidea/Crim1/Fstl3/Igsf1/Lrp2/Mir675/Nanog/Nbl1/Nog/Nrros/Peg10/Pparg/Prdm16/Ryr1/Ski/Slc2a10/Smad6/Sorl1/Sostdc1/Tgfb3/Tgfbr3/Tmem53/Ucma/Vasn/Wnt5a	31	Increased	Saline. Diff vs NSCs
GO:0048592	eye morphogenesis	34/2482	132/13775	0.0164034	0.0884567	0.0678084	Atp8a2/Bbs4/Bcar3/Bcl2/Casz1/Cited2/Cntf/Col5a1/Col8a1/Col8a2/Crb2/Epha2/Fgf2/Fzd5/Kdr/Mfap5/Mfsd2a/Naglu/Ndp/Nectin1/Ntrk2/Pdgfb/Prom1/Ptprm/Rarg/Rom1/Rpgr/Sdk2/Ski/Tenm3/Thrb/Tsku/Ttc8/Zhx2	34	Increased	Saline. Diff vs NSCs
GO:0051963	regulation of synapse assembly	32/2482	123/13775	0.0168965	0.0909993	0.0697575	App/Asic2/Cbln1/Clstn3/Efnb3/Epha7/Farp1/Flrt1/Gpc4/Grid2/Icam5/Lrfn4/Lrtm2/Lzts3/Musk/Nectin1/Negr1/Nrg2/Ntng2/Ntrk2/Numbl/Prkca/Ptpn13/Sema4a/Sema4d/Slitrk1/Srcin1/St8sia2/Thbs2/Tlr2/Tpbg/Wnt5a	32	Increased	Saline. Diff vs NSCs
GO:0043087	regulation of GTPase activity	66/2482	286/13775	0.0170077	0.0914816	0.0701272	Adap1/Ajuba/Als2cl/Amot/Arhgap29/Arhgap6/Arhgef10/Arhgef16/Arhgef19/Arrb1/Bbs4/Bcar3/Bcl6/Bcr/Cav2/Cpeb2/Dock9/Epha2/Erbb2/Foxj1/Garnl3/Gnao1/Grtp1/Icam1/Iqsec3/Lrch1/Lrrk2/Met/Nedd9/Net1/Ngef/Ntrk2/Pbxip1/Pkp4/Plxna1/Plxna4/Plxnb1/Plxnb2/Plxnd1/Ptprn2/Rapgef3/Rapgef4/Rapgef5/Rasa4/Rasgef1a/Rasgef1b/Rasgrf1/Rasgrf2/Rasgrp2/Rgs11/Rgs4/Rgs6/Rgs9/Ripor2/Rsu1/Rtn4r/S100a10/S1pr1/Sema4d/Sgsm2/Tbc1d10c…	66	Increased	Saline. Diff vs NSCs
GO:0006939	smooth muscle contraction	20/2482	69/13775	0.0170667	0.0915652	0.0701912	Acta2/Adora2b/Adra1a/Adra2a/Atp2b4/Cd38/Cttn/Ednra/Grip2/Gucy1a1/Npnt/Pawr/Rgs2/Slc8a1/Srf/Sstr2/Sulf2/Tacr1/Tnni3/Tpcn2	20	Increased	Saline. Diff vs NSCs
GO:0008625	extrinsic apoptotic signaling pathway via death domain receptors	20/2482	69/13775	0.0170667	0.0915652	0.0701912	Atf3/Bag3/Bcl2/Bcl2l1/Dapk1/Faim2/Fas/Gpx1/Hgf/Hmox1/Icam1/Lgals3/Mal/Ngf/Nol3/Psen2/Sort1/Thbs1/Tmbim1/Tnfaip3	20	Increased	Saline. Diff vs NSCs
GO:0046578	regulation of Ras protein signal transduction	42/2482	170/13775	0.0171701	0.0920028	0.0705267	Adra1a/Apoe/Arfgef3/Arrb1/Bcl6/Bcr/Camk2d/Csf1/Dlc1/Erbb2/Flot1/Gpr35/Gpr55/Heg1/Iqsec1/Iqsec2/Iqsec3/Itga3/Itpkb/Kank1/Kank2/Kctd13/Lpar1/Lpar4/Met/Net1/Ngf/Pdgfrb/Pik3cg/Psd2/Rasa4/Rasgef1a/Rasgrf1/Ripor2/Rtn4r/Stard13/Stard8/Syde2/Tgfb2/Timp2/Tns3/Trim67	42	Increased	Saline. Diff vs NSCs
GO:0050867	positive regulation of cell activation	58/2482	247/13775	0.0171922	0.0920046	0.0705281	Acta2/Actl6b/Adk/Adora2b/Axl/Bcl2/Bcl6/Capn3/Ccn2/Cd274/Cd38/Cd46/Cd55/Cd59a/Cd59b/Cd81/Clcf1/Efnb3/Ephb6/Fgfr1/Flna/Flot2/Gas6/Gpam/H2-D1/H2-M5/Icosl/Il6st/Irf1/Irgm1/Itpkb/Jak3/Lamp1/Lbp/Lrrk2/Mmp14/Nfatc2/Nppc/Nr4a3/Pdgfb/Pdgfrb/Pdpn/Pld2/Plpp6/Rps6ka1/Sirpa/Smo/Socs1/Spta1/Stxbp2/Tacr1/Tgfbr2/Thbs1/Tlr4/Vamp8/Vcam1/Vsir/Wnt5a	58	Increased	Saline. Diff vs NSCs
GO:0061387	regulation of extent of cell growth	30/2482	114/13775	0.0173187	0.0924468	0.070867	Apoe/Cttn/D130043K22Rik/Dcx/Epha7/Fn1/L1cam/Macf1/Mag/Map1b/Mgll/Mt3/Myo5b/Ngf/Olfm1/Plxna4/Rtn4r/Sema3b/Sema3c/Sema3e/Sema3f/Sema4a/Sema4d/Sema4f/Sema4g/Sema6d/Shtn1/Srf/Ttl/Wnt5a	30	Increased	Saline. Diff vs NSCs
GO:1903531	negative regulation of secretion by cell	30/2482	114/13775	0.0173187	0.0924468	0.070867	Adora1/Adra2a/Anxa5/Apoe/Atp9a/Bcr/Cd200/Foxo1/Gnao1/Gnaz/Hmox1/Idh2/Idua/Inha/Kcnb1/Maob/Neo1/Nmb/P2ry1/Pparg/Prkn/Rab11fip1/Rab11fip5/Rhbdf2/Srcin1/Srebf1/Stxbp3/Tnfrsf1a/Tspo/Vamp8	30	Increased	Saline. Diff vs NSCs
GO:0019233	sensory perception of pain	16/2482	52/13775	0.0176861	0.0936075	0.0717569	Adora1/Cacna1e/Cxcr4/Dlg2/Grin2b/Grin2d/Lxn/Mgll/Ngf/Oprl1/P2rx4/Pawr/Phf24/Prx/Ptges/Tlr4	16	Increased	Saline. Diff vs NSCs
GO:0048662	negative regulation of smooth muscle cell proliferation	16/2482	52/13775	0.0176861	0.0936075	0.0717569	Apoe/Bmp2/Cnn1/Comt/Efemp2/Hmox1/Igfbp5/Nos3/Npr3/Ogn/Pparg/Rgs5/Tgfb3/Tnfaip3/Tpm1/Vipr2	16	Increased	Saline. Diff vs NSCs
GO:0072078	nephron tubule morphogenesis	16/2482	52/13775	0.0176861	0.0936075	0.0717569	Adamts16/Bcl2/Bmp2/Fgf1/Fgf2/Fmn1/Hs3st3a1/Irx2/Kif26b/Klhl3/Lgr4/Nog/Npnt/Pgf/Smo/Tmem59l	16	Increased	Saline. Diff vs NSCs
GO:0006026	aminoglycan catabolic process	8/2482	20/13775	0.0177359	0.0936075	0.0717569	Arsb/Ctbs/Fgf2/Galns/Hyal1/Hyal3/Idua/Sgsh	8	Increased	Saline. Diff vs NSCs
GO:0006684	sphingomyelin metabolic process	8/2482	20/13775	0.0177359	0.0936075	0.0717569	Abca2/Abca8a/Abca8b/Sgms1/Sgms2/Smpd1/Smpd5/Smpdl3a	8	Increased	Saline. Diff vs NSCs
GO:0010893	positive regulation of steroid biosynthetic process	8/2482	20/13775	0.0177359	0.0936075	0.0717569	Abcg1/Adora2b/Bmp6/Fgf1/Nr1d1/Scap/Scp2/Srebf1	8	Increased	Saline. Diff vs NSCs
GO:0046716	muscle cell cellular homeostasis	8/2482	20/13775	0.0177359	0.0936075	0.0717569	Aldoa/Ank/Bag3/Gaa/Lamp2/Pfkm/Prkca/Srf	8	Increased	Saline. Diff vs NSCs
GO:0060004	reflex	8/2482	20/13775	0.0177359	0.0936075	0.0717569	Adra1a/Cacna1a/Gja1/Nmb/Npnt/Nr4a3/Pmp22/Shank1	8	Increased	Saline. Diff vs NSCs
GO:1903319	positive regulation of protein maturation	8/2482	20/13775	0.0177359	0.0936075	0.0717569	Clec3b/Gsn/Meltf/Mmp14/Nkd2/Rhbdd1/S100a10/Spon1	8	Increased	Saline. Diff vs NSCs
GO:0042310	vasoconstriction	19/2482	65/13775	0.0180749	0.0952771	0.0730367	Ace/Acta2/Add3/Adra1a/Adra2a/Ahr/Asic2/Cd38/Ednra/Gja1/Grip2/Icam1/Mgll/Mmp2/Pdgfb/Slc8a1/Smad6/Snta1/Tacr1	19	Increased	Saline. Diff vs NSCs
GO:0031347	regulation of defense response	103/2482	472/13775	0.0183732	0.0967291	0.0741497	A2m/Abcc1/Adora1/Adora2b/Ahr/Alpk1/Apoe/App/Bcl6/Bcr/C1qtnf12/C3/Cadm1/Casp1/Cckbr/Cd14/Cd200/Cd36/Cd81/Cebpb/Chrna7/Clcf1/Ddx60/Eif2ak2/Fcgr2b/Fgl2/Flot1/Gbp2/Ggt1/Gja1/Gprc5b/Gpx1/H2-D1/H2-M5/Hgf/Ifi35/Ifih1/Ifnlr1/Igtp/Ikbke/Il1r1/Irak2/Irf1/Irf7/Irgm1/Irgm2/Isg15/Lacc1/Lamp1/Lamp2/Lbp/Lgr4/Lpcat3/Lpl/Lrrk2/Mgll/Nagk/Naglu/Nfe2l1/Nfe2l2/Nfkb1/Nlrc3/Nlrc5/Nod1/Npas2/Nr1d1/Optn/Parp9/Peli3/Pik3c…	103	Increased	Saline. Diff vs NSCs
GO:0060348	bone development	41/2482	166/13775	0.0184567	0.0970475	0.0743938	Atp6ap1/Bgn/Bmp2/Bmp6/Cadm1/Cited2/Csgalnact1/Ecm1/Fam20c/Fbln5/Fgf18/Fgfr2/Fosl2/Gja1/Idua/Ift80/Kdr/Lrrk1/Mmp14/Nppc/Npr2/Ogn/Optc/Papss2/Pdgfa/Pls3/Plxnb1/Rarg/Rflnb/Runx2/Ryr1/Sema4d/Serpinh1/Ski/Smad9/Sparc/Sulf2/Tgfbr2/Thbs1/Tmem107/Tulp3	41	Increased	Saline. Diff vs NSCs
GO:0071229	cellular response to acid chemical	21/2482	74/13775	0.0187559	0.0984978	0.0755056	Anxa2/Bcl2l1/Capn2/Cebpb/Col16a1/Col4a1/Col4a6/Col6a1/Cpeb1/Hpca/Klf2/Mmp2/Ngf/Npas4/Ntrk2/Pdgfd/Plec/Prkn/Rragd/S100a10/Socs1	21	Increased	Saline. Diff vs NSCs
GO:0007389	pattern specification process	73/2482	322/13775	0.0188376	0.0988035	0.0757399	Ar/Bhlhe41/Bmp2/C3/Ccdc103/Ccdc39/Ccdc40/Cdk20/Celsr2/Cfap45/Cfap52/Chrd/Chrdl1/Cited2/Cobl/Crb2/Daam2/Daw1/Dnaaf3/Dnaaf4/Dnah5/Dnai1/Dnai2/Drc1/Dync2li1/Dzip1l/Ednra/Enkur/Fgf1/Fgf2/Fgfr1/Fgfr2/Folr1/Foxj1/Fzd5/Gja1/Ifitm1/Irx2/Lrp2/Mdfi/Mns1/Nanog/Nbl1/Nme7/Nog/Odad3/Odad4/Pcdh8/Pcsk6/Pierce1/Pierce2/Psen2/Rarg/Reln/Rfx3/Sema3c/Sema3f/Shroom3/Ski/Smad6/Smo/Sostdc1/Srf/Tbc1d32/Tctn1/Tgfbr2/Tgif1…	73	Increased	Saline. Diff vs NSCs
GO:0060675	ureteric bud morphogenesis	14/2482	44/13775	0.0190805	0.0990701	0.0759443	Adamts16/Bcl2/Bmp2/Fgf1/Fgf2/Fmn1/Hs3st3a1/Kif26b/Lgr4/Nog/Npnt/Pgf/Smo/Tmem59l	14	Increased	Saline. Diff vs NSCs
GO:0071868	cellular response to monoamine stimulus	14/2482	44/13775	0.0190805	0.0990701	0.0759443	App/Atp2b4/Caly/Cav2/Flna/Gnal/Gnao1/Gnaz/Lrrk2/Nr4a3/Palm/Rgs4/Rgs9/Tgm2	14	Increased	Saline. Diff vs NSCs
GO:0071870	cellular response to catecholamine stimulus	14/2482	44/13775	0.0190805	0.0990701	0.0759443	App/Atp2b4/Caly/Cav2/Flna/Gnal/Gnao1/Gnaz/Lrrk2/Nr4a3/Palm/Rgs4/Rgs9/Tgm2	14	Increased	Saline. Diff vs NSCs
GO:0072171	mesonephric tubule morphogenesis	14/2482	44/13775	0.0190805	0.0990701	0.0759443	Adamts16/Bcl2/Bmp2/Fgf1/Fgf2/Fmn1/Hs3st3a1/Kif26b/Lgr4/Nog/Npnt/Pgf/Smo/Tmem59l	14	Increased	Saline. Diff vs NSCs
GO:0042303	molting cycle	25/2482	92/13775	0.019101	0.0990701	0.0759443	Bcl2/Cd109/Ctsl/Dbi/Edar/Fgf7/Fgfr2/Fzd3/Fzd6/Igfbp5/Lamc1/Ldb2/Lgr4/Lncpint/Naglu/Nfatc1/Pdgfa/Per1/Psen2/Smo/Sostdc1/Tgfb2/Trp63/Tsku/Wnt5a	25	Increased	Saline. Diff vs NSCs
GO:0042633	hair cycle	25/2482	92/13775	0.019101	0.0990701	0.0759443	Bcl2/Cd109/Ctsl/Dbi/Edar/Fgf7/Fgfr2/Fzd3/Fzd6/Igfbp5/Lamc1/Ldb2/Lgr4/Lncpint/Naglu/Nfatc1/Pdgfa/Per1/Psen2/Smo/Sostdc1/Tgfb2/Trp63/Tsku/Wnt5a	25	Increased	Saline. Diff vs NSCs
GO:0044409	entry into host	18/2482	61/13775	0.0191091	0.0990701	0.0759443	Axl/Cav2/Ctsb/Fuca2/Gas6/Gsn/Ifitm1/Ifitm2/Ifitm7/Nectin1/Slc3a2/Smpd1/Tpcn2/Trim12a/Trim12c/Trim34a/Trim68/Vamp8	18	Increased	Saline. Diff vs NSCs
GO:0007507	heart development	107/2482	493/13775	0.0191388	0.0990701	0.0759443	AW551984/Acacb/Acadm/Ace/Adamts1/Adamts9/Adra1a/Ahr/Angpt1/Bmp2/Bvht/Camk2d/Ccdc103/Ccdc39/Ccdc40/Ccn1/Chrd/Cited2/Col5a1/Cpe/Cxcr4/Dag1/Daw1/Dipk2a/Dlc1/Dnaaf3/Dnaaf4/Dnah5/Dnai1/Drc1/Ednra/Efna1/Emp2/Erbb2/Fgf1/Fgf2/Fgfr1/Fgfr2/Fhl2/Fhod3/Flna/Fn1/Folr1/Foxj1/Frem2/Gaa/Gja1/Heg1/Hopx/Jun/Kcnk2/Kdr/Ldb3/Lmna/Lrp2/Met/Mir208a/Mmp2/Myh10/Myh6/Naglu/Ndst1/Nfatc1/Nog/Nos3/Nox4/Odad3/Odad4/Parva/Pdgf…	107	Increased	Saline. Diff vs NSCs
GO:0006929	substrate-dependent cell migration	9/2482	24/13775	0.0191703	0.0990701	0.0759443	Cttn/Fgfr1/Fmnl1/Fn1/Myh10/Pdgfb/Shtn1/Spag6l/Ston1	9	Increased	Saline. Diff vs NSCs
GO:0140448	signaling receptor ligand precursor processing	9/2482	24/13775	0.0191703	0.0990701	0.0759443	Ace/Bace2/Casp1/Cpe/Ece2/Pcsk1n/Pcsk2/Pcsk6/Scg5	9	Increased	Saline. Diff vs NSCs
GO:1902993	positive regulation of amyloid precursor protein catabolic process	9/2482	24/13775	0.0191703	0.0990701	0.0759443	Abca2/Abcg1/Apoe/App/Chrna7/Clu/Efna1/Ifngr1/Spon1	9	Increased	Saline. Diff vs NSCs
GO:1903524	positive regulation of blood circulation	9/2482	24/13775	0.0191703	0.0990701	0.0759443	Adra1a/Atp1a1/Ccn2/Chrna7/Rgs2/Rgs4/Scn3b/Tgfb2/Tpm1	9	Increased	Saline. Diff vs NSCs
GO:0042742	defense response to bacterium	30/2482	115/13775	0.0195044	0.100673	0.0771734	App/Casp1/Cd36/Cebpb/Epha2/Gbp2/Gbp6/H2-D1/H2-M5/Igtp/Irgm1/Irgm2/Isg15/Lbp/Lcn2/Lgals4/Nagk/Nod1/Optn/Peli3/Ppl/Rarres2/Rnase4/Serpinb9/Ssc5d/Tab2/Tfeb/Tlr2/Tlr4/Tnfrsf1a	30	Increased	Saline. Diff vs NSCs
GO:0010718	positive regulation of epithelial to mesenchymal transition	13/2482	40/13775	0.0196266	0.101057	0.0774671	Bambi/Bmp2/Crb2/Emp2/Gcnt2/Glipr2/Loxl2/Pdpn/Tgfb1i1/Tgfb2/Tgfb3/Tgfbr2/Zfp703	13	Increased	Saline. Diff vs NSCs
GO:0032330	regulation of chondrocyte differentiation	13/2482	40/13775	0.0196266	0.101057	0.0774671	Bmp6/Ccn2/Chadl/Efemp1/Fgf18/Loxl2/Mboat2/Pkdcc/Rarg/Rflnb/Runx2/Thrb/Wnt9a	13	Increased	Saline. Diff vs NSCs
GO:0016054	organic acid catabolic process	44/2482	181/13775	0.0197303	0.101343	0.0776868	Aass/Acacb/Acad11/Acadm/Acox1/Acox2/Aig1/Aldh5a1/Arsb/Asrgl1/Atp2b4/Bdh2/Ces1f/Crat/Cryl1/Cyp4f13/Cyp4f14/Dbi/Ddo/Decr1/Echdc2/Etfbkmt/Fah/Hacl1/Hdc/Hmgcll1/Hoga1/Idua/Ilvbl/Ldhd/Lonp2/Lpin3/Mfsd2a/Nagk/Nos3/Nudt7/Oat/Phyh/Prodh/Scp2/Sds/Sdsl/Slc16a1/Thnsl2	44	Increased	Saline. Diff vs NSCs
GO:0046395	carboxylic acid catabolic process	44/2482	181/13775	0.0197303	0.101343	0.0776868	Aass/Acacb/Acad11/Acadm/Acox1/Acox2/Aig1/Aldh5a1/Arsb/Asrgl1/Atp2b4/Bdh2/Ces1f/Crat/Cryl1/Cyp4f13/Cyp4f14/Dbi/Ddo/Decr1/Echdc2/Etfbkmt/Fah/Hacl1/Hdc/Hmgcll1/Hoga1/Idua/Ilvbl/Ldhd/Lonp2/Lpin3/Mfsd2a/Nagk/Nos3/Nudt7/Oat/Phyh/Prodh/Scp2/Sds/Sdsl/Slc16a1/Thnsl2	44	Increased	Saline. Diff vs NSCs
GO:0040018	positive regulation of multicellular organism growth	10/2482	28/13775	0.0199007	0.101624	0.0779019	Atp8a2/Bbs4/Bcl2/Csf1/Ezr/Ghr/Gpam/Smo/Sptbn4/Tshr	10	Increased	Saline. Diff vs NSCs
GO:0045761	regulation of adenylate cyclase activity	10/2482	28/13775	0.0199007	0.101624	0.0779019	Adcy3/Cacna1d/Gnal/Hpca/Npr3/Palm/Stim1/Timp2/Tshr/Vipr2	10	Increased	Saline. Diff vs NSCs
GO:0098868	bone growth	10/2482	28/13775	0.0199007	0.101624	0.0779019	Ecm1/Fbln5/Fosl2/Ift80/Kdr/Nppc/Npr2/Rarg/Tgfbr2/Thbs1	10	Increased	Saline. Diff vs NSCs
GO:0099558	maintenance of synapse structure	10/2482	28/13775	0.0199007	0.101624	0.0779019	C1ql1/Cadm1/Cbln1/Chchd10/Cntnap2/Dlg2/Erc1/Erc2/Plxna4/Sort1	10	Increased	Saline. Diff vs NSCs
GO:0030855	epithelial cell differentiation	95/2482	433/13775	0.0199257	0.101624	0.0779019	Adamtsl4/Ar/Atp2b2/B4galt1/B9d1/Bcr/Bdh2/Bmp2/Bmp6/Camsap3/Cd109/Cd63/Cdsn/Cebpb/Ces1f/Chrd/Clcn2/Cnmd/Cxcr4/Ednra/Epha2/Ezr/Fam20c/Fgf2/Fgfr1/Fgfr2/Flna/Flnb/Fosl2/Foxj1/Frmd6/Fstl1/Fzd5/Gja1/Gpx1/Gsdme/Heg1/Icam1/Il6st/Jag2/Jun/Kdr/Klf2/Lamb2/Lamc1/Lats2/Map1b/Met/Myadm/Myo1e/Myo7a/Ndp/Nfe2l1/Nppc/Npr2/Ovol1/Palld/Pdgfb/Pdpn/Plaat3/Plec/Pparg/Ppl/Prom1/Psap/Rapgef3/Rarg/Rfx3/Ripor2/S1pr3/Sfn/Sh…	95	Increased	Saline. Diff vs NSCs
GO:0006584	catecholamine metabolic process	12/2482	36/13775	0.0200018	0.101624	0.0779019	Comt/Cyp2d22/Ednra/Gpr37/Hdc/Maob/Prkn/Rnf180/Rnls/Sncb/Sult1a1/Tgfb2	12	Increased	Saline. Diff vs NSCs
GO:0009712	catechol-containing compound metabolic process	12/2482	36/13775	0.0200018	0.101624	0.0779019	Comt/Cyp2d22/Ednra/Gpr37/Hdc/Maob/Prkn/Rnf180/Rnls/Sncb/Sult1a1/Tgfb2	12	Increased	Saline. Diff vs NSCs
GO:1902003	regulation of amyloid-beta formation	12/2482	36/13775	0.0200018	0.101624	0.0779019	Abca2/Abcg1/Apoe/Chrna7/Clu/Efna1/Ifngr1/Ntrk2/Prnp/Rtn1/Sorl1/Spon1	12	Increased	Saline. Diff vs NSCs
GO:1903018	regulation of glycoprotein metabolic process	12/2482	36/13775	0.0200018	0.101624	0.0779019	Abca2/Bace2/Bcl2/Cst3/Hbegf/Itm2b/Itm2c/Jak3/Pawr/Ramp1/Slc2a10/Soat1	12	Increased	Saline. Diff vs NSCs
GO:0006911	phagocytosis, engulfment	11/2482	32/13775	0.0201288	0.101901	0.078114	C3/Cd36/Fcgr2b/Gsn/Gulp1/Lbp/Pparg/Rac3/Sirpa/Thbs1/Xkr4	11	Increased	Saline. Diff vs NSCs
GO:1905144	response to acetylcholine	11/2482	32/13775	0.0201288	0.101901	0.078114	Anxa7/Atp2b4/Chrm1/Chrna7/Ednra/Itpr1/Ly6h/Sorbs1/Sorbs2/Stim1/Tspo	11	Increased	Saline. Diff vs NSCs
GO:1990573	potassium ion import across plasma membrane	11/2482	32/13775	0.0201288	0.101901	0.078114	Atp1a1/Atp1b1/Atp1b2/Hcn2/Hcn4/Kcnj16/Kcnj5/Slc12a5/Slc12a7/Slc12a8/Wnk2	11	Increased	Saline. Diff vs NSCs
GO:0055117	regulation of cardiac muscle contraction	17/2482	57/13775	0.0201593	0.101933	0.0781386	Adora1/Adra1a/Atp1a1/Atp1b1/Atp2a2/Calm1/Casq2/Ccn2/Ctnna3/Fxyd1/Hcn4/P2rx4/Pkp2/Rgs2/Slc8a1/Tnni3/Zc3h12a	17	Increased	Saline. Diff vs NSCs
GO:0010977	negative regulation of neuron projection development	37/2482	148/13775	0.0202266	0.10215	0.0783056	Apoe/Cd38/Cib1/D130043K22Rik/Efemp1/Efna1/Efnb3/Epha7/Flna/Gfap/H2-D1/Inpp5j/Itm2c/Kank1/Lpar1/Lrrk2/Mag/Mbp/Mt3/Neo1/Ngef/Ntm/Pmp22/Rab29/Rtn4r/Sema3b/Sema3c/Sema3e/Sema3f/Sema4a/Sema4d/Sema4f/Sema4g/Sema6d/Tsku/Vim/Wnt5a	37	Increased	Saline. Diff vs NSCs
GO:0048639	positive regulation of developmental growth	41/2482	167/13775	0.0203219	0.102509	0.0785803	Acacb/Apoe/Atp8a2/Bbs4/Bcl2/C3/Cacna2d2/Capn3/Cpne5/Csf1/Cxcr4/Dcx/Ezr/Fgf2/Fgfr1/Fgfr2/Fn1/Ghr/Gpam/Hopx/L1cam/Macf1/Map1b/Mir675/Musk/Myo5b/Nedd4l/Ngf/Prkn/Rims1/Sema4d/Shtn1/Smo/Sptbn4/Srf/Syt1/Syt17/Syt2/Tgfbr3/Tshr/Wnt5a	41	Increased	Saline. Diff vs NSCs
GO:0048738	cardiac muscle tissue development	46/2482	191/13775	0.0204716	0.103141	0.0790646	AW551984/Acadm/Adamts9/Adra1a/Angpt1/Bmp2/Bvht/Camk2d/Cited2/Dipk2a/Ednra/Fgf1/Fgf2/Fgfr1/Fgfr2/Fhl2/Fhod3/Gja1/Heg1/Kcnk2/Lmna/Lrp2/Met/Mir208a/Myh10/Myh6/Naglu/Nog/Nox4/Pdgfrb/Pkp2/Plec/Rgs2/Rgs4/S1pr1/Sgcb/Sgcg/Slc8a1/Sorbs2/Srf/Tgfb2/Tgfbr2/Tgfbr3/Tnni3/Tpm1/Wnt5a	46	Increased	Saline. Diff vs NSCs
GO:0034976	response to endoplasmic reticulum stress	55/2482	235/13775	0.0211681	0.105989	0.0812481	Amfr/Ankzf1/App/Atf3/Bcap31/Bcl2/Bcl2l1/Bid/Casp12/Cebpb/Clu/Creb3l1/Dnajb2/Dnajb9/Dnajc3/Eif2ak2/Erlin2/Fbxo17/Fbxo2/Fcgr2b/Ficd/Flot1/Grina/H13/Igtp/Itpr1/Jun/Lpcat3/Lrrk2/Man1a/Man1c1/Map3k5/Nfe2l1/Nfe2l2/Niban1/Nod1/Nrros/Os9/Parp16/Pdia4/Pmp22/Ppp1r15a/Prkn/Rasgrf1/Rasgrf2/Rhbdd1/Rnft2/Svip/Thbs1/Tmbim6/Tmem117/Tmem67/Tmtc4/Tmub1/Wfs1	55	Increased	Saline. Diff vs NSCs
GO:0032642	regulation of chemokine production	16/2482	53/13775	0.021211	0.105989	0.0812481	Ackr1/Adora2b/App/Ccn1/Eif2ak2/Epha2/Hc/Il6ra/Lbp/Lpl/Mbp/Sirpa/Tlr2/Tlr3/Tlr4/Wnt5a	16	Increased	Saline. Diff vs NSCs
GO:0050435	amyloid-beta metabolic process	16/2482	53/13775	0.021211	0.105989	0.0812481	Abca2/Abcg1/Ace/Aph1c/Apoe/Bace2/Chrna7/Clu/Efna1/Ifngr1/Ntrk2/Prnp/Psen2/Rtn1/Sorl1/Spon1	16	Increased	Saline. Diff vs NSCs
GO:0086003	cardiac muscle cell contraction	16/2482	53/13775	0.021211	0.105989	0.0812481	Adora1/Atp1a1/Atp2a2/Cacna1d/Camk2d/Casq2/Ctnna3/Flna/Fxyd1/Gsn/Hcn4/Kcnj5/Nedd4l/Pkp2/Scn3b/Snta1	16	Increased	Saline. Diff vs NSCs
GO:0099601	regulation of neurotransmitter receptor activity	16/2482	53/13775	0.021211	0.105989	0.0812481	App/Begain/Cacng2/Cnih2/Dapk1/Ifngr2/Nrxn2/Pink1/Rasgrf1/Rasgrf2/Reln/Rgs9/Rph3a/Shank1/Shank3/Shisa7	16	Increased	Saline. Diff vs NSCs
GO:0017156	calcium-ion regulated exocytosis	19/2482	66/13775	0.0212129	0.105989	0.0812481	Adra2a/Atp2a2/Cacna1a/Cacna1i/Cadps/Hyal3/Kcnb1/Rapgef4/Rims1/Rph3a/Stxbp3/Syt1/Syt13/Syt17/Syt2/Syt5/Tspan18/Vamp2/Vamp8	19	Increased	Saline. Diff vs NSCs
GO:0070167	regulation of biomineral tissue development	19/2482	66/13775	0.0212129	0.105989	0.0812481	Ank/Bmp2/Bmp2k/Bmp6/Ccn1/Cebpb/Ecm1/Fam20c/Gas6/Gja1/Gpm6b/Isg15/Nos3/Pkdcc/Rflnb/S1pr1/Sgms2/Slc20a2/Slc8a1	19	Increased	Saline. Diff vs NSCs
GO:0048562	embryonic organ morphogenesis	49/2482	206/13775	0.0214354	0.106974	0.0820031	Atp2b2/Atp8a2/Bcr/Ccdc103/Ccdc39/Ccdc40/Cited2/Crb2/Ednra/Efna1/Epha2/Fgfr1/Fgfr2/Flvcr1/Folr1/Fzd3/Fzd5/Fzd6/Gja1/Gjb6/Hyal1/Itga8/Mdfi/Mfap5/Mmp14/Myo7a/Naglu/Ndst1/Nog/Nr4a3/Prrx2/Rarg/Rdh10/Ripor2/Runx2/Slc39a1/Smo/Srf/Stox1/Tecta/Tgfb2/Tgfb3/Tgfbr2/Tmie/Tshr/Ttc39c/Tulp3/Wnt5a/Wnt9a	49	Increased	Saline. Diff vs NSCs
GO:0071407	cellular response to organic cyclic compound	81/2482	364/13775	0.0216502	0.107918	0.0827271	Adcy3/Adcy8/Ahr/Akr1c14/App/Ar/Atp1a1/Atp2b4/Bmp2/Caly/Casq2/Cav2/Ccdc62/Ces1f/Ctnna1/Cyp1b1/Cyp7b1/Dag1/Dnaaf4/Ezr/Fam107a/Flna/Flot1/Folr1/Gabrb1/Gabrb2/Gabrb3/Gabrg2/Gnal/Gnao1/Gnaz/Gramd1b/Gramd1c/Gstm3/Hcn2/Hcn4/Ifih1/Igfbp5/Itpr1/Kank2/Lrrk2/Mlc1/Mmp2/Naglu/Nfe2l1/Nfkb1/Npas4/Npr2/Nr4a3/Ntrk2/P2rx4/P2ry1/Padi2/Palm/Pdgfb/Per1/Pik3cg/Pparg/Ppp1r1b/Rapgef3/Rgs4/Rgs9/Ryr1/Scnn1a/Slc16a1/Slc1a3…	81	Increased	Saline. Diff vs NSCs
GO:0050728	negative regulation of inflammatory response	25/2482	93/13775	0.0217795	0.108168	0.0829182	Adora1/Ahr/Apoe/Bcr/C1qtnf12/Cd200/Chrna7/Fcgr2b/Gpx1/Hgf/Igtp/Irgm1/Irgm2/Lpcat3/Nfkb1/Nlrc3/Nr1d1/Pla2g5/Pparg/Ptgis/Sirpa/Socs3/Tnfaip3/Tnfrsf1a/Zfp36	25	Increased	Saline. Diff vs NSCs
GO:0006665	sphingolipid metabolic process	30/2482	116/13775	0.0219026	0.108168	0.0829182	Abca2/Abca8a/Abca8b/Asah2/B3galt4/B4galt4/Ccn1/Cers1/Cers4/Cers6/Degs1/Hacd2/Hacd3/Hacd4/Naaa/Naglu/Neu3/Plpp1/Plpp2/Psap/Sgms1/Sgms2/Smpd1/Smpd5/Smpdl3a/St3gal1/St6galnac3/St8sia2/St8sia3/St8sia5	30	Increased	Saline. Diff vs NSCs
GO:0051492	regulation of stress fiber assembly	23/2482	84/13775	0.0219068	0.108168	0.0829182	Arhgap6/Arhgef10/Bbs4/Ccn2/Dlc1/Fhod1/Kank2/Kank4/Lpar1/Met/Nox4/Pdlim4/Rapgef3/Rhpn2/S100a10/S1pr1/Sdc4/Sorbs3/Synpo/Tacr1/Tgfb3/Tpm1/Ttc8	23	Increased	Saline. Diff vs NSCs
GO:2000027	regulation of animal organ morphogenesis	23/2482	84/13775	0.0219068	0.108168	0.0829182	Ar/Bmp2/Btbd7/Cited2/Csf1/Ednra/Fgf1/Fgf2/Fgf7/Fgfr1/Fzd3/Fzd6/Hgf/Lgr4/Met/Nog/Pdgfa/Runx2/Sfrp5/Smo/Spag6l/Stox1/Wnt5a	23	Increased	Saline. Diff vs NSCs
GO:0051091	positive regulation of DNA-binding transcription factor activity	45/2482	187/13775	0.0219916	0.108168	0.0829182	Adcy8/Ankrd42/App/Ar/Bmp2/Cacna1d/Camk1d/Capn3/Card14/Cat/Cd200/Cd36/Cib1/Clu/Crtc3/Eif2ak2/Erc1/Fank1/Fcgr2b/Flot1/Flot2/Icam1/Ikbke/Irak2/Ndp/Ngf/Nod1/Pink1/Pparg/Rab7b/Reln/Ror1/Slco3a1/Smo/Srf/Tgfbr3/Tlr2/Tlr3/Tlr4/Traf1/Trim12a/Trim12c/Trim34a/Trim68/Wnt5a	45	Increased	Saline. Diff vs NSCs
GO:0016540	protein autoprocessing	7/2482	17/13775	0.022085	0.108168	0.0829182	Asrgl1/Capn1/Capn2/Casp1/Casp12/Oma1/Pcsk2	7	Increased	Saline. Diff vs NSCs
GO:0031340	positive regulation of vesicle fusion	7/2482	17/13775	0.022085	0.108168	0.0829182	Erc1/Erc2/Prrt2/Rimbp2/Rims1/Syt1/Syt2	7	Increased	Saline. Diff vs NSCs
GO:0031342	negative regulation of cell killing	7/2482	17/13775	0.022085	0.108168	0.0829182	Cd59a/Cd59b/H2-D1/H2-M5/Serpinb9/Tap1/Tap2	7	Increased	Saline. Diff vs NSCs
GO:0042044	fluid transport	7/2482	17/13775	0.022085	0.108168	0.0829182	Aqp4/Aqp9/Itpr1/Sctr/Slc14a1/Slc26a6/Slc4a11	7	Increased	Saline. Diff vs NSCs
GO:0050951	sensory perception of temperature stimulus	7/2482	17/13775	0.022085	0.108168	0.0829182	Adora1/Adra2a/Cxcr4/Lxn/Pawr/Tlr4/Wdr47	7	Increased	Saline. Diff vs NSCs
GO:0060571	morphogenesis of an epithelial fold	7/2482	17/13775	0.022085	0.108168	0.0829182	Ar/Fgfr2/Nog/Rdh10/Sostdc1/Trp63/Wnt5a	7	Increased	Saline. Diff vs NSCs
GO:0071450	cellular response to oxygen radical	7/2482	17/13775	0.022085	0.108168	0.0829182	Cd36/Fbln5/Mt3/Nfe2l2/Nos3/Nqo1/Prdx1	7	Increased	Saline. Diff vs NSCs
GO:0071451	cellular response to superoxide	7/2482	17/13775	0.022085	0.108168	0.0829182	Cd36/Fbln5/Mt3/Nfe2l2/Nos3/Nqo1/Prdx1	7	Increased	Saline. Diff vs NSCs
GO:0140354	lipid import into cell	7/2482	17/13775	0.022085	0.108168	0.0829182	Abcc1/Acsl3/Acsl6/Cd36/Plppr4/Slc2a1/Thbs1	7	Increased	Saline. Diff vs NSCs
GO:2001185	regulation of CD8-positive, alpha-beta T cell activation	7/2482	17/13775	0.022085	0.108168	0.0829182	Cd274/H2-D1/H2-M5/Hfe/Irf1/Socs1/Vsir	7	Increased	Saline. Diff vs NSCs
GO:1900271	regulation of long-term synaptic potentiation	15/2482	49/13775	0.0222438	0.108819	0.0834178	Adcy8/Adora1/Apoe/App/Calb2/Chrna7/Cyp46a1/Fam107a/Igsf11/Prkar1b/Prnp/Reln/Shank3/Shisa7/Sqstm1	15	Increased	Saline. Diff vs NSCs
GO:0043524	negative regulation of neuron apoptotic process	41/2482	168/13775	0.0223345	0.10901	0.083564	Angpt1/Apoe/Arrb1/Axl/Bcl2/Bcl2l1/Cacna1a/Cebpb/Clcf1/Clu/Cntf/Faim2/Gbe1/Gclc/Gclm/Hmox1/Il6st/Itsn1/Jun/Kdr/Lcn2/Mag/Mt1/Mt3/Nefl/Ngf/Nppc/Nr4a3/Nrbp2/Ntrk2/Optn/Pcp4/Pink1/Plxnd1/Prkcg/Prkn/Sema3e/Smo/Sncb/Tgfb3/Wfs1	41	Increased	Saline. Diff vs NSCs
GO:0050770	regulation of axonogenesis	41/2482	168/13775	0.0223345	0.10901	0.083564	Apoe/Cacna1a/D130043K22Rik/Dcx/Dixdc1/Efna1/Efnb3/Epha7/Fn1/L1cam/Macf1/Mag/Map1b/Map6/Mbp/Mt3/Myo5b/Nefl/Ngf/Ntrk2/Plxna1/Plxna4/Plxnb1/Plxnb2/Plxnd1/Rtn4r/Sema3b/Sema3c/Sema3e/Sema3f/Sema4a/Sema4d/Sema4f/Sema4g/Sema6d/Shtn1/Slitrk1/Srf/Tiam2/Vim/Wnt5a	41	Increased	Saline. Diff vs NSCs
GO:0042098	T cell proliferation	34/2482	135/13775	0.0227098	0.110713	0.0848698	Adk/Bcl6/Bid/Cd151/Cd274/Cd46/Cd55/Cd59a/Cd59b/Cd81/Cebpb/Cxcr4/Ephb6/Erbb2/Foxj1/Gja1/Gpam/H2-D1/H2-M5/Icosl/Il6st/Irf1/Irgm1/Jak3/Lgals3/Pawr/Pla2g5/Prnp/Ripor2/Sdc4/Spta1/Tgfbr2/Vcam1/Vsir	34	Increased	Saline. Diff vs NSCs
GO:2000146	negative regulation of cell motility	55/2482	236/13775	0.0228948	0.111487	0.0854626	Adamts9/Adora1/Apoe/Apoh/Atp1b2/Atp2b4/Bcl2/Bcr/Bmerb1/Cd200/Cd63/Chrd/Cited2/Cldn19/Cnn2/Ctnna1/Cyp1b1/Dag1/Dlc1/Dnai3/Dnaja4/Dusp3/Fas/Fgf2/Hc/Idh2/Ifitm1/Igfbp5/Kank1/Lrch1/Mapk15/Mmp28/Nbl1/Nedd9/Nfe2l2/Nog/Padi2/Pdgfb/Pkp2/Podn/Pparg/Ptprk/Ptprm/Rhob/Rin3/Ripor2/Rras/Sema6d/Spint2/Srf/Srgap1/Stard13/Tgfbr3/Thbs1/Tpm1	55	Increased	Saline. Diff vs NSCs
GO:0001755	neural crest cell migration	14/2482	45/13775	0.0232289	0.112723	0.0864104	Ednra/Fn1/Folr1/Nrtn/Sema3b/Sema3c/Sema3e/Sema3f/Sema4a/Sema4d/Sema4f/Sema4g/Sema6d/Smo	14	Increased	Saline. Diff vs NSCs
GO:0032371	regulation of sterol transport	14/2482	45/13775	0.0232289	0.112723	0.0864104	Abca2/Abca3/Abca5/Abca8a/Abca8b/Abcg1/Anxa2/Apoe/Ces1f/Ldlrap1/Lpcat3/Pltp/Pparg/Scp2	14	Increased	Saline. Diff vs NSCs
GO:0032374	regulation of cholesterol transport	14/2482	45/13775	0.0232289	0.112723	0.0864104	Abca2/Abca3/Abca5/Abca8a/Abca8b/Abcg1/Anxa2/Apoe/Ces1f/Ldlrap1/Lpcat3/Pltp/Pparg/Scp2	14	Increased	Saline. Diff vs NSCs
GO:0006898	receptor-mediated endocytosis	49/2482	207/13775	0.0233094	0.112724	0.0864113	Abca2/Angpt1/Ankrd13d/Anxa2/Apoe/App/Arrb1/Bmp2k/C3/Cacng2/Caly/Cav2/Cd14/Cd36/Cd63/Cd81/Cd9/Cltb/Clu/Cttn/Dnajc6/Dnm1/Ezr/Fcgr2b/Flot1/Gpr107/Grk4/Hfe/Hpca/Iqsec1/Itsn1/Ldlrap1/Lmbrd1/Lpar1/Lrp2/Lrpap1/Neu3/Pacsin1/Pld2/Prkca/Ramp1/Ramp2/Rin3/Sorl1/Ston1/Ston2/Tgfbr2/Tmem108/Tpcn2	49	Increased	Saline. Diff vs NSCs
GO:0007626	locomotory behavior	49/2482	207/13775	0.0233094	0.112724	0.0864113	Abca2/Adcy8/Ankfn1/Aph1c/Apoe/App/Arrdc3/Atp2b2/Atxn1/Bc1/Cacna1a/Cacna1e/Cacnb4/Cntnap2/Cstb/Efnb3/Fgf12/Gaa/Gnao1/Gpr37/Gpr88/Gprc5b/Grin2d/Idua/Lgi4/Lrrk2/Mapk10/Naglu/Negr1/Ngf/Npas2/Oprl1/Pak6/Pmp22/Ppp1r1b/Prkn/Psap/Rcan1/Reln/Sez6l2/Shank2/Shank3/Slc22a5/Slc4a10/Sptbn4/Tshr/Tuba1a/Uchl1/Wdr47	49	Increased	Saline. Diff vs NSCs
GO:0014706	striated muscle tissue development	49/2482	207/13775	0.0233094	0.112724	0.0864113	AW551984/Acadm/Adamts9/Adra1a/Angpt1/Bmp2/Boc/Bvht/Camk2d/Cited2/Dipk2a/Ednra/Fgf1/Fgf2/Fgfr1/Fgfr2/Fhl2/Fhod3/Gja1/Heg1/Kcnk2/Lmna/Lrp2/Met/Mir208a/Myh10/Myh6/Naglu/Nog/Nox4/Pdgfrb/Pgm5/Pkp2/Plec/Rgs2/Rgs4/S1pr1/Sema3c/Sgcb/Sgcg/Slc8a1/Sorbs2/Srf/Tgfb2/Tgfbr2/Tgfbr3/Tnni3/Tpm1/Wnt5a	49	Increased	Saline. Diff vs NSCs
GO:0001942	hair follicle development	22/2482	80/13775	0.0234535	0.113162	0.0867465	Bcl2/Cd109/Ctsl/Dbi/Edar/Fgf7/Fgfr2/Fzd3/Fzd6/Igfbp5/Lamc1/Ldb2/Lgr4/Lncpint/Naglu/Pdgfa/Psen2/Smo/Sostdc1/Tgfb2/Trp63/Wnt5a	22	Increased	Saline. Diff vs NSCs
GO:0006672	ceramide metabolic process	22/2482	80/13775	0.0234535	0.113162	0.0867465	Abca2/Asah2/B3galt4/B4galt4/Ccn1/Cers1/Cers4/Cers6/Degs1/Naglu/Neu3/Plpp1/Plpp2/Psap/Sgms1/Sgms2/Smpd1/Smpd5/St3gal1/St6galnac3/St8sia2/St8sia3	22	Increased	Saline. Diff vs NSCs
GO:0010565	regulation of cellular ketone metabolic process	29/2482	112/13775	0.0235557	0.113525	0.0870252	Acacb/Akr1c14/Atp2b4/Bmp2/Bmp6/Ces1f/Clcn2/Comt/Dbi/Erlin2/Etfbkmt/Fmo1/Gk/H6pd/Lonp2/Mfsd2a/Mid1ip1/Nfe2l1/Nr1d1/Nr4a3/Pdk1/Pdk2/Pdk4/Pparg/Rdh10/Scap/Slc7a11/Srebf1/Ugt1a1	29	Increased	Saline. Diff vs NSCs
GO:0016485	protein processing	44/2482	183/13775	0.023628	0.113744	0.0871926	Ace/Aebp1/Aph1c/Apoh/Asrgl1/Bace2/C1ra/Capn1/Capn2/Casp1/Casp12/Cast/Cideb/Clec3b/Cpe/Cpxm1/Cpxm2/Ctsh/Ctsz/Ece2/F3/Gsn/H13/Il1r2/Lonp2/Lrrk2/Meltf/Mmp14/Naglu/Nkd2/Nol3/Oma1/Pawr/Pcsk1n/Pcsk2/Pcsk6/Ppp1r15a/Psen2/Rhbdd1/S100a10/Scg5/Spon1/Thbs1/Vsir	44	Increased	Saline. Diff vs NSCs
GO:0051235	maintenance of location	60/2482	261/13775	0.0237116	0.114016	0.0874011	Abcg1/Acacb/Apoe/Atp7b/Bbs4/Bdh2/C3/Calm1/Camk2d/Capn3/Casq1/Casq2/Cd36/Cds1/Cds2/Ces1f/Chchd10/Chrd/Cidea/Cideb/Clstn3/Cxcl10/Dbi/Dysf/Ednra/Fgf2/Flna/Fth1/Gaa/Gja1/Gsn/Hk1/Igsf11/Ikbke/Itpr1/Lpl/Mt3/Naglu/Nbl1/Ngf/Nol3/Nrros/Os9/Pex5l/Pfn4/Pink1/Plcd1/Plch1/Plin2/Pparg/Ptprm/Ryr1/Slc8a1/Soat1/Sorl1/Syne1/Tgfb2/Tpcn2/Tspo/Zc3h12a	60	Increased	Saline. Diff vs NSCs
GO:0002532	production of molecular mediator involved in inflammatory response	17/2482	58/13775	0.0238658	0.114366	0.0876696	Ankrd42/Chid1/Ephx2/Il17d/Il17rc/Il1r2/Lbp/Nlrc3/Pbxip1/Per1/Pld3/Sirpa/Slc7a2/Tlr3/Tlr4/Vamp8/Zc3h12a	17	Increased	Saline. Diff vs NSCs
GO:0046718	viral entry into host cell	17/2482	58/13775	0.0238658	0.114366	0.0876696	Axl/Cav2/Ctsb/Gas6/Gsn/Ifitm1/Ifitm2/Ifitm7/Nectin1/Slc3a2/Smpd1/Tpcn2/Trim12a/Trim12c/Trim34a/Trim68/Vamp8	17	Increased	Saline. Diff vs NSCs
GO:0061333	renal tubule morphogenesis	17/2482	58/13775	0.0238658	0.114366	0.0876696	Adamts16/Bcl2/Bmp2/Col4a1/Fgf1/Fgf2/Fmn1/Hs3st3a1/Irx2/Kif26b/Klhl3/Lgr4/Nog/Npnt/Pgf/Smo/Tmem59l	17	Increased	Saline. Diff vs NSCs
GO:0001894	tissue homeostasis	45/2482	188/13775	0.0240095	0.114395	0.0876917	Abca4/Adora1/Angpt1/Ank/Atp1b2/Bbs4/Bcl2/Ccn2/Cd38/Crb2/Csf1/Dlk1/Fosl2/Gcnt2/Gpr137/Gpr55/Idua/Ldb2/Lrrk1/Lsr/Mak/Mbp/Mfsd2a/Naglu/Ndp/Nos3/Nox4/Oscar/Pdgfrb/Pdk4/Prkca/Prom1/Pth1r/Rab3d/Rac3/S1pr1/Slc22a21/Slc22a5/Smo/Srf/Tlr4/Tns3/Tpp1/Tuba1a/Vstm4	45	Increased	Saline. Diff vs NSCs
GO:0060249	anatomical structure homeostasis	45/2482	188/13775	0.0240095	0.114395	0.0876917	Abca4/Adora1/Angpt1/Ank/Atp1b2/Bbs4/Bcl2/Ccn2/Cd38/Crb2/Csf1/Dlk1/Fosl2/Gcnt2/Gpr137/Gpr55/Idua/Ldb2/Lrrk1/Lsr/Mak/Mbp/Mfsd2a/Naglu/Ndp/Nos3/Nox4/Oscar/Pdgfrb/Pdk4/Prkca/Prom1/Pth1r/Rab3d/Rac3/S1pr1/Slc22a21/Slc22a5/Smo/Srf/Tlr4/Tns3/Tpp1/Tuba1a/Vstm4	45	Increased	Saline. Diff vs NSCs
GO:0023061	signal release	90/2482	411/13775	0.0240407	0.114395	0.0876917	Abcc4/Abcg1/Adcy8/Adora1/Adora2b/Adra2a/Anxa5/Anxa7/Arrb1/Atp2a2/Bcl2l1/Bmp6/C1qtnf12/Cacna1a/Cacna1d/Cacna1e/Cacnb4/Cadps/Cckbr/Cd38/Chrna7/Clcf1/Cntf/Cpe/Cplx2/Ecrg4/Erc1/Erc2/Fgfr1/Foxo1/Gja1/Gnao1/Gnaz/Gpr27/Hfe/Inha/Itpr1/Itsn1/Kcnb1/Lgals3/Lrrk2/Maob/Myrip/Ncs1/Ngf/Niban2/Nmb/Nr1d1/Nr4a1/Nrxn2/Nrxn3/Ntrk2/P2ry1/Pcp4/Pex5l/Pfkm/Pink1/Plcd1/Pparg/Prkca/Prkcg/Prkn/Prrt2/Ptges/Ptprn2/Rab11fip1/…	90	Increased	Saline. Diff vs NSCs
GO:0002931	response to ischemia	13/2482	41/13775	0.024126	0.114395	0.0876917	Bcl2/Bcl2l1/Cib1/Csf1/Faim2/Hk1/Nol3/Nppc/Npr3/P2rx4/Panx2/Rcan1/Uchl1	13	Increased	Saline. Diff vs NSCs
GO:0034308	primary alcohol metabolic process	13/2482	41/13775	0.024126	0.114395	0.0876917	Abhd4/Akr1c13/Akr1c14/Aldh3a2/Bmp2/Bmp6/Clcn2/Cyp1b1/H6pd/Naaa/Plb1/Rdh10/Retsat	13	Increased	Saline. Diff vs NSCs
GO:0098773	skin epidermis development	27/2482	103/13775	0.0242192	0.114395	0.0876917	Bcl2/Cd109/Ctsl/Dbi/Edar/Fgf7/Fgfr2/Fzd3/Fzd6/Igfbp5/Lamc1/Ldb2/Lgr4/Lncpint/Lsr/Met/Naglu/Pdgfa/Plec/Psen2/Sfn/Smo/Sostdc1/Srf/Tgfb2/Trp63/Wnt5a	27	Increased	Saline. Diff vs NSCs
GO:0003209	cardiac atrium morphogenesis	8/2482	21/13775	0.0242244	0.114395	0.0876917	Bmp2/Ccn1/Heg1/Myh6/Nog/Smo/Tgfb2/Wnt5a	8	Increased	Saline. Diff vs NSCs
GO:0010839	negative regulation of keratinocyte proliferation	8/2482	21/13775	0.0242244	0.114395	0.0876917	Cd109/Ctsl/Fgfr2/Ift80/Nfatc1/Ovol1/Ptprk/Sfn	8	Increased	Saline. Diff vs NSCs
GO:0010875	positive regulation of cholesterol efflux	8/2482	21/13775	0.0242244	0.114395	0.0876917	Abca3/Abca8a/Abca8b/Abcg1/Apoe/Ces1f/Pltp/Pparg	8	Increased	Saline. Diff vs NSCs
GO:0032094	response to food	8/2482	21/13775	0.0242244	0.114395	0.0876917	Bbs4/Chrna7/Mt3/Nenf/Plec/Pparg/Prkcg/Slc16a1	8	Increased	Saline. Diff vs NSCs
GO:0072210	metanephric nephron development	8/2482	21/13775	0.0242244	0.114395	0.0876917	Fmn1/Irx2/Kif26b/Lamb2/Lgr4/Pdgfb/Pdgfrb/Smo	8	Increased	Saline. Diff vs NSCs
GO:1902992	negative regulation of amyloid precursor protein catabolic process	8/2482	21/13775	0.0242244	0.114395	0.0876917	Apoe/Clu/Flot2/Ntrk2/Prnp/Rtn1/Sorl1/Spon1	8	Increased	Saline. Diff vs NSCs
GO:2000647	negative regulation of stem cell proliferation	8/2482	21/13775	0.0242244	0.114395	0.0876917	Cd109/Fgf2/Irgm1/Nfatc1/Ovol1/Rarg/Sfn/Tsc22d1	8	Increased	Saline. Diff vs NSCs
GO:0030336	negative regulation of cell migration	53/2482	227/13775	0.0243244	0.114738	0.087955	Adamts9/Adora1/Apoe/Apoh/Atp1b2/Atp2b4/Bcl2/Bcr/Bmerb1/Cd200/Cd63/Chrd/Cited2/Cldn19/Cnn2/Cyp1b1/Dag1/Dlc1/Dnai3/Dnaja4/Dusp3/Fas/Fgf2/Hc/Idh2/Ifitm1/Igfbp5/Kank1/Lrch1/Mapk15/Mmp28/Nbl1/Nedd9/Nfe2l2/Nog/Padi2/Pdgfb/Pkp2/Podn/Pparg/Ptprk/Ptprm/Rhob/Rin3/Ripor2/Rras/Sema6d/Srf/Srgap1/Stard13/Tgfbr3/Thbs1/Tpm1	53	Increased	Saline. Diff vs NSCs
GO:0002040	sprouting angiogenesis	25/2482	94/13775	0.0247413	0.116574	0.0893627	Adamts9/Angpt1/Cib1/Creb3l1/Epha2/Fgf1/Fgf2/Hmox1/Jcad/Kdr/Klf2/Loxl2/Nr4a1/Parva/Pgf/Ramp2/S100a1/Sema3e/Slc39a12/Srf/Stard13/Thbs1/Tspan18/Vegfd/Vstm4	25	Increased	Saline. Diff vs NSCs
GO:0032720	negative regulation of tumor necrosis factor production	12/2482	37/13775	0.0248783	0.116698	0.0894575	Axl/Chrna7/Cidea/Gas6/Lbp/Nlrc3/Sirpa/Tlr4/Tnfaip3/Tspo/Vsir/Zc3h12a	12	Increased	Saline. Diff vs NSCs
GO:0034204	lipid translocation	12/2482	37/13775	0.0248783	0.116698	0.0894575	Abca2/Abca4/Abcc1/Ano4/Atp11a/Atp8a2/Atp8b5/Atp9a/Mfsd2a/Plscr1/Plscr2/Xkr4	12	Increased	Saline. Diff vs NSCs
GO:0070509	calcium ion import	12/2482	37/13775	0.0248783	0.116698	0.0894575	Ace/Cacna1a/Cacna1d/Cacna1e/Cacna1i/Cxcr4/Dysf/Lgals3/Pawr/Pdgfb/Pdgfrb/Slc8a1	12	Increased	Saline. Diff vs NSCs
GO:1900015	regulation of cytokine production involved in inflammatory response	12/2482	37/13775	0.0248783	0.116698	0.0894575	Ankrd42/Chid1/Il17d/Il17rc/Il1r2/Nlrc3/Per1/Pld3/Sirpa/Tlr3/Tlr4/Zc3h12a	12	Increased	Saline. Diff vs NSCs
GO:0010951	negative regulation of endopeptidase activity	23/2482	85/13775	0.0250624	0.117061	0.0897355	A2m/Arrb1/Cast/Crb2/Cryab/Cst3/Gas6/Gpx1/Hgf/Nol3/Nr4a1/Pcsk1n/Rps6ka1/Serpina3n/Serpinb6a/Serpinb9/Serping1/Serpinh1/Sfn/Sorl1/Thbs1/Timp2/Wnt9a	23	Increased	Saline. Diff vs NSCs
GO:0007286	spermatid development	34/2482	136/13775	0.0251909	0.117061	0.0897355	Armc2/Axdnd1/Bbs4/Catspere2/Ccdc62/Cfap206/Cfap221/Cfap43/Cfap44/Cfap47/Cfap54/Cfap61/Cfap69/Chd5/Cib1/Dnah1/Drc7/Hspa2/Ica1l/Ift81/Insl6/Meig1/Mns1/Nme5/Pacrg/Pfn4/Rfx2/Rsph1/Slc26a6/Spag6l/Spef2/Ttc12/Ttc21a/Ybx2	34	Increased	Saline. Diff vs NSCs
GO:0015908	fatty acid transport	16/2482	54/13775	0.0252439	0.117061	0.0897355	Abcc1/Abcc4/Ace/Acsl3/Acsl6/Apoe/Cd36/Mfsd2a/Nmb/Pla2g5/Plin2/Pparg/Ptges/Slc2a1/Slco3a1/Thbs1	16	Increased	Saline. Diff vs NSCs
GO:0072088	nephron epithelium morphogenesis	16/2482	54/13775	0.0252439	0.117061	0.0897355	Adamts16/Bcl2/Bmp2/Fgf1/Fgf2/Fmn1/Hs3st3a1/Irx2/Kif26b/Klhl3/Lgr4/Nog/Npnt/Pgf/Smo/Tmem59l	16	Increased	Saline. Diff vs NSCs
GO:0002026	regulation of the force of heart contraction	9/2482	25/13775	0.0252795	0.117061	0.0897355	Adra1a/Atp1a1/Atp2a2/Atp2b4/Gaa/Myh6/Nos3/Prkca/Slc8a1	9	Increased	Saline. Diff vs NSCs
GO:0003416	endochondral bone growth	9/2482	25/13775	0.0252795	0.117061	0.0897355	Ecm1/Fosl2/Ift80/Kdr/Nppc/Npr2/Rarg/Tgfbr2/Thbs1	9	Increased	Saline. Diff vs NSCs
GO:0071402	cellular response to lipoprotein particle stimulus	9/2482	25/13775	0.0252795	0.117061	0.0897355	Abcg1/Apoe/Cd36/Cd81/Cd9/Ces1f/Lpl/Pparg/Tlr4	9	Increased	Saline. Diff vs NSCs
GO:0097062	dendritic spine maintenance	9/2482	25/13775	0.0252795	0.117061	0.0897355	Apoe/App/Cntnap2/Cttn/Fcgr2b/Grin2b/Itga3/Nedd9/Prnp	9	Increased	Saline. Diff vs NSCs
GO:1903861	positive regulation of dendrite extension	9/2482	25/13775	0.0252795	0.117061	0.0897355	Cpne5/Cxcr4/Nedd4l/Prkn/Rims1/Syt1/Syt17/Syt2/Wnt5a	9	Increased	Saline. Diff vs NSCs
GO:0007606	sensory perception of chemical stimulus	11/2482	33/13775	0.0254057	0.117061	0.0897355	Adcy3/Asic2/B3gnt2/Bbs4/Cd36/Cfap69/Gnal/Pde4a/Scnn1a/Slc24a4/Ttc8	11	Increased	Saline. Diff vs NSCs
GO:0010559	regulation of glycoprotein biosynthetic process	11/2482	33/13775	0.0254057	0.117061	0.0897355	Abca2/Bace2/Bcl2/Hbegf/Itm2b/Itm2c/Jak3/Pawr/Ramp1/Slc2a10/Soat1	11	Increased	Saline. Diff vs NSCs
GO:0019730	antimicrobial humoral response	11/2482	33/13775	0.0254057	0.117061	0.0897355	App/Ccl27a/Cxcl10/Cxcl14/H2-D1/H2-M5/Lgals3/Lgals4/Ppl/Rarres2/Rnase4	11	Increased	Saline. Diff vs NSCs
GO:0050918	positive chemotaxis	11/2482	33/13775	0.0254057	0.117061	0.0897355	Angpt1/Fgf7/Kdr/Lgals3/Lrp2/Met/Pgf/Prkca/S1pr1/Vegfd/Wnt5a	11	Increased	Saline. Diff vs NSCs
GO:1903350	response to dopamine	11/2482	33/13775	0.0254057	0.117061	0.0897355	Caly/Cav2/Flna/Gnal/Gnao1/Gnaz/Lrrk2/Palm/Rgs4/Rgs9/Tgm2	11	Increased	Saline. Diff vs NSCs
GO:1903351	cellular response to dopamine	11/2482	33/13775	0.0254057	0.117061	0.0897355	Caly/Cav2/Flna/Gnal/Gnao1/Gnaz/Lrrk2/Palm/Rgs4/Rgs9/Tgm2	11	Increased	Saline. Diff vs NSCs
GO:1905952	regulation of lipid localization	31/2482	122/13775	0.0254417	0.117061	0.0897355	Abca2/Abca3/Abca5/Abca8a/Abca8b/Abcg1/Acacb/Acsl6/Anxa2/Apoe/Atp8a2/Bmp6/C3/Cd36/Ces1f/Cidea/Clstn3/Dbi/Ecrg4/Ikbke/Ldlrap1/Lpcat3/Lpl/Plin2/Pltp/Pparg/Ptges/Scp2/Thbs1/Tspo/Zc3h12a	31	Increased	Saline. Diff vs NSCs
GO:0010874	regulation of cholesterol efflux	10/2482	29/13775	0.025594	0.117061	0.0897355	Abca2/Abca3/Abca5/Abca8a/Abca8b/Abcg1/Apoe/Ces1f/Pltp/Pparg	10	Increased	Saline. Diff vs NSCs
GO:0014741	negative regulation of muscle hypertrophy	10/2482	29/13775	0.025594	0.117061	0.0897355	Atp2b4/Foxo1/Gdf1/Igfbp5/Lmna/P2rx4/Pparg/Rgs2/Rgs4/Tnfrsf1a	10	Increased	Saline. Diff vs NSCs
GO:0031640	killing of cells of another organism	10/2482	29/13775	0.025594	0.117061	0.0897355	Bcl2l1/Ccl27a/Cxcl10/Cxcl14/Fgl2/Gbp2/Hc/Igtp/Irgm2/Lgals3	10	Increased	Saline. Diff vs NSCs
GO:0071320	cellular response to cAMP	10/2482	29/13775	0.025594	0.117061	0.0897355	Ahr/Ezr/Hcn2/Hcn4/Igfbp5/Itpr1/Pik3cg/Rapgef3/Slc26a6/Slc8a1	10	Increased	Saline. Diff vs NSCs
GO:0141061	disruption of cell in another organism	10/2482	29/13775	0.025594	0.117061	0.0897355	Bcl2l1/Ccl27a/Cxcl10/Cxcl14/Fgl2/Gbp2/Hc/Igtp/Irgm2/Lgals3	10	Increased	Saline. Diff vs NSCs
GO:1901385	regulation of voltage-gated calcium channel activity	10/2482	29/13775	0.025594	0.117061	0.0897355	Ahnak/Cacna1a/Cacnb4/Calm1/Dysf/Gem/Gpr35/Hpca/Oprl1/S100a1	10	Increased	Saline. Diff vs NSCs
GO:1904646	cellular response to amyloid-beta	10/2482	29/13775	0.025594	0.117061	0.0897355	Abcc1/App/Cacna1a/Cd36/Fcgr2b/Gja1/Icam1/Prnp/Tlr4/Vcam1	10	Increased	Saline. Diff vs NSCs
GO:0002694	regulation of leukocyte activation	83/2482	377/13775	0.0259455	0.11853	0.0908615	Actl6b/Adk/Adora2b/Ahr/Axl/Bcl2/Bcl6/Bcr/Bid/Cd200/Cd274/Cd38/Cd46/Cd55/Cd59a/Cd59b/Cd81/Cebpb/Clcf1/Dtx1/Dusp3/Efnb3/Ephb6/Erbb2/Fas/Fcgr2b/Fgl2/Flot2/Fn1/Foxj1/Gas6/Gpam/H2-D1/H2-M5/Hfe/Hmox1/Hspb1/Icosl/Il6st/Irf1/Irgm1/Itpkb/Jak3/Lamp1/Lax1/Lbp/Lgals3/Loxl3/Lrrk2/Mmp14/Nedd9/Nfatc2/Nppc/Nr1d1/Nr4a3/Parp3/Pawr/Pla2g5/Pld2/Plpp6/Plscr1/Plscr2/Pparg/Prnp/Rassf5/Ripor2/Sdc4/Sirpa/Slc7a2/Socs1/Spt…	83	Increased	Saline. Diff vs NSCs
GO:0006887	exocytosis	65/2482	287/13775	0.0259714	0.11853	0.0908615	Adora2b/Adra2a/Anxa2/Atp2a2/Atp9a/Bcl2l1/Bcr/Cacna1a/Cacna1e/Cacna1i/Cacnb4/Cadps/Cplx2/Erc1/Erc2/Gnao1/Hmox1/Hyal3/Itsn1/Kcnb1/Kcnq2/Lamp1/Llgl2/Lrrk2/Myh10/Myo5b/Ncs1/Nkd2/Nppc/Nr4a3/P2ry1/Pex5l/Pld2/Prkca/Prkcg/Prkn/Prrt2/Rab11fip1/Rab11fip5/Rab15/Rab27b/Rab3c/Rab3d/Rapgef4/Rimbp2/Rims1/Rph3a/S100a10/Scamp1/Sdc4/Srcin1/Steap2/Steap3/Stxbp2/Stxbp3/Syngr1/Syt1/Syt13/Syt17/Syt2/Syt5/Tpcn2/Tspan18…	65	Increased	Saline. Diff vs NSCs
GO:0001952	regulation of cell-matrix adhesion	26/2482	99/13775	0.0260407	0.118718	0.0910055	Arhgap6/Bcl2/Bcl6/Camsap3/Cd36/Cib1/Col16a1/Csf1/Dag1/Dlc1/Dusp3/Efemp2/Emp2/Fam107a/Fmn1/Gpm6b/Kdr/Macf1/Mmp14/Rras/S100a10/Sdc4/Sema3e/Thbs1/Utrn/Vcl	26	Increased	Saline. Diff vs NSCs
GO:1901652	response to peptide	76/2482	342/13775	0.0262062	0.119343	0.0914847	Abcc1/Adcy8/Adora2b/Agtrap/Aldob/Anxa5/App/Atp2a2/Bcar1/Bcar3/C1qtnf12/Cacna1a/Capn1/Cav2/Cd36/Chrna7/Cpeb1/Cpeb2/Ctsd/Dnai1/Ednra/Fcgr2b/Fosl2/Foxo1/Ghr/Gja1/Gpam/Grb10/Icam1/Irf1/Jak3/Kank1/Lpin3/Lpl/Mmp2/Myo1c/Nagk/Nfe2l2/Nfkb1/Nod1/Npr2/Nr4a1/Nr4a3/Pdk2/Pdk4/Plcd1/Pld2/Pparg/Prkca/Prnp/Ptprf/Rarres2/Scap/Scnn1a/Serpina3n/Sgcb/Slc24a4/Slc26a6/Slc2a1/Slc2a4/Slc39a14/Socs1/Socs3/Sorbs1/Sorl1/Sor…	76	Increased	Saline. Diff vs NSCs
GO:0006576	biogenic amine metabolic process	18/2482	63/13775	0.0263713	0.119813	0.0918455	Abhd4/Azin2/Comt/Cyp2d22/Ednra/Gpr37/Hdc/Hnmt/Maob/Naaa/Oaz2/Odc1/Prkn/Rnf180/Rnls/Sncb/Sult1a1/Tgfb2	18	Increased	Saline. Diff vs NSCs
GO:1904705	regulation of vascular associated smooth muscle cell proliferation	18/2482	63/13775	0.0263713	0.119813	0.0918455	Adamts1/Camk2d/Cnn1/Efemp2/Fgf2/Fgfr2/Hmox1/Igfbp5/Jun/Ldlrap1/Map3k5/Mmp2/Nr4a3/Pdgfb/Pparg/Rgs5/Tgfb3/Tpm1	18	Increased	Saline. Diff vs NSCs
GO:0030833	regulation of actin filament polymerization	29/2482	113/13775	0.0263947	0.119813	0.0918455	Add3/Avil/Baiap2/Bbs4/Capg/Capn1/Cdc42ep3/Cotl1/Cttn/Daam2/Fhod3/Fmn1/Gsn/Icam1/Kank1/Kank2/Kank4/Lmod1/Myadm/Myo1c/Pfn4/Plekhg2/Spta1/Sptb/Sptbn1/Ssh3/Tlr2/Tmod2/Tpm1	29	Increased	Saline. Diff vs NSCs
GO:0045453	bone resorption	15/2482	50/13775	0.0266351	0.120744	0.0925592	Cd38/Dlk1/Gpr137/Gpr55/Idua/Lrrk1/Nox4/Oscar/Pdk4/Prkca/Pth1r/Rab3d/S1pr1/Tns3/Tpp1	15	Increased	Saline. Diff vs NSCs
GO:0010721	negative regulation of cell development	55/2482	238/13775	0.0266857	0.120744	0.0925592	Bcl6/Casz1/Cdkn2b/Ctnna1/D130043K22Rik/Daam2/Dpysl5/Dtx1/Efnb3/Epha7/Erbb2/Fas/Fgl2/Foxj1/Fstl3/Gpr137/Gpr37l1/Gpr55/Hspb1/Id4/Idh2/Il17d/Irf1/Irgm1/Jak3/Lingo1/Loxl3/Mag/Mbp/Mt3/Nog/Nppc/Npr2/Nr1d1/Prdm16/Prtg/Rflnb/Rtn4r/S1pr3/Sema3b/Sema3c/Sema3e/Sema3f/Sema4a/Sema4d/Sema4f/Sema4g/Sema6d/Ski/Socs1/Sorl1/Tsc22d1/Tspo/Wnt5a/Zc3h12a	55	Increased	Saline. Diff vs NSCs
GO:0071496	cellular response to external stimulus	55/2482	238/13775	0.0266857	0.120744	0.0925592	Adora2b/Atf3/Atp1a1/Axl/Bag3/Bcl2/Bmp6/Cdkn2b/Cnn2/Comt/Dag1/Dnajc15/Ednra/Eif2ak2/Fam107a/Fas/Folr1/Fos/Foxo1/Gabarapl1/Gas2l1/Gas6/Habp4/Hrk/Jun/Kank2/Kcnb1/Lamp2/Lpl/Lrrk2/Map1lc3a/Map3k5/Mfsd2a/Mir208a/Nfe2l2/Nos3/Nuak1/Nuak2/Pdk2/Pdk4/Plec/Plin2/Ripor2/Rnase4/Rragd/Slc2a1/Slc38a3/Slc39a4/Srebf1/Srf/Tfeb/Tmem150c/Vcam1/Xpr1/Zc3h12a	55	Increased	Saline. Diff vs NSCs
GO:0006029	proteoglycan metabolic process	20/2482	72/13775	0.0268575	0.121262	0.0929556	Arsb/Bmp2/Chst10/Csgalnact1/Dsel/Extl1/Galns/Hs3st1/Hs3st3a1/Hs6st3/Hyal1/Idua/Man1c1/Naglu/Ndst1/Sgsh/Slc2a10/Slc35d1/Slc35d2/Sulf2	20	Increased	Saline. Diff vs NSCs
GO:2000106	regulation of leukocyte apoptotic process	20/2482	72/13775	0.0268575	0.121262	0.0929556	Axl/Bcl2/Bcl2l1/Birc7/Cd274/Efna1/Fcgr2b/Gas6/Gpam/Itpkb/Jak3/Lgals3/Nr4a3/Pik3cd/Serpinb9/Slc7a11/St3gal1/Tgfb2/Tsc22d3/Wnt5a	20	Increased	Saline. Diff vs NSCs
GO:0003007	heart morphogenesis	48/2482	204/13775	0.0271621	0.122505	0.093909	Adamts1/Ahr/Angpt1/Bmp2/Ccdc103/Ccdc39/Ccdc40/Ccn1/Cited2/Col5a1/Cpe/Dag1/Dlc1/Ednra/Efna1/Emp2/Fgfr2/Fhl2/Flna/Folr1/Gaa/Gja1/Heg1/Jun/Lrp2/Myh6/Naglu/Nfatc1/Nog/Nos3/Parva/Pkp2/Plxnd1/Rnls/Ryr1/S1pr1/Sema3c/Slc8a1/Smad6/Smo/Srf/Tgfb2/Tgfbr2/Tgfbr3/Thbs1/Tnni3/Tpm1/Wnt5a	48	Increased	Saline. Diff vs NSCs
GO:0016125	sterol metabolic process	27/2482	104/13775	0.0272639	0.122833	0.0941604	Abca2/Abca5/Abcg1/Apoe/App/Cat/Ces1f/Cyb5r3/Cyp46a1/Cyp7b1/Ephx2/Erlin2/Fgf1/Fmo5/Hsd3b7/Ldlrap1/Lpcat3/Mttp/Nfe2l1/Pmp22/Scap/Scp2/Smpd1/Soat1/Srebf1/Thrb/Tsku	27	Increased	Saline. Diff vs NSCs
GO:0062012	regulation of small molecule metabolic process	61/2482	268/13775	0.0275046	0.123785	0.0948904	Abcg1/Acacb/Acadm/Adora2b/Akr1c14/Aldob/Apoe/App/Atp2b4/Bcl2l1/Bmp2/Bmp6/C1qtnf12/Cacna1a/Cbfa2t3/Ces1f/Clcn2/Clybl/Comt/Dbi/Ephx2/Erlin2/Etfbkmt/Fgf1/Fmo1/Fmo5/Foxo1/Gk/H6pd/Hpca/Lacc1/Lonp2/Lpcat3/Mfsd2a/Mid1ip1/Nfe2l1/Nfkb1/Nln/Nos3/Nr1d1/Nr4a3/P2ry1/Pdk1/Pdk2/Pdk4/Plcd1/Pparg/Prkn/Pth1r/Rd3/Rdh10/Scap/Scp2/Slc35b4/Slc7a11/Sorbs1/Srebf1/Thrb/Tspo/Ugt1a1/Zbtb20	61	Increased	Saline. Diff vs NSCs
GO:0008154	actin polymerization or depolymerization	38/2482	156/13775	0.0277833	0.124906	0.0957497	Add3/Avil/Baiap2/Bbs4/Capg/Capn1/Catip/Cdc42ep3/Cobl/Cotl1/Cttn/Daam2/Fam107a/Fhdc1/Fhod3/Fmn1/Gsn/Icam1/Kank1/Kank2/Kank4/Lmod1/Micall2/Myadm/Myo1c/Naa80/Pfn4/Plekhg2/Pstpip1/Spta1/Sptb/Sptbn1/Ssh3/Tlr2/Tmod2/Tpm1/Ttc17/Wdr1	38	Increased	Saline. Diff vs NSCs
GO:0001960	negative regulation of cytokine-mediated signaling pathway	14/2482	46/13775	0.0280141	0.125368	0.0961038	Birc7/Ccdc3/Ecm1/Gas6/Il1r2/Il6st/Isg15/Nlrc5/Nol3/Padi2/Palm3/Peli3/Pparg/Ptprf	14	Increased	Saline. Diff vs NSCs
GO:0030517	negative regulation of axon extension	14/2482	46/13775	0.0280141	0.125368	0.0961038	D130043K22Rik/Mag/Mt3/Rtn4r/Sema3b/Sema3c/Sema3e/Sema3f/Sema4a/Sema4d/Sema4f/Sema4g/Sema6d/Wnt5a	14	Increased	Saline. Diff vs NSCs
GO:0034205	amyloid-beta formation	14/2482	46/13775	0.0280141	0.125368	0.0961038	Abca2/Abcg1/Aph1c/Apoe/Chrna7/Clu/Efna1/Ifngr1/Ntrk2/Prnp/Psen2/Rtn1/Sorl1/Spon1	14	Increased	Saline. Diff vs NSCs
GO:0050432	catecholamine secretion	14/2482	46/13775	0.0280141	0.125368	0.0961038	Adora2b/Cadps/Chrna7/Kcnb1/P2ry1/Pcp4/Pink1/Plcd1/Syt1/Syt13/Syt17/Syt2/Syt5/Tgm2	14	Increased	Saline. Diff vs NSCs
GO:0006821	chloride transport	17/2482	59/13775	0.0280644	0.125368	0.0961038	Ano4/Clcn2/Gabra3/Gabra4/Gabrb1/Gabrb2/Gabrb3/Gabrg2/Gabrg3/Slc12a5/Slc12a7/Slc12a8/Slc12a9/Slc1a3/Slc26a1/Slc26a6/Tspo	17	Increased	Saline. Diff vs NSCs
GO:0042102	positive regulation of T cell proliferation	17/2482	59/13775	0.0280644	0.125368	0.0961038	Adk/Cd274/Cd46/Cd55/Cd59a/Cd59b/Cd81/Gpam/H2-D1/H2-M5/Icosl/Il6st/Irgm1/Jak3/Spta1/Tgfbr2/Vcam1	17	Increased	Saline. Diff vs NSCs
GO:0072073	kidney epithelium development	28/2482	109/13775	0.0284132	0.126792	0.097195	Adamts16/Bcl2/Bmp2/Cat/Ednra/Epha7/Fgf1/Fgf2/Fgfr1/Fgfr2/Fmn1/Hs3st3a1/Irx2/Kank2/Kif26b/Klhl3/Lamb2/Lgr4/Myo1e/Nog/Npnt/Pdgfb/Pgf/Prom1/Smad6/Smad9/Smo/Tmem59l	28	Increased	Saline. Diff vs NSCs
GO:0071675	regulation of mononuclear cell migration	19/2482	68/13775	0.0287227	0.128038	0.09815	App/Cd200/Cd99l2/Csf1/Cxcl10/Cxcl14/Ecm1/Gas6/Lgals3/Lrch1/Nbl1/Nedd9/Padi2/Pdgfd/Pla2g7/Rarres2/Ripor2/Thbs1/Wnt5a	19	Increased	Saline. Diff vs NSCs
GO:0034620	cellular response to unfolded protein	21/2482	77/13775	0.028833	0.128258	0.0983191	Amfr/Atf3/Bag3/Casp12/Creb3l1/Dnajc3/Eif2ak2/Ficd/Hspb8/Igtp/Nfe2l2/Optn/Os9/Pacrg/Parp16/Pmp22/Ppp1r15a/Rhbdd1/Tmbim6/Tmtc4/Wfs1	21	Increased	Saline. Diff vs NSCs
GO:0046889	positive regulation of lipid biosynthetic process	21/2482	77/13775	0.028833	0.128258	0.0983191	Abcg1/Acsl3/Adora2b/Apoe/Bmp6/Capn2/Ccdc3/Ccn1/Crebl2/Dbi/Fgf1/Gpam/Mfsd2a/Mid1ip1/Nr1d1/Rdh10/Scap/Scp2/Sorbs1/Srebf1/Zbtb20	21	Increased	Saline. Diff vs NSCs
GO:0002181	cytoplasmic translation	77/996	138/13775	1.23682e-51	4.81245e-48	4.81245e-48	Eef2/Eif4a1/Fmr1/Rpl11/Rpl12/Rpl13/Rpl13a/Rpl14/Rpl17/Rpl18/Rpl18a/Rpl19/Rpl21/Rpl22l1/Rpl23/Rpl23a/Rpl24/Rpl26/Rpl27/Rpl27a/Rpl28/Rpl29/Rpl3/Rpl30/Rpl31/Rpl32/Rpl34/Rpl35a/Rpl36/Rpl36-ps12/Rpl36a/Rpl37a/Rpl39/Rpl4/Rpl5/Rpl6/Rpl6l/Rpl7/Rpl7a/Rpl8/Rpl9/Rplp0/Rplp1/Rplp2/Rps10/Rps11/Rps12/Rps13/Rps15/Rps15a/Rps16/Rps17/Rps18/Rps19/Rps2/Rps20/Rps21/Rps23/Rps24/Rps25/Rps26/Rps27a/Rps28/Rps29/Rps3/Rps…	77	Decreased	Saline. Diff vs NSCs
GO:0140241	translation at synapse	43/996	48/13775	4.51137e-44	5.85125e-41	5.85125e-41	Eef2/Rpl10/Rpl12/Rpl13/Rpl13a/Rpl14/Rpl17/Rpl23/Rpl23a/Rpl24/Rpl26/Rpl27/Rpl27a/Rpl28/Rpl29/Rpl32/Rpl34/Rpl35/Rpl35a/Rpl36/Rpl36a/Rpl37/Rpl37a/Rpl4/Rpl5/Rpl6/Rpl7/Rpl7a/Rpl8/Rpl9/Rplp2/Rps10/Rps11/Rps12/Rps15a/Rps16/Rps24/Rps26/Rps27/Rps27a/Rps28/Rps5/Uba52	43	Decreased	Saline. Diff vs NSCs
GO:0140242	translation at postsynapse	43/996	48/13775	4.51137e-44	5.85125e-41	5.85125e-41	Eef2/Rpl10/Rpl12/Rpl13/Rpl13a/Rpl14/Rpl17/Rpl23/Rpl23a/Rpl24/Rpl26/Rpl27/Rpl27a/Rpl28/Rpl29/Rpl32/Rpl34/Rpl35/Rpl35a/Rpl36/Rpl36a/Rpl37/Rpl37a/Rpl4/Rpl5/Rpl6/Rpl7/Rpl7a/Rpl8/Rpl9/Rplp2/Rps10/Rps11/Rps12/Rps15a/Rps16/Rps24/Rps26/Rps27/Rps27a/Rps28/Rps5/Uba52	43	Decreased	Saline. Diff vs NSCs
GO:0140236	translation at presynapse	42/996	47/13775	5.8168e-43	5.6583e-40	5.6583e-40	Rpl10/Rpl12/Rpl13/Rpl13a/Rpl14/Rpl17/Rpl23/Rpl23a/Rpl24/Rpl26/Rpl27/Rpl27a/Rpl28/Rpl29/Rpl32/Rpl34/Rpl35/Rpl35a/Rpl36/Rpl36a/Rpl37/Rpl37a/Rpl4/Rpl5/Rpl6/Rpl7/Rpl7a/Rpl8/Rpl9/Rplp2/Rps10/Rps11/Rps12/Rps15a/Rps16/Rps24/Rps26/Rps27/Rps27a/Rps28/Rps5/Uba52	42	Decreased	Saline. Diff vs NSCs
GO:0022613	ribonucleoprotein complex biogenesis	67/996	425/13775	8.99339e-10	6.99866e-07	6.99866e-07	Chd7/Cpsf6/Dis3/Eri1/Gemin6/Imp3/Lsm2/Lsm4/Malsu1/Nop53/Nopchap1/Npm1/Npm3/Nsa2/Pop5/Ptbp2/Rpl10/Rpl11/Rpl13a/Rpl14/Rpl23a/Rpl24/Rpl26/Rpl27/Rpl35/Rpl35a/Rpl5/Rpl6/Rpl7/Rpl7a/Rpl7l1/Rplp0/Rps11/Rps12/Rps13/Rps15/Rps15a/Rps16/Rps17/Rps19/Rps21/Rps23/Rps24/Rps25/Rps27/Rps27l/Rps27rt/Rps28/Rps3a1/Rps5/Rps6/Rps6-ps4/Rps7/Rps8/Rps9/Rpsa/Rpusd2/Shq1/Smn1/Snrpe/Snrpert/Snrpf/Snrpg/Srsf1/Suv39h1/Wdr12/Wd…	67	Decreased	Saline. Diff vs NSCs
GO:0042254	ribosome biogenesis	54/996	310/13775	1.10538e-09	7.1684e-07	7.1684e-07	Chd7/Dis3/Eri1/Imp3/Malsu1/Nop53/Npm1/Npm3/Nsa2/Pop5/Rpl10/Rpl11/Rpl14/Rpl23a/Rpl24/Rpl26/Rpl27/Rpl35/Rpl35a/Rpl5/Rpl6/Rpl7/Rpl7a/Rpl7l1/Rplp0/Rps11/Rps12/Rps13/Rps15/Rps15a/Rps16/Rps17/Rps19/Rps21/Rps23/Rps24/Rps25/Rps27/Rps27l/Rps27rt/Rps28/Rps3a1/Rps5/Rps6/Rps6-ps4/Rps7/Rps8/Rps9/Rpsa/Rpusd2/Shq1/Suv39h1/Wdr12/Wdr55	54	Decreased	Saline. Diff vs NSCs
GO:0042274	ribosomal small subunit biogenesis	26/996	103/13775	1.21712e-08	6.76544e-06	6.76544e-06	Imp3/Npm1/Rps11/Rps12/Rps13/Rps15/Rps15a/Rps16/Rps17/Rps19/Rps21/Rps23/Rps24/Rps25/Rps27/Rps27l/Rps27rt/Rps28/Rps3a1/Rps5/Rps6/Rps6-ps4/Rps7/Rps8/Rps9/Rpsa	26	Decreased	Saline. Diff vs NSCs
GO:0006364	rRNA processing	38/996	212/13775	1.53681e-07	7.47467e-05	7.47467e-05	Chd7/Dis3/Eri1/Imp3/Nop53/Npm1/Npm3/Nsa2/Pop5/Rpl11/Rpl14/Rpl26/Rpl27/Rpl35/Rpl35a/Rpl5/Rpl7/Rpl7a/Rpl7l1/Rps15/Rps16/Rps17/Rps19/Rps21/Rps24/Rps25/Rps27/Rps27rt/Rps28/Rps6/Rps6-ps4/Rps7/Rps8/Rpusd2/Shq1/Suv39h1/Wdr12/Wdr55	38	Decreased	Saline. Diff vs NSCs
GO:0042255	ribosome assembly	18/996	64/13775	3.7266e-07	0.000161113	0.000161113	Nop53/Rpl10/Rpl11/Rpl23a/Rpl24/Rpl5/Rpl6/Rplp0/Rps15/Rps19/Rps25/Rps27/Rps27l/Rps28/Rps5/Rps6/Rps6-ps4/Rpsa	18	Decreased	Saline. Diff vs NSCs
GO:0042273	ribosomal large subunit biogenesis	19/996	71/13775	4.17336e-07	0.000162385	0.000162385	Malsu1/Nop53/Npm1/Nsa2/Rpl10/Rpl11/Rpl14/Rpl23a/Rpl24/Rpl26/Rpl35/Rpl35a/Rpl5/Rpl6/Rpl7/Rpl7a/Rpl7l1/Rplp0/Wdr12	19	Decreased	Saline. Diff vs NSCs
GO:0016072	rRNA metabolic process	40/996	239/13775	4.80772e-07	0.000170062	0.000170062	Chd7/Dis3/Eri1/Imp3/Nop53/Npm1/Npm3/Nsa2/Polr1b/Pop5/Rpl11/Rpl14/Rpl26/Rpl27/Rpl35/Rpl35a/Rpl5/Rpl7/Rpl7a/Rpl7l1/Rps15/Rps16/Rps17/Rps19/Rps21/Rps24/Rps25/Rps27/Rps27rt/Rps28/Rps6/Rps6-ps4/Rps7/Rps8/Rpusd2/Shq1/Suv39h1/Top1/Wdr12/Wdr55	40	Decreased	Saline. Diff vs NSCs
GO:0022618	protein-RNA complex assembly	32/996	171/13775	5.4031e-07	0.000175195	0.000175195	Cpsf6/Gemin6/Lsm2/Lsm4/Nop53/Nopchap1/Ptbp2/Rpl10/Rpl11/Rpl13a/Rpl23a/Rpl24/Rpl5/Rpl6/Rplp0/Rps15/Rps19/Rps25/Rps27/Rps27l/Rps28/Rps5/Rps6/Rps6-ps4/Rpsa/Shq1/Smn1/Snrpe/Snrpert/Snrpf/Snrpg/Srsf1	32	Decreased	Saline. Diff vs NSCs
GO:0000028	ribosomal small subunit assembly	10/996	21/13775	6.31018e-07	0.000188868	0.000188868	Rps15/Rps19/Rps25/Rps27/Rps27l/Rps28/Rps5/Rps6/Rps6-ps4/Rpsa	10	Decreased	Saline. Diff vs NSCs
GO:0071826	protein-RNA complex organization	32/996	179/13775	1.54293e-06	0.000428825	0.000428825	Cpsf6/Gemin6/Lsm2/Lsm4/Nop53/Nopchap1/Ptbp2/Rpl10/Rpl11/Rpl13a/Rpl23a/Rpl24/Rpl5/Rpl6/Rplp0/Rps15/Rps19/Rps25/Rps27/Rps27l/Rps28/Rps5/Rps6/Rps6-ps4/Rpsa/Shq1/Smn1/Snrpe/Snrpert/Snrpf/Snrpg/Srsf1	32	Decreased	Saline. Diff vs NSCs
GO:0140694	non-membrane-bounded organelle assembly	49/996	348/13775	4.94603e-06	0.001283	0.001283	Actc1/Arhgef2/Cep192/Cep295/Cep72/Cep85/Cnot6/Fmr1/Fscn1/Gpsm2/Haus1/Haus3/Haus4/Haus6/Hdac2/Lsm4/Mdm1/Nop53/Npm1/Poc1b/Rcc1/Rpl10/Rpl11/Rpl23a/Rpl24/Rpl5/Rpl6/Rplp0/Rps15/Rps19/Rps23/Rps25/Rps27/Rps27l/Rps28/Rps3/Rps5/Rps6/Rps6-ps4/Rpsa/Rttn/Sass6/Septin1/Six4/Snhg15/Spag5/Synpo2l/Tia1/Wnk3	49	Decreased	Saline. Diff vs NSCs
GO:1901798	positive regulation of signal transduction by p53 class mediator	10/996	29/13775	2.10039e-05	0.00510789	0.00510789	Rpl11/Rpl23/Rpl26/Rpl37/Rpl37rt/Rps15/Rps20/Rps7/Spred2/Zfp385a	10	Decreased	Saline. Diff vs NSCs
GO:0034470	ncRNA processing	48/996	384/13775	0.000135257	0.0309579	0.0309579	Alkbh8/Chd7/Dis3/Eri1/Gtpbp3/Imp3/Ints7/Larp7/Nop53/Npm1/Npm3/Nsa2/Pop1/Pop5/Pus10/Rnf113a1/Rpl11/Rpl14/Rpl26/Rpl27/Rpl35/Rpl35a/Rpl5/Rpl7/Rpl7a/Rpl7l1/Rps15/Rps16/Rps17/Rps19/Rps21/Rps24/Rps25/Rps27/Rps27rt/Rps28/Rps6/Rps6-ps4/Rps7/Rps8/Rpusd2/Shq1/Suv39h1/Trmo/Trmt10a/Trub2/Wdr12/Wdr55	48	Decreased	Saline. Diff vs NSCs
GO:0006310	DNA recombination	37/996	277/13775	0.000209415	0.0452685	0.0452685	Actl6a/Apex1/Cenps/Cyren/Ezh2/Fancm/Foxp3/Gen1/H1f0/H1f10/H1f3/H2ax/Helq/Hfm1/Mbtd1/Mcm7/Mcmdc2/Nhej1/Nsd2/Palb2/Parp1/Pot1b/Prdm9/Rad21/Rad51b/Rad51c/Rbbp8/Rev3l/Rhno1/Rpa3/Rtel1/Spo11/Usp51/Xrcc2/Zcwpw1/Zfp365/Zranb3	37	Decreased	Saline. Diff vs NSCs
GO:0000027	ribosomal large subunit assembly	8/996	25/13775	0.000258665	0.0529718	0.0529718	Nop53/Rpl10/Rpl11/Rpl23a/Rpl24/Rpl5/Rpl6/Rplp0	8	Decreased	Saline. Diff vs NSCs
GO:1902751	positive regulation of cell cycle G2/M phase transition	9/996	32/13775	0.000319678	0.0621934	0.0621934	Cdc25a/Cdc25b/Cdk4/Lmnb1/Npm1/Rad51b/Rad51c/Rcc2/Rrm1	9	Decreased	Saline. Diff vs NSCs
GO:0030857	negative regulation of epithelial cell differentiation	10/996	39/13775	0.000343266	0.0636022	0.0636022	Dll1/Ezh2/Fst/Hes1/Hes5/Jag1/Mir7-1/Spred2/Spred3/Zeb1	10	Decreased	Saline. Diff vs NSCs
