# Supplementary material for: Maternal immune activation imprints translational dysregulation and differential MAP2 phosphorylation in descendant neural stem cells
Source: Mol Psychiatry. 2025 Feb 3;30(7):2994–3007. doi: 10.1038/s41380-025-02905-5 (PMC12185331; doi:10.1038/s41380-025-02905-5)
Supplement: Supplementary file 3 — Supplementary Table 1B [file 41380_2025_2905_MOESM3_ESM.xlsx]

## Sheet: Supplementary_Table_1B
ID	Description	GeneRatio	BgRatio	pvalue	p.adjust	qvalue	geneID	Count	effect	cell.line
GO:0003341	cilium movement	89/2914	147/13775	2.42868e-25	1.03972e-21	8.23962e-22	Anxa5/Aqp4/Armc2/Atp2b4/Bbs1/Bbs2/Bbs4/Cacna1e/Camsap3/Catsperd/Catspere2/Ccdc103/Ccdc39/Ccdc40/Ccdc65/Celf3/Celsr2/Cfap206/Cfap221/Cfap298/Cfap43/Cfap44/Cfap45/Cfap47/Cfap52/Cfap54/Cfap61/Cfap69/Cfap70/Daw1/Ddx4/Dnaaf4/Dnaaf5/Dnah1/Dnah10/Dnah12/Dnah2/Dnah5/Dnah6/Dnah7b/Dnah7c/Dnah9/Dnai1/Dnai2/Dnai3/Dnai4/Dnali1/Dpcd/Drc1/Drc7/Enkur/Eno4/Gas2l2/Gas8/Ift81/Insl6/Iqcg/Katnip/Kif27/Kif9/Meig1/Met/…	89	Increased	Poly I:C. Diff vs NSCs
GO:0035082	axoneme assembly	53/2914	78/13775	6.76643e-19	1.42808e-15	1.13173e-15	Armc2/Bbs2/Ccdc103/Ccdc39/Ccdc40/Ccdc65/Cfap206/Cfap43/Cfap44/Cfap47/Cfap69/Cfap91/Daw1/Dcx/Dnaaf3/Dnaaf4/Dnaaf5/Dnah1/Dnah2/Dnah5/Dnah7b/Dnah7c/Dnai1/Dnai2/Dnai3/Dnai4/Dnajb13/Dnal1/Drc1/Drc7/Foxj1/Gas8/Ift46/Iqcg/Lrguk/Meig1/Odad1/Odad3/Odad4/Pierce1/Pierce2/Rsph1/Rsph4a/Rsph9/Spaca9/Spag1/Spag6l/Spef2/Stk36/Tbc1d32/Ttc12/Ulk4/Zmynd10	53	Increased	Poly I:C. Diff vs NSCs
GO:0001539	cilium or flagellum-dependent cell motility	68/2914	116/13775	1.33434e-18	1.42808e-15	1.13173e-15	Anxa5/Armc2/Atp2b4/Bbs1/Bbs2/Bbs4/Cacna1e/Catsperd/Catspere2/Ccdc39/Ccdc40/Ccdc65/Celf3/Cfap206/Cfap221/Cfap43/Cfap44/Cfap45/Cfap47/Cfap52/Cfap54/Cfap61/Cfap69/Ddx4/Dnah1/Dnah10/Dnah12/Dnah2/Dnah5/Dnah6/Dnah7b/Dnah7c/Dnah9/Dnai1/Dnai3/Dpcd/Drc1/Drc7/Efhc1/Enkur/Eno4/Gas2l2/Gas8/Ift46/Ift81/Insl6/Iqcg/Kif9/Meig1/Met/Nsun7/Odad3/Pfn4/Pltp/Rfx3/Rsph4a/Rsph9/Spag6l/Spata33/Spef2/Tacr1/Tekt1/Tekt4/Tek…	68	Increased	Poly I:C. Diff vs NSCs
GO:0060285	cilium-dependent cell motility	68/2914	116/13775	1.33434e-18	1.42808e-15	1.13173e-15	Anxa5/Armc2/Atp2b4/Bbs1/Bbs2/Bbs4/Cacna1e/Catsperd/Catspere2/Ccdc39/Ccdc40/Ccdc65/Celf3/Cfap206/Cfap221/Cfap43/Cfap44/Cfap45/Cfap47/Cfap52/Cfap54/Cfap61/Cfap69/Ddx4/Dnah1/Dnah10/Dnah12/Dnah2/Dnah5/Dnah6/Dnah7b/Dnah7c/Dnah9/Dnai1/Dnai3/Dpcd/Drc1/Drc7/Efhc1/Enkur/Eno4/Gas2l2/Gas8/Ift46/Ift81/Insl6/Iqcg/Kif9/Meig1/Met/Nsun7/Odad3/Pfn4/Pltp/Rfx3/Rsph4a/Rsph9/Spag6l/Spata33/Spef2/Tacr1/Tekt1/Tekt4/Tek…	68	Increased	Poly I:C. Diff vs NSCs
GO:0060294	cilium movement involved in cell motility	63/2914	110/13775	1.21692e-16	1.04193e-13	8.25712e-14	Anxa5/Armc2/Atp2b4/Bbs1/Bbs2/Bbs4/Cacna1e/Catsperd/Catspere2/Ccdc39/Ccdc40/Celf3/Cfap206/Cfap221/Cfap43/Cfap44/Cfap45/Cfap47/Cfap52/Cfap54/Cfap61/Cfap69/Ddx4/Dnah1/Dnah10/Dnah12/Dnah2/Dnah5/Dnah6/Dnah7b/Dnah7c/Dnah9/Dnai1/Dnai3/Dpcd/Drc7/Enkur/Eno4/Gas2l2/Gas8/Ift81/Insl6/Iqcg/Kif9/Meig1/Met/Nsun7/Odad3/Pfn4/Pltp/Rsph4a/Rsph9/Spag6l/Spata33/Spef2/Tacr1/Tekt1/Tekt4/Tekt5/Ttc12/Ttc21a/Ttll3/Ttll8	63	Increased	Poly I:C. Diff vs NSCs
GO:0007018	microtubule-based movement	137/2914	343/13775	9.8519e-16	7.02933e-13	5.57064e-13	Agbl4/Ank3/Anxa5/Ap3b2/App/Aqp4/Armc2/Atp2b4/Bbs1/Bbs12/Bbs2/Bbs4/Bicdl1/Bloc1s1/Cacna1e/Caly/Camsap3/Catsperd/Catspere2/Ccdc103/Ccdc39/Ccdc40/Ccdc65/Celf3/Celsr2/Cfap206/Cfap221/Cfap298/Cfap43/Cfap44/Cfap45/Cfap47/Cfap52/Cfap54/Cfap61/Cfap69/Cfap70/Cln3/Daw1/Ddx4/Dlg2/Dnaaf4/Dnaaf5/Dnah1/Dnah10/Dnah12/Dnah2/Dnah5/Dnah6/Dnah7b/Dnah7c/Dnah9/Dnai1/Dnai2/Dnai3/Dnai4/Dnali1/Dpcd/Drc1/Drc7/Dst/Dync2i2…	137	Increased	Poly I:C. Diff vs NSCs
GO:0001578	microtubule bundle formation	60/2914	108/13775	4.45792e-15	2.72634e-12	2.16058e-12	Armc2/Bbs2/Capn6/Ccdc103/Ccdc39/Ccdc40/Ccdc65/Cfap206/Cfap43/Cfap44/Cfap47/Cfap69/Cfap91/Daw1/Dcx/Dnaaf3/Dnaaf4/Dnaaf5/Dnah1/Dnah2/Dnah5/Dnah7b/Dnah7c/Dnai1/Dnai2/Dnai3/Dnai4/Dnajb13/Dnal1/Drc1/Drc7/Foxj1/Gas2l1/Gas2l2/Gas8/Ift46/Iqcg/Lrguk/Map1b/Map7/Meig1/Mtcl1/Odad1/Odad3/Odad4/Pierce1/Pierce2/Rsph1/Rsph4a/Rsph9/Spaca9/Spag1/Spag6l/Spef2/Stk36/Tbc1d32/Tppp3/Ttc12/Ulk4/Zmynd10	60	Increased	Poly I:C. Diff vs NSCs
GO:0006858	extracellular transport	30/2914	38/13775	4.09277e-14	2.19014e-11	1.73566e-11	Aqp4/Arrdc1/Ccdc103/Ccdc39/Ccdc40/Cfap221/Cfap43/Cfap45/Cfap54/Daw1/Dnaaf4/Dnah1/Dnah5/Dnah9/Dnai1/Dpcd/Gas8/Katnip/Kif27/Nme5/Nme7/Odad3/Odad4/Rfx3/Rsph4a/Spag6l/Spef2/Stk36/Ulk4/Wwp2	30	Increased	Poly I:C. Diff vs NSCs
GO:0003351	epithelial cilium movement involved in extracellular fluid movement	28/2914	35/13775	1.60744e-13	7.64608e-11	6.05941e-11	Aqp4/Ccdc103/Ccdc39/Ccdc40/Cfap221/Cfap43/Cfap45/Cfap54/Daw1/Dnaaf4/Dnah1/Dnah5/Dnah9/Dnai1/Dpcd/Gas8/Katnip/Kif27/Nme5/Nme7/Odad3/Odad4/Rfx3/Rsph4a/Spag6l/Spef2/Stk36/Ulk4	28	Increased	Poly I:C. Diff vs NSCs
GO:0042391	regulation of membrane potential	130/2914	354/13775	7.39592e-12	3.16619e-09	2.50916e-09	Adora1/Adra1a/Adrb1/Agt/Ank2/Ank3/App/Asic2/Atp1a1/Atp1b1/Atp1b2/Atxn1/B2m/Baiap2/Bcl2/Bcl2l1/Begain/Bid/Bnip3/Cacna1a/Cacna1d/Cacna1i/Cacnb4/Cacng2/Camk2d/Casq2/Cav1/Celf4/Chchd10/Chrnb1/Chrnb2/Cldn19/Cln3/Cntf/Cntnap1/Cntnap2/Ctnna3/Dcdc2a/Dmpk/Fgf12/Fhl1/Fkbp1b/Flna/Fxyd1/Gabra3/Gabra4/Gabrb1/Gabrb2/Gabrb3/Gabrg2/Gclc/Gja1/Gpr35/Gpr88/Grik3/Grin2b/Grin2d/Grip2/Hcn2/Hcn4/Igsf11/Insyn2a/Insyn2b/…	130	Increased	Poly I:C. Diff vs NSCs
GO:0070286	axonemal dynein complex assembly	25/2914	32/13775	8.73608e-12	3.39992e-09	2.69439e-09	Ccdc103/Ccdc39/Ccdc40/Ccdc65/Daw1/Dnaaf3/Dnaaf4/Dnaaf5/Dnah1/Dnah2/Dnah5/Dnah7b/Dnah7c/Dnai1/Dnai2/Dnai3/Dnai4/Dnal1/Drc1/Odad1/Odad3/Odad4/Spag1/Ttc12/Zmynd10	25	Increased	Poly I:C. Diff vs NSCs
GO:0097722	sperm motility	48/2914	91/13775	2.97812e-11	1.06244e-08	8.41972e-09	Anxa5/Armc2/Atp2b4/Bbs2/Cacna1e/Catsperd/Catspere2/Ccdc39/Ccdc40/Celf3/Cfap206/Cfap221/Cfap43/Cfap44/Cfap45/Cfap47/Cfap52/Cfap54/Cfap61/Cfap69/Ddx4/Dnah1/Dnah5/Dnai1/Dpcd/Drc7/Enkur/Eno4/Gas8/Ift81/Insl6/Iqcg/Kif9/Meig1/Met/Nsun7/Odad3/Pfn4/Pltp/Spag6l/Spata33/Spef2/Tacr1/Ttc12/Ttc21a/Ttll3/Ttll8/Zmynd10	48	Increased	Poly I:C. Diff vs NSCs
GO:0030317	flagellated sperm motility	47/2914	89/13775	4.52797e-11	1.49109e-08	1.18167e-08	Anxa5/Armc2/Atp2b4/Bbs2/Cacna1e/Catsperd/Catspere2/Ccdc39/Ccdc40/Celf3/Cfap206/Cfap221/Cfap43/Cfap44/Cfap45/Cfap47/Cfap52/Cfap54/Cfap61/Cfap69/Ddx4/Dnah1/Dnah5/Dnai1/Dpcd/Drc7/Enkur/Eno4/Gas8/Ift81/Insl6/Iqcg/Kif9/Meig1/Met/Nsun7/Odad3/Pfn4/Pltp/Spag6l/Spata33/Spef2/Tacr1/Ttc12/Ttc21a/Ttll3/Ttll8	47	Increased	Poly I:C. Diff vs NSCs
GO:0044782	cilium organization	128/2914	359/13775	1.06352e-10	3.25208e-08	2.57723e-08	Abcc4/Ablim1/Adamts16/Armc2/Armc9/Avil/B9d1/Bbs1/Bbs12/Bbs2/Bbs4/Catip/Ccdc103/Ccdc113/Ccdc13/Ccdc39/Ccdc40/Ccdc57/Ccdc65/Ccdc96/Celsr2/Cfap126/Cfap161/Cfap206/Cfap221/Cfap298/Cfap410/Cfap43/Cfap44/Cfap47/Cfap54/Cfap61/Cfap69/Cfap70/Cfap91/Daw1/Dcdc2a/Dcx/Dnaaf3/Dnaaf4/Dnaaf5/Dnah1/Dnah2/Dnah5/Dnah7b/Dnah7c/Dnai1/Dnai2/Dnai3/Dnai4/Dnajb13/Dnal1/Drc1/Drc7/Dync2i2/Dync2li1/Dzip1l/Ehd2/Eno4/Erich3/F…	128	Increased	Poly I:C. Diff vs NSCs
GO:0007186	G protein-coupled receptor signaling pathway	131/2914	375/13775	3.04872e-10	8.70106e-08	6.89547e-08	Abca1/Ackr1/Ackr4/Adgra1/Adgre5/Adgrg3/Adora1/Adora2b/Adra1a/Adra1d/Adra2a/Adrb1/Agt/Agtrap/Akr1c14/Anxa7/Aplp1/Apoe/App/Arrb1/Atp2b4/Bcar1/Bcar3/C3/Cacna1d/Cav1/Cckbr/Celsr2/Crtc3/Cxcl10/Cxcr4/Dnm1/Ecrg4/Ednra/Entpd2/Ezr/Flna/Fzd6/Fzd8/Gas2l2/Gnal/Gnao1/Gnaz/Gng4/Gpr12/Gpr149/Gpr156/Gpr157/Gpr158/Gpr26/Gpr27/Gpr35/Gpr37l1/Gpr45/Gpr55/Gpr75/Gpr88/Gprasp1/Gprc5b/Gprc5c/Grik3/Grk4/Hrh3/Inpp5a/Inpp5…	131	Increased	Poly I:C. Diff vs NSCs
GO:0031589	cell-substrate adhesion	104/2914	282/13775	7.12247e-10	1.90571e-07	1.51025e-07	Actn1/Actn4/Adamts9/Agt/Ajuba/Akip1/Angpt1/Arhgap6/Atp1b2/Axl/Bcam/Bcar1/Bcl2/Bcl6/Bcr/Camsap3/Cass4/Ccdc80/Ccn1/Ccn2/Cd63/Cib1/Cntn2/Col16a1/Col5a3/Col8a1/Coro1a/Csf1/Cttn/Dlc1/Dmtn/Dock5/Dusp3/Ecm2/Efemp2/Efna1/Emp2/Epdr1/Epha3/Fam107a/Flna/Fmn1/Fn1/Gas6/Gcnt2/Gpm6b/Itga1/Itga2b/Itga3/Itga7/Itga9/Itgb4/Itgb5/Kank1/Kdr/L1cam/Lamb2/Lamc2/Lrp1/Macf1/Meltf/Mia/Micall2/Mmp14/Myadm/Ndnf/Nedd9/Nid1/Ni…	104	Increased	Poly I:C. Diff vs NSCs
GO:0030198	extracellular matrix organization	87/2914	224/13775	9.38557e-10	2.11472e-07	1.67588e-07	Adamts1/Adamts15/Adamts16/Adamts20/Adamts9/Adamtsl1/Adamtsl4/Aebp1/Agt/Anxa2/Apbb1/Aplp1/App/Bmp2/Cav1/Cav2/Ccdc80/Ccn1/Ccn2/Chadl/Col11a2/Col16a1/Col22a1/Col23a1/Col27a1/Col2a1/Col4a1/Col4a2/Col4a4/Col4a5/Col4a6/Col5a1/Col5a3/Col8a1/Col8a2/Col9a1/Col9a2/Creb3l1/Csgalnact1/Cst3/Cyp1b1/Ecm2/Efemp2/Fbln5/Flot1/Fn1/Gfap/Gpm6b/Idua/Kif9/Lamb2/Lgals3/Loxl2/Loxl3/Matn2/Matn3/Matn4/Meltf/Mia/Mmp11/Mmp14…	87	Increased	Poly I:C. Diff vs NSCs
GO:0043062	extracellular structure organization	87/2914	224/13775	9.38557e-10	2.11472e-07	1.67588e-07	Adamts1/Adamts15/Adamts16/Adamts20/Adamts9/Adamtsl1/Adamtsl4/Aebp1/Agt/Anxa2/Apbb1/Aplp1/App/Bmp2/Cav1/Cav2/Ccdc80/Ccn1/Ccn2/Chadl/Col11a2/Col16a1/Col22a1/Col23a1/Col27a1/Col2a1/Col4a1/Col4a2/Col4a4/Col4a5/Col4a6/Col5a1/Col5a3/Col8a1/Col8a2/Col9a1/Col9a2/Creb3l1/Csgalnact1/Cst3/Cyp1b1/Ecm2/Efemp2/Fbln5/Flot1/Fn1/Gfap/Gpm6b/Idua/Kif9/Lamb2/Lgals3/Loxl2/Loxl3/Matn2/Matn3/Matn4/Meltf/Mia/Mmp11/Mmp14…	87	Increased	Poly I:C. Diff vs NSCs
GO:0045229	external encapsulating structure organization	87/2914	224/13775	9.38557e-10	2.11472e-07	1.67588e-07	Adamts1/Adamts15/Adamts16/Adamts20/Adamts9/Adamtsl1/Adamtsl4/Aebp1/Agt/Anxa2/Apbb1/Aplp1/App/Bmp2/Cav1/Cav2/Ccdc80/Ccn1/Ccn2/Chadl/Col11a2/Col16a1/Col22a1/Col23a1/Col27a1/Col2a1/Col4a1/Col4a2/Col4a4/Col4a5/Col4a6/Col5a1/Col5a3/Col8a1/Col8a2/Col9a1/Col9a2/Creb3l1/Csgalnact1/Cst3/Cyp1b1/Ecm2/Efemp2/Fbln5/Flot1/Fn1/Gfap/Gpm6b/Idua/Kif9/Lamb2/Lgals3/Loxl2/Loxl3/Matn2/Matn3/Matn4/Meltf/Mia/Mmp11/Mmp14…	87	Increased	Poly I:C. Diff vs NSCs
GO:0003352	regulation of cilium movement	18/2914	22/13775	2.07664e-09	4.44504e-07	3.52263e-07	Anxa5/Bbs1/Bbs2/Bbs4/Ccdc39/Ccdc40/Ccdc65/Cfap206/Cfap298/Cfap43/Cfap45/Cfap69/Drc1/Gas2l2/Kif9/Rsph4a/Spag6l/Tacr1	18	Increased	Poly I:C. Diff vs NSCs
GO:0043269	regulation of monoatomic ion transport	139/2914	416/13775	2.62703e-09	5.35539e-07	4.24407e-07	1810037I17Rik/Adora1/Adrb1/Agt/Ahnak/Ahr/Amigo1/Ank2/Ank3/App/Asic2/Atp1a1/Atp1b1/Atp1b2/Atp2b2/Atp2b4/B2m/Bcl2/Cacna1a/Cacna1d/Cacna1e/Cacna2d2/Cacna2d3/Cacnb1/Cacnb4/Cacng2/Cacng6/Camk2d/Capn3/Casq1/Casq2/Cav1/Cd63/Clcn2/Cldn10/Coro1a/Cracr2b/Cxcl10/Cxcr4/Dbi/Dmpk/Dpp10/Dysf/Ednra/Efhb/Fgf11/Fgf12/Fhl1/Fkbp1b/Flna/Fxyd1/Fxyd3/Fxyd7/Gem/Gja1/Gjc2/Gnao1/Gpr35/Grin2d/Hcn2/Hcn4/Hecw2/Hfe/Hk1/Hrh3/H…	139	Increased	Poly I:C. Diff vs NSCs
GO:0060271	cilium assembly	117/2914	335/13775	2.76954e-09	5.38927e-07	4.27092e-07	Abcc4/Ablim1/Adamts16/Armc2/Armc9/Avil/B9d1/Bbs1/Bbs2/Bbs4/Ccdc103/Ccdc113/Ccdc13/Ccdc39/Ccdc40/Ccdc57/Ccdc65/Ccdc96/Celsr2/Cfap161/Cfap206/Cfap221/Cfap298/Cfap410/Cfap43/Cfap44/Cfap47/Cfap54/Cfap61/Cfap69/Cfap70/Cfap91/Daw1/Dcdc2a/Dcx/Dnaaf3/Dnaaf4/Dnaaf5/Dnah1/Dnah2/Dnah5/Dnah7b/Dnah7c/Dnai1/Dnai2/Dnai3/Dnai4/Dnajb13/Dnal1/Drc1/Drc7/Dync2i2/Dync2li1/Dzip1l/Ehd2/Erich3/Fam161a/Fhdc1/Flna/Foxj1/G…	117	Increased	Poly I:C. Diff vs NSCs
GO:0044057	regulation of system process	141/2914	426/13775	4.06454e-09	7.56535e-07	5.99544e-07	Add3/Adk/Adora1/Adora2b/Adra1a/Adra1d/Adra2a/Adrb1/Agt/Ahr/Ank2/Apoe/App/Aqp1/Asic2/Atp1a1/Atp1b1/Atp2b4/Baiap2/Begain/Bmp6/Cacna1d/Cacna1e/Cacnb1/Camk2d/Camk2g/Casq1/Casq2/Cav1/Ccn2/Cd38/Celf4/Chrnb2/Cmya5/Cntnap2/Cry2/Ctnna3/Cttn/Dmpk/Dock5/Dusp5/Ecrg4/Ednra/Emp2/Epas1/Fgf12/Fgfr1/Fkbp1b/Flna/Foxo1/Fxyd1/Gaa/Gas6/Gdf1/Gja1/Gnao1/Gpr35/Grin2b/Grin2d/Grip2/Gsn/Gucy1a1/Hbegf/Hcn4/Hgf/Hopx/Icam1/Ig…	141	Increased	Poly I:C. Diff vs NSCs
GO:0007600	sensory perception	100/2914	277/13775	5.59524e-09	9.98051e-07	7.90941e-07	Abca4/Adora1/Adra2a/Ankfn1/Ankrd24/Aqp1/Aqp4/Arrb1/Asic2/Atp2b2/Atp6v0a4/Atp8a2/B2m/B3gnt2/Bbs1/Bbs2/Bbs4/Cacna1d/Cacna1e/Cacnb4/Cfap69/Chrnb2/Col11a2/Col2a1/Crybb3/Crygs/Cxcr4/Dcdc2a/Dlg2/Epas1/Fgfr1/Gjb2/Gjb6/Gnal/Gpr179/Gprc5c/Gpx1/Grin2b/Grin2d/Gsdme/Gucy2f/Hexa/Jag2/Kcnq2/Lamb2/Lrp2/Lxn/Mbp/Mfrp/Mgll/Mir124a-1hg/Mmp24/Myh14/Myo7a/Ngf/Nmb/Npr2/Opn1sw/Oprl1/P2rx4/Pawr/Pde4a/Pdyn/Phf24/Pkhd1l1/…	100	Increased	Poly I:C. Diff vs NSCs
GO:0008015	blood circulation	114/2914	331/13775	1.08743e-08	1.84679e-06	1.46356e-06	Acta2/Adamts16/Add3/Adora1/Adora2b/Adra1a/Adra1d/Adra2a/Adrb1/Agt/Agtrap/Ahr/Angpt1/Ank2/Apoe/App/Asic2/Atp1a1/Atp1b1/Atp2b4/Bbs2/Bbs4/Bcr/Bmp6/Cacna1d/Cacna1e/Camk2d/Camk2n1/Capn1/Casq2/Cav1/Ccn2/Cd38/Ctnna3/Cxcr4/Dmpk/Dock5/Dusp5/Ednra/Emp2/Epas1/Ephx2/Fkbp1b/Flna/Fxyd1/Gaa/Gas6/Gclc/Gja1/Gnao1/Gpr37l1/Gpx1/Grip2/Gsn/Gucy1a1/Hbegf/Hcn4/Hmox1/Hopx/Hrh3/Icam1/Id2/Ier3/Itga1/Kcnj5/Kdr/Klf2/Met/Mgl…	114	Increased	Poly I:C. Diff vs NSCs
GO:0003013	circulatory system process	121/2914	357/13775	1.12162e-08	1.84679e-06	1.46356e-06	Abcc1/Acta2/Adamts16/Add3/Adora1/Adora2b/Adra1a/Adra1d/Adra2a/Adrb1/Agt/Agtrap/Ahr/Angpt1/Ank2/Apoe/App/Asic2/Atp1a1/Atp1b1/Atp2b4/Bbs2/Bbs4/Bcr/Bmp6/Cacna1d/Cacna1e/Camk2d/Camk2n1/Capn1/Casq2/Cav1/Ccn2/Cd38/Ctnna3/Cxcr4/Dmpk/Dock5/Dusp5/Ednra/Emp2/Epas1/Ephx2/Fkbp1b/Flna/Fxyd1/Gaa/Gas6/Gclc/Gja1/Gnao1/Gpr37l1/Gpx1/Grip2/Gsn/Gucy1a1/Hbegf/Hcn4/Heg1/Hmox1/Hopx/Hrh3/Icam1/Id2/Ier3/Itga1/Kcnj5/Kdr/K…	121	Increased	Poly I:C. Diff vs NSCs
GO:0040017	positive regulation of locomotion	144/2914	446/13775	1.70873e-08	2.70929e-06	2.14708e-06	Abcc1/Acta2/Actn4/Acvr1b/Adamts1/Adora2b/Adra2a/Agt/Angpt1/Anxa3/App/Aqp1/Arhgap5/Bcar1/Bcas3/Bcl2/Bcl6/Bmp2/Camk1d/Camk2d/Cass4/Cav1/Cavin1/Ccn1/Cd151/Cd274/Cd99l2/Cfap69/Cib1/Coro1a/Cpeb1/Csf1/Ctsh/Cttn/Cxcl10/Cxcl14/Cxcr4/Cyp1b1/Daam2/Dmtn/Dock5/Dysf/Ednra/Epb41l4b/Epha2/F3/Fam107a/Fam83h/Fgf1/Fgf18/Fgf2/Fgf7/Fgfr1/Flna/Fn1/Gas6/Gcnt2/Glipr2/Hbegf/Hgf/Hmox1/Hspb1/Hyal1/Icam1/Igfbp5/Il1r1/Il6st…	144	Increased	Poly I:C. Diff vs NSCs
GO:0010959	regulation of metal ion transport	107/2914	308/13775	1.8199e-08	2.7825e-06	2.20509e-06	1810037I17Rik/Adora1/Adrb1/Agt/Ahnak/Ahr/Amigo1/Ank2/Ank3/Atp1a1/Atp1b1/Atp1b2/Atp2b2/Atp2b4/B2m/Bcl2/Cacna1a/Cacna1d/Cacnb1/Cacnb4/Cacng6/Camk2d/Capn3/Casq1/Casq2/Cav1/Cd63/Coro1a/Cracr2b/Cxcl10/Cxcr4/Dbi/Dmpk/Dpp10/Dysf/Ednra/Efhb/Fgf11/Fgf12/Fhl1/Fkbp1b/Flna/Fxyd1/Fxyd3/Fxyd7/Gem/Gja1/Gjc2/Gnao1/Gpr35/Hecw2/Hfe/Hspa2/Icam1/Inpp5k/Itpr1/Jak3/Jph3/Jph4/Kcnab1/Kcnc2/Kcns1/Lcn2/Lgals3/Lime1/Nedd4l…	107	Increased	Poly I:C. Diff vs NSCs
GO:2000147	positive regulation of cell motility	141/2914	436/13775	2.15169e-08	3.17634e-06	2.5172e-06	Abcc1/Acta2/Actn4/Acvr1b/Adamts1/Adora2b/Adra2a/Agt/Angpt1/Anxa3/App/Aqp1/Arhgap5/Bcar1/Bcas3/Bcl2/Bcl6/Bmp2/Camk1d/Camk2d/Cass4/Cav1/Cavin1/Ccn1/Cd151/Cd274/Cd99l2/Cfap69/Cib1/Coro1a/Cpeb1/Csf1/Ctsh/Cxcl10/Cxcl14/Cxcr4/Cyp1b1/Daam2/Dmtn/Dock5/Dysf/Ednra/Epb41l4b/Epha2/F3/Fam107a/Fam83h/Fgf1/Fgf18/Fgf2/Fgf7/Fgfr1/Flna/Fn1/Gas6/Gcnt2/Glipr2/Hbegf/Hgf/Hmox1/Hspb1/Hyal1/Icam1/Igfbp5/Il1r1/Il6st/Iqse…	141	Increased	Poly I:C. Diff vs NSCs
GO:0030335	positive regulation of cell migration	138/2914	425/13775	2.30137e-08	3.28405e-06	2.60257e-06	Abcc1/Acta2/Actn4/Acvr1b/Adamts1/Adora2b/Adra2a/Agt/Angpt1/Anxa3/App/Aqp1/Arhgap5/Bcar1/Bcas3/Bcl2/Bmp2/Camk1d/Camk2d/Cass4/Cav1/Ccn1/Cd151/Cd274/Cd99l2/Cib1/Coro1a/Cpeb1/Csf1/Ctsh/Cxcl10/Cxcl14/Cxcr4/Cyp1b1/Daam2/Dmtn/Dock5/Dysf/Ednra/Epb41l4b/Epha2/F3/Fam107a/Fam83h/Fgf1/Fgf18/Fgf2/Fgf7/Fgfr1/Flna/Fn1/Gas6/Gcnt2/Glipr2/Hbegf/Hgf/Hmox1/Hspb1/Hyal1/Icam1/Igfbp5/Il1r1/Il6st/Iqsec1/Irs2/Itga2b/Itga…	138	Increased	Poly I:C. Diff vs NSCs
GO:1903522	regulation of blood circulation	68/2914	172/13775	2.74946e-08	3.79691e-06	3.009e-06	Add3/Adora1/Adra1a/Adra1d/Adra2a/Adrb1/Agt/Ahr/Ank2/App/Asic2/Atp1a1/Atp1b1/Atp2b4/Cacna1d/Cacna1e/Casq2/Cav1/Ccn2/Cd38/Ctnna3/Dmpk/Dock5/Dusp5/Ednra/Epas1/Fkbp1b/Flna/Fxyd1/Gaa/Gja1/Gnao1/Hbegf/Hcn4/Hopx/Icam1/Kcnj5/Mgll/Mir208a/Myh6/Myl4/Nos1ap/Nos3/Npff/P2rx4/Pdgfb/Pkp2/Prkca/Rgs2/Rgs4/Rnls/S100a1/Scn1b/Scn2b/Scn3b/Slc4a3/Slc8a1/Smad6/Smad7/Snta1/Sptbn4/Tacr1/Tgfb2/Thra/Thrb/Tnni3/Tpm1/Zc3h12a	68	Increased	Poly I:C. Diff vs NSCs
GO:0098662	inorganic cation transmembrane transport	156/2914	496/13775	3.11033e-08	4.16104e-06	3.29757e-06	1810037I17Rik/Abcc5/Adra1a/Adrb1/Ahnak/Ahr/Amigo1/Ank1/Ank2/Ank3/Aqp1/Asic2/Asic4/Atp13a4/Atp1a1/Atp1b1/Atp1b2/Atp2b2/Atp2b3/Atp2b4/Atp6v0a2/Atp6v0a4/Atp6v1a/Atp6v1g2/Atp7b/Bcl2/Cacna1a/Cacna1d/Cacna1e/Cacna1i/Cacna2d2/Cacnb1/Cacnb4/Cacng2/Cacng6/Camk2d/Capn3/Casq1/Casq2/Cav1/Ccn2/Cd63/Coro1a/Cxcl10/Dbi/Dpp10/Dysf/Ednra/Fgf11/Fgf12/Fgf2/Fhl1/Fkbp1b/Flna/Fxyd1/Fxyd3/Fxyd7/Gas6/Gem/Gjc2/Gpr35/Grin2…	156	Increased	Poly I:C. Diff vs NSCs
GO:0006936	muscle contraction	77/2914	207/13775	7.48965e-08	9.71612e-06	7.69989e-06	Acta2/Adora1/Adora2b/Adra1a/Adra2a/Adrb1/Agt/Ank2/Apbb1/Atp1a1/Atp1b1/Atp2b4/Atp8a2/Bbs2/Cacna1d/Cacnb1/Camk2d/Casq1/Casq2/Cav1/Ccn2/Cd38/Chrnb1/Chrnb2/Ctnna3/Cttn/Cxcr4/Dmpk/Dock5/Ednra/Fkbp1b/Flna/Fxyd1/Gaa/Grip2/Gsn/Gucy1a1/Hcn4/Hsbp1/Kcnj5/Lmod1/Met/Myh14/Myh6/Myl4/Myl6/Myl6b/Nedd4l/Npnt/Nr4a1/Ormdl3/P2rx4/Pawr/Pkp2/Prkca/Psen2/Rcsd1/Rgs2/Scn1b/Scn2b/Scn3b/Slc8a1/Smad7/Snta1/Srf/Stac3/Sulf2/S…	77	Increased	Poly I:C. Diff vs NSCs
GO:0098655	monoatomic cation transmembrane transport	155/2914	500/13775	9.74711e-08	1.22728e-05	9.72598e-06	1810037I17Rik/Abcc5/Adra1a/Adrb1/Ahnak/Ahr/Amigo1/Ank2/Ank3/App/Asic2/Asic4/Atp13a4/Atp1a1/Atp1b1/Atp1b2/Atp2b2/Atp2b3/Atp2b4/Atp6v0a2/Atp6v0a4/Atp6v1a/Atp6v1g2/Atp7b/Bcl2/Cacna1a/Cacna1d/Cacna1e/Cacna1i/Cacna2d2/Cacnb1/Cacnb4/Cacng2/Cacng6/Camk2d/Capn3/Casq1/Casq2/Cav1/Ccn2/Cd63/Coro1a/Cxcl10/Dbi/Dpp10/Dysf/Ednra/Fgf11/Fgf12/Fgf2/Fhl1/Fkbp1b/Flna/Fxyd1/Fxyd3/Fxyd7/Gas6/Gem/Gjc2/Gpr35/Grin2b/Grin…	155	Increased	Poly I:C. Diff vs NSCs
GO:0008016	regulation of heart contraction	55/2914	134/13775	1.32211e-07	1.61713e-05	1.28155e-05	Adora1/Adra1a/Adra1d/Adrb1/Agt/Ank2/Atp1a1/Atp1b1/Atp2b4/Cacna1d/Cacna1e/Casq2/Cav1/Ccn2/Ctnna3/Dmpk/Ednra/Epas1/Fkbp1b/Flna/Fxyd1/Gaa/Gja1/Gnao1/Hbegf/Hcn4/Hopx/Kcnj5/Mir208a/Myh6/Myl4/Nos1ap/Nos3/Npff/P2rx4/Pkp2/Prkca/Rgs2/Rgs4/Rnls/S100a1/Scn1b/Scn2b/Scn3b/Slc4a3/Slc8a1/Smad7/Snta1/Sptbn4/Tgfb2/Thra/Thrb/Tnni3/Tpm1/Zc3h12a	55	Increased	Poly I:C. Diff vs NSCs
GO:0042330	taxis	89/2914	254/13775	1.83093e-07	2.17728e-05	1.72546e-05	Abcc1/Ackr4/Angpt1/App/Arhgef16/Bcar1/Camk1d/Ccl27a/Ccn1/Cmtm5/Coro1a/Csf1/Cttn/Cxcl10/Cxcl14/Cxcr4/Cyp7b1/Dusp3/Dysf/Ednra/Epha2/Fgf1/Fgf18/Fgf2/Fgf7/Fgfr1/Fn1/Gas6/Gpr35/Hbegf/Hc/Hgf/Hsd3b7/Hspb1/Il17rc/Itga1/Itga9/Kdr/Lbp/Lgals3/Lgmn/Lgr4/Lpar1/Lrp1/Lrp2/Lsp1/Met/Mmp28/Mtus1/Nbl1/Nedd9/Nr4a1/P2rx4/Padi2/Parva/Pdgfa/Pdgfb/Pdgfd/Pdgfrb/Pgf/Pik3cd/Pla2g7/Plec/Plekhg5/Plxna3/Plxna4/Prkca/Rac3/Rarr…	89	Increased	Poly I:C. Diff vs NSCs
GO:0099111	microtubule-based transport	74/2914	201/13775	2.15736e-07	2.49612e-05	1.97814e-05	Agbl4/Ank3/Ap3b2/App/Aqp4/Bbs1/Bbs12/Bicdl1/Bloc1s1/Caly/Camsap3/Ccdc103/Ccdc39/Ccdc40/Cfap221/Cfap43/Cfap45/Cfap54/Cln3/Daw1/Dlg2/Dnaaf4/Dnah1/Dnah5/Dnah9/Dnai1/Dpcd/Dst/Dync2i2/Dync2li1/Flot2/Fyco1/Gas8/Hsbp1/Hspb1/Ift20/Ift22/Ift43/Ift46/Ift80/Ift81/Katnip/Kif17/Kif1c/Kif27/Kif5a/Kif5c/Lamp1/Lca5l/Mak/Map1b/Map6/Mapt/Nefl/Nme5/Nme7/Odad3/Odad4/Prkcz/Rab27b/Rfx3/Rpgr/Rsph4a/Spag6l/Spef2/Stk36/S…	74	Increased	Poly I:C. Diff vs NSCs
GO:0001667	ameboidal-type cell migration	115/2914	352/13775	2.3829e-07	2.68452e-05	2.12745e-05	Acta2/Actn4/Acvr1b/Adamts9/Adora2b/Agt/Amotl2/Angpt1/Anxa3/Apoe/Apoh/Appl2/Aqp1/Arhgap4/Arhgap5/Arsb/Atp2b4/Bcar1/Bcas3/Cd63/Cib1/Cln3/Coro1a/Crb2/Ctsh/Cxcr4/Cyp1b1/Daam2/Dmtn/Dnaja4/Dock5/Ednra/Efna1/Emp2/Epb41l4b/Epha2/Fgf1/Fgf18/Fgf2/Fgf7/Fgfr1/Fn1/Folr1/Fstl1/Gadd45a/Glipr2/Gpx1/Hbegf/Hdac5/Hmox1/Hspb1/Hyal1/Iqsec1/Irs2/Itga3/Itgb4/Jcad/Jun/Kank1/Kank2/Kdr/Lcn2/Lgals8/Lgmn/Loxl2/Macf1/Macir/M…	115	Increased	Poly I:C. Diff vs NSCs
GO:0006816	calcium ion transport	102/2914	304/13775	2.74692e-07	3.01528e-05	2.38956e-05	1810037I17Rik/Adra1a/Adrb1/Agt/Ahnak/Ahr/Ank2/Atp13a4/Atp1b1/Atp2b2/Atp2b3/Atp2b4/Bcl2/Cachd1/Cacna1a/Cacna1d/Cacna1e/Cacna1i/Cacna2d2/Cacna2d3/Cacnb1/Cacnb4/Cacng2/Cacng6/Camk2d/Camk2g/Capn3/Casq1/Casq2/Cav1/Ccn2/Chrnb2/Coro1a/Cracr2b/Cxcl10/Cxcr4/Dbi/Dysf/Ednra/Efhb/Epm2a/Fgf2/Fkbp1b/Flna/Gas6/Gem/Gja1/Gjc2/Gnao1/Gpr35/Grin2b/Grin2d/Hspa2/Icam1/Inpp5k/Itpr1/Jak3/Jph3/Jph4/Lgals3/Lime1/Nalcn/Nal…	102	Increased	Poly I:C. Diff vs NSCs
GO:0006935	chemotaxis	88/2914	253/13775	3.10128e-07	3.31915e-05	2.63038e-05	Abcc1/Ackr4/Angpt1/App/Arhgef16/Bcar1/Camk1d/Ccl27a/Ccn1/Cmtm5/Coro1a/Csf1/Cttn/Cxcl10/Cxcl14/Cxcr4/Cyp7b1/Dusp3/Dysf/Ednra/Epha2/Fgf1/Fgf18/Fgf2/Fgf7/Fgfr1/Fn1/Gas6/Gpr35/Hbegf/Hc/Hgf/Hsd3b7/Hspb1/Il17rc/Itga1/Itga9/Kdr/Lbp/Lgals3/Lgmn/Lgr4/Lpar1/Lrp1/Lrp2/Lsp1/Met/Mmp28/Mtus1/Nbl1/Nedd9/Nr4a1/P2rx4/Padi2/Parva/Pdgfa/Pdgfb/Pdgfd/Pdgfrb/Pgf/Pik3cd/Pla2g7/Plec/Plekhg5/Plxna3/Plxna4/Prkca/Rac3/Rarr…	88	Increased	Poly I:C. Diff vs NSCs
GO:0007015	actin filament organization	120/2914	374/13775	3.85632e-07	3.93761e-05	3.1205e-05	Actn1/Actn4/Add3/Arhgap6/Arhgef10/Arpin/Arrb1/Avil/Baiap2/Bbs4/Bcar1/Bcl2/Capg/Capn1/Catip/Ccn2/Cdc42ep3/Cnn1/Cnn2/Cnn3/Cobl/Coro1a/Coro7/Cotl1/Ctnna2/Cttn/Daam2/Dlc1/Dmtn/Dnai3/Emp2/Ezr/Fam107a/Fchsd1/Fhdc1/Fhod1/Flna/Fmn1/Fmn2/Gas2l1/Gas2l2/Gdpd2/Gja1/Gsn/Icam1/Inpp5k/Itgb5/Kank1/Kank2/Kank4/Kctd13/Lmod1/Lpar1/Met/Mical2/Micall2/Mtss1/Myadm/Myo1c/Myo1d/Myo1e/Myo1h/Myo5b/Myo7a/Naa80/Nox4/Pacsin1…	120	Increased	Poly I:C. Diff vs NSCs
GO:0060047	heart contraction	63/2914	165/13775	3.86311e-07	3.93761e-05	3.1205e-05	Adora1/Adra1a/Adra1d/Adrb1/Agt/Ank2/Atp1a1/Atp1b1/Atp2b4/Cacna1d/Cacna1e/Camk2d/Casq2/Cav1/Ccn2/Ctnna3/Cxcr4/Dmpk/Ednra/Epas1/Fkbp1b/Flna/Fxyd1/Gaa/Gja1/Gnao1/Gpx1/Gsn/Hbegf/Hcn4/Hopx/Kcnj5/Met/Mir208a/Myh6/Myl4/Nedd4l/Nos1ap/Nos3/Npff/P2rx4/Pkp2/Prkca/Psen2/Rgs2/Rgs4/Rnls/S100a1/Scn1b/Scn2b/Scn3b/Sgcg/Slc4a3/Slc8a1/Smad7/Snta1/Sptbn4/Tgfb2/Thra/Thrb/Tnni3/Tpm1/Zc3h12a	63	Increased	Poly I:C. Diff vs NSCs
GO:0006954	inflammatory response	138/2914	444/13775	4.18033e-07	4.16186e-05	3.29821e-05	Abcc1/Ackr1/Adora1/Adora2b/Afap1l2/Agt/Ahr/Ankrd42/Apoe/App/Appl2/Atat1/Axl/Bcl6/Bcr/Bmp2/Bmp6/C1qtnf12/C3/Camk1d/Camk2n1/Camk4/Cd14/Cd200/Cd81/Cebpb/Cela1/Cers6/Chid1/Chst1/Clcf1/Clu/Cntf/Cntnap2/Csf1/Cxcl10/Ecm1/Epha2/Ephb6/Ephx2/F3/Fcgr2b/Fn1/Fosl2/Gbp2/Gbp5/Ggt1/Gja1/Gprc5b/Gpx1/H2-D1/H2-M5/H2-Q4/Hc/Hdac5/Hgf/Hk1/Hmox1/Hyal1/Icam1/Ier3/Ifi35/Ifngr1/Igtp/Il17d/Il17rc/Il1r1/Il1r2/Irgm1/Irgm2/Ju…	138	Increased	Poly I:C. Diff vs NSCs
GO:0048265	response to pain	17/2914	25/13775	6.04859e-07	5.885e-05	4.66378e-05	Adam11/Aqp9/Atat1/Cacna1a/Cacna1e/Capn2/Cntnap2/Comt/Grin2b/P2rx4/Prkcg/Reln/Scn3a/Tacr1/Thbs1/Tspo/Vwa1	17	Increased	Poly I:C. Diff vs NSCs
GO:0010631	epithelial cell migration	85/2914	247/13775	8.18166e-07	7.61428e-05	6.03421e-05	Actn4/Adamts9/Adora2b/Agt/Angpt1/Anxa3/Apoe/Apoh/Aqp1/Arhgap5/Arsb/Atp2b4/Bcar1/Bcas3/Cd63/Cib1/Cln3/Coro1a/Ctsh/Cxcr4/Cyp1b1/Daam2/Dnaja4/Dock5/Efna1/Emp2/Epb41l4b/Epha2/Fgf1/Fgf18/Fgf2/Fgf7/Fgfr1/Fstl1/Gadd45a/Glipr2/Gpx1/Hbegf/Hdac5/Hmox1/Hspb1/Hyal1/Iqsec1/Irs2/Itga3/Jcad/Jun/Kank1/Kank2/Kdr/Lcn2/Lgals8/Lgmn/Loxl2/Macf1/Macir/Met/Nfe2l2/Nos3/Nr4a1/P2rx4/Pdcd6/Pdgfb/Pik3cd/Plcg2/Plekhg5/Plxnd1…	85	Increased	Poly I:C. Diff vs NSCs
GO:0090132	epithelium migration	85/2914	247/13775	8.18166e-07	7.61428e-05	6.03421e-05	Actn4/Adamts9/Adora2b/Agt/Angpt1/Anxa3/Apoe/Apoh/Aqp1/Arhgap5/Arsb/Atp2b4/Bcar1/Bcas3/Cd63/Cib1/Cln3/Coro1a/Ctsh/Cxcr4/Cyp1b1/Daam2/Dnaja4/Dock5/Efna1/Emp2/Epb41l4b/Epha2/Fgf1/Fgf18/Fgf2/Fgf7/Fgfr1/Fstl1/Gadd45a/Glipr2/Gpx1/Hbegf/Hdac5/Hmox1/Hspb1/Hyal1/Iqsec1/Irs2/Itga3/Jcad/Jun/Kank1/Kank2/Kdr/Lcn2/Lgals8/Lgmn/Loxl2/Macf1/Macir/Met/Nfe2l2/Nos3/Nr4a1/P2rx4/Pdcd6/Pdgfb/Pik3cd/Plcg2/Plekhg5/Plxnd1…	85	Increased	Poly I:C. Diff vs NSCs
GO:0060326	cell chemotaxis	62/2914	165/13775	9.07761e-07	8.09601e-05	6.41597e-05	Abcc1/Ackr4/App/Arhgef16/Bcar1/Camk1d/Ccl27a/Coro1a/Csf1/Cxcl10/Cxcl14/Cxcr4/Cyp7b1/Dysf/Ednra/Epha2/Fgf1/Fgf18/Fgf2/Fgfr1/Gas6/Gpr35/Hbegf/Hc/Hgf/Hsd3b7/Hspb1/Il17rc/Itga1/Itga9/Kdr/Lbp/Lgals3/Lgmn/Lpar1/Met/Mmp28/Mtus1/Nbl1/Nedd9/Nr4a1/P2rx4/Padi2/Parva/Pdgfb/Pdgfd/Pdgfrb/Pgf/Pla2g7/Plec/Plekhg5/Prkca/Rac3/Rarres2/S1pr1/Sbds/Scg2/Slc8b1/Thbs1/Tpbg/Vcam1/Vegfd	62	Increased	Poly I:C. Diff vs NSCs
GO:0007613	memory	50/2914	124/13775	9.16516e-07	8.09601e-05	6.41597e-05	Adrb1/Aph1c/Apoe/App/Atxn1/Brinp1/Camk2n1/Camk4/Chrnb2/Comt/Csmd1/Cyp7b1/Gabrb3/Grin2b/Hrh3/Idua/Itga3/Jph3/Kcnq2/Lcn2/Lgmn/Mapt/Musk/Nfatc4/Ngf/Nog/Npas4/Ntrk2/Pak5/Pak6/Pgrmc1/Ppp1r1b/Prkcz/Psen2/Rcan1/Reln/S100b/Scn2a/Sgk1/Shank1/Shank2/Shank3/Shisa7/Slc24a2/Slc2a4/Sorcs3/Srf/Tacr1/Tafa2/Tuba1a	50	Increased	Poly I:C. Diff vs NSCs
GO:0009617	response to bacterium	112/2914	349/13775	9.26663e-07	8.09601e-05	6.41597e-05	Abca1/Adamts9/Ahr/Amy1/Anxa3/App/Aqp1/Arid5a/Axl/B2m/B3galt5/Bcr/Bmp2/Bmp6/Bnip3/C3/Car5b/Cav1/Ccdc80/Cd14/Cd274/Cd55/Cebpb/Cmpk2/Cubn/Cxcl10/Ednra/Epha2/Erbin/Fam20a/Fcgr2b/Fosl2/Fuca2/Gbp2/Gbp5/Gbp6/Glycam1/Gpx1/Gstm3/H2-D1/H2-M5/H2-Q4/Herc6/Ifit1/Ifit3/Igtp/Irak2/Irgm1/Irgm2/Isg15/Lbp/Lcn2/Lgals4/Lpl/Marchf2/Mgst1/Mt2/Myd88/Naaladl2/Nagk/Nexn/Nfkb1/Nfkbia/Nlrc3/Nlrc5/Noct/Nod1/Nos3/Nr1d1/Nr1h3…	112	Increased	Poly I:C. Diff vs NSCs
GO:0090130	tissue migration	85/2914	248/13775	9.90309e-07	8.47902e-05	6.7195e-05	Actn4/Adamts9/Adora2b/Agt/Angpt1/Anxa3/Apoe/Apoh/Aqp1/Arhgap5/Arsb/Atp2b4/Bcar1/Bcas3/Cd63/Cib1/Cln3/Coro1a/Ctsh/Cxcr4/Cyp1b1/Daam2/Dnaja4/Dock5/Efna1/Emp2/Epb41l4b/Epha2/Fgf1/Fgf18/Fgf2/Fgf7/Fgfr1/Fstl1/Gadd45a/Glipr2/Gpx1/Hbegf/Hdac5/Hmox1/Hspb1/Hyal1/Iqsec1/Irs2/Itga3/Jcad/Jun/Kank1/Kank2/Kdr/Lcn2/Lgals8/Lgmn/Loxl2/Macf1/Macir/Met/Nfe2l2/Nos3/Nr4a1/P2rx4/Pdcd6/Pdgfb/Pik3cd/Plcg2/Plekhg5/Plxnd1…	85	Increased	Poly I:C. Diff vs NSCs
GO:0019226	transmission of nerve impulse	32/2914	67/13775	1.09604e-06	9.20031e-05	7.29112e-05	Agt/Ank3/Cacna1a/Cacna1e/Cacna1i/Cacnb4/Cacng2/Chrnb2/Cldn19/Cntnap1/Cntnap2/Dcdc2a/Dmrt3/Fgf12/Fkbp1b/Gpr35/Gpr88/Kcnq2/Mag/Myh14/Nfasc/Npr2/Ntrk2/P2rx4/Pawr/Plec/Pmp22/Rapgef4/Scn1b/Scn2a/Scn3a/Sptbn4	32	Increased	Poly I:C. Diff vs NSCs
GO:0007611	learning or memory	86/2914	253/13775	1.26687e-06	0.000104298	8.26544e-05	Adrb1/Agt/Aph1c/Apoe/App/Atxn1/B2m/Brinp1/C1ql1/Cacna1e/Camk2n1/Camk4/Chrd/Chrnb2/Cln3/Clstn3/Cntnap2/Comt/Csmd1/Cyp7b1/Dbi/Dcdc2a/Dnaaf4/Epm2a/Gabrb3/Gpr88/Grin2b/Hrh3/Idua/Ift20/Itga3/Jph3/Jph4/Jun/Kcnab1/Kcnq2/Lcn2/Lgmn/Mapk8ip2/Mapt/Musk/Nedd9/Nfatc4/Ngf/Nog/Npas4/Nrxn3/Ntrk2/Oprl1/Pak5/Pak6/Pgrmc1/Ppp1r1b/Ppt1/Prkar1b/Prkca/Prkcz/Prkn/Prnp/Prrt1/Psen2/Rapgef3/Rcan1/Reln/S100b/Scn2a/Sgk1/Shan…	86	Increased	Poly I:C. Diff vs NSCs
GO:0034762	regulation of transmembrane transport	135/2914	441/13775	1.40857e-06	0.000113775	9.01652e-05	1810037I17Rik/Acsl1/Acsl6/Adrb1/Agt/Ahnak/Ahr/Amigo1/Ank2/Ank3/App/Appl2/Asic2/Atp1b1/Atp1b2/Atp2b4/Azin2/Bcl2/C1qtnf12/C2cd5/C3/Cacna1a/Cacna1d/Cacna1e/Cacna2d2/Cacna2d3/Cacnb1/Cacnb4/Cacng2/Cacng6/Camk2d/Capn3/Casq1/Casq2/Cav1/Cd63/Cers1/Clcn2/Coro1a/Crebl2/Cxcl10/Dapk1/Dbi/Dpp10/Dysf/Ednra/Fgf11/Fgf12/Fhl1/Fkbp1b/Flna/Fxyd1/Fxyd3/Fxyd7/Gem/Gja1/Gjc2/Gpr35/Grin2d/Hcn2/Hcn4/Hecw2/Hk1/Hspa2/Hvcn1…	135	Increased	Poly I:C. Diff vs NSCs
GO:0003012	muscle system process	97/2914	295/13775	1.49386e-06	0.00011843	9.38542e-05	Acta2/Adk/Adora1/Adora2b/Adra1a/Adra2a/Adrb1/Agt/Ank2/Apbb1/Atp1a1/Atp1b1/Atp2b4/Atp8a2/Bbs2/Bmp2/Cacna1d/Cacnb1/Camk2d/Camk2g/Casq1/Casq2/Cav1/Ccn2/Cd38/Chrnb1/Chrnb2/Cmya5/Ctnna3/Cttn/Cxcr4/Dmpk/Dock5/Ednra/Fkbp1b/Flna/Foxo1/Fxyd1/Gaa/Gdf1/Grip2/Gsn/Gucy1a1/Hcn4/Hsbp1/Igfbp5/Kcnj5/Lmna/Lmod1/Met/Myh14/Myh6/Myl4/Myl6/Myl6b/Nedd4l/Nfatc1/Nol3/Nos3/Npnt/Nppc/Nr4a1/Nr4a3/Ormdl3/P2rx4/P2ry1/Pawr/Pkp…	97	Increased	Poly I:C. Diff vs NSCs
GO:0050808	synapse organization	147/2914	491/13775	1.98071e-06	0.000151805	0.000120303	Adgre5/Amigo1/Ank3/Apbb1/Apoe/App/Arhgap39/Asic2/Atp2b2/Baiap2/C1ql1/C3/Cacna1a/Cacna2d2/Cacnb1/Cacnb4/Cacng2/Cadm1/Camk1/Cbln2/Chchd10/Chrd/Chrdl1/Chrnb1/Chrnb2/Cln3/Clstn3/Cntn2/Cntnap1/Cntnap2/Col4a1/Col4a5/Cpne6/Ctnna2/Cttn/Dlg2/Dmpk/Dnm3/Drp2/Efna1/Efnb3/Epha3/Epha7/Erc1/Erc2/Ezr/Farp1/Fcgr2b/Fgfr2/Flna/Flrt1/Gabrb2/Gabrb3/Gabrg2/Gpc4/Gpr158/Grin2b/Grip2/Igsf21/Igsf9/Il1rapl1/Iqsec3/Itga3/It…	147	Increased	Poly I:C. Diff vs NSCs
GO:0071248	cellular response to metal ion	53/2914	137/13775	1.98577e-06	0.000151805	0.000120303	Akr1c14/Ank3/Aqp1/Atp7b/B2m/Bmp6/Bnip3/Capn3/Cpne5/Cpne6/Dlg2/Dmtn/Fas/Fn1/Fos/Gabrb3/Gsn/Hfe/Hmox1/Hvcn1/Id2/Itpkb/Itpkc/Jun/Junb/Jund/Kcnb1/Kcnq2/Lgmn/Lrrk2/Mt1/Mt2/Mt3/Nfatc1/Nfatc2/Nfatc4/Nfe2l1/Nfe2l2/P2rx4/Plcg2/Pparg/Prnp/Rasa4/Rasgrp2/Slc40a1/Slc41a1/Smpd1/Syt1/Syt13/Syt17/Syt2/Syt6/Tuba1a	53	Increased	Poly I:C. Diff vs NSCs
GO:0007160	cell-matrix adhesion	63/2914	172/13775	2.05078e-06	0.000154024	0.000122062	Actn1/Adamts9/Agt/Ajuba/Arhgap6/Bcam/Bcl2/Bcl6/Bcr/Camsap3/Ccn2/Cd63/Cib1/Cntn2/Col16a1/Col5a3/Csf1/Cttn/Dlc1/Dmtn/Dusp3/Efemp2/Emp2/Epdr1/Epha3/Fam107a/Fmn1/Fn1/Gpm6b/Itga1/Itga2b/Itga3/Itga7/Itga9/Itgb4/Itgb5/Kdr/L1cam/Lrp1/Macf1/Mia/Mmp14/Nid1/Nid2/Npnt/Prkcz/Rhpn1/Rras/S100a10/Sdc4/Sema3e/Sirpa/Sned1/Sorbs1/Srf/Ston1/Tecta/Thbs1/Thsd1/Tmem8b/Tnxb/Vcam1/Vcl	63	Increased	Poly I:C. Diff vs NSCs
GO:0034329	cell junction assembly	116/2914	370/13775	2.17302e-06	0.000160391	0.000127108	Actn1/Actn4/Adgre5/Agt/Ajuba/Amigo1/App/Arhgap6/Arvcf/Asic2/Bcl2/Bcr/Cacna1a/Cadm1/Camsap3/Cav1/Cbln2/Cd9/Chrnb2/Cldn10/Cldn19/Cldn2/Clstn3/Cntnap1/Cntnap2/Col16a1/Ctnna1/Cttn/Dlc1/Dmtn/Dnm3/Dst/Dusp3/Efnb3/Epb41l3/Epha2/Epha3/Epha7/Fam107a/Farp1/Flot1/Flrt1/Fmn1/Fn1/Gabrb2/Gabrb3/Gabrg2/Gja1/Gjb2/Gjb6/Gpc4/Gpm6b/Hipk1/Hopx/Il1rapl1/Itgb4/Kdr/Lama3/Lrp1/Lsr/Lzts3/Macf1/Mapt/Mdga1/Micall2/Mmp14/Mp…	116	Increased	Poly I:C. Diff vs NSCs
GO:0060632	regulation of microtubule-based movement	21/2914	37/13775	2.33167e-06	0.000169184	0.000134076	Anxa5/Bbs1/Bbs2/Bbs4/Caly/Ccdc39/Ccdc40/Ccdc65/Cfap206/Cfap298/Cfap43/Cfap45/Cfap69/Drc1/Gas2l2/Kif9/Lamp1/Mapt/Rsph4a/Spag6l/Tacr1	21	Increased	Poly I:C. Diff vs NSCs
GO:0003015	heart process	64/2914	177/13775	2.83041e-06	0.000198989	0.000157696	Adora1/Adra1a/Adra1d/Adrb1/Agt/Ank2/Atp1a1/Atp1b1/Atp2b4/Cacna1d/Cacna1e/Camk2d/Casq2/Cav1/Ccn2/Ctnna3/Cxcr4/Dmpk/Ednra/Epas1/Fkbp1b/Flna/Fxyd1/Gaa/Gja1/Gnao1/Gpx1/Gsn/Hbegf/Hcn4/Hopx/Kcnj5/Met/Mir208a/Myh6/Myl4/Nedd4l/Nos1ap/Nos3/Nox4/Npff/P2rx4/Pkp2/Prkca/Psen2/Rgs2/Rgs4/Rnls/S100a1/Scn1b/Scn2b/Scn3b/Sgcg/Slc4a3/Slc8a1/Smad7/Snta1/Sptbn4/Tgfb2/Thra/Thrb/Tnni3/Tpm1/Zc3h12a	64	Increased	Poly I:C. Diff vs NSCs
GO:0030048	actin filament-based movement	41/2914	98/13775	2.8354e-06	0.000198989	0.000157696	Acta2/Actn4/Adora1/Adrb1/Ank2/Atp1a1/Cacna1d/Camk2d/Casq2/Cav1/Ccdc88c/Ctnna3/Emp2/Epdr1/Flna/Frmd6/Fxyd1/Gsn/Hcn4/Kcnj5/Myh14/Myh6/Myl6/Myl6b/Myo1c/Myo1d/Myo1e/Myo1h/Myo5b/Myo7a/Myrip/Nedd4l/Parva/Pdpn/Pkp2/Scn1b/Scn2b/Scn3b/Shtn1/Snta1/Tpm1	41	Increased	Poly I:C. Diff vs NSCs
GO:0090066	regulation of anatomical structure size	132/2914	435/13775	3.06305e-06	0.000211499	0.00016761	Acta2/Add3/Adora1/Adora2b/Adra1a/Adra1d/Adra2a/Adrb1/Agt/Ahr/Anxa7/Apoe/Aqp1/Aqp4/Arhgap4/Arhgap5/Asic2/Atp2b2/Avil/Baiap2/Bbs2/Bbs4/Bloc1s1/Capg/Capn1/Cav1/Cd38/Cdc42ep3/Cln3/Coro1a/Cotl1/Cttn/D130043K22Rik/Daam2/Dcx/Dmtn/Dock5/Dusp5/Ednra/Epha7/Ezr/Fchsd1/Fmn1/Fn1/Gclc/Gja1/Gpx1/Grip2/Gsn/Gucy1a1/Icam1/Inf2/Islr2/Itga1/Kank1/Kank2/Kank4/Kdr/Klf2/L1cam/Lmod1/Lrp1/Lrrc8a/Lrrk2/Macf1/Mag/Map1b/Map…	132	Increased	Poly I:C. Diff vs NSCs
GO:0050890	cognition	93/2914	285/13775	3.50616e-06	0.000238252	0.000188811	Adora1/Adrb1/Agt/Aph1c/Apoe/App/Atxn1/B2m/Brinp1/C1ql1/Cacna1e/Camk2n1/Camk4/Chrd/Chrnb2/Cln3/Clstn3/Cntnap2/Comt/Csmd1/Cyp7b1/Dbi/Dcdc2a/Dnaaf4/Dop1b/Epm2a/Fam107a/Gabrb3/Gpr158/Gpr88/Grin2b/Hrh3/Idua/Ift20/Itga3/Jakmip1/Jph3/Jph4/Jun/Kcnab1/Kcnq2/Lcn2/Lgmn/Mapk8ip2/Mapt/Mfsd2a/Musk/Nedd9/Nfatc4/Ngf/Nog/Npas4/Nrxn3/Ntrk2/Oprl1/Pak5/Pak6/Pgrmc1/Ppp1r1b/Ppt1/Prkar1b/Prkca/Prkcz/Prkn/Prnp/Prrt1/Pse…	93	Increased	Poly I:C. Diff vs NSCs
GO:0048514	blood vessel morphogenesis	144/2914	484/13775	3.6711e-06	0.000242805	0.00019242	Adamts1/Adamts9/Agt/Ahr/Amotl2/Angpt1/Anxa2/Anxa3/Apoe/Apoh/Aqp1/Atp2b4/Bcas3/C3/Cav1/Ccn1/Ccn2/Cd59a/Cela1/Chrd/Cib1/Cited2/Cnmd/Col27a1/Col4a1/Col4a2/Col8a1/Col8a2/Creb3l1/Ctsh/Cul7/Cxcl10/Cxcr4/Cyp1b1/Dysf/Ecm1/Ednra/Efemp2/Efna1/Emp2/Epas1/Epha2/Erap1/F3/Fbln5/Fgf1/Fgf18/Fgf2/Fgfr1/Fgfr2/Flna/Fn1/Folr1/Fzd8/Gadd45a/Gja1/Gpx1/Hbegf/Hc/Hdac5/Heg1/Hgf/Hmox1/Hspb1/Hspb6/Htatip2/Hyal1/Itga2b/Itga7…	144	Increased	Poly I:C. Diff vs NSCs
GO:0002274	myeloid leukocyte activation	52/2914	136/13775	3.7074e-06	0.000242805	0.00019242	Adora2b/Anxa3/App/Batf3/Bcr/Camk4/Cd200/Clu/Cplx2/Crtc3/Dysf/Fn1/Gpr137b/Hmox1/Ifi35/Ifngr1/Irgm1/Jun/Jund/Lbp/Lrrk2/Ltbr/Myd88/Ndrg1/Nppc/Nr1d1/Nr1h3/Nr4a3/Pla2g5/Plcg2/Pld2/Plpp6/Plscr1/Plscr2/Pparg/Pram1/Ptpre/Relb/Rora/Sbno2/Slc7a2/Snhg20/Stxbp2/Tgfbr2/Thbs1/Tlr2/Tlr3/Tlr4/Tmem106a/Tnip2/Vamp2/Vamp8	52	Increased	Poly I:C. Diff vs NSCs
GO:0051899	membrane depolarization	31/2914	67/13775	3.74332e-06	0.000242805	0.00019242	Ank3/B2m/Cacna1a/Cacna1d/Cacna1i/Cacng2/Camk2d/Cav1/Chrnb2/Fgf12/Fhl1/Gclc/Gja1/Hcn2/Hcn4/Jun/Kcnq2/Kdr/Lrrk2/Nedd4l/Npff/P2rx4/Prkcz/Scn1b/Scn2a/Scn2b/Scn3a/Scn3b/Shtn1/Smad7/Tspo	31	Increased	Poly I:C. Diff vs NSCs
GO:0051924	regulation of calcium ion transport	68/2914	193/13775	3.99126e-06	0.000255023	0.000202102	1810037I17Rik/Adrb1/Agt/Ahnak/Ahr/Ank2/Atp1b1/Atp2b2/Bcl2/Cacna1a/Cacna1d/Cacnb1/Cacnb4/Cacng6/Camk2d/Capn3/Casq1/Casq2/Cav1/Coro1a/Cracr2b/Cxcl10/Cxcr4/Dbi/Dysf/Ednra/Efhb/Fkbp1b/Gem/Gja1/Gjc2/Gnao1/Gpr35/Hspa2/Icam1/Inpp5k/Itpr1/Jak3/Jph3/Jph4/Lgals3/Lime1/Ngf/Nol3/Nos3/Oprl1/P2rx4/Pacsin3/Pawr/Pdgfb/Pdgfrb/Plcg2/Prnp/Psen2/Rapgef3/Rgs4/Rgs9/S100a1/Saraf/Slc8a1/Slc8b1/Stac3/Stim1/Tgfb2/Tmbim6/T…	68	Increased	Poly I:C. Diff vs NSCs
GO:0001508	action potential	45/2914	113/13775	4.69201e-06	0.00029539	0.000234092	Adra1a/Ank2/Ank3/Cacna1d/Cacna1i/Cacnb4/Camk2d/Cav1/Chrnb2/Cldn19/Cln3/Cntnap1/Cntnap2/Ctnna3/Dcdc2a/Fgf12/Fkbp1b/Flna/Gpr35/Gpr88/Grin2b/Hcn4/Kcnb1/Kcnc2/Kcnj5/Kcnq2/Myh14/Ndp/Nedd4l/Npr2/Ntrk2/P2rx4/Pawr/Pkp2/Pmp22/Rapgef4/Scn1b/Scn2a/Scn2b/Scn3a/Scn3b/Slc4a3/Snta1/Tacr1/Usp53	45	Increased	Poly I:C. Diff vs NSCs
GO:0055080	monoatomic cation homeostasis	126/2914	415/13775	4.9615e-06	0.000306138	0.00024261	1600014C10Rik/Adora1/Agt/Ank/Ank1/Ank2/Ank3/Ankrd9/Anxa7/Apoe/App/Atp13a4/Atp1a1/Atp1b1/Atp1b2/Atp2b2/Atp2b3/Atp2b4/Atp6v0a2/Atp6v0a4/Atp6v1a/Atp7b/B2m/Bcl2/Bdh2/Bmp6/Bnip3/Cacna1a/Cacnb4/Calb2/Camk2d/Capn3/Casq1/Casq2/Cav1/Cav2/Cckbr/Cln3/Coro1a/Cxcl10/Dbi/Dmpk/Ednra/Efhc1/Epas1/Erc1/Erc2/Fam20a/Fgf2/Fgfr1/Fkbp1b/Flna/Fth1/Fxyd1/Gpr12/Grin2b/Grina/Hfe/Hmox1/Hvcn1/Itpr1/Jph3/Kcnj16/Kdr/Klhl3/Lcn2…	126	Increased	Poly I:C. Diff vs NSCs
GO:0033555	multicellular organismal response to stress	33/2914	74/13775	5.00576e-06	0.000306138	0.00024261	Adam11/Adra2a/Adrb1/Ankfn1/Apoe/Aqp9/Asic4/Atat1/Bcl2/Brinp1/Cacna1a/Cacna1e/Capn2/Cckbr/Cntnap2/Comt/D130043K22Rik/Dbi/Gja1/Grin2b/Hdac5/Mapk8ip2/Npas2/P2rx4/Prkar1b/Prkcg/Reln/Scn3a/Shank3/Tacr1/Thbs1/Tspo/Vwa1	33	Increased	Poly I:C. Diff vs NSCs
GO:0010035	response to inorganic substance	110/2914	353/13775	5.39367e-06	0.000325215	0.000257728	Adora1/Akr1c14/Aldob/Ank/Ank3/Ankzf1/Anxa11/Anxa5/Anxa7/App/Aqp1/Ass1/Atp2b4/Atp7b/Axl/B2m/Bcar1/Bcl2/Bmp6/Bnip3/Capn1/Capn3/Cat/Cav1/Ccs/Cp/Cpne5/Cpne6/Cryab/Cyp1b1/D2hgdh/Dlg2/Dmtn/Ednra/Fas/Fbln5/Fgfr1/Fn1/Fos/Foxo1/Gabrb3/Gpx1/Gsn/Hfe/Hmox1/Hvcn1/Id2/Itpkb/Itpkc/Jun/Junb/Jund/Kcnb1/Kcnc2/Kcnq2/Kdr/Lcn2/Lgmn/Loxl2/Lrrk2/Map3k5/Mapt/Mt1/Mt2/Mt3/Nefl/Net1/Nfatc1/Nfatc2/Nfatc4/Nfe2l1/Nfe2l2/Nos3/…	110	Increased	Poly I:C. Diff vs NSCs
GO:0007009	plasma membrane organization	46/2914	117/13775	5.5558e-06	0.000330338	0.000261789	Adam1a/Ahnak/Ank2/Ank3/Ano4/Anxa2/Atp10a/Baiap2/Cav1/Cav2/Cd9/Cln3/Clu/Col5a1/Cxcr4/Dmkn/Dysf/Ehd2/Emp2/Epb41l3/Fa2h/Flot1/Folr1/Gsn/Micall1/Mtss1/Myof/Ndrg1/Pacsin1/Pacsin2/Pacsin3/Pals1/Plec/Plscr1/Plscr2/Plscr4/Psap/S100a10/Smpd1/Snx33/Spaca6/Spta1/Sptb/Sptbn1/Tgfb2/Xkr4	46	Increased	Poly I:C. Diff vs NSCs
GO:0050801	monoatomic ion homeostasis	127/2914	420/13775	5.69892e-06	0.000334207	0.000264854	1600014C10Rik/Adora1/Agt/Ank/Ank1/Ank2/Ank3/Ankrd9/Anxa7/Apoe/App/Atp13a4/Atp1a1/Atp1b1/Atp1b2/Atp2b2/Atp2b3/Atp2b4/Atp6v0a2/Atp6v0a4/Atp6v1a/Atp7b/B2m/Bcl2/Bdh2/Bmp6/Bnip3/Cacna1a/Cacnb4/Calb2/Camk2d/Capn3/Casq1/Casq2/Cav1/Cav2/Cckbr/Cln3/Coro1a/Cxcl10/Dbi/Dmpk/Ednra/Efhc1/Epas1/Erc1/Erc2/Fam20a/Fgf2/Fgfr1/Fkbp1b/Flna/Fth1/Fxyd1/Gpr12/Grin2b/Grina/Hfe/Hmox1/Hvcn1/Itpr1/Jph3/Kcnj16/Kdr/Klhl3/Lcn2…	127	Increased	Poly I:C. Diff vs NSCs
GO:0006941	striated muscle contraction	48/2914	124/13775	5.82041e-06	0.000336719	0.000266845	Adora1/Adra1a/Adrb1/Ank2/Atp1a1/Atp1b1/Atp8a2/Cacna1d/Camk2d/Casq1/Casq2/Cav1/Ccn2/Chrnb1/Ctnna3/Cxcr4/Dmpk/Fkbp1b/Flna/Fxyd1/Gaa/Gsn/Hcn4/Kcnj5/Met/Myh14/Myh6/Myl4/Nedd4l/Nr4a1/P2rx4/Pkp2/Psen2/Rcsd1/Rgs2/Scn1b/Scn2b/Scn3b/Slc8a1/Smad7/Snta1/Stac3/Synm/Tnni3/Tnnt1/Tnnt3/Tpm1/Zc3h12a	48	Increased	Poly I:C. Diff vs NSCs
GO:0045765	regulation of angiogenesis	71/2914	206/13775	6.02124e-06	0.000343692	0.000272371	Adamts1/Adamts9/Agt/Anxa3/Apoh/Aqp1/Atp2b4/C3/Cd59a/Cela1/Cnmd/Col4a2/Creb3l1/Ctsh/Cxcl10/Cxcr4/Cyp1b1/Ecm1/Efna1/Emp2/Epha2/Erap1/F3/Fbln5/Fgf1/Fgf18/Fgf2/Gadd45a/Hc/Hgf/Hmox1/Hspb1/Hspb6/Htatip2/Hyal1/Jcad/Kdr/Klf2/Lgals3/Nfe2l2/Nos3/Optc/Pdcd6/Pgf/Pik3cd/Plxnd1/Pparg/Ppp1r15a/Prkca/Ptgis/Rapgef3/Rhob/Rhoj/Rnh1/Rras/S100a1/Sema3e/Sema4a/Slc39a12/Sparc/Stard13/Stim1/Tgfb2/Tgfbr2/Thbs1/Thbs2/Tlr3…	71	Increased	Poly I:C. Diff vs NSCs
GO:0051216	cartilage development	56/2914	153/13775	7.6048e-06	0.00042837	0.000339477	Arid5a/Bbs1/Bbs2/Bgn/Bmp2/Bmp6/Ccn1/Ccn2/Chadl/Cnmd/Col11a2/Col27a1/Col2a1/Col9a1/Csgalnact1/Ecm1/Efemp1/Fgf18/Fgf2/Fgfr1/Fosl2/Idua/Ift80/Loxl2/Ltbp3/Matn3/Mboat2/Nfatc2/Nfia/Nog/Nppc/Npr2/Ogn/Optc/Pbxip1/Pkdcc/Prkca/Prrx2/Pth1r/Rarg/Rflnb/Runx2/Sik3/Slc39a14/Smad7/Smad9/Sox9/Srf/Sulf2/Tgfb2/Tgfbr2/Thbs1/Thra/Thrb/Wnt9a/Zbtb16	56	Increased	Poly I:C. Diff vs NSCs
GO:0010632	regulation of epithelial cell migration	67/2914	193/13775	8.28778e-06	0.000460779	0.000365161	Adamts9/Adora2b/Agt/Angpt1/Anxa3/Apoe/Apoh/Aqp1/Arhgap5/Arsb/Atp2b4/Bcar1/Bcas3/Cd63/Cib1/Ctsh/Dnaja4/Dock5/Efna1/Emp2/Epb41l4b/Epha2/Fgf1/Fgf18/Fgf2/Fgf7/Fgfr1/Gadd45a/Glipr2/Hbegf/Hdac5/Hmox1/Hspb1/Hyal1/Iqsec1/Irs2/Itga3/Jcad/Jun/Kdr/Lcn2/Lgmn/Macf1/Macir/Met/Nfe2l2/Nos3/P2rx4/Pdcd6/Pdgfb/Pik3cd/Plcg2/Pparg/Prkca/Rhob/Rhoj/Rras/Sema4a/Sox9/Sparc/Stard13/Tacr1/Tgfb2/Tgfbr2/Tgfbr3/Thbs1/Zc3h12a	67	Increased	Poly I:C. Diff vs NSCs
GO:0098771	inorganic ion homeostasis	112/2914	364/13775	8.47534e-06	0.000465166	0.000368637	1600014C10Rik/Adora1/Agt/Ank/Ank1/Ank2/Ank3/Ankrd9/Anxa7/Apoe/App/Atp13a4/Atp1a1/Atp1b1/Atp1b2/Atp2b2/Atp2b3/Atp2b4/Atp6v0a2/Atp6v1a/Atp7b/B2m/Bcl2/Bdh2/Bmp6/Bnip3/Cacna1a/Cacnb4/Calb2/Camk2d/Capn3/Casq1/Casq2/Cav1/Cav2/Cln3/Coro1a/Cxcl10/Dbi/Dmpk/Ednra/Efhc1/Epas1/Erc1/Erc2/Fam20a/Fgf2/Fgfr1/Fkbp1b/Flna/Fth1/Fxyd1/Gpr12/Grin2b/Grina/Hfe/Hmox1/Itpr1/Jph3/Kdr/Klhl3/Lcn2/Lime1/Mt1/Mt2/Mt3/Mtss1/Ncs…	112	Increased	Poly I:C. Diff vs NSCs
GO:0010634	positive regulation of epithelial cell migration	49/2914	129/13775	8.6378e-06	0.000468081	0.000370948	Adora2b/Agt/Angpt1/Anxa3/Aqp1/Arhgap5/Bcar1/Bcas3/Cib1/Ctsh/Dock5/Epb41l4b/Fgf1/Fgf18/Fgf2/Fgf7/Fgfr1/Glipr2/Hbegf/Hmox1/Hspb1/Hyal1/Iqsec1/Irs2/Itga3/Jcad/Jun/Kdr/Lcn2/Lgmn/Met/Nfe2l2/Nos3/P2rx4/Pdcd6/Pdgfb/Pik3cd/Plcg2/Prkca/Rhob/Rhoj/Rras/Sox9/Sparc/Tacr1/Tgfb2/Tgfbr2/Thbs1/Zc3h12a	49	Increased	Poly I:C. Diff vs NSCs
GO:1901342	regulation of vasculature development	71/2914	208/13775	8.81635e-06	0.000471785	0.000373883	Adamts1/Adamts9/Agt/Anxa3/Apoh/Aqp1/Atp2b4/C3/Cd59a/Cela1/Cnmd/Col4a2/Creb3l1/Ctsh/Cxcl10/Cxcr4/Cyp1b1/Ecm1/Efna1/Emp2/Epha2/Erap1/F3/Fbln5/Fgf1/Fgf18/Fgf2/Gadd45a/Hc/Hgf/Hmox1/Hspb1/Hspb6/Htatip2/Hyal1/Jcad/Kdr/Klf2/Lgals3/Nfe2l2/Nos3/Optc/Pdcd6/Pgf/Pik3cd/Plxnd1/Pparg/Ppp1r15a/Prkca/Ptgis/Rapgef3/Rhob/Rhoj/Rnh1/Rras/S100a1/Sema3e/Sema4a/Slc39a12/Sparc/Stard13/Stim1/Tgfb2/Tgfbr2/Thbs1/Thbs2/Tlr3…	71	Increased	Poly I:C. Diff vs NSCs
GO:0001525	angiogenesis	121/2914	400/13775	9.22954e-06	0.000482928	0.000382714	Adamts1/Adamts9/Agt/Ahr/Amotl2/Angpt1/Anxa2/Anxa3/Apoh/Aqp1/Atp2b4/Bcas3/C3/Cav1/Ccn1/Ccn2/Cd59a/Cela1/Cib1/Cnmd/Col27a1/Col4a1/Col4a2/Col8a1/Col8a2/Creb3l1/Ctsh/Cxcl10/Cxcr4/Cyp1b1/Dysf/Ecm1/Ednra/Efna1/Emp2/Epas1/Epha2/Erap1/F3/Fbln5/Fgf1/Fgf18/Fgf2/Fgfr1/Fgfr2/Flna/Fn1/Fzd8/Gadd45a/Gpx1/Hbegf/Hc/Hdac5/Hgf/Hmox1/Hspb1/Hspb6/Htatip2/Hyal1/Itga2b/Jcad/Jun/Kdr/Klf2/Klf5/Lgals3/Loxl2/Minar2/Ndnf/Nd…	121	Increased	Poly I:C. Diff vs NSCs
GO:0055001	muscle cell development	58/2914	161/13775	9.2502e-06	0.000482928	0.000382714	Actn1/Actn4/Adra1a/Adrb1/Agt/Ank2/Ankrd23/Bcl2/Cacna2d2/Cacnb4/Camk2d/Capn3/Casq1/Casq2/Cav2/Chrnb1/Cntnap1/Cntnap2/Csrp1/Dysf/Ednra/Efemp2/Fhl2/Flnc/Gpx1/Hdac5/Ldb3/Lmna/Lmod1/Lncpint/Met/Mir208a/Myh6/Myl9/Myof/Nfatc2/Nfatc4/Pdgfrb/Pgm5/Plec/Pmp22/Rcan1/Rgs2/Rgs4/Ski/Slc8a1/Smad6/Sorbs2/Srf/Stac3/Tmem182/Tmod2/Tnnt1/Tnnt3/Tpm1/Trip10/Uchl1/Wdr1	58	Increased	Poly I:C. Diff vs NSCs
GO:1902904	negative regulation of supramolecular fiber organization	56/2914	154/13775	9.51952e-06	0.000491001	0.000389111	Add3/Apoe/Arhgap6/Arpin/Avil/Bbs4/Bmerb1/Camsap3/Capg/Capn1/Chadl/Cib1/Clu/Coro1a/Cryab/Ctnna2/Dlc1/Dmtn/Dnai3/Dysf/Eml2/Gas2l1/Gas2l2/Gsn/Inpp5j/Inpp5k/Kank1/Kank2/Kank4/Katnb1/Lmod1/Map1b/Met/Mid1ip1/Myadm/Pfn4/Prkn/Rhpn1/Rhpn2/S1pr1/Sgk1/Shank1/Shank3/Shroom2/Spta1/Sptb/Sptbn1/Ssh3/Tlr2/Tmod2/Tmsb15b1/Tmsb15b2/Tmsb15l/Tpm1/Tubb4a/Wdr47	56	Increased	Poly I:C. Diff vs NSCs
GO:0034341	response to type II interferon	37/2914	89/13775	1.01474e-05	0.000517154	0.000409837	Aqp4/Bst2/Capg/Dapk1/Flnb/Gbp2/Gbp5/Gbp6/Gsn/Ifitm1/Ifitm2/Ifitm3/Ifitm7/Ifngr1/Igtp/Irf1/Irgm1/Irgm2/Myo1c/Nlrc5/Parp14/Parp9/Pparg/Rab11fip5/Rab43/Rab7b/Shfl/Sirpa/Slc22a21/Slc22a5/Slc26a6/Stxbp2/Stxbp3/Tlr2/Tlr4/Vamp8/Vim	37	Increased	Poly I:C. Diff vs NSCs
GO:0071241	cellular response to inorganic substance	57/2914	158/13775	1.04807e-05	0.000527856	0.000418318	Akr1c14/Ank3/Aqp1/Atp7b/B2m/Bcar1/Bmp6/Bnip3/Capn3/Cpne5/Cpne6/Dlg2/Dmtn/Fas/Fn1/Fos/Foxo1/Gabrb3/Gsn/Hfe/Hmox1/Hvcn1/Id2/Itpkb/Itpkc/Jun/Junb/Jund/Kcnb1/Kcnc2/Kcnq2/Lgmn/Lrrk2/Mt1/Mt2/Mt3/Nfatc1/Nfatc2/Nfatc4/Nfe2l1/Nfe2l2/P2rx4/Plcg2/Pparg/Prnp/Rasa4/Rasgrp2/Slc40a1/Slc41a1/Smpd1/Syt1/Syt13/Syt17/Syt2/Syt6/Thbs1/Tuba1a	57	Increased	Poly I:C. Diff vs NSCs
GO:0031032	actomyosin structure organization	61/2914	173/13775	1.19412e-05	0.000592647	0.000469664	Ankrd23/Arhgap6/Arhgef10/Arrb1/Bbs4/Capn3/Casq1/Casq2/Ccn2/Cnn1/Cnn2/Cnn3/Csrp1/Dlc1/Epb41l1/Epb41l2/Epb41l3/Epb41l4b/Fhdc1/Fhod1/Flnc/Frmd5/Inpp5k/Itgb5/Kank2/Kank4/Kctd13/Ldb3/Lmod1/Lpar1/Met/Myh14/Myh6/Myl9/Nox4/Pdgfrb/Pdlim1/Pdlim4/Pgm5/Phactr1/Plec/Rapgef3/Rhpn1/Rhpn2/S100a10/S1pr1/Sdc4/Sorbs1/Sorbs3/Spag6l/Srf/Synpo/Tacr1/Tmod2/Tmsb15b2/Tmsb15l/Tnnt1/Tnnt3/Tpm1/Ttc8/Wdr1	61	Increased	Poly I:C. Diff vs NSCs
GO:0003014	renal system process	30/2914	67/13775	1.20685e-05	0.000592647	0.000469664	Adora1/Adrb1/Agt/Aqp1/Aqp4/Atp6v0a4/Bcl2/Bcr/Chrnb2/Cln3/Ednra/Emp2/Gas6/Gja1/Gsn/Inpp5k/Itga3/Klhl3/Lgmn/Myo1e/Npr3/Oprl1/Pdgfb/Psap/Rhpn1/Rhpn2/Sctr/Sulf2/Tacr1/Wfs1	30	Increased	Poly I:C. Diff vs NSCs
GO:0051346	negative regulation of hydrolase activity	64/2914	184/13775	1.21824e-05	0.000592647	0.000469664	A2m/Ahr/App/Aqp1/Arrb1/Bbs4/Birc7/Cast/Cd109/Cmya5/Cpeb2/Crb2/Cry2/Cryab/Cst3/Cstb/Ecm1/Epm2a/Fkbp1b/Gas6/Gpx1/Hgf/Hspa1b/Itih3/Itih5/Lrch1/Lrrk2/Lxn/Mgat5/Ngf/Nol3/Nos3/Nr4a1/Pcsk1n/Pi15/Ppp1r15a/Ppp1r1b/Ppp1r36/Prkcz/Ptprn2/Renbp/Rgs2/Rps6ka1/Sema4d/Serpina3n/Serpinb1a/Serpinb6a/Serpinb9/Serpinc1/Serping1/Sfn/Slc39a14/Snap91/Sorl1/Spint2/Styxl1/Tgfb2/Thbs1/Timp1/Timp2/Timp3/Tmbim6/Ttc8/Wnt9a	64	Increased	Poly I:C. Diff vs NSCs
GO:0048771	tissue remodeling	52/2914	141/13775	1.23988e-05	0.000596396	0.000472635	Agt/Ahr/Axl/Bcr/Capn1/Cav1/Cd38/Cela1/Cst3/Dlk1/Dock5/Ednra/Epas1/Epha2/Flna/Fosl2/Gja1/Gpr137/Gpr137b/Gpr55/Idua/Igfbp5/Klf6/Lgr4/Lrp1/Lrrk1/Ltbp3/Mmp14/Ndp/Nfkb1/Nol3/Nos3/Nox4/Nppc/Npr2/Npr3/Oscar/Pdk4/Pparg/Ppargc1b/Prkca/Pth1r/Rab3d/S1pr1/Sema3c/Tgfb2/Tgfbr3/Tgm2/Timp1/Tmbim1/Tns3/Tpp1	52	Increased	Poly I:C. Diff vs NSCs
GO:0016042	lipid catabolic process	75/2914	225/13775	1.30389e-05	0.000620219	0.000491515	Abhd4/Acacb/Acad11/Acad12/Acadm/Acox1/Acox2/Adora1/Adra2a/Aig1/Akr1c14/Alk/Apoe/Apoh/Aspg/Bdh2/Ces1f/Cidea/Clstn3/Crat/Crtc3/Cyp1b1/Cyp46a1/Cyp4f13/Cyp4f14/Dbi/Decr1/Decr2/Echdc2/Enpp6/Etfbkmt/Hacl1/Hexa/Hsd17b11/Hsd3b7/Ilvbl/Irs2/Lonp2/Lpin3/Lpl/Lrp1/Mfsd2a/Mgll/Naaa/Naga/Neu3/Nudt7/Phyh/Pla2g5/Pla2g7/Plaat1/Plaat3/Plb1/Plbd2/Plcd1/Plcd3/Plcd4/Plce1/Plcg2/Pld2/Plpp6/Pnpla7/Ppt1/Prdx6/Psap/Rarres…	75	Increased	Poly I:C. Diff vs NSCs
GO:0007612	learning	55/2914	152/13775	1.34482e-05	0.000632657	0.000501371	Agt/App/Atxn1/C1ql1/Cacna1e/Chrd/Chrnb2/Cln3/Clstn3/Cntnap2/Comt/Csmd1/Dcdc2a/Epm2a/Gabrb3/Gpr88/Grin2b/Hrh3/Idua/Ift20/Jph3/Jph4/Jun/Kcnq2/Lgmn/Mapk8ip2/Nog/Npas4/Nrxn3/Ntrk2/Oprl1/Pak5/Pak6/Pgrmc1/Ppp1r1b/Ppt1/Prkn/Rapgef3/Reln/Sgk1/Shank1/Shank2/Shank3/Slc12a5/Slc24a2/Slc7a11/Sorcs3/Srf/Syngap1/Synpo/Tacr1/Tafa2/Tlr2/Tpbg/Tuba1a	55	Increased	Poly I:C. Diff vs NSCs
GO:0050920	regulation of chemotaxis	53/2914	145/13775	1.37851e-05	0.000641458	0.000508346	App/Camk1d/Csf1/Cttn/Cxcl10/Cxcl14/Cxcr4/Dusp3/Dysf/Ednra/Fgf1/Fgf18/Fgf2/Fgfr1/Fn1/Gas6/Hc/Hspb1/Kdr/Lbp/Lgmn/Lpar1/Met/Mmp28/Mtus1/Nbl1/Nedd9/P2rx4/Padi2/Pdgfb/Pdgfd/Pdgfrb/Pgf/Pla2g7/Plxna3/Plxna4/Prkca/Rarres2/S1pr1/Scg2/Sema3b/Sema3c/Sema3e/Sema3f/Sema4a/Sema4d/Sema4f/Sema4g/Sema6d/Slc8b1/Thbs1/Tpbg/Vegfd	53	Increased	Poly I:C. Diff vs NSCs
GO:0031579	membrane raft organization	12/2914	17/13775	1.6596e-05	0.000763953	0.000605422	Cav1/Cav2/Cln3/Emp2/Fa2h/Flot1/Gsn/Myadm/Pacsin2/Pmp22/Ppt1/S100a10	12	Increased	Poly I:C. Diff vs NSCs
GO:0019932	second-messenger-mediated signaling	66/2914	193/13775	1.68316e-05	0.000766552	0.000607482	Ackr4/Adora2b/Ahr/Ank2/Apoe/App/Aqp1/Atp1b1/Atp2b4/Cacna1d/Camta1/Casq1/Casq2/Cib1/Cmya5/Cxcr4/Dmpk/Dmtn/Efhb/Fhl2/Fkbp1b/Gucy1a1/Gucy2f/Igtp/Irgm1/Irgm2/Itpr1/Kcnc2/Kdr/Ksr1/Ksr2/L1cam/Lpar1/Lrrk2/Mapt/Mt1/Mt2/Ndnf/Nfatc1/Nfatc2/Nfatc4/Nos3/Nppc/Npr2/Ntrk2/Oprl1/P2rx4/Pdgfrb/Pdk2/Pex5l/Plcg2/Prnp/Rcan1/Rcan3/Rln1/Sctr/Slc24a4/Slc8a1/Sox9/Tbc1d10c/Tenm2/Thbs1/Tnni3/Tpcn2/Tspan18/Vcam1	66	Increased	Poly I:C. Diff vs NSCs
GO:0006814	sodium ion transport	56/2914	157/13775	1.82733e-05	0.000815069	0.00064593	Ank3/Asic2/Asic4/Atp1a1/Atp1b1/Atp1b2/Atp2b4/Cacna1i/Camk2d/Dmpk/Ednra/Fgf11/Fgf12/Fxyd1/Fxyd3/Fxyd7/Hcn2/Hcn4/Hecw2/Kcnk1/Kcnq2/Klhl3/Nalcn/Nedd4l/Nkain2/Nkain4/Nos3/P2rx4/Per1/Scn1b/Scn2a/Scn2b/Scn3a/Scn3b/Scnn1a/Sgk1/Slc20a2/Slc22a4/Slc22a5/Slc24a2/Slc24a4/Slc38a1/Slc4a10/Slc4a11/Slc5a3/Slc6a17/Slc6a19/Slc6a8/Slc8a1/Slc8b1/Snta1/Sptbn4/Stom/Stoml1/Tpcn2/Wnk2	56	Increased	Poly I:C. Diff vs NSCs
GO:0019216	regulation of lipid metabolic process	84/2914	261/13775	1.82776e-05	0.000815069	0.00064593	Abca3/Abcg1/Acacb/Adora1/Adora2b/Adra2a/Agt/Akr1c14/Alk/Apoe/Apoh/Appl2/Atp1a1/Avil/Bbs4/Bcl11b/Bmp2/Bmp6/C3/Capn2/Cav1/Ccdc3/Ccn1/Ces1f/Cidea/Cideb/Clcn2/Clstn3/Crebl2/Crtc3/Dbi/Dnajc15/Eef1a2/Ephx2/Etfbkmt/Fabp3/Fgf1/Fgf2/Fmo1/Fmo5/Gpam/Id2/Igfbp7/Irs2/Lonp2/Lsr/Mfsd2a/Mid1ip1/Nfe2l1/Nfkb1/Nr1d1/Nr1h3/Nr4a3/Ormdl3/Pank2/Pdgfa/Pdgfb/Pdgfrb/Pdk1/Pdk2/Pdk4/Pik3ip1/Plcg2/Pparg/Ppp2r5a/Psap/Rarres2/…	84	Increased	Poly I:C. Diff vs NSCs
GO:0032675	regulation of interleukin-6 production	37/2914	91/13775	1.84971e-05	0.00081635	0.000646946	Adora2b/Afap1l2/App/Aqp4/Arid5a/Arrb1/Capn2/Ccn1/Cd200/Cebpb/Foxj1/Gas6/Hgf/Ifih1/Il17d/Il17rc/Il6ra/Klf2/Lbp/Lpl/Mbp/Met/Myd88/Nlrc3/Nmb/Nod1/Plcg2/Rab7b/Sirpa/Tlr2/Tlr3/Tlr4/Tmem106a/Tnfrsf1a/Vegfd/Zbtb20/Zc3h12a	37	Increased	Poly I:C. Diff vs NSCs
GO:0034765	regulation of monoatomic ion transmembrane transport	101/2914	327/13775	1.94203e-05	0.000842782	0.000667893	1810037I17Rik/Adrb1/Ahnak/Ahr/Amigo1/Ank2/Ank3/App/Asic2/Atp1b1/Atp1b2/Atp2b4/Bcl2/Cacna1a/Cacna1d/Cacna1e/Cacna2d2/Cacna2d3/Cacnb1/Cacnb4/Cacng2/Cacng6/Camk2d/Capn3/Casq1/Casq2/Cav1/Cd63/Clcn2/Coro1a/Cxcl10/Dbi/Dpp10/Dysf/Ednra/Fgf11/Fgf12/Fhl1/Fkbp1b/Flna/Fxyd1/Fxyd3/Fxyd7/Gem/Gjc2/Gpr35/Grin2d/Hcn2/Hcn4/Hecw2/Hk1/Hspa2/Hvcn1/Jph3/Kcna6/Kcnab1/Kcnb1/Kcnc2/Kcnd1/Kcnj16/Kcnj5/Kcnj9/Kcnq2/Kcns1/Lc…	101	Increased	Poly I:C. Diff vs NSCs
GO:1905954	positive regulation of lipid localization	33/2914	78/13775	1.94897e-05	0.000842782	0.000667893	Abca1/Abca3/Abca5/Abca8a/Abca8b/Abcg1/Acacb/Acsl1/Acsl6/Anxa2/Apoe/Atp8a2/Bmp6/C3/Cav1/Ces1f/Cidea/Dbi/Ecrg4/Fabp3/Hrh3/Ikbke/Ldlrap1/Lpl/Lrp1/Nfkbia/Nr1h3/Plin2/Pltp/Pparg/Ptges/Scp2/Zc3h12a	33	Increased	Poly I:C. Diff vs NSCs
GO:0061448	connective tissue development	73/2914	220/13775	2.01416e-05	0.000862264	0.000683332	Arid5a/Bbs1/Bbs2/Bbs4/Bgn/Bmp2/Bmp6/Ccn1/Ccn2/Chadl/Cnmd/Col11a2/Col27a1/Col2a1/Col5a1/Col9a1/Csf1/Csgalnact1/Ecm1/Efemp1/Fgf18/Fgf2/Fgfr1/Fosl2/Id2/Id4/Idua/Ift80/Il6ra/Lmna/Lncpint/Loxl2/Lpl/Ltbp3/Matn3/Mboat2/Nfatc2/Nfia/Nog/Nppc/Npr2/Ogn/Optc/Pbxip1/Pdgfb/Pdgfd/Pdgfrb/Pkdcc/Plaat3/Pparg/Prkca/Prrx2/Pth1r/Rarg/Rflnb/Rorc/Runx2/Sik3/Slc39a13/Slc39a14/Smad7/Smad9/Sorl1/Sox9/Srf/Sulf2/Tgfb2/Tgfbr…	73	Increased	Poly I:C. Diff vs NSCs
GO:0070252	actin-mediated cell contraction	32/2914	75/13775	2.10944e-05	0.000894109	0.000708569	Acta2/Adora1/Adrb1/Ank2/Atp1a1/Cacna1d/Camk2d/Casq2/Cav1/Ccdc88c/Ctnna3/Emp2/Epdr1/Flna/Frmd6/Fxyd1/Gsn/Hcn4/Kcnj5/Myh6/Myl6/Myl6b/Nedd4l/Parva/Pdpn/Pkp2/Scn1b/Scn2b/Scn3b/Shtn1/Snta1/Tpm1	32	Increased	Poly I:C. Diff vs NSCs
GO:0009636	response to toxic substance	38/2914	95/13775	2.23113e-05	0.000936418	0.000742098	Abcc1/Ahr/Ass1/Bcl2/Cat/Ccs/Cers1/Cyp1b1/Ephx2/Fas/Fbln5/Gabrb1/Gjc2/Gpx1/Gsta3/Kcnc2/Lcn2/Mbp/Mt1/Mt2/Mt3/Mtarc2/Nfe2l2/Nnt/Nos3/Nxn/Oscp1/Pim1/Pink1/Pon2/Prdx6/Prkn/Scn1b/Scn2b/Scn3a/Sesn1/Slc22a18/Slc7a11	38	Increased	Poly I:C. Diff vs NSCs
GO:0032409	regulation of transporter activity	72/2914	217/13775	2.29363e-05	0.000953302	0.000755478	1810037I17Rik/Adrb1/Ahnak/Amigo1/Ank2/Ank3/App/Asic2/Atp1b1/Atp1b2/Bcl2/Cacna1a/Cacna1d/Cacnb1/Cacnb4/Cacng2/Camk2d/Casq1/Casq2/Cav1/Clcn2/Dapk1/Dysf/Ednra/Fgf11/Fgf12/Fhl1/Fkbp1b/Fxyd1/Fxyd3/Fxyd7/Gem/Gja1/Gpr35/Hecw2/Hk1/Hspa2/Jph3/Kcnab1/Kcnc2/Kcns1/Mapk8ip2/Nedd4l/Oprl1/Pim1/Pink1/Plcg2/Prkca/Prnp/Prrt1/Rapgef3/Rasgrf1/Rasgrf2/Reln/Rgs9/Rph3a/S100a1/Scn1b/Scn2b/Scn3b/Shank1/Shank3/Shisa9/Slc5…	72	Increased	Poly I:C. Diff vs NSCs
GO:0050905	neuromuscular process	52/2914	144/13775	2.43515e-05	0.00100239	0.000794382	Ankfn1/Aph1c/App/Atp2b2/Atp8a2/Bcr/Cacna1a/Camta1/Casq1/Chrnb1/Cln3/Cntnap1/Cntnap2/Csmd1/Ctnna2/Dmpk/Ednra/Fgf12/Gaa/Gpr88/Grin2b/Grin2d/Hexa/Itpr1/Jph3/Jph4/Myh14/Myo7a/Nefl/Npas1/Npr2/Nr4a1/Nr4a3/Pmp22/Prkn/Prrt2/Psap/Rac3/Rcsd1/Shank1/Shank3/Slc1a3/Sptbn4/Stac3/Synm/Tmem150c/Tnni3/Tnnt1/Tnnt3/Tpp1/Tuba1a/Uchl1	52	Increased	Poly I:C. Diff vs NSCs
GO:0032970	regulation of actin filament-based process	98/2914	317/13775	2.46456e-05	0.00100483	0.000796317	Acta2/Add3/Adora1/Adrb1/Ank2/Ankrd23/Arhgap6/Arhgef10/Arhgef19/Arpin/Atp1a1/Avil/Baiap2/Bbs4/Bcas3/Bst2/Capg/Capn1/Casq2/Cav1/Ccl27a/Ccn2/Cdc42ep3/Cnn2/Coro1a/Cotl1/Ctnna2/Ctnna3/Cttn/Daam2/Dixdc1/Dlc1/Dmtn/Dnai3/Epha3/Fam107a/Fchsd1/Fhod1/Flna/Fmn1/Frmd6/Fxyd1/Gja1/Gpm6b/Gsn/Hcn4/Icam1/Inpp5k/Kank1/Kank2/Kank4/Lmod1/Lpar1/Lrp1/Met/Mtss1/Myadm/Myo1c/Naa80/Nedd9/Nox4/Pdgfrb/Pdlim4/Pdpn/Pfn4/Pkp2/P…	98	Increased	Poly I:C. Diff vs NSCs
GO:0022898	regulation of transmembrane transporter activity	70/2914	210/13775	2.49649e-05	0.00100825	0.000799027	1810037I17Rik/Adrb1/Ahnak/Amigo1/Ank2/Ank3/App/Asic2/Atp1b1/Atp1b2/Bcl2/Cacna1a/Cacna1d/Cacnb1/Cacnb4/Cacng2/Camk2d/Casq1/Casq2/Cav1/Clcn2/Dapk1/Dysf/Ednra/Fgf11/Fgf12/Fhl1/Fkbp1b/Fxyd1/Fxyd3/Fxyd7/Gem/Gja1/Gpr35/Hecw2/Hk1/Hspa2/Jph3/Kcnab1/Kcnc2/Kcns1/Mapk8ip2/Nedd4l/Oprl1/Pim1/Pink1/Plcg2/Prkca/Prnp/Prrt1/Rapgef3/Rasgrf1/Rasgrf2/Reln/Rgs9/Rph3a/S100a1/Scn1b/Scn2b/Scn3b/Shank1/Shank3/Shisa9/Stac…	70	Increased	Poly I:C. Diff vs NSCs
GO:0120316	sperm flagellum assembly	19/2914	36/13775	2.87932e-05	0.001152	0.000912941	Armc2/Bbs2/Cfap206/Cfap221/Cfap43/Cfap44/Cfap47/Cfap54/Cfap61/Cfap69/Dnah1/Drc7/Ift81/Iqcg/Meig1/Pfn4/Spag6l/Spef2/Ttc12	19	Increased	Poly I:C. Diff vs NSCs
GO:0032635	interleukin-6 production	38/2914	96/13775	2.94745e-05	0.00116834	0.000925891	Adora2b/Afap1l2/App/Aqp4/Arid5a/Arrb1/Capn2/Ccn1/Cd200/Cebpb/Foxj1/Gas6/Hgf/Ifih1/Il17d/Il17rc/Il6ra/Klf2/Lbp/Lpl/Mbp/Met/Myd88/Nlrc3/Nmb/Nod1/Plcg2/Psen2/Rab7b/Sirpa/Tlr2/Tlr3/Tlr4/Tmem106a/Tnfrsf1a/Vegfd/Zbtb20/Zc3h12a	38	Increased	Poly I:C. Diff vs NSCs
GO:0044458	motile cilium assembly	26/2914	57/13775	3.05062e-05	0.00119814	0.000949506	Armc2/Bbs2/Ccdc39/Ccdc40/Cfap206/Cfap221/Cfap43/Cfap44/Cfap47/Cfap54/Cfap61/Cfap69/Dnaaf3/Dnah1/Drc7/Foxj1/Ift81/Iqcg/Meig1/Pfn4/Rsph9/Spag6l/Spef2/Ttc12/Ulk4/Zmynd10	26	Increased	Poly I:C. Diff vs NSCs
GO:0098739	import across plasma membrane	50/2914	138/13775	3.12551e-05	0.00120931	0.000958361	Abcc1/Acsl1/Acsl6/Adrb1/Agt/Atp1a1/Atp1b1/Atp1b2/Cacna1a/Cacna1d/Cacna1e/Cav1/Gfap/Hcn2/Hcn4/Irs2/Kcnj16/Kcnj5/Kcnj9/Lcn2/Lrp2/Lrrc8a/Nalf1/Nalf2/Pawr/Prnp/Rgs2/Rgs4/Scnn1a/Slc12a5/Slc12a7/Slc12a8/Slc1a3/Slc22a4/Slc24a2/Slc24a4/Slc2a1/Slc38a1/Slc39a11/Slc39a12/Slc39a14/Slc39a4/Slc3a2/Slc43a2/Slc7a11/Slc7a2/Slc7a8/Slc8a1/Thbs1/Wnk2	50	Increased	Poly I:C. Diff vs NSCs
GO:0071417	cellular response to organonitrogen compound	134/2914	462/13775	3.13556e-05	0.00120931	0.000958361	Abcc1/Agt/Agtrap/Ahr/Alk/Amigo1/Anxa5/Anxa7/Aplp1/App/Appl2/Aqp1/Atp2b4/Bcar1/Bcar3/Bcl2l1/C1qtnf12/C2cd5/Cacna1a/Cacnb1/Caly/Capn2/Casq2/Castor2/Cav1/Cav2/Cebpb/Chrnb2/Col16a1/Col4a1/Col4a6/Col6a1/Cpeb1/Cpeb2/Ctnna1/Ctsd/Cxcr4/Dmtn/Dnai1/Ednra/Ezr/Fcgr2b/Flna/Folr1/Foxo1/Gabrb1/Gabrb2/Gabrb3/Gabrg2/Ghr/Gja1/Gnal/Gnao1/Gnaz/Gpam/Hcn2/Hcn4/Hdac8/Hrh3/Icam1/Igfbp5/Inpp5k/Irf1/Irs2/Itpr1/Jak3/Jun/Ka…	134	Increased	Poly I:C. Diff vs NSCs
GO:0050900	leukocyte migration	68/2914	204/13775	3.23774e-05	0.00121826	0.000965457	Adora1/App/Bcr/Cadm1/Camk1d/Capn1/Cd200/Cd81/Cd9/Cd99l2/Cnn2/Coro1a/Csf1/Cxcl10/Cxcl14/Cyp7b1/Dysf/Ecm1/Ednra/Emp2/Foxj1/Gas6/Gcnt1/Gpr35/Hc/Hsd3b7/Icam1/Il17rc/Il1r1/Itga1/Itga2b/Itga3/Itga7/Itga9/Lbp/Lgals3/Lgmn/Lrch1/Mmp14/Mmp28/Mtus1/Myd88/Nbl1/Nedd9/P2rx4/Padi2/Pawr/Pdgfb/Pdgfd/Pgf/Pla2g7/Plec/Podxl/Prkca/Rac3/Rarres2/S1pr1/Sbds/Scg2/Sirpa/Slc8b1/Tacr1/Thbs1/Tlr2/Tnfrsf18/Vcam1/Vegfd/Wdr1	68	Increased	Poly I:C. Diff vs NSCs
GO:0007188	adenylate cyclase-modulating G protein-coupled receptor signaling pathway	44/2914	117/13775	3.24415e-05	0.00121826	0.000965457	Abca1/Adgre5/Adgrg3/Adora1/Adora2b/Adra1a/Adra1d/Adra2a/Adrb1/Aplp1/App/Atp2b4/Cacna1d/Crtc3/Cxcl10/Ednra/Flna/Gnal/Gnao1/Gnaz/Gpr12/Gpr157/Gpr26/Gpr37l1/Hrh3/Lpar1/Npr3/Oprl1/P2ry1/Palm/Pde4a/Psap/Pth1r/Pth2r/Ramp1/Rapgef4/Rgs2/Rims2/Rln1/S1pr1/S1pr3/Sctr/Tshr/Vipr2	44	Increased	Poly I:C. Diff vs NSCs
GO:0051897	positive regulation of phosphatidylinositol 3-kinase/protein kinase B signal transduction	44/2914	117/13775	3.24415e-05	0.00121826	0.000965457	Agt/Akr1c14/Angpt1/Axl/C1qtnf12/Cass4/Cat/F3/Fgf2/Fgfr1/Fn1/Gas6/Gcnt2/Gpx1/Hbegf/Hgf/Igfbp5/Irs2/Itsn1/Kdr/Lrp2/Ltk/Musk/Nox4/Ntrk2/P2rx4/Pdgfa/Pdgfb/Pdgfd/Pdgfrb/Phlpp1/Pik3cd/Plxnb1/Reln/Sema3e/Sema4d/Sox9/Stox1/Tcf7l2/Tgfb2/Thbs1/Thpo/Tpbg/Tspyl5	44	Increased	Poly I:C. Diff vs NSCs
GO:0048167	regulation of synaptic plasticity	73/2914	223/13775	3.36121e-05	0.00124852	0.000989435	Adora1/Adrb1/Agt/Apoe/App/Atp2b2/Baiap2/Bcl2l1/Calb2/Cd38/Chrd/Chrdl1/Cln3/Cpeb1/Cplx2/Cyp46a1/Dbi/Erc1/Erc2/Fam107a/Fcgr2b/Gfap/Gnal/Grin2b/Grin2d/Igsf11/Iqsec2/Jph3/Jph4/Kcnb1/Kcnq2/Kdr/Lgmn/Mapt/Mgll/Mir124a-1hg/Musk/Nfatc4/Nog/Npas4/Nsmf/Ntrk2/Prkar1b/Prkcg/Prkcz/Prnp/Prrt1/Prrt2/Psen2/Rasgrf1/Rasgrf2/Reln/Rims1/Rims2/S100b/Sctr/Shank2/Shank3/Shisa7/Shisa9/Slc24a2/Slc38a1/Slc4a10/Snap47/Sorcs…	73	Increased	Poly I:C. Diff vs NSCs
GO:0060560	developmental growth involved in morphogenesis	78/2914	242/13775	3.38305e-05	0.00124852	0.000989435	Ahr/Apoe/App/Arhgap4/Cadm1/Clstn3/Cobl/Cpne5/Cpne6/Csf1/Cttn/Cxcr4/D130043K22Rik/Dcx/Ednra/Epha7/Fgf1/Fgfr2/Flrt1/Fmn1/Fn1/Impact/Islr2/Jade2/Kif26b/L1cam/Lamb2/Lrp1/Macf1/Mag/Map1b/Mapt/Mgll/Mt3/Myo5b/Nedd4l/Ngf/Npr2/Olfm1/Pak6/Plxna3/Plxna4/Prkcz/Prkn/Rarg/Rdh10/Rims1/Rims2/Rnf6/Rtn4r/S100b/S1pr1/Sema3b/Sema3c/Sema3e/Sema3f/Sema4a/Sema4d/Sema4f/Sema4g/Sema6d/Sfrp5/Shtn1/Sox9/Spacdr/Spag6l/Srf/S…	78	Increased	Poly I:C. Diff vs NSCs
GO:0051896	regulation of phosphatidylinositol 3-kinase/protein kinase B signal transduction	59/2914	171/13775	3.434e-05	0.00125649	0.000995751	Agt/Akr1c14/Angpt1/Axl/C1qtnf12/Cass4/Cat/Cavin3/Cib1/Clcf1/Epha2/F3/Fgf2/Fgfr1/Fn1/Gas6/Gcnt2/Gpx1/Hbegf/Hgf/Igfbp5/Inpp5k/Irs2/Itsn1/Kdr/Lime1/Lrp2/Ltk/Musk/Nlrc3/Nox4/Ntrk2/P2rx4/Pdcd6/Pdgfa/Pdgfb/Pdgfd/Pdgfrb/Phlpp1/Pik3cd/Pik3ip1/Plxnb1/Ptpn13/Rapgef3/Reln/Rras/Rubcn/Sema3e/Sema4d/Sesn1/Sfrp5/Sox9/Stox1/Tcf7l2/Tgfb2/Thbs1/Thpo/Tpbg/Tspyl5	59	Increased	Poly I:C. Diff vs NSCs
GO:0032373	positive regulation of sterol transport	17/2914	31/13775	3.9698e-05	0.00142116	0.00112625	Abca1/Abca3/Abca5/Abca8a/Abca8b/Abcg1/Anxa2/Apoe/Cav1/Ces1f/Ldlrap1/Lrp1/Nfkbia/Nr1h3/Pltp/Pparg/Scp2	17	Increased	Poly I:C. Diff vs NSCs
GO:0032376	positive regulation of cholesterol transport	17/2914	31/13775	3.9698e-05	0.00142116	0.00112625	Abca1/Abca3/Abca5/Abca8a/Abca8b/Abcg1/Anxa2/Apoe/Cav1/Ces1f/Ldlrap1/Lrp1/Nfkbia/Nr1h3/Pltp/Pparg/Scp2	17	Increased	Poly I:C. Diff vs NSCs
GO:0036158	outer dynein arm assembly	12/2914	18/13775	4.01683e-05	0.00142116	0.00112625	Ccdc103/Daw1/Dnaaf4/Dnaaf5/Dnah5/Dnai1/Dnai2/Dnal1/Odad1/Odad3/Odad4/Zmynd10	12	Increased	Poly I:C. Diff vs NSCs
GO:0048266	behavioral response to pain	12/2914	18/13775	4.01683e-05	0.00142116	0.00112625	Adam11/Cacna1a/Cacna1e/Capn2/Cntnap2/Grin2b/P2rx4/Scn3a/Tacr1/Thbs1/Tspo/Vwa1	12	Increased	Poly I:C. Diff vs NSCs
GO:0008217	regulation of blood pressure	42/2914	111/13775	4.10749e-05	0.00144133	0.00114223	Acta2/Adamts16/Adora1/Adra1a/Adra1d/Adrb1/Agt/Agtrap/Ahr/Asic2/Atp1a1/Bbs4/Camk2n1/Ednra/Emp2/Ephx2/Gas6/Gja1/Gpr37l1/Grip2/Gucy1a1/Hmox1/Hrh3/Id2/Ier3/Kdr/Myh6/Nedd4l/Nos3/Npff/Npr3/Oprl1/P2rx4/Pdgfb/Pparg/Rarres2/Rnls/Scnn1a/Scpep1/Tacr1/Tnni3/Tpm1	42	Increased	Poly I:C. Diff vs NSCs
GO:0043086	negative regulation of catalytic activity	124/2914	425/13775	4.5856e-05	0.00158938	0.00125956	A2m/Acacb/Agt/Ahr/Ajuba/Apoe/App/Aqp1/Arrb1/Atp2b4/Bbs4/Birc7/Bmp2/Camk2n1/Cast/Cav1/Cd109/Cdk5rap3/Cers1/Cln3/Cmya5/Cpeb2/Crb2/Cry2/Cryab/Cst3/Cstb/Dbndd1/Dbndd2/Dnajc3/Dusp3/Ecm1/Epm2a/Etfbkmt/Fkbp1b/Gadd45a/Gadd45b/Gadd45g/Gas6/Gpx1/Heg1/Hgf/Hipk3/Hrh3/Hspa1b/Hspb1/Inca1/Inpp5k/Irs2/Itih3/Itih5/Lats2/Lax1/Lrch1/Lrrk2/Lxn/Mapt/Mgat5/Mt3/Mvp/Nfkb1/Ngf/Nol3/Nos3/Npr3/Nr4a1/Ormdl3/Palm/Parp3/Parp9…	124	Increased	Poly I:C. Diff vs NSCs
GO:0030003	intracellular monoatomic cation homeostasis	110/2914	369/13775	4.60368e-05	0.00158938	0.00125956	1600014C10Rik/Adora1/Agt/Ank2/Ankrd9/Anxa7/Apoe/App/Atp13a4/Atp1a1/Atp1b1/Atp1b2/Atp2b2/Atp2b3/Atp2b4/Atp6v0a2/Atp6v0a4/Atp6v1a/Atp7b/B2m/Bcl2/Bdh2/Bmp6/Bnip3/Cacna1a/Cacnb4/Calb2/Camk2d/Capn3/Casq1/Casq2/Cav1/Cav2/Cln3/Coro1a/Cxcl10/Dbi/Dmpk/Ednra/Efhc1/Erc1/Erc2/Fgf2/Fkbp1b/Flna/Fth1/Fxyd1/Gpr12/Grin2b/Grina/Hfe/Hmox1/Hvcn1/Itpr1/Jph3/Lcn2/Lime1/Lrrk2/Mafg/Mt1/Mt2/Mt3/Ncs1/Ngf/Nol3/Nppc/P2ry1/P…	110	Increased	Poly I:C. Diff vs NSCs
GO:0048638	regulation of developmental growth	95/2914	310/13775	4.74204e-05	0.00162406	0.00128704	Acacb/Adrb1/Agt/Ahr/Apoe/App/Arhgap4/Atp8a2/Bbs2/Bbs4/Bcl2/C3/Cacna2d2/Capn3/Cited2/Cpne5/Cpne6/Csf1/Cttn/Cxcr4/D130043K22Rik/Dcx/Epha7/Ezr/Fgf2/Fgfr1/Fgfr2/Flvcr1/Fn1/Fosl2/Ghr/Gja1/Gpam/H19/Hopx/Islr2/Kcnk2/L1cam/Lats2/Lgmn/Lrp1/Macf1/Mag/Map1b/Mapt/Mfsd2a/Mgll/Mir208a/Mir675/Mt3/Musk/Myh6/Myo5b/Nedd4l/Ngf/Nog/Nppc/Olfm1/Pim1/Plxna3/Plxna4/Prkn/Rgs2/Rgs4/Rims1/Rims2/Rnf6/Rtn4r/Sema3b/Sema3c/Sem…	95	Increased	Poly I:C. Diff vs NSCs
GO:0061572	actin filament bundle organization	53/2914	151/13775	4.99465e-05	0.00169699	0.00134484	Actn1/Actn4/Arhgap6/Arhgef10/Arrb1/Baiap2/Bbs4/Ccn2/Dlc1/Dmtn/Ezr/Fam107a/Fhdc1/Fhod1/Flna/Fmn2/Inpp5k/Itgb5/Kank2/Kank4/Kctd13/Lpar1/Met/Mtss1/Nox4/Pawr/Pdlim1/Pdlim4/Phactr1/Plek/Prkn/Rapgef3/Rflnb/Rhpn1/Rhpn2/S100a10/S1pr1/Sdc4/Shank1/Shank3/Shtn1/Sorbs1/Sorbs3/Spag6l/Spire2/Srf/Synpo/Synpo2/Tacr1/Tmsb15b2/Tmsb15l/Tpm1/Ttc8	53	Increased	Poly I:C. Diff vs NSCs
GO:0032412	regulation of monoatomic ion transmembrane transporter activity	67/2914	203/13775	5.22293e-05	0.00174012	0.00137902	1810037I17Rik/Adrb1/Ahnak/Amigo1/Ank2/Ank3/App/Asic2/Atp1b1/Atp1b2/Cacna1a/Cacna1d/Cacnb1/Cacnb4/Cacng2/Camk2d/Casq1/Casq2/Cav1/Clcn2/Dapk1/Dysf/Ednra/Fgf11/Fgf12/Fhl1/Fkbp1b/Fxyd1/Fxyd3/Fxyd7/Gem/Gpr35/Hecw2/Hk1/Hspa2/Jph3/Kcnab1/Kcnc2/Kcns1/Mapk8ip2/Nedd4l/Oprl1/Pink1/Plcg2/Prkca/Prnp/Prrt1/Rapgef3/Rasgrf1/Rasgrf2/Reln/Rgs9/Rph3a/S100a1/Scn1b/Scn2b/Scn3b/Shank1/Shank3/Shisa9/Stac3/Stim1/Stom/St…	67	Increased	Poly I:C. Diff vs NSCs
GO:0045766	positive regulation of angiogenesis	42/2914	112/13775	5.24353e-05	0.00174012	0.00137902	Anxa3/Aqp1/C3/Cela1/Ctsh/Cxcr4/Cyp1b1/Ecm1/Emp2/Erap1/F3/Fgf1/Fgf18/Fgf2/Hc/Hgf/Hmox1/Hspb1/Hspb6/Hyal1/Jcad/Kdr/Lgals3/Nfe2l2/Nos3/Pdcd6/Pgf/Pik3cd/Prkca/Ptgis/Rapgef3/Rhob/Rras/S100a1/Slc39a12/Stim1/Tgfbr2/Thbs1/Tlr3/Tnfrsf1a/Vegfd/Zc3h12a	42	Increased	Poly I:C. Diff vs NSCs
GO:1904018	positive regulation of vasculature development	42/2914	112/13775	5.24353e-05	0.00174012	0.00137902	Anxa3/Aqp1/C3/Cela1/Ctsh/Cxcr4/Cyp1b1/Ecm1/Emp2/Erap1/F3/Fgf1/Fgf18/Fgf2/Hc/Hgf/Hmox1/Hspb1/Hspb6/Hyal1/Jcad/Kdr/Lgals3/Nfe2l2/Nos3/Pdcd6/Pgf/Pik3cd/Prkca/Ptgis/Rapgef3/Rhob/Rras/S100a1/Slc39a12/Stim1/Tgfbr2/Thbs1/Tlr3/Tnfrsf1a/Vegfd/Zc3h12a	42	Increased	Poly I:C. Diff vs NSCs
GO:2001026	regulation of endothelial cell chemotaxis	11/2914	16/13775	5.60247e-05	0.00184494	0.00146209	Fgf1/Fgf18/Fgf2/Fgfr1/Hspb1/Kdr/Lgmn/Met/P2rx4/Pdgfb/Thbs1	11	Increased	Poly I:C. Diff vs NSCs
GO:0043410	positive regulation of MAPK cascade	103/2914	343/13775	5.76824e-05	0.00188503	0.00149386	Acta2/Adora1/Adra1a/Adra2a/Agt/Ajuba/Angpt1/Ankrd6/Apoe/App/Arrb1/Bcar3/Birc7/Bmp2/C3/Camk2d/Cav2/Cavin3/Ccn2/Cd81/Cib1/Cntf/Cxcr4/Dixdc1/Dok2/Dok5/Dusp15/Edar/Ednra/Efna1/Fcgr2b/Fgd4/Fgf1/Fgf18/Fgf2/Fgfr1/Fgfr2/Fzd8/Gadd45a/Gadd45b/Gadd45g/Gas6/Gcnt2/Ghr/Glipr2/Gpr37l1/Gpr55/Gsdme/Gsn/Hgf/Icam1/Il6ra/Itga1/Jcad/Jun/Kdr/Ksr1/Ksr2/Lpar1/Lrp1/Lrrk2/Ltbr/Map3k5/Map4k2/Mapk8ip2/Met/Mt3/Mturn/Myd88/Nd…	103	Increased	Poly I:C. Diff vs NSCs
GO:0015849	organic acid transport	70/2914	215/13775	5.85897e-05	0.00190017	0.00150586	Abcc1/Abcc4/Abcc5/Acsl1/Acsl6/Adora1/Agt/Apba1/Apoe/Aqp9/Cacna1a/Cacnb4/Ces1f/Cln3/Epm2a/Fabp3/Folr1/Fxyd1/Gfap/Gja1/Grin2b/Hrh3/Irs2/Llgl2/Lrp2/Lrrc8a/Mfsd2a/Nfe2l1/Nmb/Ntrk2/Pla2g5/Plin2/Pparg/Psap/Ptges/Rgs2/Rgs4/Sfxn3/Sfxn5/Slc10a3/Slc16a1/Slc16a4/Slc16a6/Slc16a8/Slc16a9/Slc1a3/Slc22a4/Slc25a18/Slc25a21/Slc26a1/Slc26a6/Slc26a8/Slc2a1/Slc38a1/Slc38a6/Slc3a2/Slc43a2/Slc6a17/Slc6a19/Slc6a8/Slc7a…	70	Increased	Poly I:C. Diff vs NSCs
GO:0010875	positive regulation of cholesterol efflux	13/2914	21/13775	5.97602e-05	0.00192356	0.00152439	Abca1/Abca3/Abca8a/Abca8b/Abcg1/Apoe/Cav1/Ces1f/Lrp1/Nfkbia/Nr1h3/Pltp/Pparg	13	Increased	Poly I:C. Diff vs NSCs
GO:0051494	negative regulation of cytoskeleton organization	53/2914	152/13775	6.11233e-05	0.00195275	0.00154753	Add3/Arhgap6/Arpin/Avil/Bbs4/Bmerb1/Camsap3/Capg/Capn1/Cib1/Coro1a/Ctnna2/Dlc1/Dmtn/Dnai3/Dysf/Eml2/Gas2l1/Gas2l2/Gsn/Inpp5j/Inpp5k/Kank1/Kank2/Kank4/Katnb1/Lmod1/Map1b/Met/Mid1ip1/Myadm/Pfn4/Prkn/Rhpn1/Rhpn2/S1pr1/Sgk1/Shank1/Shank3/Shroom2/Spta1/Sptb/Sptbn1/Ssh3/Tlr2/Tmem67/Tmod2/Tmsb15b1/Tmsb15b2/Tmsb15l/Tpm1/Tubb4a/Wdr47	53	Increased	Poly I:C. Diff vs NSCs
GO:0019221	cytokine-mediated signaling pathway	78/2914	246/13775	6.31687e-05	0.00200315	0.00158747	Ackr1/Acsl1/Actn4/Angpt1/Appl2/Axl/Bbs2/Bbs4/Birc7/Card14/Cav1/Ccdc3/Cib1/Cntf/Crebrf/Csf1/Cxcl10/Cxcr4/Ecm1/F3/Gas6/Ghr/Gpr35/Gpr75/Hipk1/Ifih1/Ifitm1/Ifitm2/Ifitm3/Ifitm7/Ifngr1/Ifnlr1/Igtp/Ikbke/Il11ra1/Il13ra1/Il17rc/Il1r1/Il1r2/Il2rb/Il3ra/Il6ra/Il6st/Irak2/Irf1/Irgm1/Irgm2/Isg15/Jak3/Klf6/Mt3/Myd88/Nfkbia/Nlrc5/Nol3/Numbl/Osmr/Padi2/Palm3/Parp14/Parp9/Pdgfb/Peli3/Pparg/Prkn/Prmt2/Ptprf/Ptpr…	78	Increased	Poly I:C. Diff vs NSCs
GO:0043954	cellular component maintenance	30/2914	72/13775	6.47623e-05	0.00203858	0.00161555	Apoe/App/C1ql1/Cadm1/Camsap3/Cbln2/Chchd10/Cntnap1/Cntnap2/Cttn/Dlg2/Epb41l3/Erc1/Erc2/Fcgr2b/Grin2b/Itga3/Kifc3/Mtss1/Neat1/Nedd9/Ophn1/Pkp2/Plxna4/Prnp/Rims2/Shroom2/Syngap1/Tprn/Zfp804a	30	Increased	Poly I:C. Diff vs NSCs
GO:0050804	modulation of chemical synaptic transmission	138/2914	485/13775	6.55599e-05	0.00204863	0.00162351	Adora1/Adora2b/Adra1a/Adra2a/Adrb1/Agt/Apba1/Apoe/App/Atp2b2/Baiap2/Bcl2l1/Bcr/Begain/Cacna1a/Cacna1e/Cacna2d2/Cacnb4/Cacng2/Calb2/Camk4/Cbln2/Cckbr/Cd38/Celf4/Chrd/Chrdl1/Chrnb2/Cln3/Clstn3/Cntnap2/Cpeb1/Cpeb2/Cplx2/Cyp46a1/Dbi/Dmpk/Dnm1/Efnb3/Epha7/Erc1/Erc2/Fam107a/Fbxo2/Fcgr2b/Flot1/Gfap/Gnal/Gpr158/Grik3/Grik4/Grin2b/Grin2d/Grip2/Gucy1a1/Igsf11/Ina/Iqsec1/Iqsec2/Jph3/Jph4/Kcnb1/Kcnq2/Kctd13/…	138	Increased	Poly I:C. Diff vs NSCs
GO:0015711	organic anion transport	80/2914	254/13775	6.6085e-05	0.00205007	0.00162465	Abcc1/Abcc4/Abcc5/Acsl1/Acsl6/Adora1/Agt/Ank/Apba1/Apoe/Aqp9/Cacna1a/Cacnb4/Ces1f/Cln3/Epm2a/Fabp3/Folr1/Gfap/Gja1/Grin2b/Hrh3/Irs2/Llgl2/Lrp2/Lrrc8a/Mfsd2a/Mgst1/Nfe2l1/Nmb/Ntrk2/Pla2g5/Plin2/Pparg/Psap/Ptges/Rgs2/Rgs4/Sfxn3/Sfxn5/Slc10a3/Slc16a1/Slc16a4/Slc16a6/Slc16a8/Slc16a9/Slc1a3/Slc22a12/Slc22a4/Slc25a18/Slc25a21/Slc26a1/Slc26a3/Slc26a6/Slc26a8/Slc2a1/Slc2a3/Slc2a4/Slc35a2/Slc35d3/Slc38a1/…	80	Increased	Poly I:C. Diff vs NSCs
GO:0006939	smooth muscle contraction	29/2914	69/13775	7.06352e-05	0.00217546	0.00172402	Acta2/Adora2b/Adra1a/Adra2a/Adrb1/Agt/Apbb1/Atp2b4/Bbs2/Cav1/Cd38/Chrnb2/Cttn/Dock5/Ednra/Fkbp1b/Grip2/Gucy1a1/Npnt/Ormdl3/Pawr/Rgs2/Slc8a1/Srf/Sulf2/Tacr1/Tbx2/Tnni3/Tpcn2	29	Increased	Poly I:C. Diff vs NSCs
GO:0099177	regulation of trans-synaptic signaling	138/2914	486/13775	7.28148e-05	0.00221549	0.00175575	Adora1/Adora2b/Adra1a/Adra2a/Adrb1/Agt/Apba1/Apoe/App/Atp2b2/Baiap2/Bcl2l1/Bcr/Begain/Cacna1a/Cacna1e/Cacna2d2/Cacnb4/Cacng2/Calb2/Camk4/Cbln2/Cckbr/Cd38/Celf4/Chrd/Chrdl1/Chrnb2/Cln3/Clstn3/Cntnap2/Cpeb1/Cpeb2/Cplx2/Cyp46a1/Dbi/Dmpk/Dnm1/Efnb3/Epha7/Erc1/Erc2/Fam107a/Fbxo2/Fcgr2b/Flot1/Gfap/Gnal/Gpr158/Grik3/Grik4/Grin2b/Grin2d/Grip2/Gucy1a1/Igsf11/Ina/Iqsec1/Iqsec2/Jph3/Jph4/Kcnb1/Kcnq2/Kctd13/…	138	Increased	Poly I:C. Diff vs NSCs
GO:0010517	regulation of phospholipase activity	18/2914	35/13775	7.31442e-05	0.00221549	0.00175575	Adra1a/Agt/Arhgap6/Ccn1/Dlc1/Fgf2/Fgfr1/Fgfr2/Gpr55/Lpar1/Lrp1/Pdgfrb/Pla2g5/Plcd1/Ppt1/Prkcz/Rgs2/Snap91	18	Increased	Poly I:C. Diff vs NSCs
GO:0010038	response to metal ion	72/2914	224/13775	7.34874e-05	0.00221549	0.00175575	Akr1c14/Aldob/Ank3/Anxa11/Anxa5/Anxa7/App/Aqp1/Ass1/Atp7b/B2m/Bcl2/Bmp6/Bnip3/Capn3/Cav1/Cp/Cpne5/Cpne6/D2hgdh/Dlg2/Dmtn/Fas/Fn1/Fos/Gabrb3/Gsn/Hfe/Hmox1/Hvcn1/Id2/Itpkb/Itpkc/Jun/Junb/Jund/Kcnb1/Kcnq2/Lgmn/Loxl2/Lrrk2/Mapt/Mt1/Mt2/Mt3/Nfatc1/Nfatc2/Nfatc4/Nfe2l1/Nfe2l2/P2rx4/Pdcd6/Plcd1/Plcg2/Plscr1/Plscr2/Pparg/Prnp/Rasa4/Rasgrp2/S100a16/Slc40a1/Slc41a1/Smpd1/Stim1/Syt1/Syt13/Syt17/Syt2/Syt6/Th…	72	Increased	Poly I:C. Diff vs NSCs
GO:0007200	phospholipase C-activating G protein-coupled receptor signaling pathway	20/2914	41/13775	7.75373e-05	0.00231368	0.00183356	Adra1a/Adra1d/Adra2a/Anxa7/Cckbr/Gpr157/Gpr27/Gpr35/Gpr55/Inpp5a/Itpr1/Lpar1/Npr3/Ntsr2/Oprl1/P2ry1/Plce1/Pth1r/Stim1/Tgm2	20	Increased	Poly I:C. Diff vs NSCs
GO:0007288	sperm axoneme assembly	14/2914	24/13775	7.78964e-05	0.00231368	0.00183356	Armc2/Bbs2/Cfap206/Cfap43/Cfap44/Cfap47/Cfap69/Dnah1/Drc7/Iqcg/Meig1/Spag6l/Spef2/Ttc12	14	Increased	Poly I:C. Diff vs NSCs
GO:0046942	carboxylic acid transport	69/2914	213/13775	7.85833e-05	0.00231368	0.00183356	Abcc1/Abcc4/Abcc5/Acsl1/Acsl6/Adora1/Agt/Apba1/Apoe/Aqp9/Cacna1a/Cacnb4/Ces1f/Cln3/Epm2a/Fabp3/Folr1/Gfap/Gja1/Grin2b/Hrh3/Irs2/Llgl2/Lrp2/Lrrc8a/Mfsd2a/Nfe2l1/Nmb/Ntrk2/Pla2g5/Plin2/Pparg/Psap/Ptges/Rgs2/Rgs4/Sfxn3/Sfxn5/Slc10a3/Slc16a1/Slc16a4/Slc16a6/Slc16a8/Slc16a9/Slc1a3/Slc22a4/Slc25a18/Slc25a21/Slc26a1/Slc26a6/Slc26a8/Slc2a1/Slc38a1/Slc38a6/Slc3a2/Slc43a2/Slc6a17/Slc6a19/Slc6a8/Slc7a11/Slc…	69	Increased	Poly I:C. Diff vs NSCs
GO:1901699	cellular response to nitrogen compound	140/2914	495/13775	7.92798e-05	0.00231368	0.00183356	Abcc1/Agt/Agtrap/Ahr/Alk/Amigo1/Anxa5/Anxa7/Aplp1/App/Appl2/Aqp1/Atp2b4/Bcar1/Bcar3/Bcl2l1/C1qtnf12/C2cd5/Cacna1a/Cacnb1/Caly/Capn2/Casq2/Castor2/Cav1/Cav2/Cebpb/Chrnb2/Col16a1/Col4a1/Col4a6/Col6a1/Cpeb1/Cpeb2/Ctnna1/Ctsd/Cxcr4/Dmtn/Dnai1/Ednra/Ezr/Fcgr2b/Flna/Flot1/Folr1/Foxo1/Gabrb1/Gabrb2/Gabrb3/Gabrg2/Ghr/Gja1/Gnal/Gnao1/Gnaz/Gpam/Hcn2/Hcn4/Hdac8/Hrh3/Icam1/Ifih1/Igfbp5/Inpp5k/Irf1/Irs2/Itpr1…	140	Increased	Poly I:C. Diff vs NSCs
GO:0002698	negative regulation of immune effector process	31/2914	76/13775	7.98998e-05	0.00231368	0.00183356	A2m/Ahr/Angpt1/Axl/Bcl6/Bcr/Bst2/Cd46/Cd55/Cd59a/Cd59b/Fcgr2b/Fgl2/Foxj1/H2-D1/H2-M5/H2-Q4/Hfe/Hmox1/Irf1/Jak3/Lgals3/Loxl3/Parp3/Serpinb9/Serping1/Smad7/Tap2/Tgfb2/Tmbim6/Zc3h12a	31	Increased	Poly I:C. Diff vs NSCs
GO:0070374	positive regulation of ERK1 and ERK2 cascade	46/2914	128/13775	7.99871e-05	0.00231368	0.00183356	Acta2/Adra1a/Angpt1/Apoe/App/Arrb1/Bmp2/C3/Camk2d/Cavin3/Ccn2/Cib1/Cxcr4/Dusp15/Ednra/Fgf1/Fgf18/Fgf2/Fgfr2/Gas6/Gcnt2/Glipr2/Gpr55/Icam1/Jun/Kdr/Lrp1/Mt3/Mturn/Ngf/Nod1/Nox4/Npnt/Ntsr2/P2ry1/Pdgfa/Pdgfb/Pdgfd/Pdgfrb/Pla2g5/Prkca/Prkcz/Thpo/Tlr2/Tlr4/Tpbg	46	Increased	Poly I:C. Diff vs NSCs
GO:0035150	regulation of tube size	42/2914	114/13775	8.41327e-05	0.00235814	0.00186879	Acta2/Add3/Adora1/Adora2b/Adra1a/Adra1d/Adra2a/Adrb1/Agt/Ahr/Apoe/Asic2/Bbs2/Cav1/Cd38/Dock5/Dusp5/Ednra/Gclc/Gja1/Gpx1/Grip2/Gucy1a1/Icam1/Itga1/Kdr/Klf2/Mgll/Nos3/Nppc/Npr3/P2rx4/P2ry1/Pdgfb/Rgs2/Scpep1/Slc8a1/Smad6/Snta1/Tacr1/Tgfbr3/Vstm4	42	Increased	Poly I:C. Diff vs NSCs
GO:0035296	regulation of tube diameter	42/2914	114/13775	8.41327e-05	0.00235814	0.00186879	Acta2/Add3/Adora1/Adora2b/Adra1a/Adra1d/Adra2a/Adrb1/Agt/Ahr/Apoe/Asic2/Bbs2/Cav1/Cd38/Dock5/Dusp5/Ednra/Gclc/Gja1/Gpx1/Grip2/Gucy1a1/Icam1/Itga1/Kdr/Klf2/Mgll/Nos3/Nppc/Npr3/P2rx4/P2ry1/Pdgfb/Rgs2/Scpep1/Slc8a1/Smad6/Snta1/Tacr1/Tgfbr3/Vstm4	42	Increased	Poly I:C. Diff vs NSCs
GO:0097746	blood vessel diameter maintenance	42/2914	114/13775	8.41327e-05	0.00235814	0.00186879	Acta2/Add3/Adora1/Adora2b/Adra1a/Adra1d/Adra2a/Adrb1/Agt/Ahr/Apoe/Asic2/Bbs2/Cav1/Cd38/Dock5/Dusp5/Ednra/Gclc/Gja1/Gpx1/Grip2/Gucy1a1/Icam1/Itga1/Kdr/Klf2/Mgll/Nos3/Nppc/Npr3/P2rx4/P2ry1/Pdgfb/Rgs2/Scpep1/Slc8a1/Smad6/Snta1/Tacr1/Tgfbr3/Vstm4	42	Increased	Poly I:C. Diff vs NSCs
GO:0006873	intracellular monoatomic ion homeostasis	110/2914	374/13775	8.46322e-05	0.00235814	0.00186879	1600014C10Rik/Adora1/Agt/Ank2/Ankrd9/Anxa7/Apoe/App/Atp13a4/Atp1a1/Atp1b1/Atp1b2/Atp2b2/Atp2b3/Atp2b4/Atp6v0a2/Atp6v0a4/Atp6v1a/Atp7b/B2m/Bcl2/Bdh2/Bmp6/Bnip3/Cacna1a/Cacnb4/Calb2/Camk2d/Capn3/Casq1/Casq2/Cav1/Cav2/Cln3/Coro1a/Cxcl10/Dbi/Dmpk/Ednra/Efhc1/Erc1/Erc2/Fgf2/Fkbp1b/Flna/Fth1/Fxyd1/Gpr12/Grin2b/Grina/Hfe/Hmox1/Hvcn1/Itpr1/Jph3/Lcn2/Lime1/Lrrk2/Mafg/Mt1/Mt2/Mt3/Ncs1/Ngf/Nol3/Nppc/P2ry1/P…	110	Increased	Poly I:C. Diff vs NSCs
GO:0010466	negative regulation of peptidase activity	40/2914	107/13775	8.47702e-05	0.00235814	0.00186879	A2m/App/Aqp1/Arrb1/Birc7/Cast/Cd109/Crb2/Cryab/Cst3/Cstb/Ecm1/Gas6/Gpx1/Hgf/Hspa1b/Itih3/Itih5/Lxn/Ngf/Nol3/Nr4a1/Pcsk1n/Pi15/Renbp/Rps6ka1/Serpina3n/Serpinb1a/Serpinb6a/Serpinb9/Serpinc1/Serping1/Sfn/Sorl1/Spint2/Thbs1/Timp1/Timp2/Timp3/Wnt9a	40	Increased	Poly I:C. Diff vs NSCs
GO:1902075	cellular response to salt	52/2914	150/13775	8.48291e-05	0.00235814	0.00186879	Akr1c14/Amigo1/Anxa7/Atp2b4/B2m/Capn3/Chrnb2/Cpne5/Cpne6/Dlg2/Dmtn/Fas/Fos/Hrh3/Id2/Itpkb/Itpkc/Itpr1/Jun/Junb/Jund/Kcnb1/Kcnq2/Lgmn/Ly6h/Mt1/Nfatc1/Nfatc2/Nfatc4/P2rx4/Pdgfb/Plcg2/Plec/Pparg/Ppp1r1b/Prkn/Rasa4/Rasgrp2/Rgs8/Slc1a3/Smpd1/Sorbs1/Sorbs2/Stim1/Syt1/Syt13/Syt17/Syt2/Syt6/Tgm2/Tuba1a/Zc3h12a	52	Increased	Poly I:C. Diff vs NSCs
GO:0002685	regulation of leukocyte migration	47/2914	132/13775	8.73245e-05	0.00241185	0.00191135	Adora1/App/Bcr/Camk1d/Capn1/Cd200/Cd81/Cd9/Cd99l2/Cnn2/Coro1a/Csf1/Cxcl10/Cxcl14/Dysf/Ecm1/Ednra/Gas6/Gcnt1/Hc/Icam1/Il1r1/Itga2b/Lbp/Lgals3/Lgmn/Lrch1/Mmp14/Mmp28/Mtus1/Myd88/Nbl1/Nedd9/P2rx4/Padi2/Pawr/Pdgfd/Pgf/Pla2g7/Rac3/Rarres2/Slc8b1/Tacr1/Thbs1/Tlr2/Tnfrsf18/Vegfd	47	Increased	Poly I:C. Diff vs NSCs
GO:0006959	humoral immune response	30/2914	73/13775	8.79099e-05	0.00241245	0.00191183	A2m/App/B2m/C1ra/C1s1/C3/C4a/C4b/Ccl27a/Cd46/Cd55/Cd59a/Cd59b/Cd81/Cfp/Cxcl10/Cxcl14/Fcgr2b/Foxj1/H2-D1/H2-M5/H2-Q4/Hc/Lgals3/Lgals4/Ppl/Rarres2/Rnase4/Serping1/Tfeb	30	Increased	Poly I:C. Diff vs NSCs
GO:0001503	ossification	93/2914	307/13775	9.1019e-05	0.00248186	0.00196684	Ahr/Ank/Atp6v0a4/Bambi/Bcl2/Bmp2/Bmp2k/Bmp6/Ccn1/Ccn2/Cebpb/Cebpd/Chrd/Chrdl1/Clec3b/Cnmd/Col2a1/Creb3l1/Crim1/Csf1/Csgalnact1/Dlk1/Dnai3/Ecm1/Epha2/Fam20c/Fgf18/Fgf2/Fgfr1/Fgfr2/Fhl2/Fosl2/Fstl3/Gdpd2/Gja1/Gpm6b/Hdac5/Hdac8/Id2/Id4/Ifitm1/Ift80/Igfbp5/Igsf10/Il6st/Isg15/Junb/Jund/Lgr4/Lmna/Lncpint/Ltbp3/Mir2861/Mir3960/Mmp14/Mtss1/Nfatc1/Noct/Nog/Npnt/Nppc/Npr2/Pdlim7/Pkdcc/Plxnb1/Pparg/Ppargc1b…	93	Increased	Poly I:C. Diff vs NSCs
GO:0007368	determination of left/right symmetry	37/2914	97/13775	9.45524e-05	0.00254146	0.00201407	Ccdc103/Ccdc39/Ccdc40/Cfap45/Cfap52/Cited2/Daam2/Daw1/Dnaaf3/Dnaaf4/Dnah5/Dnai1/Dnai2/Dpcd/Drc1/Dync2li1/Enkur/Folr1/Foxj1/Gas8/Gja1/Nat8f5/Nme7/Odad3/Odad4/Pcsk6/Pierce1/Pierce2/Rfx3/Srf/Tbc1d32/Tbx2/Tbx6/Tgfbr2/Tgif1/Tmem107/Tmem67	37	Increased	Poly I:C. Diff vs NSCs
GO:0009611	response to wounding	103/2914	347/13775	9.52325e-05	0.00254146	0.00201407	1700123M08Rik/Adra2a/Ahnak/Ajuba/Anxa2/Anxa5/Apoe/Apoh/Aqp1/Arhgef19/Axl/Bcl2/Cadm4/Cav1/Ccn1/Cd109/Cd151/Cd9/Cldn19/Cnn2/Cntf/Col5a1/Cxcr4/D130043K22Rik/Dmtn/Dst/Dysf/Ecrg4/Ednra/Enpp4/Entpd2/Epb41l4b/F3/Fgf1/Fgf2/Fkbp1b/Flna/Fn1/Folr1/Fzd6/Gas6/Gpx1/Hbegf/Hc/Hmox1/Il6ra/Itgb4/Jun/Kank1/Kdr/Lamb2/Lrp1/Macf1/Mag/Matn2/Matn4/Mir22hg/Myof/Ndnf/Ndp/Neat1/Nefl/Nfatc1/Nfe2l2/Nfia/Nog/Nol3/Nppc/Npr2/P2…	103	Increased	Poly I:C. Diff vs NSCs
GO:0009799	specification of symmetry	39/2914	104/13775	9.55793e-05	0.00254146	0.00201407	Ccdc103/Ccdc39/Ccdc40/Cfap45/Cfap52/Cited2/Daam2/Daw1/Dnaaf3/Dnaaf4/Dnah5/Dnai1/Dnai2/Dpcd/Drc1/Dync2li1/Enkur/Folr1/Foxj1/Gas8/Gja1/Nat8f5/Nbl1/Nme7/Odad3/Odad4/Pcsk6/Pierce1/Pierce2/Rfx3/Sostdc1/Srf/Tbc1d32/Tbx2/Tbx6/Tgfbr2/Tgif1/Tmem107/Tmem67	39	Increased	Poly I:C. Diff vs NSCs
GO:0009855	determination of bilateral symmetry	39/2914	104/13775	9.55793e-05	0.00254146	0.00201407	Ccdc103/Ccdc39/Ccdc40/Cfap45/Cfap52/Cited2/Daam2/Daw1/Dnaaf3/Dnaaf4/Dnah5/Dnai1/Dnai2/Dpcd/Drc1/Dync2li1/Enkur/Folr1/Foxj1/Gas8/Gja1/Nat8f5/Nbl1/Nme7/Odad3/Odad4/Pcsk6/Pierce1/Pierce2/Rfx3/Sostdc1/Srf/Tbc1d32/Tbx2/Tbx6/Tgfbr2/Tgif1/Tmem107/Tmem67	39	Increased	Poly I:C. Diff vs NSCs
GO:0070371	ERK1 and ERK2 cascade	71/2914	222/13775	9.79158e-05	0.00258752	0.00205057	Acta2/Adra1a/Agt/Angpt1/Apoe/App/Arrb1/Atf3/Bmp2/C3/Camk2d/Cav1/Cavin3/Cckbr/Ccn1/Ccn2/Cib1/Clcf1/Cntnap2/Ctsh/Cxcr4/Dusp15/Dusp26/Dusp3/E130311K13Rik/Ednra/Epha2/Epha7/Ezr/Fgf1/Fgf18/Fgf2/Fgfr2/Fn1/Gas6/Gcnt2/Glipr2/Gpr55/Icam1/Jun/Kdr/L1cam/Lrp1/Mt3/Mturn/Ndrg2/Ngf/Nod1/Nox4/Npnt/Ntsr2/P2ry1/Pdgfa/Pdgfb/Pdgfd/Pdgfrb/Phlpp1/Pla2g5/Prkca/Prkcz/Rras/Sirpa/Sirt3/Sox9/Tbc1d10c/Thpo/Timp3/Tlr2/Tlr4/T…	71	Increased	Poly I:C. Diff vs NSCs
GO:0050921	positive regulation of chemotaxis	34/2914	87/13775	0.000102522	0.00269185	0.00213326	App/Camk1d/Csf1/Cttn/Cxcl10/Cxcl14/Cxcr4/Dysf/Ednra/Fgf18/Fgf2/Fgfr1/Fn1/Gas6/Hspb1/Kdr/Lbp/Lgmn/Lpar1/Met/Nedd9/P2rx4/Pdgfb/Pdgfd/Pdgfrb/Pgf/Pla2g7/Prkca/Rarres2/S1pr1/Scg2/Thbs1/Tpbg/Vegfd	34	Increased	Poly I:C. Diff vs NSCs
GO:0055074	calcium ion homeostasis	73/2914	230/13775	0.000103122	0.00269185	0.00213326	1600014C10Rik/Adora1/Ank/Ank2/Anxa7/Apoe/App/Atp13a4/Atp1b1/Atp2b2/Atp2b3/Atp2b4/Atp7b/Bcl2/Bnip3/Cacna1a/Cacnb4/Calb2/Camk2d/Capn3/Casq1/Casq2/Cav1/Cav2/Cln3/Coro1a/Cxcl10/Dbi/Dmpk/Ednra/Efhc1/Erc1/Erc2/Fam20a/Fgf2/Fgfr1/Fkbp1b/Flna/Fxyd1/Gpr12/Grin2b/Grina/Itpr1/Jph3/Kdr/Lime1/Ncs1/Ngf/Nol3/Nppc/P2ry1/Pacs2/Plcd1/Plce1/Plcg2/Prkca/Psen2/Pth1r/S100b/Slc24a2/Slc24a4/Slc8a1/Slc8b1/Stim1/Synpo/Tgfb…	73	Increased	Poly I:C. Diff vs NSCs
GO:0009266	response to temperature stimulus	43/2914	119/13775	0.000116703	0.00301196	0.00238693	Acadm/Acot11/Adora1/Adrb1/Agt/Appl2/Bag3/Casq1/Cidea/Cntnap2/Cryab/Cxcr4/Dnaja4/Dnajc3/Fgf1/Gclc/Hmox1/Hsbp1/Hspa1a/Hspa1b/Hspb1/Hspb2/Hspb6/Il1r1/Kcnq2/Lxn/Mapt/Mmp24/Myof/Nfe2l1/Pawr/Pcsk1n/Pdcd6/Pmp22/Pparg/Rho/Scara5/Scn2b/Slc12a5/Thra/Tlr4/Vgf/Wdr47	43	Increased	Poly I:C. Diff vs NSCs
GO:0051017	actin filament bundle assembly	51/2914	148/13775	0.00011744	0.00301196	0.00238693	Actn1/Actn4/Arhgap6/Arhgef10/Arrb1/Baiap2/Bbs4/Ccn2/Dlc1/Dmtn/Ezr/Fam107a/Fhdc1/Fhod1/Flna/Fmn2/Inpp5k/Itgb5/Kank2/Kank4/Kctd13/Lpar1/Met/Mtss1/Nox4/Pawr/Pdlim1/Pdlim4/Phactr1/Plek/Prkn/Rapgef3/Rhpn1/Rhpn2/S100a10/S1pr1/Sdc4/Shank1/Shank3/Sorbs1/Sorbs3/Spag6l/Spire2/Srf/Synpo/Synpo2/Tacr1/Tmsb15b2/Tmsb15l/Tpm1/Ttc8	51	Increased	Poly I:C. Diff vs NSCs
GO:0035456	response to interferon-beta	18/2914	36/13775	0.000117495	0.00301196	0.00238693	Bst2/Gbp2/Gbp6/Ifit1/Ifit3/Ifitm1/Ifitm2/Ifitm3/Ifitm7/Igtp/Ikbke/Irf1/Irgm1/Irgm2/Plscr1/Plscr2/Shfl/Xaf1	18	Increased	Poly I:C. Diff vs NSCs
GO:1902903	regulation of supramolecular fiber organization	98/2914	329/13775	0.000120628	0.00307305	0.00243535	Add3/Aebp1/Ankrd23/Apoe/App/Arhgap6/Arhgef10/Arpin/Avil/Baiap2/Bbs4/Bmerb1/Camsap3/Capg/Capn1/Cav1/Ccn2/Cdc42ep3/Chadl/Cib1/Clu/Coro1a/Cotl1/Cryab/Ctnna2/Cttn/Daam2/Dlc1/Dmtn/Dnai3/Dysf/Efemp2/Eml2/Fchsd1/Fhod1/Flna/Fmn1/Gas2l1/Gas2l2/Gda/Gja1/Gsn/Icam1/Inpp5j/Inpp5k/Kank1/Kank2/Kank4/Katnb1/Lmod1/Lpar1/Map1b/Mapre3/Mapt/Met/Mid1ip1/Mtss1/Myadm/Myo1c/Naa80/Nox4/Pdlim4/Pfn4/Plek/Plekhg2/Prkn/Rapge…	98	Increased	Poly I:C. Diff vs NSCs
GO:0060048	cardiac muscle contraction	37/2914	98/13775	0.000121314	0.00307305	0.00243535	Adora1/Adra1a/Adrb1/Ank2/Atp1a1/Atp1b1/Cacna1d/Camk2d/Casq2/Cav1/Ccn2/Ctnna3/Cxcr4/Fkbp1b/Flna/Fxyd1/Gaa/Gsn/Hcn4/Kcnj5/Met/Myh6/Myl4/Nedd4l/P2rx4/Pkp2/Psen2/Rgs2/Scn1b/Scn2b/Scn3b/Slc8a1/Smad7/Snta1/Tnni3/Tpm1/Zc3h12a	37	Increased	Poly I:C. Diff vs NSCs
GO:0032370	positive regulation of lipid transport	26/2914	61/13775	0.00012476	0.00314176	0.0024898	Abca1/Abca3/Abca5/Abca8a/Abca8b/Abcg1/Acsl1/Acsl6/Anxa2/Apoe/Atp8a2/Bmp6/Cav1/Ces1f/Dbi/Ecrg4/Fabp3/Hrh3/Ldlrap1/Lrp1/Nfkbia/Nr1h3/Pltp/Pparg/Ptges/Scp2	26	Increased	Poly I:C. Diff vs NSCs
GO:0006874	intracellular calcium ion homeostasis	69/2914	216/13775	0.000126774	0.00317381	0.0025152	1600014C10Rik/Adora1/Ank2/Anxa7/Apoe/App/Atp13a4/Atp1b1/Atp2b2/Atp2b3/Atp2b4/Atp7b/Bcl2/Bnip3/Cacna1a/Cacnb4/Calb2/Camk2d/Capn3/Casq1/Casq2/Cav1/Cav2/Cln3/Coro1a/Cxcl10/Dbi/Dmpk/Ednra/Efhc1/Erc1/Erc2/Fgf2/Fkbp1b/Flna/Fxyd1/Gpr12/Grin2b/Grina/Itpr1/Jph3/Lime1/Ncs1/Ngf/Nol3/Nppc/P2ry1/Pacs2/Plcd1/Plce1/Plcg2/Prkca/Psen2/Pth1r/S100b/Slc24a2/Slc24a4/Slc8a1/Slc8b1/Stim1/Synpo/Tgfb2/Tgm2/Tmbim6/Tmtc4/T…	69	Increased	Poly I:C. Diff vs NSCs
GO:0070588	calcium ion transmembrane transport	72/2914	228/13775	0.000136505	0.00339755	0.00269251	1810037I17Rik/Adra1a/Adrb1/Ahnak/Ahr/Ank2/Atp13a4/Atp1b1/Atp2b2/Atp2b3/Atp2b4/Bcl2/Cacna1a/Cacna1d/Cacna1e/Cacna1i/Cacna2d2/Cacnb1/Cacnb4/Cacng2/Cacng6/Camk2d/Capn3/Casq1/Casq2/Cav1/Ccn2/Coro1a/Cxcl10/Dbi/Dysf/Ednra/Fgf2/Fkbp1b/Flna/Gas6/Gem/Gjc2/Gpr35/Grin2b/Grin2d/Hspa2/Itpr1/Jph3/Lime1/Nalcn/Nalf1/Nalf2/Ngf/Nol3/Oprl1/P2rx4/P2rx6/Pawr/Plcd1/Plce1/Plcg2/Prnp/Psen2/Rapgef3/Rgs9/S100a1/Slc24a2/Sl…	72	Increased	Poly I:C. Diff vs NSCs
GO:0007266	Rho protein signal transduction	39/2914	106/13775	0.000153358	0.00379494	0.00300744	Abca1/Adra1a/Adrb1/Apoe/Arhgap5/Arhgdig/Arrb1/Baiap2/Bcl6/Bcr/Cdc42ep3/Ctnnal1/Dlc1/Ednra/Flot1/Gpr35/Gpr55/Hacd3/Heg1/Itga3/Kank1/Kank2/Kctd13/Lpar1/Met/Net1/Ophn1/Pdgfrb/Pdpn/Plekhg5/Rhobtb1/Rhoj/Rhou/Rtn4r/Shtn1/Srgap1/Stard13/Stard8/Tns3	39	Increased	Poly I:C. Diff vs NSCs
GO:0007599	hemostasis	37/2914	99/13775	0.000154717	0.00380657	0.00301665	Adra2a/Anxa2/Anxa5/Anxa7/Apoe/Apoh/Axl/Cav1/Cd9/Dmtn/Enpp4/Entpd2/F3/Flna/Fzd6/Gas6/Il6ra/Nfe2l2/P2ry1/Papss2/Pdgfa/Pdgfb/Pdia4/Pdpn/Plek/Prkca/Serpinc1/Serping1/Slc7a11/Srf/Stxbp3/Tec/Thbs1/Tlr4/Tspan18/Tspan9/Vwf	37	Increased	Poly I:C. Diff vs NSCs
GO:0042060	wound healing	72/2914	229/13775	0.000158566	0.00387897	0.00307403	Adra2a/Ahnak/Ajuba/Anxa2/Anxa5/Apoe/Apoh/Aqp1/Arhgef19/Axl/Cadm4/Cav1/Ccn1/Cd109/Cd151/Cd9/Cldn19/Cnn2/Col5a1/Cxcr4/Dmtn/Dst/Dysf/Enpp4/Entpd2/Epb41l4b/F3/Fgf1/Fgf2/Flna/Fn1/Fzd6/Gas6/Gpx1/Hbegf/Hmox1/Il6ra/Kank1/Kdr/Macf1/Myof/Ndnf/Nfatc1/Nfe2l2/Nog/Npr2/P2ry1/Papss2/Pdgfa/Pdgfb/Pdia4/Pdpn/Plec/Plek/Pparg/Ppl/Prkca/S100a10/Sdc4/Serpinc1/Serping1/Slc7a11/Smpd1/Srf/Stxbp3/Tec/Thbs1/Timp1/Tlr4/Tpm1…	72	Increased	Poly I:C. Diff vs NSCs
GO:0070372	regulation of ERK1 and ERK2 cascade	66/2914	206/13775	0.000159711	0.00388479	0.00307864	Acta2/Adra1a/Angpt1/Apoe/App/Arrb1/Atf3/Bmp2/C3/Camk2d/Cav1/Cavin3/Ccn1/Ccn2/Cib1/Clcf1/Cxcr4/Dusp15/Dusp26/Dusp3/E130311K13Rik/Ednra/Epha2/Epha7/Ezr/Fgf1/Fgf18/Fgf2/Fgfr2/Fn1/Gas6/Gcnt2/Glipr2/Gpr55/Icam1/Jun/Kdr/L1cam/Lrp1/Mt3/Mturn/Ndrg2/Ngf/Nod1/Nox4/Npnt/Ntsr2/P2ry1/Pdgfa/Pdgfb/Pdgfd/Pdgfrb/Phlpp1/Pla2g5/Prkca/Prkcz/Rras/Sirpa/Sirt3/Tbc1d10c/Thpo/Timp3/Tlr2/Tlr4/Tpbg/Wnk2	66	Increased	Poly I:C. Diff vs NSCs
GO:0043542	endothelial cell migration	57/2914	172/13775	0.000161756	0.00391231	0.00310045	Adamts9/Adora2b/Agt/Angpt1/Anxa3/Apoe/Apoh/Atp2b4/Bcar1/Bcas3/Cib1/Cln3/Cxcr4/Cyp1b1/Dnaja4/Efna1/Emp2/Epha2/Fgf1/Fgf18/Fgf2/Fgfr1/Fstl1/Gadd45a/Gpx1/Hdac5/Hmox1/Hspb1/Jcad/Kdr/Lcn2/Lgals8/Lgmn/Loxl2/Met/Nfe2l2/Nos3/Nr4a1/P2rx4/Pdcd6/Pdgfb/Pik3cd/Plekhg5/Plxnd1/Pparg/Prkca/Rhob/Rhoj/Rras/Sema4a/Sparc/Srf/Stard13/Thbs1/Tns3/Vstm4/Zc3h12a	57	Increased	Poly I:C. Diff vs NSCs
GO:0048588	developmental cell growth	76/2914	245/13775	0.000170503	0.00409452	0.00324485	Adra1a/Adrb1/Agt/Apoe/App/Arhgap4/Camk2d/Clstn3/Cobl/Cpne5/Cpne6/Cttn/Cxcr4/D130043K22Rik/Dcx/Ednra/Epha7/Flrt1/Fn1/Impact/Islr2/Jade2/L1cam/Lamb2/Lrp1/Macf1/Mag/Map1b/Mapt/Mgll/Mt3/Myo5b/Nedd4l/Ngf/Npr2/Olfm1/Pak6/Plxna3/Plxna4/Prkcz/Prkn/Prmt2/Rarg/Rgs2/Rgs4/Rims1/Rims2/Rnf6/Rtn4r/S100b/Sema3b/Sema3c/Sema3e/Sema3f/Sema4a/Sema4d/Sema4f/Sema4g/Sema6d/Shtn1/Smad7/Sorbs2/Sox9/Spacdr/Spag6l/Srf/St8s…	76	Increased	Poly I:C. Diff vs NSCs
GO:0019722	calcium-mediated signaling	45/2914	128/13775	0.000171203	0.00409452	0.00324485	Ackr4/Ank2/App/Atp1b1/Atp2b4/Cacna1d/Camta1/Casq1/Casq2/Cib1/Cmya5/Cxcr4/Dmpk/Dmtn/Efhb/Fhl2/Fkbp1b/Igtp/Irgm1/Irgm2/Itpr1/Kdr/Ksr2/L1cam/Lrrk2/Mapt/Nfatc1/Nfatc2/Nfatc4/Ntrk2/P2rx4/Pdgfrb/Pdk2/Plcg2/Prnp/Rcan1/Rcan3/Slc24a4/Slc8a1/Tbc1d10c/Tenm2/Tnni3/Tpcn2/Tspan18/Vcam1	45	Increased	Poly I:C. Diff vs NSCs
GO:0097205	renal filtration	12/2914	20/13775	0.000177624	0.00422449	0.00334785	Adora1/Aqp1/Ednra/Emp2/Gas6/Gja1/Itga3/Myo1e/Pdgfb/Rhpn1/Rhpn2/Sulf2	12	Increased	Poly I:C. Diff vs NSCs
GO:0043618	regulation of transcription from RNA polymerase II promoter in response to stress	17/2914	34/13775	0.000181324	0.00428866	0.00339871	Atf3/Bag3/Cebpb/Cited2/Creb3l1/Epas1/Hmox1/Jun/Klf2/Muc1/Nfe2l1/Nfe2l2/Pparg/Ppp1r15a/Sirt2/Stox1/Tmbim6	17	Increased	Poly I:C. Diff vs NSCs
GO:0003254	regulation of membrane depolarization	19/2914	40/13775	0.000182488	0.00429247	0.00340172	Ank3/B2m/Cacna1d/Camk2d/Fgf12/Fhl1/Gclc/Gja1/Hcn2/Hcn4/Kdr/Lrrk2/Nedd4l/Npff/Scn1b/Scn2b/Scn3b/Smad7/Tspo	19	Increased	Poly I:C. Diff vs NSCs
GO:0042116	macrophage activation	28/2914	69/13775	0.000193246	0.00452069	0.00358258	App/Cd200/Clu/Crtc3/Dysf/Gpr137b/Ifi35/Ifngr1/Irgm1/Jun/Jund/Lbp/Lrrk2/Nr1d1/Nr1h3/Pla2g5/Plcg2/Pparg/Rora/Sbno2/Slc7a2/Snhg20/Thbs1/Tlr2/Tlr3/Tlr4/Tmem106a/Tnip2	28	Increased	Poly I:C. Diff vs NSCs
GO:0060972	left/right pattern formation	37/2914	100/13775	0.000196165	0.00454725	0.00360363	Ccdc103/Ccdc39/Ccdc40/Cfap45/Cfap52/Cited2/Daam2/Daw1/Dnaaf3/Dnaaf4/Dnah5/Dnai1/Dnai2/Dpcd/Drc1/Dync2li1/Enkur/Folr1/Foxj1/Gas8/Gja1/Nat8f5/Nme7/Odad3/Odad4/Pcsk6/Pierce1/Pierce2/Rfx3/Srf/Tbc1d32/Tbx2/Tbx6/Tgfbr2/Tgif1/Tmem107/Tmem67	37	Increased	Poly I:C. Diff vs NSCs
GO:0042692	muscle cell differentiation	98/2914	333/13775	0.000196506	0.00454725	0.00360363	AW551984/Acadm/Actn1/Actn4/Adamts15/Adra1a/Adrb1/Agt/Ank2/Ankrd23/Bcl2/Bhlhe41/Bmp2/Bvht/C3/Cacna2d2/Cacnb4/Camk1/Camk2d/Capn2/Capn3/Casq1/Casq2/Cav2/Cd81/Cd9/Chrnb1/Cntnap1/Cntnap2/Csrp1/Cxcl10/Dmpk/Dock5/Dysf/Ednra/Efemp2/Ehd2/Fgfr2/Fhl2/Flnc/Flot1/Gpx1/Hdac5/Hopx/Id2/Ift20/Igfbp5/Klf5/Lamb2/Ldb3/Lmna/Lmod1/Lncpint/Met/Mir208a/Mmp14/Myh6/Myl9/Myof/Nek5/Nfatc1/Nfatc2/Nfatc4/Nid1/Nln/Nox4/Npnt/Pd…	98	Increased	Poly I:C. Diff vs NSCs
GO:1904062	regulation of monoatomic cation transmembrane transport	77/2914	250/13775	0.000199195	0.00458469	0.0036333	1810037I17Rik/Adrb1/Ahnak/Ahr/Amigo1/Ank2/Ank3/App/Asic2/Atp1b1/Atp1b2/Atp2b4/Bcl2/Cacna1a/Cacna1d/Cacnb1/Cacnb4/Cacng6/Camk2d/Capn3/Casq1/Casq2/Cav1/Cd63/Coro1a/Cxcl10/Dbi/Dpp10/Dysf/Ednra/Fgf11/Fgf12/Fhl1/Fkbp1b/Flna/Fxyd1/Fxyd3/Fxyd7/Gem/Gjc2/Gpr35/Grin2d/Hecw2/Hspa2/Jph3/Kcnab1/Kcnc2/Kcns1/Lcn2/Lime1/Nedd4l/Ngf/Nol3/Oprl1/P2rx4/Plcg2/Prnp/Psen2/Rapgef3/Rgs4/Rgs9/S100a1/Scn1b/Scn2b/Scn3b/Slc31…	77	Increased	Poly I:C. Diff vs NSCs
GO:0050865	regulation of cell activation	118/2914	414/13775	0.000200439	0.00458865	0.00363644	Acta2/Actl6b/Adk/Adora2b/Ahr/Apoe/Axl/B2m/Bcl2/Bcl6/Bcr/Bid/Capn3/Cav1/Ccn2/Cd200/Cd274/Cd38/Cd46/Cd55/Cd59a/Cd59b/Cd81/Cd9/Cebpb/Chrnb2/Clcf1/Coro1a/Dtx1/Dusp3/Efnb3/Ephb6/Fas/Fcgr2b/Fgfr1/Fgl2/Flna/Flot2/Fn1/Foxj1/Gas6/Gclc/Gpam/Gpr137b/H2-D1/H2-M5/H2-Q4/Hfe/Hmox1/Hspb1/Icosl/Id2/Il6ra/Il6st/Irf1/Irgm1/Irs2/Itpkb/Jak3/Jund/Lamp1/Lax1/Lbp/Lgals3/Lgals8/Loxl3/Lrrk2/Mmp14/Myd88/Nedd9/Nfatc2/Nppc/N…	118	Increased	Poly I:C. Diff vs NSCs
GO:0003009	skeletal muscle contraction	13/2914	23/13775	0.000218517	0.00492842	0.0039057	Atp8a2/Casq1/Chrnb1/Dmpk/Gaa/Myh14/Nr4a1/Rcsd1/Stac3/Synm/Tnni3/Tnnt1/Tnnt3	13	Increased	Poly I:C. Diff vs NSCs
GO:0035767	endothelial cell chemotaxis	13/2914	23/13775	0.000218517	0.00492842	0.0039057	Fgf1/Fgf18/Fgf2/Fgfr1/Hspb1/Kdr/Lgmn/Met/Nr4a1/P2rx4/Pdgfb/Plekhg5/Thbs1	13	Increased	Poly I:C. Diff vs NSCs
GO:0042551	neuron maturation	23/2914	53/13775	0.000218734	0.00492842	0.0039057	Actl6b/Ank3/App/Bcl2/C1ql1/C3/Cntn2/Cntnap2/Dlg2/Ednra/Grip2/Kcnb1/Kcnq2/Lgi4/Lrrk2/Nfasc/Ngf/Pdgfb/Pmp22/Rac3/Sptbn4/Srrm4/Tbx6	23	Increased	Poly I:C. Diff vs NSCs
GO:0030100	regulation of endocytosis	77/2914	251/13775	0.00022881	0.00512847	0.00406424	Actn4/Angpt1/Ank3/Ankrd13d/Anxa2/Apoe/App/Appl2/Arrb1/Axl/B2m/Bcl2l1/Bcr/Bmp2k/C3/Caly/Camk1d/Cav1/Cd14/Cd151/Cd63/Cfp/Cln3/Clu/Cnn2/Dcx/Dnajc6/Dnm1/Dysf/Epha3/Fcgr2b/Flot1/Gas6/Hfe/Il2rb/Iqsec1/Itsn1/Lbp/Ldlrap1/Lgals3/Lpar1/Lrp1/Lrp2/Lrpap1/Lrrk2/Nedd4l/Neu3/Nr1h3/Ophn1/Pacsin1/Pacsin2/Pacsin3/Pla2g5/Plcg2/Pld2/Plscr1/Plscr2/Pparg/Ppt1/Prkca/Prkcg/Prkn/Rab4a/Rubcn/Sh3gl3/Sirpa/Sirt2/Smpd1/Snap9…	77	Increased	Poly I:C. Diff vs NSCs
GO:0031214	biomineral tissue development	41/2914	115/13775	0.000232032	0.00517359	0.0041	Ank/Atp2b2/Bmp2/Bmp2k/Bmp6/Ccn1/Cebpb/Clec3b/Dlk1/Ecm1/Fam20a/Fam20c/Fam83h/Fgfr1/Fgfr2/Fosl2/Gas6/Gja1/Gpm6b/Ift80/Isg15/Lgr4/Lncpint/Ltbp3/Mtss1/Nectin1/Nos3/Pkdcc/Pth1r/Rflnb/Runx2/S1pr1/Sbds/Sbno2/Sgms2/Slc20a2/Slc8a1/Sox9/Stim1/Tcf7l2/Tuft1	41	Increased	Poly I:C. Diff vs NSCs
GO:0060627	regulation of vesicle-mediated transport	131/2914	469/13775	0.000238985	0.005301	0.00420097	Actn4/Adora2b/Adra2a/Angpt1/Ank3/Ankrd13d/Anxa2/Apoe/App/Appl2/Arrb1/Atp9a/Axl/B2m/Bcl2l1/Bcr/Bmp2k/C2cd5/C3/Cacna1a/Cacna1e/Cacna1i/Cacnb4/Cadps/Caly/Camk1d/Cav1/Cd14/Cd151/Cd63/Cfp/Cln3/Clu/Cnn2/Coro1a/Cplx2/Dcx/Dnajc6/Dnm1/Doc2g/Dysf/Ehd2/Epha3/Erc1/Erc2/Ezr/Fcgr2b/Flot1/Gas6/Hfe/Hmox1/Il1rapl1/Il2rb/Iqsec1/Itsn1/Kcnb1/Lamp1/Lbp/Ldlrap1/Lgals3/Lpar1/Lrp1/Lrp2/Lrpap1/Lrrk2/Myo5b/Ncs1/Nedd4l/Neu…	131	Increased	Poly I:C. Diff vs NSCs
GO:0035725	sodium ion transmembrane transport	39/2914	108/13775	0.000240865	0.00531516	0.00421219	Ank3/Asic2/Asic4/Atp1a1/Atp1b1/Atp1b2/Atp2b4/Cacna1i/Camk2d/Fgf11/Fgf12/Fxyd1/Fxyd3/Fxyd7/Hcn2/Hcn4/Hecw2/Kcnk1/Kcnq2/Nalcn/Nedd4l/Scn1b/Scn2a/Scn2b/Scn3a/Scn3b/Scnn1a/Slc24a2/Slc24a4/Slc6a17/Slc6a19/Slc6a8/Slc8a1/Slc8b1/Snta1/Stom/Stoml1/Tpcn2/Wnk2	39	Increased	Poly I:C. Diff vs NSCs
GO:0032956	regulation of actin cytoskeleton organization	84/2914	279/13775	0.000243317	0.00534175	0.00423326	Add3/Ankrd23/Arhgap6/Arhgef10/Arhgef19/Arpin/Avil/Baiap2/Bbs4/Bcas3/Bst2/Capg/Capn1/Ccl27a/Ccn2/Cdc42ep3/Coro1a/Cotl1/Ctnna2/Cttn/Daam2/Dixdc1/Dlc1/Dmtn/Dnai3/Epha3/Fam107a/Fchsd1/Fhod1/Flna/Fmn1/Gja1/Gpm6b/Gsn/Icam1/Inpp5k/Kank1/Kank2/Kank4/Lmod1/Lpar1/Lrp1/Met/Mtss1/Myadm/Myo1c/Naa80/Nedd9/Nox4/Pdgfrb/Pdlim4/Pfn4/Plek/Plekhg2/Prkn/Rac3/Rapgef3/Rgs4/Rhpn1/Rhpn2/Rnh1/S100a10/S1pr1/Sdc4/Shank1/Sha…	84	Increased	Poly I:C. Diff vs NSCs
GO:1902074	response to salt	73/2914	236/13775	0.000249456	0.00544858	0.00431793	Akr1c14/Amigo1/Ank/Anxa11/Anxa5/Anxa7/App/Atp2b4/B2m/Capn3/Cav1/Chrnb2/Cpne5/Cpne6/Dlg2/Dmtn/Ednra/Fas/Fgfr1/Fos/Hdac5/Hrh3/Id2/Itpkb/Itpkc/Itpr1/Jun/Junb/Jund/Kcnb1/Kcnq2/Lgmn/Ly6h/Mt1/Nefl/Nfatc1/Nfatc2/Nfatc4/Npr2/P2rx4/P2rx6/Pdcd6/Pdgfb/Plcd1/Plcg2/Plec/Pparg/Ppp1r1b/Prkcg/Prkn/Rasa4/Rasgrp2/Rgs8/Rnls/Runx2/S100a16/Slc1a3/Slc8a1/Smpd1/Sorbs1/Sorbs2/Stim1/Syt1/Syt13/Syt17/Syt2/Syt6/Tgm2/Thbs1/…	73	Increased	Poly I:C. Diff vs NSCs
GO:0003018	vascular process in circulatory system	52/2914	156/13775	0.000260919	0.00567003	0.00449342	Abcc1/Acta2/Add3/Adora1/Adora2b/Adra1a/Adra1d/Adra2a/Adrb1/Agt/Ahr/Angpt1/Apoe/Asic2/Bbs2/Bcr/Bmp6/Capn1/Cav1/Cd38/Dock5/Dusp5/Ednra/Gclc/Gja1/Gpx1/Grip2/Gucy1a1/Icam1/Itga1/Kdr/Klf2/Lrp1/Mfsd2a/Mgll/Nos3/Nppc/Npr3/P2rx4/P2ry1/Pdgfb/Plec/Rgs2/Scpep1/Slc22a5/Slc2a1/Slc8a1/Smad6/Snta1/Tacr1/Tgfbr3/Vstm4	52	Increased	Poly I:C. Diff vs NSCs
GO:0003094	glomerular filtration	11/2914	18/13775	0.00026682	0.00576897	0.00457182	Adora1/Aqp1/Ednra/Emp2/Gas6/Gja1/Myo1e/Pdgfb/Rhpn1/Rhpn2/Sulf2	11	Increased	Poly I:C. Diff vs NSCs
GO:0050954	sensory perception of mechanical stimulus	46/2914	134/13775	0.000273174	0.0058573	0.00464182	Ankrd24/Aqp4/Asic2/Atp2b2/Atp6v0a4/Cacna1d/Chrnb2/Col11a2/Col2a1/Cxcr4/Dcdc2a/Fgfr1/Gjb2/Gjb6/Gpx1/Grin2b/Gsdme/Hexa/Jag2/Kcnq2/Lrp2/Mbp/Mir124a-1hg/Myh14/Myo7a/Npr2/P2rx4/Pawr/Phf24/Pkhd1l1/Psap/Serpinb6a/Slc1a3/Sobp/Sptbn4/Srrm4/Tecta/Thrb/Tlr4/Tmie/Tmtc4/Tprn/Tub/Usp53/Wdr1/Wfs1	46	Increased	Poly I:C. Diff vs NSCs
GO:0072659	protein localization to plasma membrane	82/2914	272/13775	0.000273641	0.0058573	0.00464182	Ank1/Ank2/Ank3/Anxa2/Arhgef16/Atp1b1/Atp2b4/Bbs1/Bbs2/Bcl2l1/C2cd5/Camk2d/Camk2g/Cd81/Cib1/Cln3/Dpp10/Efr3b/Ehd2/Emp2/Epb41l3/Epha2/Epha3/Epm2a/Ezr/Flna/Flot1/Flot2/Gas6/Gpr158/Gpr179/Grip2/Ift20/Inpp5k/Itga3/Kcnb1/Ldlrap1/Lgals3/Lrp1/Macf1/Map7/Mmp14/Myo5b/Nfasc/Nkd2/Optn/P2ry1/Pacs2/Pacsin1/Palm/Pals1/Pgrmc1/Pkdcc/Pkp2/Ppp2r5a/Pram1/Prkcz/Prnp/Rab3c/Rab3d/Ramp1/S100a10/Scn3b/Scp2/Sorbs1/Sorl1/S…	82	Increased	Poly I:C. Diff vs NSCs
GO:0050817	coagulation	36/2914	98/13775	0.000280053	0.00596471	0.00472695	Adra2a/Anxa2/Anxa5/Apoe/Apoh/Axl/Cav1/Cd9/Dmtn/Enpp4/Entpd2/F3/Flna/Fzd6/Gas6/Il6ra/Nfe2l2/P2ry1/Papss2/Pdgfa/Pdgfb/Pdia4/Pdpn/Plek/Prkca/Psen2/Serpinc1/Serping1/Slc7a11/Srf/Stxbp3/Tec/Thbs1/Tlr4/Tspan9/Vwf	36	Increased	Poly I:C. Diff vs NSCs
GO:0032103	positive regulation of response to external stimulus	105/2914	365/13775	0.000303681	0.00643594	0.00510039	Abcc1/Adora2b/Apoh/App/Appl2/Atat1/Bmp6/C3/Cadm1/Camk1d/Camk2n1/Cav1/Cd14/Cd81/Cebpb/Cntf/Csf1/Cttn/Cxcl10/Cxcl14/Cxcr4/Ddx60/Dysf/Ednra/Erbin/Fgf18/Fgf2/Fgfr1/Fkbp1b/Flna/Flot1/Fn1/Gas6/Gbp2/Gbp5/Gpr108/Gprc5b/H2-D1/H2-M5/H2-Q4/Hspb1/Ifi35/Ifih1/Igtp/Ikbke/Irak2/Irf1/Irgm1/Irgm2/Kdr/Lamp1/Lamp2/Lbp/Lgmn/Lgr4/Lpar1/Lpl/Lrp1/Lrrk2/Met/Myd88/Nagk/Nedd9/Nfkbia/Nlrc3/Nlrc5/Nod1/Nr1d1/Nr1h3/Optn/P2rx4…	105	Increased	Poly I:C. Diff vs NSCs
GO:0008360	regulation of cell shape	42/2914	120/13775	0.000309419	0.00652523	0.00517115	Anxa7/Baiap2/Bambi/Cdc42ep3/Cfap410/Coro1a/Dlc1/Dmtn/Epb41l2/Epb41l3/Ezr/Fgd4/Fmnl1/Fn1/Icam1/Itga7/Kdr/Lpar1/Myh14/P2ry1/Palm/Palm3/Parva/Pdpn/Plxna3/Plxna4/Plxnb1/Plxnb2/Plxnd1/Rac3/Rhoj/Rhou/S100a13/S100b/Sema3e/Sema4a/Sema4d/Shroom3/Spta1/Syne3/Tpm1/Wdr1	42	Increased	Poly I:C. Diff vs NSCs
GO:0097553	calcium ion transmembrane import into cytosol	43/2914	124/13775	0.000332177	0.00697084	0.00552429	Adra1a/Adrb1/Ank2/Bcl2/Cacna1a/Cacna1d/Cacna1e/Cacna1i/Camk2d/Capn3/Casq1/Casq2/Cav1/Ccn2/Coro1a/Cxcl10/Dbi/Ednra/Fgf2/Fkbp1b/Flna/Grin2b/Grin2d/Itpr1/Jph3/Lime1/Nalf1/Nalf2/Ngf/Nol3/P2rx4/Pawr/Plcd1/Plce1/Plcg2/Prnp/Slc24a2/Slc24a4/Slc8a1/Slc8b1/Tgfb2/Tmbim6/Tpcn2	43	Increased	Poly I:C. Diff vs NSCs
GO:1990138	neuron projection extension	59/2914	184/13775	0.000337939	0.00705715	0.00559269	Apoe/Arhgap4/Clstn3/Cpne5/Cpne6/Cttn/Cxcr4/D130043K22Rik/Dcx/Ednra/Flrt1/Fn1/Impact/Islr2/Jade2/L1cam/Lamb2/Lrp1/Macf1/Mag/Map1b/Mapt/Mgll/Mt3/Myo5b/Nedd4l/Ngf/Olfm1/Pak6/Plxna3/Plxna4/Prkcz/Prkn/Rims1/Rims2/Rnf6/Rtn4r/S100b/Sema3b/Sema3c/Sema3e/Sema3f/Sema4a/Sema4d/Sema4f/Sema4g/Sema6d/Shtn1/Spacdr/Spag6l/Srf/St8sia2/Syt1/Syt17/Syt2/Tmem108/Ttl/Vcl/Zfyve27	59	Increased	Poly I:C. Diff vs NSCs
GO:0001817	regulation of cytokine production	132/2914	477/13775	0.000347121	0.00721371	0.00571676	Ackr1/Adora2b/Adra2a/Afap1l2/Agpat2/Agt/Angpt1/Ankrd42/Anxa4/App/Appl2/Aqp4/Arid5a/Arrb1/Axl/B2m/Bcl6/Bst2/C3/Cadm1/Capn2/Ccn1/Cd14/Cd200/Cd274/Cd46/Cd55/Cd59a/Cd81/Cebpb/Chid1/Cidea/Clu/Cyp1b1/Dlk1/Epha2/Erbin/Ezr/F3/Fcgr2b/Fgfr1/Flot1/Fn1/Foxj1/Garin5a/Gas6/Gbp5/Gpam/Gprc5b/H2-D1/H2-M5/H2-Q4/Hc/Heg1/Hfe/Hgf/Hk1/Hmox1/Hspb1/Icosl/Ifih1/Ifngr1/Igtp/Ikbke/Il17d/Il17rc/Il1r1/Il1r2/Il6ra/Irf1/Irgm1/…	132	Increased	Poly I:C. Diff vs NSCs
GO:0002027	regulation of heart rate	27/2914	68/13775	0.00037972	0.00785305	0.00622343	Adra1a/Adrb1/Agt/Ank2/Cacna1d/Cacna1e/Casq2/Cav1/Ctnna3/Ednra/Epas1/Fkbp1b/Hcn4/Kcnj5/Myh6/Nos1ap/Npff/Pkp2/Rgs4/Rnls/Scn1b/Scn2b/Scn3b/Slc8a1/Snta1/Sptbn4/Tpm1	27	Increased	Poly I:C. Diff vs NSCs
GO:0006956	complement activation	13/2914	24/13775	0.000384705	0.0079179	0.00627483	A2m/C1ra/C1s1/C3/C4a/C4b/Cd46/Cd55/Cd59a/Cd59b/Cfp/Hc/Serping1	13	Increased	Poly I:C. Diff vs NSCs
GO:0007596	blood coagulation	35/2914	96/13775	0.000398817	0.00816907	0.00647387	Adra2a/Anxa2/Anxa5/Apoe/Apoh/Axl/Cav1/Cd9/Dmtn/Enpp4/Entpd2/F3/Flna/Fzd6/Gas6/Il6ra/Nfe2l2/P2ry1/Papss2/Pdgfa/Pdgfb/Pdia4/Pdpn/Plek/Prkca/Serpinc1/Serping1/Slc7a11/Srf/Stxbp3/Tec/Thbs1/Tlr4/Tspan9/Vwf	35	Increased	Poly I:C. Diff vs NSCs
GO:0110053	regulation of actin filament organization	70/2914	228/13775	0.000419412	0.00855002	0.00677577	Add3/Arhgap6/Arhgef10/Arpin/Avil/Baiap2/Bbs4/Capg/Capn1/Ccn2/Cdc42ep3/Coro1a/Cotl1/Ctnna2/Cttn/Daam2/Dlc1/Dmtn/Dnai3/Fchsd1/Fhod1/Flna/Fmn1/Gja1/Gsn/Icam1/Inpp5k/Kank1/Kank2/Kank4/Lmod1/Lpar1/Met/Mtss1/Myadm/Myo1c/Naa80/Nox4/Pdlim4/Pfn4/Plek/Plekhg2/Prkn/Rapgef3/Rgs4/Rhpn1/Rhpn2/Rnh1/S100a10/S1pr1/Sdc4/Shank1/Shank3/Shroom2/Sorbs3/Spta1/Sptb/Sptbn1/Ssh3/Synpo/Synpo2/Tacr1/Tlr2/Tmod2/Tmsb15b1/Tmsb…	70	Increased	Poly I:C. Diff vs NSCs
GO:0051146	striated muscle cell differentiation	72/2914	236/13775	0.000428897	0.00867768	0.00687694	AW551984/Acadm/Adamts15/Adra1a/Adrb1/Agt/Ankrd23/Bcl2/Bhlhe41/Bmp2/Bvht/Camk2d/Capn2/Capn3/Casq1/Casq2/Cav2/Cd81/Cd9/Cntnap1/Cntnap2/Csrp1/Cxcl10/Dmpk/Dock5/Dysf/Ehd2/Fhl2/Flnc/Flot1/Gpx1/Hdac5/Hopx/Ift20/Igfbp5/Klf5/Ldb3/Lmna/Lmod1/Lncpint/Met/Mir208a/Mmp14/Myh6/Myl9/Nek5/Nfatc2/Nln/Nox4/Pdgfrb/Pgm5/Pld3/Plec/Pmp22/Rcan1/Rgs2/Rgs4/Ski/Slc8a1/Smyd1/Sorbs2/Srf/Stac3/Stim1/Syna/Tmem182/Tmod2/Tnnt1/…	72	Increased	Poly I:C. Diff vs NSCs
GO:0031333	negative regulation of protein-containing complex assembly	44/2914	129/13775	0.000429729	0.00867768	0.00687694	Add3/Avil/Bbs4/Capg/Capn1/Clu/Cryab/Dmtn/Dnajc15/Eml2/Gsn/Igtp/Inpp5j/Irgm1/Irgm2/Kank1/Kank2/Kank4/Lamp2/Lmod1/Myadm/Nlrc3/Nol3/Pfn4/Prkcz/Prrt2/Sgk1/Sirt2/Sorl1/Sox9/Spta1/Sptb/Sptbn1/Ssh3/Svip/Thra/Tlr2/Tmod2/Tmsb15b1/Tmsb15b2/Tmsb15l/Tpm1/Tubb4a/Xaf1	44	Increased	Poly I:C. Diff vs NSCs
GO:1902476	chloride transmembrane transport	17/2914	36/13775	0.000432019	0.00868297	0.00688113	Ano4/Clcn2/Gabra3/Gabra4/Gabrb1/Gabrb2/Gabrb3/Gabrg2/Lrrc8a/Slc12a5/Slc12a7/Slc12a8/Slc12a9/Slc1a3/Slc26a1/Slc26a3/Slc26a6	17	Increased	Poly I:C. Diff vs NSCs
GO:0086009	membrane repolarization	16/2914	33/13775	0.000437794	0.00875792	0.00694053	Ank2/Atp1a1/Atp1b1/Atp1b2/Cacna1d/Casq2/Cav1/Flna/Gja1/Kcnj5/Nedd4l/Nos1ap/Scn1b/Slc24a4/Snta1/Wdr1	16	Increased	Poly I:C. Diff vs NSCs
GO:0015850	organic hydroxy compound transport	58/2914	182/13775	0.000450313	0.00896647	0.0071058	Abca1/Abca3/Abca5/Abca8a/Abca8b/Abcc4/Abcg1/Adora2b/Agt/Anxa2/Apoe/Aqp1/Aqp9/Bmp6/Cadps/Cav1/Ces1f/Chrnb2/Ecrg4/Gpm6b/Gramd1b/Gramd1c/Hrh3/Kcnb1/Ldlrap1/Lgals3/Lrp1/Maob/Mapk15/Nat8l/Nfkbia/Nr1h3/P2ry1/Pcp4/Pink1/Plcd1/Pltp/Pparg/Prkn/Scp2/Slc10a3/Slc16a1/Slc26a6/Slc44a2/Slc49a4/Slc5a3/Slco1a4/Slco1a5/Soat1/Stard5/Syt1/Syt13/Syt17/Syt2/Syt6/Tgm2/Tpcn2/Tspo	58	Increased	Poly I:C. Diff vs NSCs
GO:0098659	inorganic cation import across plasma membrane	30/2914	79/13775	0.000457822	0.00899154	0.00712567	Adrb1/Atp1a1/Atp1b1/Atp1b2/Cacna1a/Cacna1d/Cacna1e/Cav1/Hcn2/Hcn4/Kcnj16/Kcnj5/Kcnj9/Lcn2/Nalf1/Nalf2/Pawr/Prnp/Scnn1a/Slc12a5/Slc12a7/Slc12a8/Slc24a2/Slc24a4/Slc39a11/Slc39a12/Slc39a14/Slc39a4/Slc8a1/Wnk2	30	Increased	Poly I:C. Diff vs NSCs
GO:0099587	inorganic ion import across plasma membrane	30/2914	79/13775	0.000457822	0.00899154	0.00712567	Adrb1/Atp1a1/Atp1b1/Atp1b2/Cacna1a/Cacna1d/Cacna1e/Cav1/Hcn2/Hcn4/Kcnj16/Kcnj5/Kcnj9/Lcn2/Nalf1/Nalf2/Pawr/Prnp/Scnn1a/Slc12a5/Slc12a7/Slc12a8/Slc24a2/Slc24a4/Slc39a11/Slc39a12/Slc39a14/Slc39a4/Slc8a1/Wnk2	30	Increased	Poly I:C. Diff vs NSCs
GO:0061035	regulation of cartilage development	22/2914	52/13775	0.000459435	0.00899154	0.00712567	Bmp2/Bmp6/Ccn1/Ccn2/Chadl/Efemp1/Fgf18/Idua/Loxl2/Ltbp3/Mboat2/Nog/Pkdcc/Rarg/Rflnb/Runx2/Smad7/Sox9/Tgfb2/Thrb/Wnt9a/Zbtb16	22	Increased	Poly I:C. Diff vs NSCs
GO:0001501	skeletal system development	107/2914	377/13775	0.000459974	0.00899154	0.00712567	Arid5a/Bbs1/Bbs2/Bgn/Bmp2/Bmp6/Cadm1/Ccn1/Ccn2/Cdk20/Chadl/Chrd/Cited2/Clec3b/Cnmd/Col11a2/Col27a1/Col2a1/Col9a1/Csgalnact1/Dlk1/Dlx1/Ecm1/Ednra/Efemp1/Epha2/Etl4/Fam20c/Fbln5/Fgf18/Fgf2/Fgfr1/Fgfr2/Flvcr1/Fmn1/Fosl2/Gja1/Hes7/Hexa/Hyal1/Idua/Ift80/Jag2/Kdr/Lgals3/Lncpint/Loxl2/Lrrk1/Ltbp3/Matn3/Mboat2/Mdfi/Mir2861/Mmp14/Ndst1/Nfatc2/Nfia/Nog/Nppc/Npr2/Npr3/Ogn/Optc/Papss2/Pbxip1/Pcgf2/Pdgfa/Pdgf…	107	Increased	Poly I:C. Diff vs NSCs
GO:1990778	protein localization to cell periphery	100/2914	349/13775	0.000485649	0.00945028	0.00748921	Adam22/Ank1/Ank2/Ank3/Anxa2/Arhgef16/Atp1b1/Atp2b4/Bbs1/Bbs2/Bcl2l1/C2cd5/Cacng2/Camk2d/Camk2g/Cd81/Cib1/Cln3/Dlg2/Dpp10/Efr3b/Ehd2/Emp2/Epb41l2/Epb41l3/Epha2/Epha3/Epm2a/Ezr/Flna/Flot1/Flot2/Gas6/Gpc4/Gpr158/Gpr179/Grip2/Ift20/Ift80/Inpp5k/Iqsec2/Itga3/Kcnb1/Ldlrap1/Lgals3/Lrp1/Macf1/Mal/Map7/Mapk10/Mmp14/Myadm/Myo5b/Nfasc/Nkd2/Nptxr/Nrxn3/Optn/P2ry1/Pacs2/Pacsin1/Palm/Pals1/Pgrmc1/Pkdcc/Pkp2/Pp…	100	Increased	Poly I:C. Diff vs NSCs
GO:0071219	cellular response to molecule of bacterial origin	43/2914	126/13775	0.000489972	0.00947023	0.00750502	Abca1/Ahr/Arid5a/Axl/B2m/Bcr/Bmp6/Cd14/Cd274/Cd55/Cebpb/Cmpk2/Cxcl10/Fcgr2b/Gbp2/Gbp5/Gbp6/Igtp/Irak2/Irgm1/Irgm2/Lbp/Myd88/Nfkb1/Nfkbia/Nos3/Nr1d1/Nr1h3/Plcg2/Plscr1/Plscr2/Plscr4/Prkca/Sbno2/Sirpa/Tlr2/Tlr4/Tnip2/Trim12a/Trim12c/Vim/Zc3h12a/Zfp36	43	Increased	Poly I:C. Diff vs NSCs
GO:0007605	sensory perception of sound	40/2914	115/13775	0.000491098	0.00947023	0.00750502	Ankrd24/Aqp4/Asic2/Atp2b2/Atp6v0a4/Cacna1d/Chrnb2/Col11a2/Col2a1/Dcdc2a/Fgfr1/Gjb2/Gjb6/Gpx1/Gsdme/Hexa/Jag2/Kcnq2/Lrp2/Mbp/Mir124a-1hg/Myh14/Myo7a/Npr2/Pkhd1l1/Psap/Serpinb6a/Slc1a3/Sobp/Sptbn4/Srrm4/Tecta/Thrb/Tmie/Tmtc4/Tprn/Tub/Usp53/Wdr1/Wfs1	40	Increased	Poly I:C. Diff vs NSCs
GO:0099565	chemical synaptic transmission, postsynaptic	35/2914	97/13775	0.000498779	0.00957522	0.00758823	Adora1/Adrb1/App/Atxn1/Baiap2/Begain/Celf4/Cntnap2/Dmpk/Gabra3/Gabrb2/Gabrb3/Grin2b/Grin2d/Grip2/Igsf11/Insyn2a/Insyn2b/Lrrk2/Mapk8ip2/Met/Npas4/Npff/P2rx4/Prkar1b/Prkcz/Prkn/Reln/Rgs4/Rims1/Rims2/Shank1/Shank3/Tmem108/Tmem25	35	Increased	Poly I:C. Diff vs NSCs
GO:1900274	regulation of phospholipase C activity	11/2914	19/13775	0.000512702	0.00979856	0.00776522	Adra1a/Agt/Arhgap6/Dlc1/Fgf2/Fgfr1/Gpr55/Lpar1/Pdgfrb/Plcd1/Snap91	11	Increased	Poly I:C. Diff vs NSCs
GO:0002028	regulation of sodium ion transport	29/2914	76/13775	0.000515423	0.00980678	0.00777174	Ank3/Atp1a1/Atp1b1/Atp1b2/Atp2b4/Camk2d/Dmpk/Fgf11/Fgf12/Fxyd1/Fxyd3/Fxyd7/Hecw2/Nedd4l/Nkain2/Nkain4/Nos3/P2rx4/Per1/Scn1b/Scn2b/Scn3b/Sgk1/Slc8a1/Snta1/Sptbn4/Stom/Stoml1/Wnk2	29	Increased	Poly I:C. Diff vs NSCs
GO:0050878	regulation of body fluid levels	58/2914	183/13775	0.000525621	0.00991271	0.00785568	Adora1/Adra2a/Adrb1/Anxa2/Anxa5/Anxa7/Apoe/Apoh/Aqp1/Aqp4/Atp2b2/Atp7b/Axl/Cav1/Cd9/Celsr2/Dmtn/Emp2/Enpp4/Entpd2/F3/Flna/Fosl2/Fzd6/Gas6/Gja1/Heg1/Il6ra/Inpp5k/Map1lc3b/Nfe2l2/Npr3/Nr1h3/Oprl1/P2ry1/Papss2/Pdgfa/Pdgfb/Pdia4/Pdpn/Plek/Prkca/Scnn1a/Sctr/Serpinc1/Serping1/Slc7a11/Socs2/Srf/Stxbp3/Tec/Thbs1/Tlr4/Tspan18/Tspan9/Vamp8/Vwf/Wfs1	58	Increased	Poly I:C. Diff vs NSCs
GO:0090257	regulation of muscle system process	58/2914	183/13775	0.000525621	0.00991271	0.00785568	Adk/Adora1/Adora2b/Adra1a/Adra2a/Adrb1/Agt/Ank2/Atp1a1/Atp1b1/Atp2b4/Cacnb1/Camk2d/Camk2g/Casq1/Casq2/Cav1/Ccn2/Cmya5/Ctnna3/Cttn/Dmpk/Dock5/Fkbp1b/Foxo1/Fxyd1/Gdf1/Gsn/Gucy1a1/Hcn4/Igfbp5/Lmna/Nfatc1/Nol3/Nos3/Npnt/Nppc/Nr4a1/Nr4a3/Ormdl3/P2rx4/Pawr/Pkp2/Pparg/Prkca/Rgs2/Rgs4/Slc8a1/Smad7/Srf/Srl/Tacr1/Tnfrsf1a/Tnni3/Tnnt1/Tnnt3/Trip10/Zc3h12a	58	Increased	Poly I:C. Diff vs NSCs
GO:0045668	negative regulation of osteoblast differentiation	20/2914	46/13775	0.00053836	0.00997714	0.00790675	Ahr/Bambi/Chrd/Crim1/Dlk1/Fgfr1/Hdac5/Hdac8/Id2/Igfbp5/Nfatc1/Noct/Nog/Pparg/Sema4d/Ski/Smad6/Sox9/Tmem53/Ucma	20	Increased	Poly I:C. Diff vs NSCs
GO:0060191	regulation of lipase activity	20/2914	46/13775	0.00053836	0.00997714	0.00790675	Adra1a/Agt/Apoh/Arhgap6/Ccn1/Dlc1/Fgf2/Fgfr1/Fgfr2/Gpr55/Lpar1/Lrp1/Nr1h3/Pdgfrb/Pla2g5/Plcd1/Ppt1/Prkcz/Rgs2/Snap91	20	Increased	Poly I:C. Diff vs NSCs
GO:0071867	response to monoamine	20/2914	46/13775	0.00053836	0.00997714	0.00790675	Alk/Aplp1/App/Atp2b4/Caly/Cav2/Flna/Gnal/Gnao1/Gnaz/Lrrk2/Nr4a3/Nsg2/Palm/Rgs4/Rgs8/Rgs9/Rnls/Sirt2/Tgm2	20	Increased	Poly I:C. Diff vs NSCs
GO:0071869	response to catecholamine	20/2914	46/13775	0.00053836	0.00997714	0.00790675	Alk/Aplp1/App/Atp2b4/Caly/Cav2/Flna/Gnal/Gnao1/Gnaz/Lrrk2/Nr4a3/Nsg2/Palm/Rgs4/Rgs8/Rgs9/Rnls/Sirt2/Tgm2	20	Increased	Poly I:C. Diff vs NSCs
GO:0007044	cell-substrate junction assembly	32/2914	87/13775	0.000580858	0.0107183	0.00849413	Actn1/Ajuba/Arhgap6/Bcl2/Bcr/Camsap3/Col16a1/Cttn/Dlc1/Dmtn/Dst/Dusp3/Epha3/Fam107a/Fmn1/Fn1/Gpm6b/Itgb4/Kdr/Lama3/Lrp1/Macf1/Mmp14/Plec/Rhpn1/S100a10/Sdc4/Sorbs1/Ston1/Thsd1/Tns1/Vcl	32	Increased	Poly I:C. Diff vs NSCs
GO:0060078	regulation of postsynaptic membrane potential	37/2914	105/13775	0.000591755	0.0108726	0.00861634	Adora1/Adrb1/App/Atxn1/Baiap2/Begain/Celf4/Cntnap2/Dmpk/Gabra3/Gabra4/Gabrb2/Gabrb3/Gabrg2/Grin2b/Grin2d/Grip2/Igsf11/Insyn2a/Insyn2b/Lrrk2/Mapk8ip2/Met/Npas4/Npff/P2rx4/Prkar1b/Prkcz/Prkn/Reln/Rgs4/Rims1/Rims2/Shank1/Shank3/Tmem108/Tmem25	37	Increased	Poly I:C. Diff vs NSCs
GO:0008277	regulation of G protein-coupled receptor signaling pathway	35/2914	98/13775	0.000620294	0.0113482	0.00899328	Adrb1/Aplp1/App/Arrb1/Atp2b4/C3/Crtc3/Dnm1/Gas2l2/Gpr158/Gpr27/Gprasp1/Grk4/Inpp5a/Met/Mgll/Oprl1/Pde4a/Phf24/Plce1/Pld2/Plek/Prkca/Ramp1/Rgs11/Rgs2/Rgs4/Rgs6/Rgs9/Rph3al/Slc24a4/Slc39a14/Tmod2/Tub/Tulp3	35	Increased	Poly I:C. Diff vs NSCs
GO:0001649	osteoblast differentiation	53/2914	165/13775	0.000629438	0.0114179	0.00904852	Ahr/Bambi/Bmp2/Bmp6/Ccn1/Cebpb/Cebpd/Chrd/Creb3l1/Crim1/Dlk1/Dnai3/Epha2/Fam20c/Fgf2/Fgfr1/Fhl2/Fosl2/Gdpd2/Gja1/Hdac5/Hdac8/Id2/Id4/Ifitm1/Ift80/Igfbp5/Il6st/Junb/Jund/Lgr4/Lmna/Mir2861/Mir3960/Nfatc1/Noct/Nog/Npnt/Nppc/Pdlim7/Pparg/Pth1r/Runx2/Scube3/Sema4d/Sirt7/Ski/Smad6/Sox9/Tgfbr3/Tmem53/Trp63/Ucma	53	Increased	Poly I:C. Diff vs NSCs
GO:0050806	positive regulation of synaptic transmission	53/2914	165/13775	0.000629438	0.0114179	0.00904852	Adora1/Adra1a/Adrb1/Apoe/App/Bcl2l1/Cacng2/Calb2/Cckbr/Chrd/Chrnb2/Clstn3/Cyp46a1/Dbi/Efnb3/Fam107a/Flot1/Gfap/Gpr158/Grin2b/Grin2d/Igsf11/Iqsec2/Kctd13/Lgmn/Mir124a-1hg/Musk/Nalcn/Ncs1/Nfatc4/Nog/Ntrk2/Pink1/Prkar1b/Prkcg/Prkcz/Prnp/Prrt1/Rasgrf2/Reln/Rims1/Rims2/S100b/Shank2/Shank3/Shisa7/Slc1a3/Slc24a2/Snap47/Sqstm1/Syt1/Tacr1/Vamp2	53	Increased	Poly I:C. Diff vs NSCs
GO:0008306	associative learning	33/2914	91/13775	0.0006432	0.0115695	0.00916865	Agt/App/Atxn1/Cacna1e/Chrd/Chrnb2/Cln3/Cntnap2/Csmd1/Dcdc2a/Grin2b/Idua/Ift20/Lgmn/Nog/Oprl1/Pgrmc1/Ppp1r1b/Ppt1/Rapgef3/Reln/Sgk1/Shank1/Shank2/Shank3/Slc7a11/Srf/Syngap1/Synpo/Tacr1/Tafa2/Tpbg/Tuba1a	33	Increased	Poly I:C. Diff vs NSCs
GO:0015748	organophosphate ester transport	33/2914	91/13775	0.0006432	0.0115695	0.00916865	Abca1/Abca3/Abca4/Abcc1/Abcc4/Abcc5/Abcg1/Ank/Ano4/Apoe/Atp10a/Atp8a2/Atp8b5/Atp9a/Dbi/G6pc3/Gja1/Lrrc8a/Mfsd2a/Mttp/Osbpl5/Pitpnm1/Pitpnm2/Pitpnm3/Plscr1/Plscr2/Plscr4/Pltp/Prelid3a/Scp2/Slc25a33/Slc37a1/Xkr4	33	Increased	Poly I:C. Diff vs NSCs
GO:0051051	negative regulation of transport	102/2914	360/13775	0.00065801	0.0117864	0.00934052	1810037I17Rik/Adora1/Adra2a/Ahr/Angpt1/Ank3/Ankrd13d/Anxa5/Apoe/Appl2/Atp9a/Bag3/Bcl2/Bcr/Camk2d/Casq2/Cav1/Cd200/Cers1/Cnn2/Coro1a/Cry2/Cryab/Dmtn/Dysf/Epha3/Fcgr2b/Fgf12/Fkbp1b/Foxo1/Gem/Gnao1/Gnaz/Gpm6b/Gpr35/Hecw2/Hmox1/Hrh3/Icam1/Idh2/Idua/Il1rapl1/Inha/Inpp5k/Irs2/Kcnab1/Kcnb1/Lgals3/Lrpap1/Lrrk2/Maob/Map1b/Mapt/Mdfic/Nedd4l/Neu3/Nmb/Nol3/Nos3/Npff/Npvf/Nr1h3/Oaz2/Oprl1/Os9/P2ry1/Pacsin1/Pa…	102	Increased	Poly I:C. Diff vs NSCs
GO:0071346	cellular response to type II interferon	29/2914	77/13775	0.000661915	0.0117928	0.00934563	Aqp4/Capg/Dapk1/Flnb/Gbp2/Gbp5/Gbp6/Gsn/Ifngr1/Igtp/Irf1/Irgm1/Irgm2/Myo1c/Nlrc5/Parp14/Parp9/Pparg/Rab11fip5/Rab43/Rab7b/Sirpa/Slc26a6/Stxbp2/Stxbp3/Tlr2/Tlr4/Vamp8/Vim	29	Increased	Poly I:C. Diff vs NSCs
GO:0002252	immune effector process	101/2914	356/13775	0.000663879	0.0117928	0.00934563	A2m/Adora2b/Ahr/Angpt1/Anxa3/App/Appl2/Arid5a/Axl/B2m/Bcl6/Bcr/Bst2/C1ra/C1s1/C3/C4a/C4b/Cadm1/Cd46/Cd55/Cd59a/Cd59b/Cd81/Cebpb/Cfp/Clcf1/Clu/Coro1a/Cplx2/Ctsh/Ddx60/Dnajb9/Dysf/Emp2/Ephb6/Fas/Fcgr2b/Fgl2/Fosl2/Foxj1/Gadd45g/Gprc5b/Gzmm/H2-D1/H2-M5/H2-Q4/Hc/Hfe/Hk1/Hmox1/Icam1/Icosl/Ifi35/Il1r1/Il2rb/Il6ra/Irf1/Jak3/Lamp1/Lbp/Lgals3/Lgals8/Loxl3/Lrp1/Myd88/Nod1/Nppc/Nr4a3/Parp3/Pla2g5/Plcg2/Pld2/…	101	Increased	Poly I:C. Diff vs NSCs
GO:0097529	myeloid leukocyte migration	42/2914	124/13775	0.000674768	0.0119367	0.00945967	App/Bcr/Camk1d/Cd200/Cd81/Cd9/Cd99l2/Cnn2/Csf1/Cxcl10/Dysf/Ednra/Emp2/Gpr35/Hc/Il17rc/Il1r1/Itga1/Itga9/Lbp/Lgals3/Lgmn/Mmp14/Mmp28/Mtus1/Myd88/Nbl1/P2rx4/Pawr/Pdgfb/Pdgfd/Pgf/Pla2g7/Prkca/Rac3/Rarres2/Scg2/Sirpa/Thbs1/Tlr2/Vegfd/Wdr1	42	Increased	Poly I:C. Diff vs NSCs
GO:0032835	glomerulus development	21/2914	50/13775	0.000690457	0.012164	0.00963978	Actn4/Ahr/Angpt1/Aqp1/Bcl2/Col4a4/Ednra/Hc/Il6ra/Lamb2/Lgr4/Mtss1/Myo1e/Nid1/Nog/Pdgfb/Pdgfd/Pdgfrb/Plce1/Prom1/Sulf2	21	Increased	Poly I:C. Diff vs NSCs
GO:0003073	regulation of systemic arterial blood pressure	24/2914	60/13775	0.000693625	0.0121697	0.00964433	Adamts16/Adora1/Adra1a/Adra1d/Adrb1/Agt/Ahr/Asic2/Bbs4/Camk2n1/Emp2/Gas6/Gja1/Gpr37l1/Ier3/Kdr/Nedd4l/Nos3/Pdgfb/Rarres2/Rnls/Tacr1/Tnni3/Tpm1	24	Increased	Poly I:C. Diff vs NSCs
GO:0010876	lipid localization	91/2914	316/13775	0.000713858	0.0124736	0.00988514	Abca1/Abca3/Abca4/Abca5/Abca8a/Abca8b/Abca9/Abcc1/Abcc4/Abcg1/Acacb/Acsl1/Acsl6/Agt/Ano4/Anxa2/Apoe/Apoh/Aqp9/Atp10a/Atp8a2/Atp8b5/Atp9a/B4galnt1/Bmp6/C3/Cav1/Cds1/Ces1f/Cidea/Cideb/Cln3/Clstn3/Cry2/Dbi/Dysf/Ecrg4/Esyt3/Fabp3/Gramd1b/Gramd1c/Hexa/Hrh3/Ikbke/Irs2/Lbp/Ldlrap1/Lpl/Lrp1/Lrp10/Mfsd2a/Mttp/Nfkbia/Nmb/Nr1h3/Osbpl1a/Osbpl3/Osbpl5/Pitpnm1/Pitpnm2/Pitpnm3/Pla2g5/Plin2/Plppr4/Plscr1/Plscr2/…	91	Increased	Poly I:C. Diff vs NSCs
GO:0001974	blood vessel remodeling	20/2914	47/13775	0.000752726	0.0130462	0.010339	Ahr/Axl/Bcr/Cst3/Ednra/Epas1/Flna/Gja1/Lrp1/Ndp/Nol3/Nos3/Nppc/Npr2/Npr3/Sema3c/Tgfb2/Tgfbr3/Tgm2/Tmbim1	20	Increased	Poly I:C. Diff vs NSCs
GO:0051480	regulation of cytosolic calcium ion concentration	20/2914	47/13775	0.000752726	0.0130462	0.010339	Adora1/Atp2b2/Atp2b3/Atp2b4/Cacna1a/Calb2/Cav1/Cav2/Cln3/Erc1/Erc2/Fkbp1b/Fxyd1/Grin2b/Ncs1/P2ry1/Plcd1/Slc8b1/Synpo/Tspoap1	20	Increased	Poly I:C. Diff vs NSCs
GO:0030837	negative regulation of actin filament polymerization	23/2914	57/13775	0.0007705	0.0133004	0.0105404	Add3/Avil/Bbs4/Capg/Capn1/Dmtn/Gsn/Kank1/Kank2/Kank4/Lmod1/Myadm/Pfn4/Spta1/Sptb/Sptbn1/Ssh3/Tlr2/Tmod2/Tmsb15b1/Tmsb15b2/Tmsb15l/Tpm1	23	Increased	Poly I:C. Diff vs NSCs
GO:0000302	response to reactive oxygen species	50/2914	155/13775	0.000793132	0.0136361	0.0108064	Aldh3a2/Ankzf1/Aqp1/Axl/Bcl2/Bnip3/Capn1/Cat/Ccs/Cryab/Cyp1b1/Ednra/Fbln5/Fos/Gpr37l1/Gpx1/Hgf/Hmox1/Hyal1/Jun/Lcn2/Lrrk2/Map3k5/Met/Mpv17l/Mt3/Net1/Nfe2l2/Nme5/Nos3/Nr4a3/Pawr/Pcgf2/Pdgfrb/Pdk2/Pink1/Pld2/Ppargc1b/Prdx5/Prdx6/Prkca/Psap/Ptprn/Rhob/Sesn1/Sirpa/Slc8a1/Sqstm1/Stat6/Tacr1	50	Increased	Poly I:C. Diff vs NSCs
GO:0002062	chondrocyte differentiation	33/2914	92/13775	0.000802263	0.013738	0.0108871	Arid5a/Bmp2/Bmp6/Ccn2/Chadl/Col11a2/Col27a1/Col2a1/Ecm1/Efemp1/Fgf18/Fgfr1/Fosl2/Ift80/Loxl2/Ltbp3/Mboat2/Nppc/Npr2/Pkdcc/Prkca/Pth1r/Rarg/Rflnb/Runx2/Slc39a14/Smad7/Sox9/Sulf2/Tgfbr2/Thrb/Wnt9a/Zbtb16	33	Increased	Poly I:C. Diff vs NSCs
GO:0071868	cellular response to monoamine stimulus	19/2914	44/13775	0.000815802	0.0138117	0.0109456	Alk/Aplp1/App/Atp2b4/Caly/Cav2/Flna/Gnal/Gnao1/Gnaz/Lrrk2/Nr4a3/Nsg2/Palm/Rgs4/Rgs8/Rgs9/Sirt2/Tgm2	19	Increased	Poly I:C. Diff vs NSCs
GO:0071870	cellular response to catecholamine stimulus	19/2914	44/13775	0.000815802	0.0138117	0.0109456	Alk/Aplp1/App/Atp2b4/Caly/Cav2/Flna/Gnal/Gnao1/Gnaz/Lrrk2/Nr4a3/Nsg2/Palm/Rgs4/Rgs8/Rgs9/Sirt2/Tgm2	19	Increased	Poly I:C. Diff vs NSCs
GO:0035265	organ growth	51/2914	159/13775	0.000817329	0.0138117	0.0109456	Acacb/Adra1a/Adrb1/Agt/Ahr/Bcl2/Cacna2d2/Camk2d/Cited2/Col27a1/Col9a1/Ecm1/Fbln5/Fgf1/Fgf2/Fgf7/Fgfr1/Fgfr2/Flvcr1/Fosl2/Gja1/Heg1/Ift80/Kcnk2/Kdr/Lats2/Map7/Mir208a/Myh6/Nog/Nppc/Npr2/Pdgfrb/Pim1/Psap/Rarg/Rgs2/Rgs4/Rln1/S1pr1/Sorbs2/Sox9/Tbx2/Tcf7l2/Tgfb2/Tgfbr2/Tgfbr3/Thbs1/Trip10/Wwc1/Wwc2	51	Increased	Poly I:C. Diff vs NSCs
GO:0015914	phospholipid transport	25/2914	64/13775	0.000819476	0.0138117	0.0109456	Abca1/Abca3/Abca4/Abcc1/Abcg1/Ano4/Apoe/Atp10a/Atp8a2/Atp8b5/Atp9a/Dbi/Mfsd2a/Mttp/Osbpl5/Pitpnm1/Pitpnm2/Pitpnm3/Plscr1/Plscr2/Plscr4/Pltp/Prelid3a/Scp2/Xkr4	25	Increased	Poly I:C. Diff vs NSCs
GO:0032272	negative regulation of protein polymerization	27/2914	71/13775	0.000842117	0.0141078	0.0111802	Add3/Avil/Bbs4/Capg/Capn1/Dmtn/Eml2/Gsn/Inpp5j/Kank1/Kank2/Kank4/Lmod1/Myadm/Pfn4/Sgk1/Spta1/Sptb/Sptbn1/Ssh3/Tlr2/Tmod2/Tmsb15b1/Tmsb15b2/Tmsb15l/Tpm1/Tubb4a	27	Increased	Poly I:C. Diff vs NSCs
GO:0007601	visual perception	29/2914	78/13775	0.000843632	0.0141078	0.0111802	Abca4/Arrb1/Atp8a2/Bbs1/Bbs2/Cacnb4/Chrnb2/Col2a1/Crybb3/Crygs/Epas1/Gpr179/Gprc5c/Gucy2f/Lamb2/Mfrp/Myo7a/Opn1sw/Ppef2/Ppt1/Rd3/Rdh10/Rdh5/Rgs9/Rho/Rom1/Rpgr/Slc4a10/Wfs1	29	Increased	Poly I:C. Diff vs NSCs
GO:0045807	positive regulation of endocytosis	44/2914	133/13775	0.000891031	0.0148424	0.0117624	Actn4/Angpt1/Anxa2/Apoe/App/Appl2/Arrb1/Axl/B2m/Bcl2l1/Bcr/C3/Caly/Camk1d/Cav1/Cd14/Cd151/Cd63/Cfp/Cln3/Clu/Dcx/Dnm1/Fcgr2b/Flot1/Gas6/Hfe/Il2rb/Itsn1/Lbp/Ldlrap1/Lrp1/Lrp2/Lrrk2/Nedd4l/Pla2g5/Plcg2/Pld2/Pparg/Ppt1/Sirpa/Smpd1/Snap91/Tub	44	Increased	Poly I:C. Diff vs NSCs
GO:0002115	store-operated calcium entry	11/2914	20/13775	0.000922242	0.0153028	0.0121272	Casq1/Cracr2b/Efhb/Jph4/Orai2/Orai3/Saraf/Slc8b1/Srl/Stim1/Tspan18	11	Increased	Poly I:C. Diff vs NSCs
GO:0002704	negative regulation of leukocyte mediated immunity	17/2914	38/13775	0.000936321	0.0153052	0.0121291	Ahr/Bcl6/Bcr/Bst2/Cd46/Fcgr2b/Foxj1/H2-D1/H2-M5/H2-Q4/Hfe/Hmox1/Jak3/Parp3/Serpinb9/Smad7/Tap2	17	Increased	Poly I:C. Diff vs NSCs
GO:0019228	neuronal action potential	17/2914	38/13775	0.000936321	0.0153052	0.0121291	Ank3/Cacna1i/Chrnb2/Cntnap2/Dcdc2a/Fgf12/Gpr35/Gpr88/Kcnq2/Myh14/Npr2/P2rx4/Pawr/Pmp22/Rapgef4/Scn2a/Scn3a	17	Increased	Poly I:C. Diff vs NSCs
GO:0043620	regulation of DNA-templated transcription in response to stress	17/2914	38/13775	0.000936321	0.0153052	0.0121291	Atf3/Bag3/Cebpb/Cited2/Creb3l1/Epas1/Hmox1/Jun/Klf2/Muc1/Nfe2l1/Nfe2l2/Pparg/Ppp1r15a/Sirt2/Stox1/Tmbim6	17	Increased	Poly I:C. Diff vs NSCs
GO:0098661	inorganic anion transmembrane transport	21/2914	51/13775	0.000942491	0.0153052	0.0121291	Ank/Ano4/Clcn2/Fxyd1/Gabra3/Gabra4/Gabrb1/Gabrb2/Gabrb3/Gabrg2/Lrrc8a/Slc12a5/Slc12a7/Slc12a8/Slc12a9/Slc1a3/Slc20a2/Slc26a1/Slc26a3/Slc26a6/Slc37a1	21	Increased	Poly I:C. Diff vs NSCs
GO:0030038	contractile actin filament bundle assembly	35/2914	100/13775	0.000943837	0.0153052	0.0121291	Arhgap6/Arhgef10/Arrb1/Bbs4/Ccn2/Dlc1/Fhdc1/Fhod1/Inpp5k/Itgb5/Kank2/Kank4/Kctd13/Lpar1/Met/Nox4/Pdlim1/Pdlim4/Phactr1/Rapgef3/Rhpn1/Rhpn2/S100a10/S1pr1/Sdc4/Sorbs1/Sorbs3/Spag6l/Srf/Synpo/Tacr1/Tmsb15b2/Tmsb15l/Tpm1/Ttc8	35	Increased	Poly I:C. Diff vs NSCs
GO:0043149	stress fiber assembly	35/2914	100/13775	0.000943837	0.0153052	0.0121291	Arhgap6/Arhgef10/Arrb1/Bbs4/Ccn2/Dlc1/Fhdc1/Fhod1/Inpp5k/Itgb5/Kank2/Kank4/Kctd13/Lpar1/Met/Nox4/Pdlim1/Pdlim4/Phactr1/Rapgef3/Rhpn1/Rhpn2/S100a10/S1pr1/Sdc4/Sorbs1/Sorbs3/Spag6l/Srf/Synpo/Tacr1/Tmsb15b2/Tmsb15l/Tpm1/Ttc8	35	Increased	Poly I:C. Diff vs NSCs
GO:0032535	regulation of cellular component size	94/2914	331/13775	0.00096684	0.015619	0.0123779	Add3/Ahr/Anxa7/Apoe/Aqp1/Aqp4/Arhgap4/Arhgap5/Atp2b2/Avil/Baiap2/Bbs4/Bloc1s1/Capg/Capn1/Cdc42ep3/Cln3/Coro1a/Cotl1/Cttn/D130043K22Rik/Daam2/Dcx/Dmtn/Epha7/Ezr/Fchsd1/Fmn1/Fn1/Gsn/Icam1/Inf2/Islr2/Kank1/Kank2/Kank4/L1cam/Lmod1/Lrp1/Lrrc8a/Macf1/Mag/Map1b/Mapt/Mgll/Mt3/Myadm/Myo1c/Myo5b/Naa80/Nefl/Ngf/Olfm1/Pfn4/Plek/Plekhg2/Plxna3/Plxna4/Ppp1r15a/Rapgef3/Rilp/Rnf6/Rtn4r/Sctr/Sema3b/Sema3c/Sema3e/…	94	Increased	Poly I:C. Diff vs NSCs
GO:0050818	regulation of coagulation	16/2914	35/13775	0.000987681	0.0158957	0.0125971	Anxa2/Anxa5/Apoe/Apoh/Cav1/Cd9/Dmtn/Enpp4/Nfe2l2/Pdgfa/Pdgfb/Psen2/Serpinc1/Serping1/Thbs1/Vwf	16	Increased	Poly I:C. Diff vs NSCs
GO:0043491	phosphatidylinositol 3-kinase/protein kinase B signal transduction	64/2914	211/13775	0.00102251	0.0163946	0.0129925	Agt/Akr1c14/Angpt1/Axl/C1qtnf12/Cass4/Cat/Cavin3/Cib1/Clcf1/Cntnap2/Epha2/F3/Fgf2/Fgfr1/Fn1/Gas6/Gcnt2/Gpx1/Hbegf/Hgf/Igfbp5/Inpp5k/Irs2/Itsn1/Kdr/Lime1/Lingo1/Lrp2/Ltk/Musk/Ndp/Nlrc3/Nox4/Ntrk2/Nyap1/Nyap2/P2rx4/Pdcd6/Pdgfa/Pdgfb/Pdgfd/Pdgfrb/Phlpp1/Pik3cd/Pik3ip1/Plxnb1/Ptpn13/Rapgef3/Reln/Rras/Rubcn/Sema3e/Sema4d/Sesn1/Sfrp5/Sox9/Stox1/Tcf7l2/Tgfb2/Thbs1/Thpo/Tpbg/Tspyl5	64	Increased	Poly I:C. Diff vs NSCs
GO:0010595	positive regulation of endothelial cell migration	31/2914	86/13775	0.0010374	0.0164332	0.0130231	Adora2b/Agt/Angpt1/Anxa3/Bcar1/Bcas3/Cib1/Fgf1/Fgf18/Fgf2/Fgfr1/Hmox1/Hspb1/Jcad/Kdr/Lcn2/Lgmn/Met/Nfe2l2/Nos3/P2rx4/Pdcd6/Pdgfb/Pik3cd/Prkca/Rhob/Rhoj/Rras/Sparc/Thbs1/Zc3h12a	31	Increased	Poly I:C. Diff vs NSCs
GO:0045785	positive regulation of cell adhesion	97/2914	344/13775	0.00104359	0.0164332	0.0130231	Actl6b/Adk/Angpt1/Ank3/B2m/Bcl6/Capn1/Cass4/Cav1/Ccdc80/Ccn1/Cd274/Cd46/Cd55/Cd59a/Cd59b/Cd63/Cd81/Chrd/Cib1/Cited2/Col16a1/Col8a1/Coro1a/Csf1/Dock5/Dusp26/Dysf/Ecm2/Efemp2/Efnb3/Emp2/Epb41l4b/Ephb6/Flna/Flot1/Flot2/Fmn1/Fn1/Frmd5/Fstl3/Gcnt1/Gcnt2/Gpam/H2-D1/H2-M5/H2-Q4/Hyal1/Icam1/Icosl/Il6ra/Il6st/Irf1/Irgm1/Itga3/Itpkb/Jak3/Kdr/Kif26b/L1cam/Lamb2/Lgals8/Myadm/Ndnf/Nedd9/Nid1/Npnt/Nr4a3/Pawr/P…	97	Increased	Poly I:C. Diff vs NSCs
GO:0032715	negative regulation of interleukin-6 production	13/2914	26/13775	0.00104489	0.0164332	0.0130231	Aqp4/Arrb1/Cd200/Foxj1/Gas6/Hgf/Klf2/Nlrc3/Nmb/Sirpa/Tlr4/Tnfrsf1a/Zc3h12a	13	Increased	Poly I:C. Diff vs NSCs
GO:0045777	positive regulation of blood pressure	13/2914	26/13775	0.00104489	0.0164332	0.0130231	Adora1/Adra1a/Adra1d/Adrb1/Agt/Camk2n1/Ephx2/Grip2/Id2/Npff/Rarres2/Tacr1/Tpm1	13	Increased	Poly I:C. Diff vs NSCs
GO:1905521	regulation of macrophage migration	13/2914	26/13775	0.00104489	0.0164332	0.0130231	Bcr/Cd200/Cd81/Cd9/Cnn2/Csf1/Hc/Mmp14/Mmp28/Mtus1/P2rx4/Rarres2/Thbs1	13	Increased	Poly I:C. Diff vs NSCs
GO:0010874	regulation of cholesterol efflux	14/2914	29/13775	0.00104888	0.0164332	0.0130231	Abca1/Abca3/Abca5/Abca8a/Abca8b/Abcg1/Apoe/Cav1/Ces1f/Lrp1/Nfkbia/Nr1h3/Pltp/Pparg	14	Increased	Poly I:C. Diff vs NSCs
GO:0045667	regulation of osteoblast differentiation	40/2914	119/13775	0.00105738	0.0164332	0.0130231	Ahr/Bambi/Bmp2/Bmp6/Ccn1/Cebpb/Cebpd/Chrd/Crim1/Dlk1/Dnai3/Fam20c/Fgf2/Fgfr1/Gdpd2/Hdac5/Hdac8/Id2/Ifitm1/Igfbp5/Il6st/Jund/Lmna/Mir3960/Nfatc1/Noct/Nog/Npnt/Nppc/Pdlim7/Pparg/Runx2/Scube3/Sema4d/Ski/Smad6/Sox9/Tmem53/Trp63/Ucma	40	Increased	Poly I:C. Diff vs NSCs
GO:0071222	cellular response to lipopolysaccharide	40/2914	119/13775	0.00105738	0.0164332	0.0130231	Abca1/Arid5a/Axl/B2m/Bcr/Bmp6/Cd14/Cd274/Cd55/Cebpb/Cmpk2/Cxcl10/Gbp2/Gbp5/Gbp6/Igtp/Irak2/Irgm1/Irgm2/Lbp/Myd88/Nfkb1/Nfkbia/Nos3/Nr1d1/Nr1h3/Plcg2/Plscr1/Plscr2/Plscr4/Prkca/Sbno2/Sirpa/Tlr4/Tnip2/Trim12a/Trim12c/Vim/Zc3h12a/Zfp36	40	Increased	Poly I:C. Diff vs NSCs
GO:0010594	regulation of endothelial cell migration	44/2914	134/13775	0.00105946	0.0164332	0.0130231	Adamts9/Adora2b/Agt/Angpt1/Anxa3/Apoe/Apoh/Atp2b4/Bcar1/Bcas3/Cib1/Dnaja4/Efna1/Emp2/Epha2/Fgf1/Fgf18/Fgf2/Fgfr1/Gadd45a/Hdac5/Hmox1/Hspb1/Jcad/Kdr/Lcn2/Lgmn/Met/Nfe2l2/Nos3/P2rx4/Pdcd6/Pdgfb/Pik3cd/Pparg/Prkca/Rhob/Rhoj/Rras/Sema4a/Sparc/Stard13/Thbs1/Zc3h12a	44	Increased	Poly I:C. Diff vs NSCs
GO:0050953	sensory perception of light stimulus	29/2914	79/13775	0.0010674	0.0164372	0.0130263	Abca4/Arrb1/Atp8a2/Bbs1/Bbs2/Cacnb4/Chrnb2/Col2a1/Crybb3/Crygs/Epas1/Gpr179/Gprc5c/Gucy2f/Lamb2/Mfrp/Myo7a/Opn1sw/Ppef2/Ppt1/Rd3/Rdh10/Rdh5/Rgs9/Rho/Rom1/Rpgr/Slc4a10/Wfs1	29	Increased	Poly I:C. Diff vs NSCs
GO:0090288	negative regulation of cellular response to growth factor stimulus	29/2914	79/13775	0.0010674	0.0164372	0.0130263	Agt/Atp2b4/Bambi/Cadm4/Cav1/Cd59a/Chrd/Chrdl1/Cnmd/Creb3l1/Crim1/Dlx1/Fstl3/Lrp2/Mir675/Nbl1/Nog/Pdcd6/Pparg/Ptprf/Ski/Smad6/Smad7/Sorl1/Sostdc1/Sulf2/Tcf7l2/Thbs1/Tmem53	29	Increased	Poly I:C. Diff vs NSCs
GO:0001894	tissue homeostasis	58/2914	188/13775	0.0010983	0.0167922	0.0133076	Abca4/Adora1/Angpt1/Ank/Atp1b2/Bbs1/Bbs12/Bbs2/Bbs4/Bcl2/Ccn2/Cd38/Col11a2/Col2a1/Col9a1/Coro1a/Crb2/Csf1/Dlk1/Fosl2/Gcnt2/Gpr137/Gpr137b/Gpr55/Idua/Iqcb1/Ldb2/Lrrk1/Lsr/Ltbp3/Mak/Mbp/Mfsd2a/Ndp/Nos3/Nox4/Oscar/Pdgfrb/Pdk4/Ppargc1b/Prdx5/Prkca/Prom1/Pth1r/Rab3d/Rac3/Rho/S1pr1/Slc22a21/Slc22a5/Sox9/Srf/Tlr4/Tns3/Tpp1/Tub/Tuba1a/Vstm4	58	Increased	Poly I:C. Diff vs NSCs
GO:0060249	anatomical structure homeostasis	58/2914	188/13775	0.0010983	0.0167922	0.0133076	Abca4/Adora1/Angpt1/Ank/Atp1b2/Bbs1/Bbs12/Bbs2/Bbs4/Bcl2/Ccn2/Cd38/Col11a2/Col2a1/Col9a1/Coro1a/Crb2/Csf1/Dlk1/Fosl2/Gcnt2/Gpr137/Gpr137b/Gpr55/Idua/Iqcb1/Ldb2/Lrrk1/Lsr/Ltbp3/Mak/Mbp/Mfsd2a/Ndp/Nos3/Nox4/Oscar/Pdgfrb/Pdk4/Ppargc1b/Prdx5/Prkca/Prom1/Pth1r/Rab3d/Rac3/Rho/S1pr1/Slc22a21/Slc22a5/Sox9/Srf/Tlr4/Tns3/Tpp1/Tub/Tuba1a/Vstm4	58	Increased	Poly I:C. Diff vs NSCs
GO:0030514	negative regulation of BMP signaling pathway	19/2914	45/13775	0.00113505	0.0172311	0.0136554	Bambi/Cav1/Chrd/Chrdl1/Crim1/Dlx1/Fstl3/Lrp2/Mir675/Nbl1/Nog/Pparg/Ski/Smad6/Smad7/Sorl1/Sostdc1/Tcf7l2/Tmem53	19	Increased	Poly I:C. Diff vs NSCs
GO:0034331	cell junction maintenance	19/2914	45/13775	0.00113505	0.0172311	0.0136554	C1ql1/Cadm1/Camsap3/Cbln2/Chchd10/Cntnap1/Cntnap2/Dlg2/Epb41l3/Erc1/Erc2/Kifc3/Mtss1/Ophn1/Pkp2/Plxna4/Rims2/Shroom2/Syngap1	19	Increased	Poly I:C. Diff vs NSCs
GO:0046530	photoreceptor cell differentiation	22/2914	55/13775	0.00114192	0.0172523	0.0136722	Bbs1/Bbs4/Casz1/Cntf/Crb2/Dlx1/Dzank1/Fam151b/Ift20/Mfrp/Mfsd2a/Ndp/Ntrk2/Pdgfb/Prom1/Rom1/Rpgr/Sdk2/Sox9/Thrb/Tmem67/Ttc8	22	Increased	Poly I:C. Diff vs NSCs
GO:0009612	response to mechanical stimulus	38/2914	112/13775	0.00114451	0.0172523	0.0136722	Ankrd23/Aqp1/Asic2/Atat1/Atp1a1/Atp2b2/Atp8a2/Bag3/Cav1/Cnn2/Cntnap2/Cxcr4/D130043K22Rik/Ednra/Fos/Grin2b/Gsn/Habp4/Jun/Kcnq2/Mir208a/Nfkb1/Nfkbia/Nos3/P2ry1/Pawr/Phf24/Plec/Shank3/Slc1a3/Slc8a1/Sox9/Tacr1/Thbs1/Tlr4/Tmem150c/Tuba1a/Usp53	38	Increased	Poly I:C. Diff vs NSCs
GO:0007265	Ras protein signal transduction	85/2914	296/13775	0.00115107	0.0172903	0.0137023	Abca1/Adra1a/Adrb1/Apoe/Arfgef3/Arhgap5/Arhgdig/Arrb1/Baiap2/Bcl6/Bcr/Cadm4/Camk2d/Cdc42ep3/Csf1/Ctnnal1/Dennd1a/Dennd3/Dlc1/Dock5/Dok2/Dok5/Ednra/Flot1/Gpr35/Gpr55/Hacd3/Heg1/Iqsec1/Iqsec2/Iqsec3/Itga3/Itpkb/Kank1/Kank2/Kctd13/Ksr1/Ksr2/Lpar1/Met/Mmd2/Mras/Net1/Ngf/Ophn1/Pdgfrb/Pdpn/Plaat1/Plce1/Plekhg5/Psd2/Rab15/Rab30/Rab33b/Rab4a/Rac3/Rapgef3/Rapgef4/Rapgef5/Rapgefl1/Rasa4/Rasgef1a/Rasgef1b/R…	85	Increased	Poly I:C. Diff vs NSCs
GO:0010863	positive regulation of phospholipase C activity	9/2914	15/13775	0.00119836	0.0179377	0.0142154	Adra1a/Agt/Arhgap6/Dlc1/Fgf2/Fgfr1/Gpr55/Lpar1/Pdgfrb	9	Increased	Poly I:C. Diff vs NSCs
GO:0010817	regulation of hormone levels	102/2914	366/13775	0.00120728	0.0180082	0.0142713	Abcg1/Adora1/Adra2a/Agt/Akr1c14/Anxa5/Anxa7/Aqp1/Arrb1/Atp1a1/Bbs1/Bmp2/Bmp6/C1qtnf12/Cacna1a/Cacna1d/Cacna1e/Camk2n1/Cckbr/Cd38/Clcf1/Clcn2/Cntf/Comt/Cpe/Cpq/Cry2/Ctsb/Ctsl/Cyp1b1/Cyp2d22/Cyp46a1/Ddo/Ece2/Ecrg4/Fgfr1/Fkbp1b/Foxo1/Ghr/Gja1/Gnao1/Gnaz/Gpr27/Hfe/Hsd17b11/Inha/Irs2/Itpr1/Itsn1/Kcnb1/Lrp1/Myrip/Nfkb1/Niban2/Nmb/Npff/Npvf/Nr1d1/P2ry1/Papss2/Pcsk1n/Pcsk2/Pcsk4/Pcsk6/Pex5l/Pfkl/Pfkm/Plb…	102	Increased	Poly I:C. Diff vs NSCs
GO:0071277	cellular response to calcium ion	26/2914	69/13775	0.00122021	0.0181379	0.0143741	Akr1c14/Capn3/Cpne5/Cpne6/Dmtn/Fos/Itpkb/Itpkc/Jun/Junb/Jund/Kcnb1/Kcnq2/Lgmn/Nfatc1/Nfatc2/Plcg2/Rasa4/Rasgrp2/Smpd1/Syt1/Syt13/Syt17/Syt2/Syt6/Tuba1a	26	Increased	Poly I:C. Diff vs NSCs
GO:0150115	cell-substrate junction organization	33/2914	94/13775	0.00122654	0.018169	0.0143987	Actn1/Ajuba/Arhgap6/Bcl2/Bcr/Camsap3/Col16a1/Cttn/Dlc1/Dmtn/Dst/Dusp3/Epha3/Fam107a/Fmn1/Fn1/Gpm6b/Iqsec1/Itgb4/Kdr/Lama3/Lrp1/Macf1/Mmp14/Plec/Rhpn1/S100a10/Sdc4/Sorbs1/Ston1/Thsd1/Tns1/Vcl	33	Increased	Poly I:C. Diff vs NSCs
GO:0006826	iron ion transport	18/2914	42/13775	0.00123577	0.0181798	0.0144072	Abcc5/B2m/Cp/Flvcr1/Fth1/Heph/Hfe/Lcn2/Meltf/Nectin1/Rab11b/Scara5/Slc39a14/Slc40a1/Slc41a2/Slc48a1/Steap3/Steap4	18	Increased	Poly I:C. Diff vs NSCs
GO:0071526	semaphorin-plexin signaling pathway	18/2914	42/13775	0.00123577	0.0181798	0.0144072	Ednra/Flna/Kdr/Met/Plxna3/Plxna4/Plxnb1/Plxnb2/Plxnd1/Sema3b/Sema3c/Sema3e/Sema3f/Sema4a/Sema4d/Sema4f/Sema4g/Sema6d	18	Increased	Poly I:C. Diff vs NSCs
GO:0007169	transmembrane receptor protein tyrosine kinase signaling pathway	125/2914	462/13775	0.00125111	0.0183411	0.0145351	Afap1l2/Agt/Alk/Angpt1/Atxn1/Axl/Bcar1/Bcar3/Bcr/Bmp2/C1qtnf12/C2cd5/Cadm1/Cadm4/Cass4/Cav2/Ccn2/Cd59a/Cd63/Chrd/Churc1/Cnmd/Col4a1/Col4a2/Col4a5/Col4a6/Creb3l1/Csf1/Ctsd/Dnai1/Dok2/Dok5/Dusp3/Efemp1/Efna1/Efnb3/Epha2/Epha3/Epha7/Ephb6/F3/Fam20c/Fgf1/Fgf17/Fgf18/Fgf2/Fgf7/Fgfr1/Fgfr2/Flrt1/Foxo1/Ghr/Hbegf/Hgf/Hspb1/Ift20/Igfbp5/Inpp5k/Irs2/Itga1/Jak3/Jcad/Kank1/Kdr/Lgmn/Lrp1/Ltk/Met/Mt3/Musk/Mvp/…	125	Increased	Poly I:C. Diff vs NSCs
GO:1903169	regulation of calcium ion transmembrane transport	44/2914	135/13775	0.0012553	0.0183411	0.0145351	1810037I17Rik/Adrb1/Ahnak/Ahr/Ank2/Atp1b1/Bcl2/Cacna1a/Cacna1d/Cacnb1/Cacnb4/Cacng6/Camk2d/Capn3/Casq1/Casq2/Cav1/Coro1a/Cxcl10/Dbi/Dysf/Ednra/Fkbp1b/Gem/Gjc2/Gpr35/Hspa2/Jph3/Lime1/Ngf/Nol3/Oprl1/P2rx4/Plcg2/Prnp/Psen2/Rapgef3/Rgs9/S100a1/Slc8a1/Stac3/Stim1/Tgfb2/Tmbim6	44	Increased	Poly I:C. Diff vs NSCs
GO:0007409	axonogenesis	112/2914	408/13775	0.00127875	0.0186202	0.0147563	Ablim1/Amigo1/Ank3/Apbb1/Aplp1/Apoe/App/Arhgap4/Arhgef25/Atp8a2/B3gnt2/Bcl11b/Bcl2/Boc/Cacna1a/Chrnb2/Cntn2/Cntnap1/Cntnap2/Cobl/Ctnna2/Cttn/Cxcr4/D130043K22Rik/Dcx/Dixdc1/Dpysl5/Dst/Ednra/Efna1/Efnb3/Epha3/Epha7/Ephb6/Fgfr2/Flot1/Fn1/Islr2/Kif5a/Kif5c/Kifbp/L1cam/Lama3/Lamb2/Lgr4/Lrp1/Lrp2/Macf1/Mag/Map1b/Map6/Mapt/Matn2/Mbp/Megf9/Mgll/Mt3/Myo5b/Ndp/Nectin1/Nefl/Nexn/Nfasc/Ngf/Nog/Npr2/Nr4a3/Ntn…	112	Increased	Poly I:C. Diff vs NSCs
GO:0006937	regulation of muscle contraction	37/2914	109/13775	0.00130671	0.0189627	0.0150277	Adora1/Adora2b/Adra1a/Adra2a/Adrb1/Ank2/Atp1a1/Atp1b1/Cacnb1/Casq1/Casq2/Cav1/Ccn2/Ctnna3/Cttn/Dmpk/Dock5/Fkbp1b/Fxyd1/Gucy1a1/Hcn4/Npnt/Nr4a1/Ormdl3/P2rx4/Pawr/Pkp2/Prkca/Rgs2/Slc8a1/Smad7/Srf/Tacr1/Tnni3/Tnnt1/Tnnt3/Zc3h12a	37	Increased	Poly I:C. Diff vs NSCs
GO:0007043	cell-cell junction assembly	34/2914	98/13775	0.00131792	0.0190609	0.0151055	Actn4/Agt/Arvcf/Cav1/Cd9/Cldn10/Cldn19/Cldn2/Cntnap1/Cntnap2/Ctnna1/Epb41l3/Epha2/Gja1/Gjb2/Gjb6/Hipk1/Hopx/Lsr/Micall2/Mpdz/Myo1c/Nedd4l/Nfasc/Patj/Pkp2/Pkp4/Pmp22/Prkca/Smad7/Srf/Vcl/Wdr1/Zfp703	34	Increased	Poly I:C. Diff vs NSCs
GO:0006869	lipid transport	79/2914	273/13775	0.00132922	0.0191595	0.0151837	Abca1/Abca3/Abca4/Abca5/Abca8a/Abca8b/Abca9/Abcc1/Abcc4/Abcg1/Acsl1/Acsl6/Agt/Ano4/Anxa2/Apoe/Apoh/Aqp9/Atp10a/Atp8a2/Atp8b5/Atp9a/Bmp6/Cav1/Ces1f/Cln3/Cry2/Dbi/Ecrg4/Esyt3/Fabp3/Gramd1b/Gramd1c/Hrh3/Irs2/Lbp/Ldlrap1/Lrp1/Lrp10/Mfsd2a/Mttp/Nfkbia/Nmb/Nr1h3/Osbpl1a/Osbpl3/Osbpl5/Pitpnm1/Pitpnm2/Pitpnm3/Pla2g5/Plin2/Plppr4/Plscr1/Plscr2/Plscr4/Pltp/Pparg/Prelid3a/Psap/Ptges/Scp2/Slc10a3/Slc25a21/Sl…	79	Increased	Poly I:C. Diff vs NSCs
GO:0007193	adenylate cyclase-inhibiting G protein-coupled receptor signaling pathway	17/2914	39/13775	0.00133613	0.0191945	0.0152114	Adora1/Adra2a/App/Ednra/Flna/Gnaz/Gpr37l1/Hrh3/Lpar1/Npr3/Oprl1/P2ry1/Palm/Psap/Rgs2/S1pr1/S1pr3	17	Increased	Poly I:C. Diff vs NSCs
GO:0003085	negative regulation of systemic arterial blood pressure	10/2914	18/13775	0.00143163	0.0204377	0.0161965	Adora1/Adra1a/Adra1d/Adrb1/Ahr/Bbs4/Gpr37l1/Ier3/Kdr/Nedd4l	10	Increased	Poly I:C. Diff vs NSCs
GO:0021591	ventricular system development	16/2914	36/13775	0.00143221	0.0204377	0.0161965	Ak8/Aqp1/Atp1b2/Bbs1/Bbs4/Celsr2/Dbi/Dnah5/Dpcd/Kif27/Nme5/Numbl/Sema6d/Slc7a11/Spag6l/Ulk4	16	Increased	Poly I:C. Diff vs NSCs
GO:0051046	regulation of secretion	131/2914	489/13775	0.0014571	0.0207238	0.0164233	Abcg1/Adora1/Adora2b/Adra2a/Agt/Anxa2/Anxa5/Anxa7/Apbb1/Apbb3/Apoe/Aqp1/Arrb1/Atp9a/Bcl2l1/Bcr/Bmp2/Bmp6/C1qtnf12/Cacna1a/Cacna1d/Cacna1e/Cacna1i/Cacnb4/Cadps/Camk2n1/Cckbr/Cd200/Cd38/Ces1f/Chrnb2/Clcf1/Cntf/Cplx2/Cry2/Doc2g/Ecrg4/Fgfr1/Fkbp1b/Foxo1/Gja1/Gnao1/Gnaz/Gpr158/Gpr27/Grin2b/Hfe/Hmox1/Hrh3/Idh2/Idua/Il1rapl1/Inha/Irs2/Itpr1/Itsn1/Kcnb1/Lamp1/Lgals3/Llgl2/Lrp1/Lrrk2/Maob/Map1lc3b/Myo5b/M…	131	Increased	Poly I:C. Diff vs NSCs
GO:0015718	monocarboxylic acid transport	30/2914	84/13775	0.00146925	0.0208273	0.0165054	Abcc1/Abcc4/Acsl1/Acsl6/Apoe/Aqp9/Ces1f/Fabp3/Hrh3/Irs2/Mfsd2a/Nmb/Pla2g5/Plin2/Pparg/Ptges/Slc10a3/Slc16a1/Slc16a4/Slc16a6/Slc16a8/Slc16a9/Slc26a6/Slc2a1/Slc6a8/Slco1a4/Slco1a5/Slco3a1/Stard10/Thbs1	30	Increased	Poly I:C. Diff vs NSCs
GO:1903530	regulation of secretion by cell	125/2914	464/13775	0.00148509	0.0209823	0.0166282	Abcg1/Adora1/Adora2b/Adra2a/Agt/Anxa2/Anxa5/Anxa7/Apbb1/Apbb3/Apoe/Arrb1/Atp9a/Bcl2l1/Bcr/Bmp2/Bmp6/C1qtnf12/Cacna1a/Cacna1d/Cacna1e/Cacna1i/Cacnb4/Cadps/Camk2n1/Cckbr/Cd200/Cd38/Chrnb2/Clcf1/Cntf/Cplx2/Cry2/Doc2g/Ecrg4/Fgfr1/Fkbp1b/Foxo1/Gja1/Gnao1/Gnaz/Gpr158/Gpr27/Grin2b/Hfe/Hmox1/Hrh3/Idh2/Idua/Il1rapl1/Inha/Irs2/Itpr1/Itsn1/Kcnb1/Lamp1/Lgals3/Llgl2/Lrp1/Lrrk2/Maob/Myo5b/Myrip/Ncs1/Ngf/Nmb/Np…	125	Increased	Poly I:C. Diff vs NSCs
GO:0050885	neuromuscular process controlling balance	22/2914	56/13775	0.00151008	0.0211741	0.0167802	Ankfn1/App/Atp2b2/Bcr/Cacna1a/Camta1/Cln3/Cntnap1/Gaa/Gpr88/Hexa/Jph3/Jph4/Myo7a/Nefl/Nr4a3/Psap/Rac3/Shank1/Shank3/Slc1a3/Tpp1	22	Increased	Poly I:C. Diff vs NSCs
GO:0030193	regulation of blood coagulation	15/2914	33/13775	0.00151844	0.0211741	0.0167802	Anxa2/Anxa5/Apoe/Apoh/Cav1/Cd9/Dmtn/Enpp4/Nfe2l2/Pdgfa/Pdgfb/Serpinc1/Serping1/Thbs1/Vwf	15	Increased	Poly I:C. Diff vs NSCs
GO:0060193	positive regulation of lipase activity	15/2914	33/13775	0.00151844	0.0211741	0.0167802	Adra1a/Agt/Apoh/Arhgap6/Ccn1/Dlc1/Fgf2/Fgfr1/Fgfr2/Gpr55/Lpar1/Nr1h3/Pdgfrb/Pla2g5/Prkcz	15	Increased	Poly I:C. Diff vs NSCs
GO:1900046	regulation of hemostasis	15/2914	33/13775	0.00151844	0.0211741	0.0167802	Anxa2/Anxa5/Apoe/Apoh/Cav1/Cd9/Dmtn/Enpp4/Nfe2l2/Pdgfa/Pdgfb/Serpinc1/Serping1/Thbs1/Vwf	15	Increased	Poly I:C. Diff vs NSCs
GO:0048639	positive regulation of developmental growth	52/2914	167/13775	0.00154041	0.0214106	0.0169676	Acacb/Adrb1/Agt/Apoe/Atp8a2/Bbs2/Bbs4/Bcl2/C3/Cacna2d2/Capn3/Cpne5/Cpne6/Csf1/Cxcr4/Dcx/Ezr/Fgf2/Fgfr1/Fgfr2/Fn1/Ghr/Gpam/Hopx/Islr2/L1cam/Lrp1/Macf1/Map1b/Mapt/Mir675/Musk/Myo5b/Nedd4l/Ngf/Pim1/Prkn/Rims1/Rims2/Sema4d/Shtn1/Smad7/Sptbn4/Srf/Syt1/Syt17/Syt2/Tbx2/Tgfbr3/Trip10/Tshr/Zfyve27	52	Increased	Poly I:C. Diff vs NSCs
GO:0060445	branching involved in salivary gland morphogenesis	11/2914	21/13775	0.00156845	0.0217299	0.0172207	Btbd7/Fgf7/Fgfr1/Fgfr2/Hgf/Met/Pdgfa/Pdgfb/Plxnd1/Sema3c/Tgm2	11	Increased	Poly I:C. Diff vs NSCs
GO:0050829	defense response to Gram-negative bacterium	14/2914	30/13775	0.00158715	0.021918	0.0173697	App/Aqp1/B2m/Igtp/Irgm1/Irgm2/Lbp/Nod1/Optn/Peli3/Rarres2/Ssc5d/Tfeb/Tlr4	14	Increased	Poly I:C. Diff vs NSCs
GO:0002701	negative regulation of production of molecular mediator of immune response	12/2914	24/13775	0.00162739	0.0222664	0.0176458	Angpt1/Axl/Bcl6/Bst2/Fcgr2b/Hfe/Hmox1/Jak3/Parp3/Smad7/Tgfb2/Tmbim6	12	Increased	Poly I:C. Diff vs NSCs
GO:0098703	calcium ion import across plasma membrane	12/2914	24/13775	0.00162739	0.0222664	0.0176458	Adrb1/Cacna1a/Cacna1d/Cacna1e/Cav1/Nalf1/Nalf2/Pawr/Prnp/Slc24a2/Slc24a4/Slc8a1	12	Increased	Poly I:C. Diff vs NSCs
GO:0010518	positive regulation of phospholipase activity	13/2914	27/13775	0.00162798	0.0222664	0.0176458	Adra1a/Agt/Arhgap6/Ccn1/Dlc1/Fgf2/Fgfr1/Fgfr2/Gpr55/Lpar1/Pdgfrb/Pla2g5/Prkcz	13	Increased	Poly I:C. Diff vs NSCs
GO:0060079	excitatory postsynaptic potential	29/2914	81/13775	0.00167327	0.022813	0.018079	Adora1/App/Atxn1/Baiap2/Begain/Celf4/Cntnap2/Dmpk/Grin2b/Grin2d/Grip2/Igsf11/Lrrk2/Mapk8ip2/Met/Npas4/Npff/P2rx4/Prkar1b/Prkcz/Prkn/Reln/Rgs4/Rims1/Rims2/Shank1/Shank3/Tmem108/Tmem25	29	Increased	Poly I:C. Diff vs NSCs
GO:0023061	signal release	112/2914	411/13775	0.00167893	0.0228174	0.0180825	Abca1/Abcc4/Abcg1/Adora1/Adora2b/Adra2a/Agt/Anxa5/Anxa7/Aqp1/Arrb1/Bcl2l1/Bmp6/C1qtnf12/Cacna1a/Cacna1d/Cacna1e/Cacnb4/Cadps/Camk2n1/Cckbr/Cd38/Chrnb2/Clcf1/Cntf/Cpe/Cplx2/Cry2/Doc2g/Ecrg4/Erc1/Erc2/Fgfr1/Fkbp1b/Foxo1/Gja1/Gnao1/Gnaz/Gpr158/Gpr27/Hfe/Hrh3/Inha/Irs2/Itpr1/Itsn1/Kcnb1/Lgals3/Lrp1/Lrrk2/Maob/Myrip/Ncs1/Ngf/Niban2/Nmb/Npff/Npvf/Nr1d1/Nr4a1/Nrxn3/Ntrk2/P2ry1/Pcp4/Pex5l/Pfkl/Pfkm/Pink1…	112	Increased	Poly I:C. Diff vs NSCs
GO:2001057	reactive nitrogen species metabolic process	23/2914	60/13775	0.00175363	0.0237573	0.0188273	Agt/App/Ass1/Atp2b4/Cav1/Clu/Cyb5r3/Cyp1b1/Icam1/Klf2/Mtarc2/Nos3/P2rx4/Prdx5/Ptgis/Rora/Sirpa/Slc7a2/Tlr2/Tlr4/Tmem106a/Tspo/Zc3h12a	23	Increased	Poly I:C. Diff vs NSCs
GO:0032963	collagen metabolic process	30/2914	85/13775	0.00181852	0.0245586	0.0194623	Acvr1b/Adora2b/Ccn2/Col5a1/Creb3l1/Cst3/Ctsb/Ctsl/Fn1/Fosl2/Idua/Il6ra/Larp6/Mmp11/Mmp14/Mmp23/Mmp24/Mmp28/Nppc/P3h2/Pdgfb/Pdgfrb/Pparg/Prdx5/Rapgef3/Retreg1/Tgfbr3/Tnxb/Tram2/Vim	30	Increased	Poly I:C. Diff vs NSCs
GO:0014902	myotube differentiation	33/2914	96/13775	0.00183406	0.0246759	0.0195553	Adamts15/Bcl2/Bhlhe41/Capn2/Cav2/Cd81/Cd9/Cntnap1/Cntnap2/Cxcl10/Dmpk/Dock5/Dysf/Ehd2/Flot1/Gpx1/Hdac5/Klf5/Lncpint/Met/Mmp14/Nfatc2/Nln/Pld3/Plec/Pmp22/Rcan1/Ski/Smyd1/Stac3/Stim1/Syna/Tmem182	33	Increased	Poly I:C. Diff vs NSCs
GO:0048469	cell maturation	46/2914	145/13775	0.00184008	0.0246759	0.0195553	Actl6b/Ank3/App/Bcl2/C1ql1/C3/Catsperd/Catspere2/Cntn2/Cntnap2/Dlg2/Dmc1/Ednra/Epas1/Fam20c/Fgfr1/Flvcr1/Foxj1/Gja1/Grip2/Id2/Kcnb1/Kcnq2/Kdr/Klf2/Lgi4/Lrrk2/Nfasc/Ngf/Nppc/Npr2/Pcsk4/Pdgfb/Pmp22/Pparg/Pth1r/Rac3/Rfx3/Runx2/Sirt2/Slc26a3/Slc26a6/Sptbn4/Srrm4/Tbx6/Tfcp2l1	46	Increased	Poly I:C. Diff vs NSCs
GO:0001818	negative regulation of cytokine production	55/2914	180/13775	0.00185026	0.0246759	0.0195553	Angpt1/Anxa4/Appl2/Aqp4/Arrb1/Axl/Bcl6/Bst2/Cd200/Cd274/Cd59a/Chid1/Cidea/Epha2/Erbin/Ezr/Fcgr2b/Fgfr1/Fn1/Foxj1/Gas6/Hfe/Hgf/Hmox1/Igtp/Il1r2/Irgm1/Irgm2/Jak3/Klf2/Lbp/Lgr4/Macir/Met/Ndrg2/Nfkb1/Nlrc3/Nmb/Peli3/Pparg/Prnp/Relb/Serpinb1a/Sirpa/Smad7/Ssc5d/Tgfb2/Thbs1/Tlr2/Tlr4/Tnfrsf1a/Tspo/Xaf1/Zc3h12a/Zfp36	55	Increased	Poly I:C. Diff vs NSCs
GO:0010810	regulation of cell-substrate adhesion	55/2914	180/13775	0.00185026	0.0246759	0.0195553	Actn4/Arhgap6/Bcar1/Bcl2/Bcl6/Camsap3/Cass4/Ccdc80/Ccn1/Cib1/Col16a1/Col8a1/Csf1/Dlc1/Dmtn/Dock5/Dusp3/Ecm2/Efemp2/Emp2/Epha3/Fam107a/Flna/Fmn1/Fn1/Gcnt2/Gpm6b/Itga3/Kank1/Kdr/L1cam/Lrp1/Macf1/Meltf/Mmp14/Myadm/Ndnf/Nedd9/Nid1/Npnt/Pdgfb/Pdpn/Pkp2/Prkcz/Rac3/Rell2/Rras/Rsu1/S100a10/Sdc4/Sema3e/Spock2/Thbs1/Vcl/Vit	55	Increased	Poly I:C. Diff vs NSCs
GO:0032330	regulation of chondrocyte differentiation	17/2914	40/13775	0.00187109	0.0248762	0.019714	Bmp6/Ccn2/Chadl/Efemp1/Fgf18/Loxl2/Ltbp3/Mboat2/Pkdcc/Rarg/Rflnb/Runx2/Smad7/Sox9/Thrb/Wnt9a/Zbtb16	17	Increased	Poly I:C. Diff vs NSCs
GO:0018108	peptidyl-tyrosine phosphorylation	63/2914	212/13775	0.00194369	0.0256479	0.0203256	Adora1/Adra1a/Adra2a/Agt/Alk/Angpt1/App/Bmp6/Cadm4/Cass4/Cav1/Cav2/Clcf1/Cntf/Dmtn/Efemp1/Efna1/Epha3/Epha7/Fgf7/Fgfr1/Fgfr2/Ghr/Gprc5b/Hbegf/Hgf/Hk1/Icam1/Il6ra/Il6st/Irf1/Jak3/Kdr/Lrrk1/Ltk/Musk/Mvp/Nedd9/Nox4/Parp14/Parp9/Pdgfa/Pdgfb/Pdgfd/Pdgfrb/Pkdcc/Plcg2/Prkca/Prkcz/Prmt2/Prnp/Psen2/Reln/Sema4d/Snhg20/Socs1/Socs3/Srcin1/Tlr4/Tnfrsf18/Tnfrsf1a/Tspan9/Zgpat	63	Increased	Poly I:C. Diff vs NSCs
GO:0051493	regulation of cytoskeleton organization	119/2914	442/13775	0.0019471	0.0256479	0.0203256	Add3/Ankrd23/Arhgap6/Arhgef10/Arhgef19/Arpin/Avil/Baiap2/Bbs4/Bcas3/Bmerb1/Bst2/Camsap3/Capg/Capn1/Capn6/Cav1/Ccl27a/Ccn2/Cdc42ep3/Cdk2ap2/Cib1/Cln3/Coro1a/Cotl1/Ctnna2/Cttn/Daam2/Dixdc1/Dlc1/Dmtn/Dnai3/Dysf/Eml2/Eml3/Epha3/Fam107a/Fchsd1/Fhod1/Flna/Fmn1/Gas2l1/Gas2l2/Gda/Gja1/Gpm6b/Gsn/Hspa1a/Hspa1b/Icam1/Inpp5j/Inpp5k/Kank1/Kank2/Kank4/Katnb1/Lmod1/Lpar1/Lrp1/Map1b/Map6/Mapk15/Mapre3/Mapt/Met/M…	119	Increased	Poly I:C. Diff vs NSCs
GO:2001257	regulation of cation channel activity	34/2914	100/13775	0.00194711	0.0256479	0.0203256	Adrb1/Ahnak/Amigo1/Ank2/Ank3/App/Asic2/Cacna1a/Cacnb1/Cacnb4/Casq1/Casq2/Cav1/Dysf/Ednra/Fgf11/Fgf12/Fkbp1b/Gem/Gpr35/Jph3/Kcnab1/Kcnc2/Kcns1/Nedd4l/Oprl1/Plcg2/S100a1/Scn1b/Stac3/Stim1/Stom/Stoml1/Vamp2	34	Increased	Poly I:C. Diff vs NSCs
GO:0032946	positive regulation of mononuclear cell proliferation	31/2914	89/13775	0.0019593	0.0257293	0.0203901	Adk/Bcl2/Bcl2l1/Bcl6/Cd274/Cd38/Cd46/Cd55/Cd59a/Cd59b/Cd81/Chrnb2/Clcf1/Coro1a/Csf1/Gpam/H2-D1/H2-M5/H2-Q4/Icosl/Il6st/Irgm1/Irs2/Jak3/Myd88/Nfatc2/Spta1/Tacr1/Tgfbr2/Tlr4/Vcam1	31	Increased	Poly I:C. Diff vs NSCs
GO:0042742	defense response to bacterium	38/2914	115/13775	0.00197423	0.0258461	0.0204827	Anxa3/App/Aqp1/B2m/Cebpb/Epha2/Gbp2/Gbp5/Gbp6/H2-D1/H2-M5/H2-Q4/Igtp/Irgm1/Irgm2/Isg15/Lbp/Lcn2/Lgals4/Marchf2/Myd88/Nagk/Nod1/Optn/Peli3/Ppl/Rarres2/Rnase1/Rnase4/Serpinb9/Ssc5d/Tab2/Tfeb/Tlr2/Tlr4/Tnfrsf1a/Vgf/Znfx1	38	Increased	Poly I:C. Diff vs NSCs
GO:0035023	regulation of Rho protein signal transduction	24/2914	64/13775	0.00199689	0.0260631	0.0206546	Abca1/Adra1a/Apoe/Arrb1/Bcl6/Bcr/Dlc1/Flot1/Gpr35/Gpr55/Heg1/Itga3/Kank1/Kank2/Kctd13/Lpar1/Met/Net1/Ophn1/Pdgfrb/Rtn4r/Stard13/Stard8/Tns3	24	Increased	Poly I:C. Diff vs NSCs
GO:1900015	regulation of cytokine production involved in inflammatory response	16/2914	37/13775	0.00203352	0.0264605	0.0209696	Ankrd42/Appl2/Chid1/Gbp5/Il17d/Il17rc/Il1r2/Macir/Myd88/Nlrc3/Per1/Pld3/Sirpa/Tlr3/Tlr4/Zc3h12a	16	Increased	Poly I:C. Diff vs NSCs
GO:0001906	cell killing	32/2914	93/13775	0.00209496	0.0270698	0.0214524	Atn1/B2m/Bcl2l1/C3/Cadm1/Ccl27a/Cd55/Cd59a/Cd59b/Coro1a/Ctsh/Cxcl10/Cxcl14/Emp2/Fgl2/Gbp2/Gbp5/Gzmm/H2-D1/H2-M5/H2-Q4/Hc/Hfe/Igtp/Irgm2/Lamp1/Lgals3/Myd88/Rnf19b/Serpinb9/Stxbp2/Tap2	32	Increased	Poly I:C. Diff vs NSCs
GO:0006805	xenobiotic metabolic process	19/2914	47/13775	0.00209932	0.0270698	0.0214524	Acsl1/Ahr/Akr1c13/Aox1/Cryz/Cyp1b1/Cyp2d22/Cyp46a1/Fmo1/Fmo5/Gsta3/Gsta4/Gstm1/Rora/Rorc/Sult1a1/Ugt1a1/Ugt1a6a/Ugt1a6b	19	Increased	Poly I:C. Diff vs NSCs
GO:0030239	myofibril assembly	19/2914	47/13775	0.00209932	0.0270698	0.0214524	Ankrd23/Capn3/Casq1/Casq2/Csrp1/Flnc/Ldb3/Lmod1/Myh6/Myl9/Pdgfrb/Pgm5/Plec/Srf/Tmod2/Tnnt1/Tnnt3/Tpm1/Wdr1	19	Increased	Poly I:C. Diff vs NSCs
GO:0045216	cell-cell junction organization	46/2914	146/13775	0.00214578	0.0275697	0.0218486	Actn4/Agt/Ajm1/Arvcf/Bmp6/Camsap3/Cav1/Cd9/Cldn10/Cldn19/Cldn2/Cntnap1/Cntnap2/Ctnna1/Epb41l3/Epha2/Flna/Gja1/Gjb2/Gjb6/Heg1/Hipk1/Hopx/Kifc3/Lsr/Micall2/Mpdz/Mtss1/Myo1c/Nectin1/Nedd4l/Nfasc/Numbl/Patj/Pkp2/Pkp4/Plec/Pmp22/Prkca/Shroom2/Smad7/Srf/Tgfb2/Vcl/Wdr1/Zfp703	46	Increased	Poly I:C. Diff vs NSCs
GO:0060759	regulation of response to cytokine stimulus	36/2914	108/13775	0.00215817	0.0275697	0.0218486	Angpt1/Axl/Birc7/Cav1/Ccdc3/Crebrf/Csf1/Cxcr4/Ecm1/Gas6/Hipk1/Ifih1/Igtp/Ikbke/Il1r1/Il1r2/Il6st/Irak2/Irgm1/Irgm2/Isg15/Nlrc5/Nol3/Padi2/Palm3/Parp14/Parp9/Peli3/Pparg/Prkn/Ptprf/Spata2/Tlr2/Tlr4/Tnfrsf1a/Trim56	36	Increased	Poly I:C. Diff vs NSCs
GO:0007411	axon guidance	58/2914	193/13775	0.00216685	0.0275697	0.0218486	Ablim1/Ank3/Apbb1/App/Arhgef25/B3gnt2/Bcl11b/Boc/Cntn2/Cxcr4/Dpysl5/Ednra/Efna1/Efnb3/Epha3/Epha7/Ephb6/Flot1/Kif5a/Kif5c/L1cam/Lama3/Lamb2/Lgr4/Lrp1/Lrp2/Matn2/Megf9/Ndp/Nectin1/Nexn/Nfasc/Nog/Nr4a3/Plxna3/Plxna4/Plxnb1/Plxnb2/Plxnd1/Prtg/Rac3/Reln/Rtn4r/Scn1b/Sema3b/Sema3c/Sema3e/Sema3f/Sema4a/Sema4d/Sema4f/Sema4g/Sema6d/Tenm2/Tgfb2/Ttc8/Tubb3/Unc5c	58	Increased	Poly I:C. Diff vs NSCs
GO:0097485	neuron projection guidance	58/2914	193/13775	0.00216685	0.0275697	0.0218486	Ablim1/Ank3/Apbb1/App/Arhgef25/B3gnt2/Bcl11b/Boc/Cntn2/Cxcr4/Dpysl5/Ednra/Efna1/Efnb3/Epha3/Epha7/Ephb6/Flot1/Kif5a/Kif5c/L1cam/Lama3/Lamb2/Lgr4/Lrp1/Lrp2/Matn2/Megf9/Ndp/Nectin1/Nexn/Nfasc/Nog/Nr4a3/Plxna3/Plxna4/Plxnb1/Plxnb2/Plxnd1/Prtg/Rac3/Reln/Rtn4r/Scn1b/Sema3b/Sema3c/Sema3e/Sema3f/Sema4a/Sema4d/Sema4f/Sema4g/Sema6d/Tenm2/Tgfb2/Ttc8/Tubb3/Unc5c	58	Increased	Poly I:C. Diff vs NSCs
GO:0002718	regulation of cytokine production involved in immune response	27/2914	75/13775	0.00217029	0.0275697	0.0218486	Angpt1/Arid5a/Axl/B2m/Bcl6/Bst2/Cd55/Cd81/Gprc5b/H2-D1/H2-M5/H2-Q4/Hfe/Hk1/Hmox1/Il1r1/Jak3/Myd88/Nod1/Nr4a3/Plcg2/Prkcz/Smad7/Tgfb2/Tlr2/Tlr3/Tlr4	27	Increased	Poly I:C. Diff vs NSCs
GO:0045776	negative regulation of blood pressure	15/2914	34/13775	0.00219161	0.0277583	0.021998	Adora1/Adra1a/Adra1d/Adrb1/Ahr/Bbs4/Gpr37l1/Hrh3/Ier3/Kdr/Nedd4l/Nos3/Oprl1/Rnls/Scpep1	15	Increased	Poly I:C. Diff vs NSCs
GO:0032760	positive regulation of tumor necrosis factor production	25/2914	68/13775	0.00223699	0.0282494	0.0223873	App/Arid5a/Ccn1/Cd14/Clu/H2-D1/H2-M5/H2-Q4/Hspb1/Ifih1/Ifngr1/Lbp/Lpl/Lrrk2/Myd88/Nfatc4/Nod1/Plcg2/Thbs1/Tlr2/Tlr3/Tlr4/Tmem106a/Tnfrsf1a/Zbtb20	25	Increased	Poly I:C. Diff vs NSCs
GO:0022612	gland morphogenesis	37/2914	112/13775	0.00225577	0.0284027	0.0225088	Bcl2/Btbd7/Capn1/Cav1/Cebpb/Csf1/Csmd1/Cyp7b1/Edar/Epha2/Fgf1/Fgf18/Fgf7/Fgfr1/Fgfr2/Hgf/Id4/Igfbp5/Itpr1/Met/Nfkb1/Nog/Pdgfa/Pdgfb/Plxnd1/Rarg/Rln1/Rps6ka1/Sema3c/Sostdc1/Sox9/Stat6/Sulf2/Tbx2/Tgfbr2/Tgm2/Trp63	37	Increased	Poly I:C. Diff vs NSCs
GO:1900744	regulation of p38MAPK cascade	14/2914	31/13775	0.00233663	0.0293346	0.0232473	Bmp2/Ezr/Gadd45a/Gadd45b/Gadd45g/Gsn/Hgf/Map3k5/Met/Per1/Phlpp1/Rell2/Ulk4/Zc3h12a	14	Increased	Poly I:C. Diff vs NSCs
GO:0060291	long-term synaptic potentiation	34/2914	101/13775	0.00234901	0.0294039	0.0233021	Adora1/Adrb1/Apoe/App/Calb2/Chrd/Cyp46a1/Dbi/Fam107a/Gfap/Grin2b/Grin2d/Igsf11/Lgmn/Mir124a-1hg/Musk/Nfatc4/Nog/Ntrk2/Prkar1b/Prkcg/Prkcz/Prnp/Prrt1/Rasgrf2/Reln/Rims1/Shank2/Shank3/Shisa7/Slc24a2/Snap47/Sqstm1/Vamp2	34	Increased	Poly I:C. Diff vs NSCs
GO:0071805	potassium ion transmembrane transport	44/2914	139/13775	0.00239148	0.0297869	0.0236057	Amigo1/Ank2/Ank3/Atp1a1/Atp1b1/Atp1b2/Cacna1d/Casq2/Cav1/Cd63/Dpp10/Fhl1/Flna/Hcn2/Hcn4/Kcna6/Kcnab1/Kcnb1/Kcnc2/Kcnd1/Kcnj16/Kcnj5/Kcnj9/Kcnk1/Kcnk2/Kcnn1/Kcnq2/Kcns1/Kcnt1/Nalcn/Nedd4l/Prnp/Rapgef3/Rgs4/Slc12a5/Slc12a7/Slc12a8/Slc1a3/Slc24a2/Slc24a4/Tmem175/Vamp2/Wnk2/Wwp2	44	Increased	Poly I:C. Diff vs NSCs
GO:0030282	bone mineralization	31/2914	90/13775	0.00239353	0.0297869	0.0236057	Ank/Bmp2/Bmp2k/Bmp6/Ccn1/Clec3b/Dlk1/Ecm1/Fam20c/Fgfr2/Fosl2/Gja1/Gpm6b/Ift80/Isg15/Lgr4/Lncpint/Ltbp3/Mtss1/Pkdcc/Pth1r/Rflnb/Runx2/S1pr1/Sbds/Sbno2/Sgms2/Slc20a2/Slc8a1/Sox9/Tcf7l2	31	Increased	Poly I:C. Diff vs NSCs
GO:0002237	response to molecule of bacterial origin	55/2914	182/13775	0.00242559	0.0300412	0.0238072	Abca1/Ahr/Arid5a/Axl/B2m/Bcr/Bmp6/Cd14/Cd274/Cd55/Cebpb/Cmpk2/Cxcl10/Ednra/Erbin/Fcgr2b/Fosl2/Gbp2/Gbp5/Gbp6/Igtp/Irak2/Irgm1/Irgm2/Lbp/Mgst1/Myd88/Nfkb1/Nfkbia/Nlrc3/Noct/Nos3/Nr1d1/Nr1h3/Nr4a1/Palm3/Plcg2/Plscr1/Plscr2/Plscr4/Prkca/Sbno2/Sirpa/Smad6/Ssc5d/Tab2/Tap2/Tlr2/Tlr4/Tnip2/Trim12a/Trim12c/Vim/Zc3h12a/Zfp36	55	Increased	Poly I:C. Diff vs NSCs
GO:0002455	humoral immune response mediated by circulating immunoglobulin	10/2914	19/13775	0.00245266	0.0300412	0.0238072	C1ra/C1s1/C3/Cd46/Cd55/Cd81/Fcgr2b/Foxj1/Hc/Serping1	10	Increased	Poly I:C. Diff vs NSCs
GO:0002920	regulation of humoral immune response	10/2914	19/13775	0.00245266	0.0300412	0.0238072	A2m/C3/Cd46/Cd55/Cd59a/Cd59b/Fcgr2b/Foxj1/Ppl/Serping1	10	Increased	Poly I:C. Diff vs NSCs
GO:0046688	response to copper ion	10/2914	19/13775	0.00245266	0.0300412	0.0238072	Aqp1/Atp7b/Cp/Loxl2/Mt1/Mt2/Mt3/Nfe2l1/Nfe2l2/Prnp	10	Increased	Poly I:C. Diff vs NSCs
GO:0050995	negative regulation of lipid catabolic process	10/2914	19/13775	0.00245266	0.0300412	0.0238072	Acacb/Adora1/Adra2a/Alk/Cidea/Crtc3/Dbi/Etfbkmt/Mfsd2a/Sorl1	10	Increased	Poly I:C. Diff vs NSCs
GO:0098868	bone growth	13/2914	28/13775	0.00245607	0.0300412	0.0238072	Col27a1/Col9a1/Ecm1/Fbln5/Fosl2/Ift80/Kdr/Nppc/Npr2/Rarg/Sox9/Tgfbr2/Thbs1	13	Increased	Poly I:C. Diff vs NSCs
GO:0018212	peptidyl-tyrosine modification	63/2914	214/13775	0.0024879	0.0303439	0.0240471	Adora1/Adra1a/Adra2a/Agt/Alk/Angpt1/App/Bmp6/Cadm4/Cass4/Cav1/Cav2/Clcf1/Cntf/Dmtn/Efemp1/Efna1/Epha3/Epha7/Fgf7/Fgfr1/Fgfr2/Ghr/Gprc5b/Hbegf/Hgf/Hk1/Icam1/Il6ra/Il6st/Irf1/Jak3/Kdr/Lrrk1/Ltk/Musk/Mvp/Nedd9/Nox4/Parp14/Parp9/Pdgfa/Pdgfb/Pdgfd/Pdgfrb/Pkdcc/Plcg2/Prkca/Prkcz/Prmt2/Prnp/Psen2/Reln/Sema4d/Snhg20/Socs1/Socs3/Srcin1/Tlr4/Tnfrsf18/Tnfrsf1a/Tspan9/Zgpat	63	Increased	Poly I:C. Diff vs NSCs
GO:0003416	endochondral bone growth	12/2914	25/13775	0.00253241	0.0304796	0.0241546	Col27a1/Col9a1/Ecm1/Fosl2/Ift80/Kdr/Nppc/Npr2/Rarg/Sox9/Tgfbr2/Thbs1	12	Increased	Poly I:C. Diff vs NSCs
GO:0060219	camera-type eye photoreceptor cell differentiation	12/2914	25/13775	0.00253241	0.0304796	0.0241546	Bbs4/Casz1/Cntf/Crb2/Ndp/Ntrk2/Prom1/Rom1/Sdk2/Sox9/Thrb/Ttc8	12	Increased	Poly I:C. Diff vs NSCs
GO:0071827	plasma lipoprotein particle organization	12/2914	25/13775	0.00253241	0.0304796	0.0241546	Abca1/Abca5/Abcg1/Apoe/Cideb/Lpl/Mfsd2a/Mttp/Pla2g5/Pla2g7/Pltp/Soat1	12	Increased	Poly I:C. Diff vs NSCs
GO:0007214	gamma-aminobutyric acid signaling pathway	11/2914	22/13775	0.00254174	0.0304796	0.0241546	Cacna1a/Cacnb4/Gabra3/Gabra4/Gabrb1/Gabrb2/Gabrb3/Gabrg2/Gpr156/Phf24/Shisa7	11	Increased	Poly I:C. Diff vs NSCs
GO:0032958	inositol phosphate biosynthetic process	11/2914	22/13775	0.00254174	0.0304796	0.0241546	Fgf2/Ip6k3/Itpkb/Itpkc/P2ry1/Plcd1/Plcg2/Plek/Ppip5k1/Pth1r/Scp2	11	Increased	Poly I:C. Diff vs NSCs
GO:0060306	regulation of membrane repolarization	11/2914	22/13775	0.00254174	0.0304796	0.0241546	Ank2/Cacna1d/Casq2/Cav1/Flna/Gja1/Nedd4l/Nos1ap/Scn1b/Snta1/Wdr1	11	Increased	Poly I:C. Diff vs NSCs
GO:0046209	nitric oxide metabolic process	22/2914	58/13775	0.00255585	0.0305631	0.0242208	Agt/App/Ass1/Atp2b4/Cav1/Clu/Cyb5r3/Cyp1b1/Icam1/Klf2/Mtarc2/Nos3/P2rx4/Ptgis/Rora/Sirpa/Slc7a2/Tlr2/Tlr4/Tmem106a/Tspo/Zc3h12a	22	Increased	Poly I:C. Diff vs NSCs
GO:0032787	monocarboxylic acid metabolic process	122/2914	458/13775	0.00257434	0.0306985	0.0243281	Acacb/Acad11/Acad12/Acadm/Acadsb/Acbd4/Acot11/Acot5/Acot6/Acox1/Acox2/Acsf2/Acsl1/Acsl6/Agt/Aig1/Akr1c14/Aldh3a2/Aldob/Aldoc/Ankrd23/App/Appl2/Arsb/Bdh2/Btd/C3/Cav1/Cbfa2t3/Ces1f/Cpt1c/Crat/Cyb5a/Cyp1b1/Cyp2d22/Cyp4f13/Cyp4f14/Cyp4v3/Cyp7b1/Dbi/Decr1/Decr2/Dhtkd1/Ech1/Echdc2/Eno2/Eno3/Eno4/Ephx2/Etfbkmt/Fa2h/Fabp3/Fads3/Fah/Fmo1/Gad1/Galt/Gpam/Gpx1/Gpx4/Grhpr/Hacd2/Hacd3/Hacd4/Hacl1/Hexa/Hk1/Idh2…	122	Increased	Poly I:C. Diff vs NSCs
GO:0006813	potassium ion transport	49/2914	159/13775	0.00261847	0.031138	0.0246764	Adora1/Amigo1/Ank2/Ank3/Aqp1/Atp1a1/Atp1b1/Atp1b2/Cacna1d/Casq2/Cav1/Cd63/Dpp10/Fhl1/Flna/Fxyd1/Fxyd3/Hcn2/Hcn4/Kcna6/Kcnab1/Kcnb1/Kcnc2/Kcnd1/Kcnj16/Kcnj5/Kcnj9/Kcnk1/Kcnk2/Kcnn1/Kcnq2/Kcns1/Kcnt1/Nalcn/Nedd4l/Nos3/Prnp/Rapgef3/Rgs4/Slc12a5/Slc12a7/Slc12a8/Slc1a3/Slc24a2/Slc24a4/Tmem175/Vamp2/Wnk2/Wwp2	49	Increased	Poly I:C. Diff vs NSCs
GO:0032231	regulation of actin filament bundle assembly	33/2914	98/13775	0.0026855	0.0318466	0.025238	Arhgap6/Arhgef10/Bbs4/Ccn2/Dlc1/Fhod1/Flna/Inpp5k/Kank2/Kank4/Lpar1/Met/Mtss1/Nox4/Pdlim4/Plek/Prkn/Rapgef3/Rhpn1/Rhpn2/S100a10/S1pr1/Sdc4/Shank1/Shank3/Sorbs3/Synpo/Synpo2/Tacr1/Tmsb15b2/Tmsb15l/Tpm1/Ttc8	33	Increased	Poly I:C. Diff vs NSCs
GO:0050867	positive regulation of cell activation	71/2914	247/13775	0.00272141	0.0321833	0.0255048	Acta2/Actl6b/Adk/Adora2b/Axl/B2m/Bcl2/Bcl6/Capn3/Cav1/Ccn2/Cd274/Cd38/Cd46/Cd55/Cd59a/Cd59b/Cd81/Chrnb2/Clcf1/Coro1a/Efnb3/Ephb6/Fgfr1/Flna/Flot2/Gas6/Gpam/H2-D1/H2-M5/H2-Q4/Icosl/Il6st/Irf1/Irgm1/Irs2/Itpkb/Jak3/Jund/Lamp1/Lbp/Lgals8/Lrrk2/Mmp14/Myd88/Nfatc2/Nppc/Nr4a3/Pdgfb/Pdgfrb/Pdpn/Pld2/Plek/Plpp6/Prkcz/Rps6ka1/Shld1/Sirpa/Smarca2/Socs1/Spta1/Stat6/Stxbp2/Tacr1/Tgfbr2/Thbs1/Tlr4/Tnip2/Vamp8…	71	Increased	Poly I:C. Diff vs NSCs
GO:0002367	cytokine production involved in immune response	30/2914	87/13775	0.00273531	0.0322586	0.0255645	Angpt1/Arid5a/Axl/B2m/Bcl6/Bst2/Cd55/Cd81/Fosl2/Gas6/Gprc5b/H2-D1/H2-M5/H2-Q4/Hfe/Hk1/Hmox1/Il1r1/Jak3/Myd88/Nod1/Nr4a3/Plcg2/Prkcz/Psen2/Smad7/Tgfb2/Tlr2/Tlr3/Tlr4	30	Increased	Poly I:C. Diff vs NSCs
GO:0006631	fatty acid metabolic process	81/2914	288/13775	0.00278577	0.0326854	0.0259027	Acacb/Acad11/Acad12/Acadm/Acadsb/Acbd4/Acot11/Acot5/Acot6/Acox1/Acox2/Acsf2/Acsl1/Acsl6/Agt/Aig1/Akr1c14/Aldh3a2/Ankrd23/Appl2/Bdh2/C3/Cav1/Ces1f/Cpt1c/Crat/Cyb5a/Cyp1b1/Cyp2d22/Cyp4f13/Cyp4f14/Cyp4v3/Dbi/Decr1/Decr2/Ech1/Echdc2/Ephx2/Etfbkmt/Fa2h/Fabp3/Fads3/Fmo1/Gpam/Gpx1/Gpx4/Hacd2/Hacd3/Hacd4/Hacl1/Ilvbl/Irs2/Lonp2/Lpin3/Lpl/Mfsd2a/Mgll/Mid1ip1/Naaa/Nfe2l1/Nr1h3/Nr4a3/Nudt7/Oxsm/Pank2/Pdk1/Pd…	81	Increased	Poly I:C. Diff vs NSCs
GO:0030534	adult behavior	44/2914	140/13775	0.00278677	0.0326854	0.0259027	Adam22/Alk/App/Atxn1/Bbs1/Bbs2/Bbs4/Bc1/Cacna1a/Cacnb4/Chrnb1/Chrnb2/Cntnap2/Cstb/Dmrt3/Efnb3/Fgf12/Gabrg2/Grin2d/Hexa/Id2/Idua/Lgi4/Mafg/Mapt/Met/Ngf/Nr4a3/Nrxn3/Pmp22/Ppp1r1b/Ppt1/Prkn/Sez6l2/Shank1/Shank2/Shank3/Slc7a11/Sptbn4/Tshr/Tuba1a/Uchl1/Ulk4/Wdr47	44	Increased	Poly I:C. Diff vs NSCs
GO:0050727	regulation of inflammatory response	61/2914	207/13775	0.00281093	0.0328331	0.0260198	Abcc1/Adora1/Adora2b/Agt/Ahr/Apoe/App/Bcl6/Bcr/C1qtnf12/C3/Camk2n1/Cd200/Cd81/Cebpb/Clcf1/Fcgr2b/Ggt1/Gprc5b/Gpx1/H2-D1/H2-M5/H2-Q4/Hgf/Ier3/Ifi35/Igtp/Il1r1/Irgm1/Irgm2/Lbp/Lpl/Lrrk2/Macir/Mgll/Myd88/Nfe2l1/Nfkb1/Nfkbia/Nlrc3/Nr1d1/Nr1h3/Pla2g5/Plcg2/Pmp22/Pparg/Prkca/Ptges/Ptgis/Rora/Sbno2/Sirpa/Slc7a2/Socs3/Spata2/Tlr2/Tlr4/Tnfrsf1a/Tradd/Vamp8/Zfp36	61	Increased	Poly I:C. Diff vs NSCs
GO:1903557	positive regulation of tumor necrosis factor superfamily cytokine production	25/2914	69/13775	0.00281471	0.0328331	0.0260198	App/Arid5a/Ccn1/Cd14/Clu/H2-D1/H2-M5/H2-Q4/Hspb1/Ifih1/Ifngr1/Lbp/Lpl/Lrrk2/Myd88/Nfatc4/Nod1/Plcg2/Thbs1/Tlr2/Tlr3/Tlr4/Tmem106a/Tnfrsf1a/Zbtb20	25	Increased	Poly I:C. Diff vs NSCs
GO:0006809	nitric oxide biosynthetic process	21/2914	55/13775	0.00288791	0.0335045	0.0265518	Agt/App/Ass1/Atp2b4/Cav1/Clu/Cyb5r3/Cyp1b1/Icam1/Klf2/Mtarc2/Nos3/P2rx4/Ptgis/Rora/Sirpa/Slc7a2/Tlr2/Tlr4/Tspo/Zc3h12a	21	Increased	Poly I:C. Diff vs NSCs
GO:0014911	positive regulation of smooth muscle cell migration	21/2914	55/13775	0.00288791	0.0335045	0.0265518	Adamts1/Agt/Bcl2/Camk2d/Cyp1b1/Dock5/F3/Igfbp5/Il6st/Lpar1/Lrp1/Nox4/Nr4a3/Pdgfb/Pdgfd/Pdgfrb/Rapgef3/Rapgef4/S100a11/Sema6d/Tlr4	21	Increased	Poly I:C. Diff vs NSCs
GO:0061138	morphogenesis of a branching epithelium	47/2914	152/13775	0.00293704	0.0339823	0.0269305	Adamts16/Agt/Ahr/Angpt1/Bcl2/Bmp2/Btbd7/Col4a1/Csf1/Csmd1/Ctsh/Ctsz/Cxcr4/Ednra/Epha2/Fgf1/Fgf2/Fgf7/Fgfr1/Fgfr2/Hgf/Kdr/Lgr4/Llgl2/Met/Mmp14/Nfatc1/Nfatc4/Nog/Npnt/Pdgfa/Pdgfb/Pgf/Plxnd1/Rdh10/Sema3c/Sema3e/Socs3/Sox9/Spint2/Srf/Tbx2/Tgfbr2/Tgm2/Tmem59l/Tmem67/Trp63	47	Increased	Poly I:C. Diff vs NSCs
GO:0002009	morphogenesis of an epithelium	114/2914	426/13775	0.00296771	0.0342447	0.0271384	Adamts16/Agt/Ahr/Ajuba/Angpt1/Ankrd6/Astn2/Bbs4/Bcl2/Bmp2/Btbd7/Camsap3/Ccdc103/Ccdc39/Ccdc40/Ccn1/Cd151/Cdk20/Cited2/Cobl/Col4a1/Col5a1/Crygs/Csf1/Csmd1/Ctsh/Ctsl/Ctsz/Cxcl10/Cxcr4/Cyp7b1/Dlc1/Ednra/Epha2/Epha7/Fgf1/Fgf2/Fgf7/Fgfr1/Fgfr2/Flna/Fmn1/Folr1/Frem2/Fzd6/Gja1/Hbegf/Hdac5/Hgf/Id4/Ift20/Igfbp5/Jag2/Kdr/Kif26b/Klhl3/Lama3/Lcn2/Lgr4/Llgl2/Lrp2/Met/Mmp14/Mthfr/Mtss1/Nfatc1/Nfatc4/Nog/Npnt/O…	114	Increased	Poly I:C. Diff vs NSCs
GO:0045834	positive regulation of lipid metabolic process	36/2914	110/13775	0.00306632	0.0351928	0.0278898	Abcg1/Adora1/Adora2b/Agt/Apoe/Apoh/Bmp6/Capn2/Ccdc3/Ccn1/Ces1f/Clstn3/Crebl2/Dbi/Eef1a2/Fabp3/Fgf1/Fgf2/Gpam/Irs2/Mfsd2a/Mid1ip1/Nr1d1/Nr1h3/Nr4a3/Pdgfrb/Pparg/Rdh10/Scap/Scp2/Sctr/Sirt2/Sirt3/Sorbs1/Tcf7l2/Zbtb20	36	Increased	Poly I:C. Diff vs NSCs
GO:0051592	response to calcium ion	36/2914	110/13775	0.00306632	0.0351928	0.0278898	Akr1c14/Anxa11/Anxa5/Anxa7/App/Capn3/Cav1/Cpne5/Cpne6/Dmtn/Fos/Itpkb/Itpkc/Jun/Junb/Jund/Kcnb1/Kcnq2/Lgmn/Nfatc1/Nfatc2/Pdcd6/Plcd1/Plcg2/Rasa4/Rasgrp2/S100a16/Smpd1/Stim1/Syt1/Syt13/Syt17/Syt2/Syt6/Thbs1/Tuba1a	36	Increased	Poly I:C. Diff vs NSCs
GO:0035640	exploration behavior	15/2914	35/13775	0.00309456	0.0354219	0.0280714	Apoe/Brinp1/Chrd/Gabrb3/Gad1/Itga3/Jph3/Kcnq2/Lrrk2/Ndp/Nog/Shank2/Shank3/Slc4a10/Tuba1a	15	Increased	Poly I:C. Diff vs NSCs
GO:0002687	positive regulation of leukocyte migration	29/2914	84/13775	0.00312673	0.0356947	0.0282875	App/Camk1d/Cd99l2/Coro1a/Csf1/Cxcl10/Cxcl14/Dysf/Ednra/Gas6/Icam1/Il1r1/Itga2b/Lbp/Lgals3/Lgmn/Mmp14/Nedd9/P2rx4/Pawr/Pdgfd/Pgf/Pla2g7/Rarres2/Tacr1/Thbs1/Tlr2/Tnfrsf18/Vegfd	29	Increased	Poly I:C. Diff vs NSCs
GO:0001959	regulation of cytokine-mediated signaling pathway	33/2914	99/13775	0.00322525	0.0367215	0.0291013	Angpt1/Axl/Birc7/Cav1/Ccdc3/Crebrf/Csf1/Cxcr4/Ecm1/Gas6/Hipk1/Igtp/Ikbke/Il1r1/Il1r2/Il6st/Irak2/Irgm1/Irgm2/Isg15/Nlrc5/Nol3/Padi2/Palm3/Parp14/Parp9/Peli3/Pparg/Prkn/Ptprf/Spata2/Tnfrsf1a/Trim56	33	Increased	Poly I:C. Diff vs NSCs
GO:0007528	neuromuscular junction development	20/2914	52/13775	0.00325965	0.0370148	0.0293337	App/Cacna2d2/Cacnb1/Cacnb4/Cacng2/Cntnap1/Cntnap2/Col4a1/Col4a5/Fgfr2/Lamb2/Lrrk2/Musk/Pdzrn3/Pmp22/Ppfibp1/Snta1/Sorbs1/Sorbs2/Sptbn4	20	Increased	Poly I:C. Diff vs NSCs
GO:0030168	platelet activation	22/2914	59/13775	0.00327445	0.0370844	0.0293889	Adra2a/Apoe/Axl/Cd9/Entpd2/Flna/Fzd6/Il6ra/P2ry1/Pdgfa/Pdgfb/Pdia4/Pdpn/Plek/Prkca/Slc7a11/Srf/Stxbp3/Tec/Tlr4/Tspan9/Vwf	22	Increased	Poly I:C. Diff vs NSCs
GO:0000041	transition metal ion transport	27/2914	77/13775	0.00333327	0.0374035	0.0296417	Abcc5/Atp7b/B2m/Cp/Flvcr1/Fth1/Heph/Hfe/Lcn2/Meltf/Mt3/Nectin1/Rab11b/Scara5/Slc31a2/Slc39a1/Slc39a11/Slc39a12/Slc39a13/Slc39a14/Slc39a4/Slc40a1/Slc41a2/Slc48a1/Steap3/Steap4/Tmem163	27	Increased	Poly I:C. Diff vs NSCs
GO:0006641	triglyceride metabolic process	27/2914	77/13775	0.00333327	0.0374035	0.0296417	Acsl1/Acsl6/Agpat2/Apoe/Apoh/C3/Cat/Cav1/Cideb/Dbi/Gpam/Gpat3/Gpx1/Il6st/Lpin3/Lpl/Mfsd2a/Mttp/Nr1h3/Pank2/Plaat3/Plb1/Slc22a4/Sorl1/Tcf7l2/Thrb/Tnxb	27	Increased	Poly I:C. Diff vs NSCs
GO:0030510	regulation of BMP signaling pathway	27/2914	77/13775	0.00333327	0.0374035	0.0296417	Bambi/Cav1/Ccn1/Chrd/Chrdl1/Crb2/Crim1/Dlx1/Fstl1/Fstl3/Fstl5/Itga3/Kdr/Lrp2/Mir675/Nbl1/Nog/Pparg/Scube3/Ski/Smad6/Smad7/Sorl1/Sostdc1/Tcf7l2/Tgfbr3/Tmem53	27	Increased	Poly I:C. Diff vs NSCs
GO:0007431	salivary gland development	14/2914	32/13775	0.00335504	0.0374035	0.0296417	Btbd7/Clcn2/Edar/Fgf7/Fgfr1/Fgfr2/Hgf/Met/Pdgfa/Pdgfb/Plxnd1/Sema3c/Tfcp2l1/Tgm2	14	Increased	Poly I:C. Diff vs NSCs
GO:0045214	sarcomere organization	14/2914	32/13775	0.00335504	0.0374035	0.0296417	Ankrd23/Capn3/Casq1/Casq2/Csrp1/Flnc/Ldb3/Myh6/Plec/Srf/Tnnt1/Tnnt3/Tpm1/Wdr1	14	Increased	Poly I:C. Diff vs NSCs
GO:0060292	long-term synaptic depression	14/2914	32/13775	0.00335504	0.0374035	0.0296417	Adora1/Bcl2l1/Cd38/Gnal/Iqsec2/Kcnb1/Mapt/Mgll/Prrt1/Shank2/Shank3/Slc24a2/Sorcs3/Srf	14	Increased	Poly I:C. Diff vs NSCs
GO:0030516	regulation of axon extension	34/2914	103/13775	0.00337008	0.0374544	0.0296821	Apoe/Arhgap4/Cttn/D130043K22Rik/Fn1/Islr2/L1cam/Lrp1/Macf1/Mag/Map1b/Mapt/Mgll/Mt3/Myo5b/Ngf/Olfm1/Plxna3/Plxna4/Rnf6/Rtn4r/Sema3b/Sema3c/Sema3e/Sema3f/Sema4a/Sema4d/Sema4f/Sema4g/Sema6d/Shtn1/Srf/Ttl/Zfyve27	34	Increased	Poly I:C. Diff vs NSCs
GO:1905952	regulation of lipid localization	39/2914	122/13775	0.00337711	0.0374544	0.0296821	Abca1/Abca3/Abca5/Abca8a/Abca8b/Abcg1/Acacb/Acsl1/Acsl6/Agt/Anxa2/Apoe/Atp8a2/Bmp6/C3/Cav1/Ces1f/Cidea/Clstn3/Cry2/Dbi/Ecrg4/Fabp3/Hrh3/Ikbke/Irs2/Ldlrap1/Lpl/Lrp1/Nfkbia/Nr1h3/Plin2/Pltp/Pparg/Ptges/Scp2/Thbs1/Tspo/Zc3h12a	39	Increased	Poly I:C. Diff vs NSCs
GO:0035272	exocrine system development	17/2914	42/13775	0.00348505	0.0384523	0.0304729	Btbd7/Cela1/Clcn2/Edar/Fgf7/Fgfr1/Fgfr2/Hgf/Igsf3/Met/Pdgfa/Pdgfb/Plxnd1/Sema3c/Sox9/Tfcp2l1/Tgm2	17	Increased	Poly I:C. Diff vs NSCs
GO:0042311	vasodilation	17/2914	42/13775	0.00348505	0.0384523	0.0304729	Adora1/Adora2b/Adra2a/Adrb1/Agt/Apoe/Bbs2/Gja1/Gpx1/Gucy1a1/Itga1/Kdr/Klf2/Npr3/P2rx4/Rgs2/Vstm4	17	Increased	Poly I:C. Diff vs NSCs
GO:0048729	tissue morphogenesis	130/2914	496/13775	0.00353785	0.0389345	0.0308551	Adamts16/Agt/Ahdc1/Ahr/Ajuba/Angpt1/Ankrd6/Astn2/Bbs4/Bcl2/Bmp2/Btbd7/Camsap3/Ccdc103/Ccdc39/Ccdc40/Ccn1/Cd151/Cdk20/Chrd/Cited2/Cobl/Col4a1/Col5a1/Crb2/Crygs/Csf1/Csmd1/Ctsh/Ctsl/Ctsz/Cxcl10/Cxcr4/Cyp7b1/Dlc1/Ednra/Efemp2/Epha2/Epha7/Fgf1/Fgf2/Fgf7/Fgfr1/Fgfr2/Flna/Fmn1/Folr1/Frem2/Fzd6/Gcnt1/Gja1/Hbegf/Hdac5/Heg1/Hgf/Id4/Ift20/Igfbp5/Jag2/Kdr/Kif26b/Klhl3/Lama3/Lcn2/Lgr4/Llgl2/Lrp2/Macf1/Met/Mm…	130	Increased	Poly I:C. Diff vs NSCs
GO:0022011	myelination in peripheral nervous system	13/2914	29/13775	0.00359941	0.0393088	0.0311517	Adam22/Arhgef10/Cntnap1/Fa2h/Itgb4/Lgi4/Ndrg1/Ntrk2/Pals1/Plec/Pmp22/Sirt2/Ski	13	Increased	Poly I:C. Diff vs NSCs
GO:0032292	peripheral nervous system axon ensheathment	13/2914	29/13775	0.00359941	0.0393088	0.0311517	Adam22/Arhgef10/Cntnap1/Fa2h/Itgb4/Lgi4/Ndrg1/Ntrk2/Pals1/Plec/Pmp22/Sirt2/Ski	13	Increased	Poly I:C. Diff vs NSCs
GO:0071320	cellular response to cAMP	13/2914	29/13775	0.00359941	0.0393088	0.0311517	Ahr/Aqp1/Dmtn/Ezr/Hcn2/Hcn4/Igfbp5/Inpp5k/Itpr1/Rapgef3/Slc26a3/Slc26a6/Slc8a1	13	Increased	Poly I:C. Diff vs NSCs
GO:0030595	leukocyte chemotaxis	36/2914	111/13775	0.0036316	0.0395595	0.0313504	App/Camk1d/Coro1a/Csf1/Cxcl10/Cxcl14/Cyp7b1/Dysf/Ednra/Gas6/Gpr35/Hc/Hsd3b7/Il17rc/Itga1/Itga9/Lbp/Lgals3/Lgmn/Mmp28/Mtus1/Nbl1/Nedd9/Padi2/Pdgfb/Pgf/Pla2g7/Plec/Prkca/Rarres2/S1pr1/Sbds/Scg2/Slc8b1/Thbs1/Vegfd	36	Increased	Poly I:C. Diff vs NSCs
GO:0055002	striated muscle cell development	19/2914	49/13775	0.00367451	0.0399253	0.0316402	Ankrd23/Capn3/Casq1/Casq2/Csrp1/Flnc/Ldb3/Lmod1/Myh6/Myl9/Pdgfrb/Pgm5/Plec/Srf/Tmod2/Tnnt1/Tnnt3/Tpm1/Wdr1	19	Increased	Poly I:C. Diff vs NSCs
GO:0090075	relaxation of muscle	12/2914	26/13775	0.00380742	0.0407245	0.0322736	Adora2b/Atp1b1/Camk2d/Camk2g/Gsn/Gucy1a1/Nppc/P2rx4/P2ry1/Pawr/Rgs2/Slc8a1	12	Increased	Poly I:C. Diff vs NSCs
GO:0002719	negative regulation of cytokine production involved in immune response	9/2914	17/13775	0.00384923	0.0407245	0.0322736	Angpt1/Axl/Bcl6/Bst2/Hfe/Hmox1/Jak3/Smad7/Tgfb2	9	Increased	Poly I:C. Diff vs NSCs
GO:0031340	positive regulation of vesicle fusion	9/2914	17/13775	0.00384923	0.0407245	0.0322736	C2cd5/Erc1/Erc2/Prrt2/Rimbp2/Rims1/Rims2/Syt1/Syt2	9	Increased	Poly I:C. Diff vs NSCs
GO:0031630	regulation of synaptic vesicle fusion to presynaptic active zone membrane	9/2914	17/13775	0.00384923	0.0407245	0.0322736	Cplx2/Erc1/Erc2/Prrt2/Rimbp2/Rims1/Rims2/Syt1/Syt2	9	Increased	Poly I:C. Diff vs NSCs
GO:0032332	positive regulation of chondrocyte differentiation	9/2914	17/13775	0.00384923	0.0407245	0.0322736	Bmp6/Fgf18/Loxl2/Pkdcc/Runx2/Smad7/Sox9/Thrb/Zbtb16	9	Increased	Poly I:C. Diff vs NSCs
GO:0042044	fluid transport	9/2914	17/13775	0.00384923	0.0407245	0.0322736	Aqp1/Aqp4/Aqp9/Inpp5k/Itpr1/Sctr/Slc14a1/Slc26a6/Slc4a11	9	Increased	Poly I:C. Diff vs NSCs
GO:0050951	sensory perception of temperature stimulus	9/2914	17/13775	0.00384923	0.0407245	0.0322736	Adora1/Adra2a/Cxcr4/Lxn/Mmp24/Pawr/Rho/Tlr4/Wdr47	9	Increased	Poly I:C. Diff vs NSCs
GO:0098814	spontaneous synaptic transmission	9/2914	17/13775	0.00384923	0.0407245	0.0322736	App/Cbln2/Doc2g/Prkn/Rims1/Rims2/Rph3a/Rph3al/Syt1	9	Increased	Poly I:C. Diff vs NSCs
GO:1901632	regulation of synaptic vesicle membrane organization	9/2914	17/13775	0.00384923	0.0407245	0.0322736	Cplx2/Erc1/Erc2/Prrt2/Rimbp2/Rims1/Rims2/Syt1/Syt2	9	Increased	Poly I:C. Diff vs NSCs
GO:1901136	carbohydrate derivative catabolic process	38/2914	119/13775	0.00385631	0.0407245	0.0322736	Ampd3/Arsb/Cela1/Cst3/Ctbs/Ctsl/Dera/Dpyd/Enpp4/Entpd5/Fbxo17/Fbxo2/Fbxo6/Fgf2/Fuca2/Galns/Galt/Gda/Gnpda2/Hexa/Hyal1/Idua/Man1a/Man1c1/Naga/Nagk/Neu3/Ngly1/Nt5c1a/Nudt10/Nudt4/Nudt7/Nudt9/Pde1a/Pde4a/Psap/Renbp/Upp2	38	Increased	Poly I:C. Diff vs NSCs
GO:0010721	negative regulation of cell development	68/2914	238/13775	0.00386608	0.0407245	0.0322736	Appl2/Arhgap4/B2m/Bcl6/Brinp1/Casz1/Cdkn2b/Ctnna1/D130043K22Rik/Daam2/Dlx1/Dpysl5/Dtx1/Efnb3/Epha7/Fas/Fgl2/Foxj1/Fstl3/Gpr137/Gpr137b/Gpr37l1/Gpr55/Hspb1/Id2/Id4/Idh2/Il17d/Irf1/Irgm1/Jak3/Lingo1/Loxl3/Mag/Mbp/Mt3/Nfatc4/Nog/Nppc/Npr2/Nr1d1/Plxna3/Prdm16/Prtg/Rflnb/Rnf6/Rtn4r/S1pr3/Sema3b/Sema3c/Sema3e/Sema3f/Sema4a/Sema4d/Sema4f/Sema4g/Sema6d/Sirt2/Ski/Smad7/Socs1/Sorl1/Syngap1/Tbx6/Tcta/Tsc22d…	68	Increased	Poly I:C. Diff vs NSCs
GO:0001754	eye photoreceptor cell differentiation	16/2914	39/13775	0.00387173	0.0407245	0.0322736	Bbs4/Casz1/Cntf/Crb2/Dzank1/Mfrp/Ndp/Ntrk2/Pdgfb/Prom1/Rom1/Rpgr/Sdk2/Sox9/Thrb/Ttc8	16	Increased	Poly I:C. Diff vs NSCs
GO:0050879	multicellular organismal movement	16/2914	39/13775	0.00387173	0.0407245	0.0322736	Atp8a2/Cacna1a/Casq1/Chrnb1/Dmpk/Gaa/Itpr1/Myh14/Nppc/Nr4a1/Rcsd1/Stac3/Synm/Tnni3/Tnnt1/Tnnt3	16	Increased	Poly I:C. Diff vs NSCs
GO:0009583	detection of light stimulus	11/2914	23/13775	0.00394946	0.0410608	0.0325401	Arrb1/Asic2/Atp8a2/Cacnb4/Gpr88/Gucy2f/Opn1sw/Pcp2/Rho/Rom1/Slc24a4	11	Increased	Poly I:C. Diff vs NSCs
GO:0042908	xenobiotic transport	11/2914	23/13775	0.00394946	0.0410608	0.0325401	Abca3/Abca8a/Abca8b/Abcc1/Abcc4/Abcc5/Gja1/Oscp1/Slc22a18/Slc22a4/Slc2a1	11	Increased	Poly I:C. Diff vs NSCs
GO:0061036	positive regulation of cartilage development	11/2914	23/13775	0.00394946	0.0410608	0.0325401	Bmp2/Bmp6/Ccn1/Fgf18/Loxl2/Pkdcc/Runx2/Smad7/Sox9/Thrb/Zbtb16	11	Increased	Poly I:C. Diff vs NSCs
GO:0003417	growth plate cartilage development	10/2914	20/13775	0.00398307	0.0410608	0.0325401	Col27a1/Col9a1/Fosl2/Ift80/Nppc/Npr2/Rarg/Sox9/Tgfbr2/Thbs1	10	Increased	Poly I:C. Diff vs NSCs
GO:0007263	nitric oxide mediated signal transduction	10/2914	20/13775	0.00398307	0.0410608	0.0325401	Apoe/Atp2b4/Gucy1a1/Kcnc2/Mt1/Mt2/Ndnf/Nos3/Rln1/Thbs1	10	Increased	Poly I:C. Diff vs NSCs
GO:0035455	response to interferon-alpha	10/2914	20/13775	0.00398307	0.0410608	0.0325401	Axl/Bst2/Gas6/Ifit1/Ifit2/Ifitm1/Ifitm2/Ifitm3/Ifitm7/Plscr1	10	Increased	Poly I:C. Diff vs NSCs
GO:1903975	regulation of glial cell migration	10/2914	20/13775	0.00398307	0.0410608	0.0325401	Atp1b2/Bmerb1/Csf1/Efemp1/Fas/Idh2/Lrp1/P2rx4/Rras/Vim	10	Increased	Poly I:C. Diff vs NSCs
GO:0001763	morphogenesis of a branching structure	50/2914	166/13775	0.00398961	0.0410608	0.0325401	Adamts16/Agt/Ahr/Angpt1/Bcl2/Bmp2/Btbd7/Col4a1/Cpe/Csf1/Csmd1/Ctsh/Ctsz/Cxcr4/Ednra/Epha2/Epha7/Fgf1/Fgf2/Fgf7/Fgfr1/Fgfr2/Hgf/Kdr/Lgr4/Llgl2/Lrrk2/Met/Mmp14/Nfatc1/Nfatc4/Nog/Npnt/Pdgfa/Pdgfb/Pgf/Plxnd1/Rdh10/Sema3c/Sema3e/Socs3/Sox9/Spint2/Srf/Tbx2/Tgfbr2/Tgm2/Tmem59l/Tmem67/Trp63	50	Increased	Poly I:C. Diff vs NSCs
GO:0021700	developmental maturation	76/2914	271/13775	0.00399003	0.0410608	0.0325401	Actl6b/Ank3/App/Atp6v0a4/Atp6v1a/Atp6v1g2/Bcl2/Bmp2/C1ql1/C3/Cacna1a/Catsperd/Catspere2/Cd63/Chrdl1/Cntn2/Cntnap1/Cntnap2/Ctsl/Dlg2/Dmc1/Ednra/Epas1/Fam20c/Fgfr1/Flvcr1/Foxj1/Gja1/Grip2/Id2/Ift80/Igsf21/Kcnb1/Kcnq2/Kdr/Klf2/Lgi4/Lrrk2/Nefl/Nfasc/Nfatc4/Nfia/Ngf/Nppc/Npr2/Nrg2/Palm/Pcsk4/Pdgfb/Plxnb1/Pmp22/Pparg/Psen2/Pth1r/Ptprn/Rab32/Rac3/Reln/Rflnb/Rfx3/Runx2/S1pr1/Sema4d/Sez6l2/Shank1/Sirt2/Sl…	76	Increased	Poly I:C. Diff vs NSCs
GO:0050730	regulation of peptidyl-tyrosine phosphorylation	52/2914	174/13775	0.00402903	0.0413627	0.0327794	Adora1/Adra1a/Adra2a/Agt/Angpt1/App/Bmp6/Cadm4/Cass4/Cav1/Cav2/Clcf1/Cntf/Dmtn/Efna1/Epha7/Fgf7/Ghr/Gprc5b/Hbegf/Hgf/Icam1/Il6ra/Il6st/Irf1/Lrrk1/Musk/Mvp/Nedd9/Nox4/Parp14/Parp9/Pdgfa/Pdgfb/Pdgfd/Pdgfrb/Plcg2/Prkca/Prkcz/Prmt2/Prnp/Psen2/Reln/Sema4d/Socs1/Socs3/Srcin1/Tlr4/Tnfrsf18/Tnfrsf1a/Tspan9/Zgpat	52	Increased	Poly I:C. Diff vs NSCs
GO:0051402	neuron apoptotic process	82/2914	296/13775	0.00410006	0.0419913	0.0332775	Agt/Angpt1/Apoe/App/Arrb1/Atn1/Axl/Bcl2/Bcl2l1/Bnip3/Cacna1a/Cebpb/Clcf1/Cln3/Clu/Cntf/Coro1a/Ctsb/Dlx1/Epha7/Faim2/Fas/Fcgr2b/Gbe1/Gclc/Gpx1/Hmox1/Hrk/Il6st/Itga1/Itsn1/Jun/Kcnb1/Kcnq2/Kdr/Lcn2/Lgmn/Lrp1/Mag/Map3k5/Mt1/Mt3/Musk/Ndnf/Ndp/Nefl/Nfatc4/Ngf/Nppc/Npr2/Nr4a3/Nrbp2/Nsmf/Ntrk2/Optn/Pawr/Pcp4/Pigt/Pink1/Plxnd1/Ppt1/Prkcg/Prkn/Prnp/Prodh/Ptprf/Retreg1/Scn2a/Sema3e/Sncb/St8sia2/Syngap1/Tgfb…	82	Increased	Poly I:C. Diff vs NSCs
GO:0060760	positive regulation of response to cytokine stimulus	18/2914	46/13775	0.00413561	0.0422543	0.033486	Axl/Crebrf/Csf1/Cxcr4/Gas6/Ifih1/Igtp/Ikbke/Il1r1/Irgm1/Irgm2/Nlrc5/Parp14/Parp9/Prkn/Tlr2/Tlr4/Trim56	18	Increased	Poly I:C. Diff vs NSCs
GO:0030041	actin filament polymerization	42/2914	135/13775	0.00420231	0.0427222	0.0338567	Add3/Avil/Baiap2/Bbs4/Capg/Capn1/Catip/Cdc42ep3/Cobl/Coro1a/Cotl1/Cttn/Daam2/Dmtn/Fam107a/Fchsd1/Fhdc1/Fmn1/Gsn/Icam1/Kank1/Kank2/Kank4/Lmod1/Micall2/Mtss1/Myadm/Myo1c/Pfn4/Plekhg2/Pstpip1/Spire2/Spta1/Sptb/Sptbn1/Ssh3/Tlr2/Tmod2/Tmsb15b1/Tmsb15b2/Tmsb15l/Tpm1	42	Increased	Poly I:C. Diff vs NSCs
GO:0086003	cardiac muscle cell contraction	20/2914	53/13775	0.00421134	0.0427222	0.0338567	Adora1/Adrb1/Ank2/Atp1a1/Cacna1d/Camk2d/Casq2/Cav1/Ctnna3/Flna/Fxyd1/Gsn/Hcn4/Kcnj5/Nedd4l/Pkp2/Scn1b/Scn2b/Scn3b/Snta1	20	Increased	Poly I:C. Diff vs NSCs
GO:2000379	positive regulation of reactive oxygen species metabolic process	20/2914	53/13775	0.00421134	0.0427222	0.0338567	Agt/Akr1c14/App/Cyp1b1/Gadd45a/Hvcn1/Lcn2/Mapt/Nfe2l2/Nnt/Nox4/Pdgfb/Pdgfrb/Plcg2/Slc5a3/Tgfbr2/Thbs1/Tlr4/Tspo/Zc3h12a	20	Increased	Poly I:C. Diff vs NSCs
GO:0043030	regulation of macrophage activation	15/2914	36/13775	0.00428195	0.0431456	0.0341922	Cd200/Gpr137b/Irgm1/Jund/Lbp/Lrrk2/Nr1d1/Nr1h3/Pla2g5/Pparg/Rora/Slc7a2/Thbs1/Tlr4/Tnip2	15	Increased	Poly I:C. Diff vs NSCs
GO:0010565	regulation of cellular ketone metabolic process	36/2914	112/13775	0.00428331	0.0431456	0.0341922	Acacb/Agt/Akr1c14/Appl2/Atcay/Atp2b4/Bmp2/Bmp6/Cav1/Ces1f/Clcn2/Cln3/Comt/Dbi/Etfbkmt/Fabp3/Fmo1/Irs2/Lonp2/Mfsd2a/Mid1ip1/Nfe2l1/Nr1d1/Nr1h3/Nr4a3/Pank2/Pdk1/Pdk2/Pdk4/Pparg/Rdh10/Scap/Sirt2/Slc7a11/Sox9/Ugt1a1	36	Increased	Poly I:C. Diff vs NSCs
GO:1903305	regulation of regulated secretory pathway	36/2914	112/13775	0.00428331	0.0431456	0.0341922	Adora2b/Adra2a/Bcl2l1/Bcr/Cacna1a/Cacna1e/Cacna1i/Cacnb4/Cadps/Doc2g/Hmox1/Kcnb1/Lamp1/Lrrk2/Ncs1/Nppc/P2ry1/Pld2/Pram1/Prkca/Prkcg/Rab15/Rab3d/Rims1/Rims2/Rph3a/Rph3al/Stxbp2/Stxbp3/Syt1/Syt13/Syt17/Syt2/Syt6/Vamp2/Vamp8	36	Increased	Poly I:C. Diff vs NSCs
GO:0070665	positive regulation of leukocyte proliferation	32/2914	97/13775	0.00441057	0.0443231	0.0351255	Adk/Bcl2/Bcl2l1/Bcl6/Cd274/Cd38/Cd46/Cd55/Cd59a/Cd59b/Cd81/Chrnb2/Clcf1/Coro1a/Csf1/Gpam/H2-D1/H2-M5/H2-Q4/Icosl/Il6st/Irgm1/Irs2/Jak3/Myd88/Nfatc2/Nmb/Spta1/Tacr1/Tgfbr2/Tlr4/Vcam1	32	Increased	Poly I:C. Diff vs NSCs
GO:0002697	regulation of immune effector process	64/2914	223/13775	0.00443707	0.044485	0.0352537	A2m/Adora2b/Ahr/Angpt1/Appl2/Arid5a/Axl/B2m/Bcl6/Bcr/Bst2/C3/Cadm1/Cd46/Cd55/Cd59a/Cd59b/Cd81/Cfp/Clcf1/Ddx60/Dnajb9/Fcgr2b/Fgl2/Foxj1/Gprc5b/H2-D1/H2-M5/H2-Q4/Hfe/Hk1/Hmox1/Il1r1/Irf1/Jak3/Lamp1/Lbp/Lgals3/Loxl3/Myd88/Nod1/Nppc/Nr4a3/Parp3/Pla2g5/Plcg2/Pld2/Ppl/Pram1/Prkcz/Serpinb9/Serping1/Shld1/Smad7/Stat6/Stxbp2/Tap2/Tgfb2/Tlr2/Tlr3/Tlr4/Tmbim6/Vamp8/Zc3h12a	64	Increased	Poly I:C. Diff vs NSCs
GO:0051961	negative regulation of nervous system development	47/2914	155/13775	0.00446551	0.0446655	0.0353968	Appl2/Arhgap4/B2m/Brinp1/Casz1/Cdkn2b/Clstn3/Ctnna1/D130043K22Rik/Daam2/Dlx1/Dpysl5/Efnb3/Epha7/Fas/Gpr37l1/Id2/Id4/Idh2/Lingo1/Mag/Mbp/Mdga1/Mt3/Nfatc4/Nog/Nr1d1/Plxna3/Prtg/Ptpn13/Rnf6/Rtn4r/Sema3b/Sema3c/Sema3e/Sema3f/Sema4a/Sema4d/Sema4f/Sema4g/Sema6d/Sirt2/Ski/Sorl1/Syngap1/Tlr2/Tspo	47	Increased	Poly I:C. Diff vs NSCs
GO:0002064	epithelial cell development	50/2914	167/13775	0.00454849	0.0453895	0.0359705	Adamtsl4/Agt/Bcl11b/Bmp6/Ccdc88c/Cdsn/Cnmd/Col27a1/Cxcr4/Dnase1l2/Ednra/Epas1/Epha2/Ezr/Fgfr2/Flna/Flnb/Fosl2/Frmd6/Gja1/Gpx1/Heg1/Icam1/Il6st/Kdr/Klf5/Lamb2/Map7/Met/Myadm/Myd88/Myo1e/Palld/Pdgfb/Plec/Psap/Rapgef3/Rarg/Rfx3/S1pr3/Sfn/Shroom3/Sidt2/Sox9/Spint2/Tfcp2l1/Tnfrsf1a/Trp63/Vcl/Vim	50	Increased	Poly I:C. Diff vs NSCs
GO:0030705	cytoskeleton-dependent intracellular transport	57/2914	195/13775	0.00457545	0.0455524	0.0360996	Actn4/Agbl4/Ank3/Ap3b2/App/Bbs1/Bbs12/Bicdl1/Bloc1s1/Caly/Camsap3/Ccdc88c/Cln3/Dlg2/Dst/Dync2i2/Dync2li1/Flot2/Fyco1/Hook2/Hsbp1/Hspb1/Ift20/Ift22/Ift43/Ift46/Ift80/Ift81/Kif17/Kif1c/Kif5a/Kif5c/Lamp1/Lca5l/Mak/Map1b/Map6/Mapt/Myo1c/Myo1d/Myo1e/Myo1h/Myo5b/Myo7a/Myrip/Nefl/Nme7/Prkcz/Rab27b/Rpgr/Sybu/Tmem108/Ttc21a/Tub/Tuba1a/Uchl1/Wdr19	57	Increased	Poly I:C. Diff vs NSCs
GO:0050671	positive regulation of lymphocyte proliferation	29/2914	86/13775	0.00460155	0.0457059	0.0362212	Adk/Bcl2/Bcl6/Cd274/Cd38/Cd46/Cd55/Cd59a/Cd59b/Cd81/Chrnb2/Clcf1/Coro1a/Gpam/H2-D1/H2-M5/H2-Q4/Icosl/Il6st/Irgm1/Irs2/Jak3/Myd88/Nfatc2/Spta1/Tacr1/Tgfbr2/Tlr4/Vcam1	29	Increased	Poly I:C. Diff vs NSCs
GO:0002683	negative regulation of immune system process	87/2914	318/13775	0.00461696	0.0457528	0.0362585	A2m/Adora1/Ahr/Angpt1/Axl/Bcl6/Bcr/Bst2/Cd200/Cd274/Cd46/Cd55/Cd59a/Cd59b/Cebpb/Cnn2/Dtx1/Dusp3/Erbin/Ezr/Fas/Fcgr2b/Fgl2/Fn1/Foxj1/Fstl3/Gpam/Gpr108/Gpr137/Gpr137b/Gpr55/Gpx1/H2-D1/H2-M5/H2-Q4/Hc/Hfe/Hmox1/Hspb1/Id2/Igtp/Il17d/Irf1/Irgm1/Irgm2/Isg15/Jak3/Lamp2/Lax1/Lgals3/Lgr4/Loxl3/Lrch1/Mmp28/Nbl1/Nlrc3/Nlrc5/Nr1d1/Nr1h3/Padi2/Parp14/Parp3/Pawr/Pla2g5/Pparg/Prdm16/Prnp/Rab7b/Sdc4/Serpinb9/Serp…	87	Increased	Poly I:C. Diff vs NSCs
GO:0061564	axon development	120/2914	457/13775	0.00463029	0.0457789	0.0362791	Ablim1/Amigo1/Ank3/Apbb1/Aplp1/Apoe/App/Arhgap4/Arhgef25/Atp8a2/B3gnt2/Bcl11b/Bcl2/Boc/Cacna1a/Chrnb2/Cntf/Cntn2/Cntnap1/Cntnap2/Cobl/Ctnna2/Cttn/Cxcr4/D130043K22Rik/Dcx/Dixdc1/Dpysl5/Dst/Ednra/Efna1/Efnb3/Epb41l3/Epha3/Epha7/Ephb6/Fgfr2/Fkbp1b/Flna/Flot1/Fn1/Folr1/Gpm6b/Islr2/Jun/Kif5a/Kif5c/Kifbp/L1cam/Lama3/Lamb2/Lgr4/Lrp1/Lrp2/Macf1/Mag/Map1b/Map6/Mapt/Matn2/Mbp/Megf9/Mgll/Mt3/Myo5b/Ndp/Necti…	120	Increased	Poly I:C. Diff vs NSCs
GO:0052547	regulation of peptidase activity	70/2914	248/13775	0.00470651	0.0461244	0.0365529	A2m/Aph1c/App/Aqp1/Arrb1/Bid/Birc7/Casp12/Cast/Cav1/Ccn1/Ccn2/Cd109/Cideb/Crb2/Cryab/Cst3/Cstb/Ctsd/Ctsh/Ctsl/Dapk1/Dlc1/Ecm1/Efna1/Epha7/F3/Fas/Gas6/Gpx1/Grin2b/Gsn/Hgf/Hspa1b/Itih3/Itih5/Lgmn/Lxn/Map3k5/Mbp/Nek5/Ngf/Nod1/Nol3/Nr4a1/Pawr/Pcsk1n/Pdcd6/Pi15/Pparg/Prr7/Psmb8/Psme1/Renbp/Rps6ka1/Serpina3n/Serpinb1a/Serpinb6a/Serpinb9/Serpinc1/Serping1/Sfn/Sorl1/Spint2/Thbs1/Timp1/Timp2/Timp3/Trp63/W…	70	Increased	Poly I:C. Diff vs NSCs
GO:0050866	negative regulation of cell activation	40/2914	128/13775	0.0047069	0.0461244	0.0365529	Apoe/Axl/Bcl6/Bcr/Cd200/Cd274/Cd9/Cebpb/Dtx1/Dusp3/Fas/Fcgr2b/Fgl2/Fn1/Foxj1/Gclc/Hfe/Hmox1/Hspb1/Id2/Irf1/Jak3/Lax1/Lgals3/Loxl3/Nr1d1/Nr1h3/Parp3/Pawr/Pdgfa/Pdgfb/Pla2g5/Pparg/Prnp/Rian/Sdc4/Smad7/Socs1/Tbc1d10c/Zc3h12a	40	Increased	Poly I:C. Diff vs NSCs
GO:1903350	response to dopamine	14/2914	33/13775	0.00470833	0.0461244	0.0365529	Alk/Caly/Cav2/Flna/Gnal/Gnao1/Gnaz/Lrrk2/Nsg2/Palm/Rgs4/Rgs8/Rgs9/Tgm2	14	Increased	Poly I:C. Diff vs NSCs
GO:1903351	cellular response to dopamine	14/2914	33/13775	0.00470833	0.0461244	0.0365529	Alk/Caly/Cav2/Flna/Gnal/Gnao1/Gnaz/Lrrk2/Nsg2/Palm/Rgs4/Rgs8/Rgs9/Tgm2	14	Increased	Poly I:C. Diff vs NSCs
GO:0006942	regulation of striated muscle contraction	24/2914	68/13775	0.00497705	0.0484658	0.0384085	Adora1/Adra1a/Adrb1/Ank2/Atp1a1/Atp1b1/Casq1/Casq2/Cav1/Ccn2/Ctnna3/Dmpk/Fkbp1b/Fxyd1/Hcn4/Nr4a1/P2rx4/Pkp2/Rgs2/Slc8a1/Smad7/Tnni3/Tnnt3/Zc3h12a	24	Increased	Poly I:C. Diff vs NSCs
GO:0048168	regulation of neuronal synaptic plasticity	24/2914	68/13775	0.00497705	0.0484658	0.0384085	Agt/App/Chrd/Cln3/Cpeb1/Fcgr2b/Grin2b/Grin2d/Jph3/Kdr/Nog/Nsmf/Rasgrf1/Rims1/S100b/Shank3/Shisa7/Shisa9/Slc4a10/Syap1/Syngap1/Syngr1/Synpo/Vgf	24	Increased	Poly I:C. Diff vs NSCs
GO:0042063	gliogenesis	88/2914	323/13775	0.0049813	0.0484658	0.0384085	9630013A20Rik/Abcc1/Adam22/Agt/Anxa7/App/Arhgef10/Atp1b2/Atxn1/Bmerb1/Bmp2/Casz1/Cd9/Cdkn2b/Clcf1/Clcn2/Clu/Cntf/Cntnap1/Cntnap2/Csf1/Cxcr4/Daam2/Dbi/Dcx/Dlx1/Dtx1/Dusp15/Efemp1/Epm2a/Fa2h/Fas/Fgf2/Fn1/Gfap/Gjc2/Gpm6b/Gpr157/Gpr37l1/Id2/Id4/Idh2/Ifngr1/Il6st/Itgb4/Lamb2/Lgi4/Lingo1/Lrp1/Lrp2/Mag/Mal/Matn2/Mmp24/Mxra8/Myd88/Ndp/Ndrg1/Nfe2l1/Nfia/Nog/Nr1d1/Nrros/Ntrk2/P2rx4/P2ry1/Pals1/Pdgfb/Plec/P…	88	Increased	Poly I:C. Diff vs NSCs
GO:0002443	leukocyte mediated immunity	62/2914	216/13775	0.00502425	0.0486181	0.0385292	Adora2b/Ahr/Anxa3/Arid5a/B2m/Bcl6/Bcr/Bst2/C1ra/C1s1/C3/C4b/Cadm1/Cd46/Cd55/Cd81/Clcf1/Coro1a/Cplx2/Ctsh/Emp2/Ephb6/Fas/Fcgr2b/Fgl2/Fosl2/Foxj1/Gzmm/H2-D1/H2-M5/H2-Q4/Hc/Hfe/Hmox1/Icam1/Icosl/Il1r1/Il2rb/Jak3/Lamp1/Myd88/Nppc/Nr4a3/Parp3/Plcg2/Pld2/Pram1/Prkcz/Rnf19b/Serpinb9/Serping1/Shld1/Smad7/Stat6/Stxbp2/Tap2/Tlr2/Tlr3/Tlr4/Vamp2/Vamp8/Wdr1	62	Increased	Poly I:C. Diff vs NSCs
GO:0048659	smooth muscle cell proliferation	45/2914	148/13775	0.00503103	0.0486181	0.0385292	Abcc4/Adamts1/Agt/Apoe/Bmp2/Camk2d/Cav1/Cnn1/Comt/Ednra/Efemp2/Fgf2/Fgfr2/Hbegf/Hmox1/Id2/Igfbp5/Il6ra/Jun/Ldlrap1/Map3k5/Myd88/Ndrg2/Nol3/Nos3/Npr3/Nr4a3/Ogn/Pde1a/Pdgfb/Pdgfd/Pdgfrb/Pparg/Prkca/Rgs5/S1pr1/Tacr1/Tcf7l2/Tgfbr2/Tgm2/Thbs1/Timp3/Tlr4/Tpm1/Vipr2	45	Increased	Poly I:C. Diff vs NSCs
GO:0071216	cellular response to biotic stimulus	45/2914	148/13775	0.00503103	0.0486181	0.0385292	Abca1/Ahr/Arid5a/Atg10/Axl/B2m/Bcr/Bid/Bmp6/Cd14/Cd274/Cd55/Cebpb/Cmpk2/Cxcl10/Fcgr2b/Gbp2/Gbp5/Gbp6/Igtp/Irak2/Irgm1/Irgm2/Lbp/Myd88/Nfkb1/Nfkbia/Nos3/Nr1d1/Nr1h3/Plcg2/Plscr1/Plscr2/Plscr4/Prkca/Sbno2/Sirpa/Tlr2/Tlr4/Tnip2/Trim12a/Trim12c/Vim/Zc3h12a/Zfp36	45	Increased	Poly I:C. Diff vs NSCs
GO:0008154	actin polymerization or depolymerization	47/2914	156/13775	0.00510699	0.049241	0.0390228	Add3/Avil/Baiap2/Bbs4/Capg/Capn1/Catip/Cdc42ep3/Cobl/Coro1a/Cotl1/Cttn/Daam2/Dmtn/Fam107a/Fchsd1/Fhdc1/Fmn1/Gsn/Icam1/Kank1/Kank2/Kank4/Lmod1/Mical2/Micall2/Mtss1/Myadm/Myo1c/Naa80/Pfn4/Plek/Plekhg2/Pstpip1/Shroom2/Spire2/Spta1/Sptb/Sptbn1/Ssh3/Tlr2/Tmod2/Tmsb15b1/Tmsb15b2/Tmsb15l/Tpm1/Wdr1	47	Increased	Poly I:C. Diff vs NSCs
GO:0043270	positive regulation of monoatomic ion transport	51/2914	172/13775	0.00518361	0.0497427	0.0394204	Adora1/Adrb1/Amigo1/Ank2/Ank3/Asic2/Atp1b1/Atp1b2/Atp2b2/Cacna1d/Cacnb4/Cacng2/Capn3/Casq1/Cav1/Clcn2/Cxcl10/Cxcr4/Dbi/Ednra/Fgf12/Fhl1/Flna/Fxyd1/Gjc2/Hspa2/Itpr1/Jak3/Kcnc2/Lcn2/Lgals3/Nedd4l/P2rx4/P2ry1/Pdgfb/Pdgfrb/Pink1/Plcg2/Rapgef3/Reln/Rgs9/S100a1/Scn1b/Scn3b/Sgk1/Shank3/Stac3/Stim1/Tspo/Wfs1/Wnk2	51	Increased	Poly I:C. Diff vs NSCs
GO:0045055	regulated exocytosis	54/2914	184/13775	0.00518595	0.0497427	0.0394204	Adora2b/Adra2a/Anxa3/Bcl2l1/Bcr/Cacna1a/Cacna1e/Cacna1i/Cacnb4/Cadps/Coro1a/Cplx2/Doc2g/Erc1/Erc2/Hmox1/Kcnb1/Lamp1/Lrrk2/Ncs1/Nppc/Nr4a3/P2ry1/Pex5l/Pld2/Plek/Pram1/Prkca/Prkcg/Prrt2/Rab11b/Rab11fip5/Rab15/Rab3d/Rapgef4/Rimbp2/Rims1/Rims2/Rph3a/Rph3al/Snap47/Stxbp2/Stxbp3/Syngr1/Syngr3/Syt1/Syt13/Syt17/Syt2/Syt6/Tspan18/Vamp2/Vamp8/Vps41	54	Increased	Poly I:C. Diff vs NSCs
GO:0002534	cytokine production involved in inflammatory response	16/2914	40/13775	0.00520549	0.0497427	0.0394204	Ankrd42/Appl2/Chid1/Gbp5/Il17d/Il17rc/Il1r2/Macir/Myd88/Nlrc3/Per1/Pld3/Sirpa/Tlr3/Tlr4/Zc3h12a	16	Increased	Poly I:C. Diff vs NSCs
GO:2000107	negative regulation of leukocyte apoptotic process	16/2914	40/13775	0.00520549	0.0497427	0.0394204	Axl/Bcl11b/Bcl2/Bcl2l1/Efna1/Fcgr2b/Gas6/Gpam/Irs2/Itpkb/Jak3/Ormdl3/Rorc/Serpinb9/St3gal1/Tsc22d3	16	Increased	Poly I:C. Diff vs NSCs
GO:0051606	detection of stimulus	32/2914	98/13775	0.00524697	0.0500274	0.039646	Adora1/Arrb1/Asic2/Atp2b2/Atp8a2/Cacnb4/Cadm1/Cxcr4/Gpr88/Grin2b/Gucy2f/Lbp/Lxn/Mmp24/Nod1/Nr4a1/Opn1sw/Pawr/Pcp2/Phf24/Ppef2/Rho/Rom1/Slc24a4/Ssc5d/Stim1/Syt1/Tlr2/Tlr4/Tmem107/Tspo/Wdr47	32	Increased	Poly I:C. Diff vs NSCs
GO:0060041	retina development in camera-type eye	39/2914	125/13775	0.00536767	0.0510273	0.0404384	Atp8a2/Bbs4/C3/Casz1/Celf4/Clcn2/Cntf/Col4a1/Crb2/Cyp1b1/Dcx/Dlx1/Hipk1/Lamb2/Mfrp/Mfsd2a/Ndp/Nectin1/Nfia/Ntrk2/Pdgfb/Pdgfrb/Prom1/Rd3/Rho/Rhoj/Rom1/Rpgr/Scaper/Sdk2/Ski/Sox9/Tbc1d32/Tgfb2/Tgif1/Thrb/Ttc8/Tub/Vstm4	39	Increased	Poly I:C. Diff vs NSCs
GO:0002286	T cell activation involved in immune response	20/2914	54/13775	0.00538198	0.0510273	0.0404384	Bcl6/Cd46/Cd81/Fgl2/Gadd45g/Icam1/Il6ra/Irf1/Jak3/Lgals3/Loxl3/Prkcz/Psen2/Relb/Rora/Rorc/Sema4a/Smad7/Stat6/Zc3h12a	20	Increased	Poly I:C. Diff vs NSCs
GO:0042073	intraciliary transport	18/2914	47/13775	0.00539952	0.0510273	0.0404384	Bbs1/Bbs12/Dync2i2/Dync2li1/Ift20/Ift22/Ift43/Ift46/Ift80/Ift81/Kif17/Lca5l/Mak/Nme7/Rpgr/Ttc21a/Tub/Wdr19	18	Increased	Poly I:C. Diff vs NSCs
GO:0140115	export across plasma membrane	18/2914	47/13775	0.00539952	0.0510273	0.0404384	Abca1/Abcc1/Abcc4/Abcc5/Atp1a1/Atp1b1/Atp1b2/Atp2b3/Fxyd1/Gja1/Kcnb1/Oscp1/Rgs9/Slc22a18/Slc24a4/Slc40a1/Slc8a1/Tmem163	18	Increased	Poly I:C. Diff vs NSCs
GO:0007218	neuropeptide signaling pathway	12/2914	27/13775	0.00555098	0.052343	0.0414811	Ecrg4/Gpr149/Nmb/Npff/Npvf/Ntsr2/Oprl1/Pcsk1n/Pdyn/Scg5/Sorl1/Sstr1	12	Increased	Poly I:C. Diff vs NSCs
GO:0042310	vasoconstriction	23/2914	65/13775	0.00569148	0.0533985	0.0423176	Acta2/Add3/Adra1a/Adra1d/Adra2a/Agt/Ahr/Asic2/Bbs2/Cav1/Cd38/Dock5/Dusp5/Ednra/Gja1/Grip2/Icam1/Mgll/Pdgfb/Slc8a1/Smad6/Snta1/Tacr1	23	Increased	Poly I:C. Diff vs NSCs
GO:0007189	adenylate cyclase-activating G protein-coupled receptor signaling pathway	26/2914	76/13775	0.00570763	0.0533985	0.0423176	Abca1/Adgre5/Adgrg3/Adora2b/Adra1a/Adra1d/Adra2a/Adrb1/Aplp1/App/Atp2b4/Crtc3/Cxcl10/Gnal/Gpr12/Gpr157/Gpr26/Lpar1/Oprl1/Pde4a/Pth1r/Ramp1/Rapgef4/S1pr1/S1pr3/Tshr	26	Increased	Poly I:C. Diff vs NSCs
GO:0071774	response to fibroblast growth factor	26/2914	76/13775	0.00570763	0.0533985	0.0423176	Ccn2/Chrd/Churc1/Creb3l1/Fam20c/Fgf1/Fgf17/Fgf18/Fgf2/Fgf7/Fgfr1/Fgfr2/Flrt1/Hyal1/Ndnf/Ndst1/Nog/Npr2/Nr4a1/Pdgfb/Runx2/Sulf2/Tbx2/Tcf7l2/Thbs1/Zfp36	26	Increased	Poly I:C. Diff vs NSCs
GO:0071695	anatomical structure maturation	59/2914	205/13775	0.00572528	0.0533985	0.0423176	Actl6b/Ank3/App/Bcl2/Bmp2/C1ql1/C3/Cacna1a/Catsperd/Catspere2/Cntn2/Cntnap2/Ctsl/Dlg2/Dmc1/Ednra/Epas1/Fam20c/Fgfr1/Flvcr1/Foxj1/Gja1/Grip2/Id2/Ift80/Kcnb1/Kcnq2/Kdr/Klf2/Lgi4/Lrrk2/Nfasc/Ngf/Nppc/Npr2/Pcsk4/Pdgfb/Plxnb1/Pmp22/Pparg/Psen2/Pth1r/Ptprn/Rac3/Rflnb/Rfx3/Runx2/S1pr1/Sema4d/Sirt2/Slc24a4/Slc26a3/Slc26a6/Sptbn4/Srrm4/Tbx6/Tfcp2l1/Tgfb2/Zbtb16	59	Increased	Poly I:C. Diff vs NSCs
GO:1901888	regulation of cell junction assembly	59/2914	205/13775	0.00572528	0.0533985	0.0423176	Adgre5/Agt/Amigo1/App/Arhgap6/Asic2/Camsap3/Cav1/Cbln2/Chrnb2/Cldn19/Clstn3/Cntnap2/Col16a1/Dlc1/Dmtn/Dusp3/Efnb3/Epha2/Epha3/Epha7/Fam107a/Farp1/Flot1/Flrt1/Fmn1/Gja1/Gpc4/Gpm6b/Hopx/Il1rapl1/Kdr/Lrp1/Lzts3/Macf1/Mdga1/Mmp14/Musk/Myo1c/Nectin1/Nedd4l/Negr1/Nrg2/Ntng2/Ntrk2/Numbl/Pkp2/Prkca/Ptpn13/S100a10/Sdc4/Sema4a/Sema4d/Srcin1/St8sia2/Thbs2/Tlr2/Tpbg/Vcl	59	Increased	Poly I:C. Diff vs NSCs
GO:0071466	cellular response to xenobiotic stimulus	30/2914	91/13775	0.00578007	0.0537924	0.0426297	Abcc1/Acsl1/Ahr/Akr1c13/Aox1/Asic2/Cers1/Cryz/Cyp1b1/Cyp2d22/Cyp46a1/Fmo1/Fmo5/Gas6/Gsta3/Gsta4/Gstm1/Gstm3/Kcnq2/Nfe2l2/Pde4a/Prnp/Rora/Rorc/Sult1a1/Uchl1/Uchl1os/Ugt1a1/Ugt1a6a/Ugt1a6b	30	Increased	Poly I:C. Diff vs NSCs
GO:0050919	negative chemotaxis	15/2914	37/13775	0.00581497	0.0539998	0.042794	Lgr4/Pdgfa/Plxna3/Plxna4/Rtn4r/Sema3b/Sema3c/Sema3e/Sema3f/Sema4a/Sema4d/Sema4f/Sema4g/Sema6d/Unc5c	15	Increased	Poly I:C. Diff vs NSCs
GO:0007249	canonical NF-kappaB signal transduction	54/2914	185/13775	0.00584832	0.0541919	0.0429463	Agt/Ajuba/Angpt1/Capn3/Card6/Edar/Ednra/Erc1/Gprc5b/Hacd3/Hspb1/Igtp/Irak2/Irf1/Irgm1/Irgm2/Lime1/Ltbr/Map3k14/Myd88/Nfkb1/Nfkbia/Nlrc3/Nod1/Nr1d1/Optn/Per1/Pink1/Plcg2/Prkn/Relb/Rora/S100a13/S100a4/S100b/Sirpa/Sqstm1/Tab2/Tbkbp1/Tgm2/Tifa/Tlr2/Tlr3/Tlr4/Tmem106a/Tnip2/Tradd/Traf1/Trim12a/Trim12c/Trim34a/Trim39/Trim68/Zc3h12a	54	Increased	Poly I:C. Diff vs NSCs
GO:0061387	regulation of extent of cell growth	36/2914	114/13775	0.00588725	0.0544348	0.0431388	Apoe/Arhgap4/Cttn/D130043K22Rik/Dcx/Epha7/Fn1/Islr2/L1cam/Lrp1/Macf1/Mag/Map1b/Mapt/Mgll/Mt3/Myo5b/Ngf/Olfm1/Plxna3/Plxna4/Rnf6/Rtn4r/Sema3b/Sema3c/Sema3e/Sema3f/Sema4a/Sema4d/Sema4f/Sema4g/Sema6d/Shtn1/Srf/Ttl/Zfyve27	36	Increased	Poly I:C. Diff vs NSCs
GO:0002532	production of molecular mediator involved in inflammatory response	21/2914	58/13775	0.00596304	0.0550168	0.0436	Ankrd42/Appl2/Chid1/Ephx2/Gbp5/Il17d/Il17rc/Il1r2/Lbp/Macir/Myd88/Nlrc3/Pbxip1/Per1/Pld3/Sirpa/Slc7a2/Tlr3/Tlr4/Vamp8/Zc3h12a	21	Increased	Poly I:C. Diff vs NSCs
GO:0043534	blood vessel endothelial cell migration	31/2914	95/13775	0.00600587	0.0552927	0.0438187	Angpt1/Apoe/Atp2b4/Cib1/Cln3/Cxcr4/Cyp1b1/Efna1/Emp2/Epha2/Fgf18/Fgf2/Fgfr1/Gadd45a/Gpx1/Hdac5/Hmox1/Hspb1/Jcad/Kdr/Nfe2l2/Nos3/Nr4a1/P2rx4/Pdgfb/Pparg/Prkca/Rhoj/Srf/Stard13/Thbs1	31	Increased	Poly I:C. Diff vs NSCs
GO:0030050	vesicle transport along actin filament	8/2914	15/13775	0.00606775	0.0555043	0.0439864	Actn4/Myo1c/Myo1d/Myo1e/Myo1h/Myo5b/Myo7a/Myrip	8	Increased	Poly I:C. Diff vs NSCs
GO:0034367	protein-containing complex remodeling	8/2914	15/13775	0.00606775	0.0555043	0.0439864	Abca5/Abcg1/Apoe/Lpl/Mttp/Pla2g5/Pla2g7/Pltp	8	Increased	Poly I:C. Diff vs NSCs
GO:1905809	negative regulation of synapse organization	8/2914	15/13775	0.00606775	0.0555043	0.0439864	Apoe/Clstn3/Epha7/Mdga1/Nfatc4/Pgrmc1/Ptpn13/Tlr2	8	Increased	Poly I:C. Diff vs NSCs
GO:0050994	regulation of lipid catabolic process	17/2914	44/13775	0.00610371	0.0555957	0.0440588	Acacb/Adora1/Adra2a/Alk/Apoh/Cidea/Clstn3/Crtc3/Dbi/Etfbkmt/Irs2/Lonp2/Mfsd2a/Rarres2/Sctr/Sorl1/Thra	17	Increased	Poly I:C. Diff vs NSCs
GO:0061337	cardiac conduction	17/2914	44/13775	0.00610371	0.0555957	0.0440588	Agt/Ank2/Cacna1d/Cav1/Ctnna3/Flna/Gja1/Hcn4/Kcnj5/Mir208a/Pkp2/Scn1b/Scn2b/Scn3b/Slc4a3/Slc8a1/Sptbn4	17	Increased	Poly I:C. Diff vs NSCs
GO:1902305	regulation of sodium ion transmembrane transport	19/2914	51/13775	0.00612255	0.0556489	0.0441009	Ank3/Atp1b1/Atp1b2/Atp2b4/Camk2d/Fgf11/Fgf12/Fxyd1/Fxyd3/Fxyd7/Hecw2/Nedd4l/Scn1b/Scn2b/Scn3b/Snta1/Stom/Stoml1/Wnk2	19	Increased	Poly I:C. Diff vs NSCs
GO:0032094	response to food	10/2914	21/13775	0.00617818	0.0560356	0.0444074	Atn1/Bbs2/Bbs4/Mt3/Nenf/Npff/Plec/Pparg/Prkcg/Slc16a1	10	Increased	Poly I:C. Diff vs NSCs
GO:0007608	sensory perception of smell	9/2914	18/13775	0.00626684	0.0563621	0.0446661	B2m/B3gnt2/Bbs1/Bbs4/Cfap69/Gnal/Pde4a/Slc24a4/Ttc8	9	Increased	Poly I:C. Diff vs NSCs
GO:0060333	type II interferon-mediated signaling pathway	9/2914	18/13775	0.00626684	0.0563621	0.0446661	Ifngr1/Igtp/Irf1/Irgm1/Irgm2/Nlrc5/Parp14/Parp9/Pparg	9	Increased	Poly I:C. Diff vs NSCs
GO:0099622	cardiac muscle cell membrane repolarization	9/2914	18/13775	0.00626684	0.0563621	0.0446661	Ank2/Cacna1d/Flna/Gja1/Kcnj5/Nos1ap/Scn1b/Snta1/Wdr1	9	Increased	Poly I:C. Diff vs NSCs
GO:1904862	inhibitory synapse assembly	9/2914	18/13775	0.00626684	0.0563621	0.0446661	Clstn3/Cntnap2/Gabrb2/Gabrb3/Gabrg2/Npas4/Plxnb1/Sema4a/Sema4d	9	Increased	Poly I:C. Diff vs NSCs
GO:0090287	regulation of cellular response to growth factor stimulus	70/2914	251/13775	0.00639697	0.0574118	0.045498	Agt/Angpt1/Atp2b4/Bambi/Bmp2/Cadm4/Cav1/Cav2/Ccn1/Cd109/Cd59a/Cd63/Cdkn2b/Chrd/Chrdl1/Cidea/Cited2/Cnmd/Crb2/Creb3l1/Crim1/Dlx1/Dok5/Fam20c/Fgf1/Fgf18/Fgf2/Fgfr1/Folr1/Fstl1/Fstl3/Fstl5/Itga3/Jcad/Kdr/Lats2/Lrp1/Lrp2/Mir675/Mt3/Myo1c/Myof/Nbl1/Ngf/Nog/Npnt/Nrros/Pals1/Pdcd6/Pdgfb/Pparg/Prdm16/Ptprf/Runx2/Scube3/Ski/Smad6/Smad7/Sorl1/Sostdc1/Sulf2/Tcf7l2/Tgfb1i1/Tgfbr3/Thbs1/Tmem108/Tmem53/Vasn/Ve…	70	Increased	Poly I:C. Diff vs NSCs
GO:0032232	negative regulation of actin filament bundle assembly	14/2914	34/13775	0.00647003	0.0579424	0.0459185	Arhgap6/Dlc1/Inpp5k/Kank2/Kank4/Met/Prkn/Rhpn1/Rhpn2/S1pr1/Shank1/Shank3/Tmsb15b2/Tmsb15l	14	Increased	Poly I:C. Diff vs NSCs
GO:0048660	regulation of smooth muscle cell proliferation	43/2914	142/13775	0.00650009	0.0579424	0.0459185	Abcc4/Adamts1/Agt/Apoe/Bmp2/Camk2d/Cav1/Cnn1/Comt/Efemp2/Fgf2/Fgfr2/Hbegf/Hmox1/Id2/Igfbp5/Il6ra/Jun/Ldlrap1/Map3k5/Myd88/Ndrg2/Nos3/Npr3/Nr4a3/Ogn/Pde1a/Pdgfb/Pdgfd/Pdgfrb/Pparg/Prkca/Rgs5/S1pr1/Tacr1/Tcf7l2/Tgfbr2/Tgm2/Thbs1/Timp3/Tlr4/Tpm1/Vipr2	43	Increased	Poly I:C. Diff vs NSCs
GO:0045806	negative regulation of endocytosis	22/2914	62/13775	0.00651023	0.0579424	0.0459185	Ank3/Ankrd13d/Cav1/Cnn2/Dysf/Epha3/Fcgr2b/Lgals3/Lrpap1/Neu3/Nr1h3/Pacsin1/Pacsin2/Pacsin3/Plscr1/Plscr2/Rubcn/Sh3gl3/Sirpa/Snph/Snx33/Tlr2	22	Increased	Poly I:C. Diff vs NSCs
GO:0061512	protein localization to cilium	22/2914	62/13775	0.00651023	0.0579424	0.0459185	Bbs1/Bbs4/Ccdc39/Ccdc40/Cdk20/Dzip1l/Gas8/Ift20/Ift80/Mapk15/Odad4/Rab29/Rom1/Tbc1d32/Tctn1/Tctn2/Tmem107/Ttc21a/Tub/Tulp3/Wdr19/Zmynd10	22	Increased	Poly I:C. Diff vs NSCs
GO:0044344	cellular response to fibroblast growth factor stimulus	25/2914	73/13775	0.00653927	0.0580801	0.0460276	Ccn2/Chrd/Churc1/Creb3l1/Fam20c/Fgf1/Fgf17/Fgf18/Fgf2/Fgf7/Fgfr1/Fgfr2/Flrt1/Hyal1/Ndnf/Ndst1/Nog/Nr4a1/Pdgfb/Runx2/Sulf2/Tbx2/Tcf7l2/Thbs1/Zfp36	25	Increased	Poly I:C. Diff vs NSCs
GO:0032496	response to lipopolysaccharide	50/2914	170/13775	0.00664299	0.0587575	0.0465645	Abca1/Arid5a/Axl/B2m/Bcr/Bmp6/Cd14/Cd274/Cd55/Cebpb/Cmpk2/Cxcl10/Ednra/Erbin/Fosl2/Gbp2/Gbp5/Gbp6/Igtp/Irak2/Irgm1/Irgm2/Lbp/Mgst1/Myd88/Nfkb1/Nfkbia/Nlrc3/Noct/Nos3/Nr1d1/Nr1h3/Nr4a1/Palm3/Plcg2/Plscr1/Plscr2/Plscr4/Prkca/Sbno2/Sirpa/Smad6/Tab2/Tlr4/Tnip2/Trim12a/Trim12c/Vim/Zc3h12a/Zfp36	50	Increased	Poly I:C. Diff vs NSCs
GO:0044242	cellular lipid catabolic process	50/2914	170/13775	0.00664299	0.0587575	0.0465645	Acacb/Acad11/Acad12/Acadm/Acox1/Acox2/Aig1/Akr1c14/Apoh/Bdh2/Ces1f/Crat/Cyp1b1/Cyp4f13/Cyp4f14/Dbi/Decr1/Decr2/Echdc2/Etfbkmt/Hacl1/Hexa/Ilvbl/Irs2/Lonp2/Lpin3/Lpl/Lrp1/Mfsd2a/Mgll/Naga/Neu3/Nudt7/Phyh/Pla2g5/Pla2g7/Plb1/Plbd2/Plcg2/Pld2/Plpp6/Pnpla7/Prdx6/Psap/Scp2/Sirt2/Smpd1/Smpd5/Smpdl3a/Sorl1	50	Increased	Poly I:C. Diff vs NSCs
GO:0002694	regulation of leukocyte activation	100/2914	377/13775	0.00675783	0.059596	0.047229	Actl6b/Adk/Adora2b/Ahr/Axl/B2m/Bcl2/Bcl6/Bcr/Bid/Cav1/Cd200/Cd274/Cd38/Cd46/Cd55/Cd59a/Cd59b/Cd81/Cebpb/Chrnb2/Clcf1/Coro1a/Dtx1/Dusp3/Efnb3/Ephb6/Fas/Fcgr2b/Fgl2/Flot2/Fn1/Foxj1/Gas6/Gpam/Gpr137b/H2-D1/H2-M5/H2-Q4/Hfe/Hmox1/Hspb1/Icosl/Id2/Il6st/Irf1/Irgm1/Irs2/Itpkb/Jak3/Jund/Lamp1/Lax1/Lbp/Lgals3/Lgals8/Loxl3/Lrrk2/Mmp14/Myd88/Nedd9/Nfatc2/Nppc/Nr1d1/Nr1h3/Nr4a3/Parp3/Pawr/Pla2g5/Pld2/Plpp6/Pl…	100	Increased	Poly I:C. Diff vs NSCs
GO:0051258	protein polymerization	65/2914	231/13775	0.00676563	0.059596	0.047229	Add3/Avil/Baiap2/Bbs4/Camsap3/Capg/Capn1/Casq1/Casq2/Catip/Cav1/Ccdc57/Cdc42ep3/Cobl/Coro1a/Cotl1/Cttn/Daam2/Dmtn/Eml2/Fam107a/Fchsd1/Fhdc1/Fmn1/Gda/Gpx4/Gsn/Icam1/Inpp5j/Kank1/Kank2/Kank4/Lmod1/Map1b/Mapre3/Mapt/Met/Micall2/Mid1ip1/Mtss1/Myadm/Myo1c/Nefl/Pfn4/Plekhg2/Prkn/Pstpip1/Rnf135/Sgk1/Slc39a12/Spire2/Spta1/Sptb/Sptbn1/Ssh3/Tlr2/Tmod2/Tmsb15b1/Tmsb15b2/Tmsb15l/Tpm1/Tppp3/Tuba1a/Tubb4a/Tubg2	65	Increased	Poly I:C. Diff vs NSCs
GO:0051047	positive regulation of secretion	73/2914	264/13775	0.00679479	0.0597161	0.0473241	Abcg1/Adora1/Adora2b/Agt/Anxa2/Anxa7/Apbb1/Apbb3/Aqp1/Arrb1/Bcl2l1/Bmp2/Bmp6/C1qtnf12/Cacna1d/Cacna1i/Cadps/Camk2n1/Cckbr/Cd38/Chrnb2/Clcf1/Cntf/Ecrg4/Fgfr1/Gja1/Gpr158/Gpr27/Grin2b/Hfe/Hrh3/Irs2/Itpr1/Itsn1/Kcnb1/Lamp1/Lgals3/Lrp1/Map1lc3b/Myo5b/Myrip/Ncs1/Nmb/Nppc/P2ry1/Pcp4/Pex5l/Pfkm/Pink1/Plcd1/Pld2/Pparg/Prkca/Prkn/Ptges/Rab15/Rab27b/Rab3d/Rapgef4/Rph3al/S100a10/Sdc4/Sirt3/Stim1/Stxbp2/Sybu…	73	Increased	Poly I:C. Diff vs NSCs
GO:0098656	monoatomic anion transmembrane transport	20/2914	55/13775	0.00680716	0.0597161	0.0473241	Ano4/Clcn2/Gabra3/Gabra4/Gabrb1/Gabrb2/Gabrb3/Gabrg2/Hk1/Lrrc8a/Prkca/Prnp/Slc12a5/Slc12a7/Slc12a8/Slc12a9/Slc1a3/Slc26a1/Slc26a3/Slc26a6	20	Increased	Poly I:C. Diff vs NSCs
GO:0042596	fear response	16/2914	41/13775	0.00688925	0.0603126	0.0477969	Adra2a/Adrb1/Ankfn1/Apoe/Asic4/Bcl2/Brinp1/Cacna1e/Cckbr/Dbi/Gja1/Grin2b/Mapk8ip2/Npas2/Prkar1b/Shank3	16	Increased	Poly I:C. Diff vs NSCs
GO:0048041	focal adhesion assembly	26/2914	77/13775	0.00691809	0.0604415	0.047899	Actn1/Ajuba/Arhgap6/Bcl2/Bcr/Camsap3/Col16a1/Cttn/Dlc1/Dmtn/Dusp3/Epha3/Fam107a/Fmn1/Gpm6b/Kdr/Lrp1/Macf1/Mmp14/Rhpn1/S100a10/Sdc4/Sorbs1/Ston1/Thsd1/Vcl	26	Increased	Poly I:C. Diff vs NSCs
GO:0042445	hormone metabolic process	37/2914	119/13775	0.00698365	0.06089	0.0482545	Agt/Akr1c14/Atp1a1/Bbs1/Bmp2/Bmp6/Cacna1a/Clcn2/Comt/Cpe/Cpq/Ctsb/Ctsl/Cyp1b1/Cyp2d22/Cyp46a1/Ddo/Ece2/Ghr/Hfe/Hsd17b11/Nfkb1/Papss2/Pcsk1n/Pcsk2/Pcsk4/Pcsk6/Plb1/Rdh10/Reln/Retsat/Scg5/Scp2/Sult1a1/Tcf7l2/Ugt1a1/Ugt1a7c	37	Increased	Poly I:C. Diff vs NSCs
GO:0010921	regulation of phosphatase activity	23/2914	66/13775	0.00702135	0.0610943	0.0484163	Ahr/Bmp2/Cdk5rap3/Cmya5/Cry2/Epm2a/Fkbp1b/Itga1/Mgat5/Npnt/Nuak1/Pawr/Pdgfrb/Plek/Ppargc1b/Ppp1r15a/Ppp1r1b/Ppp1r36/Ppp1r42/Rcan1/Sema4d/Styxl1/Tgfb2	23	Increased	Poly I:C. Diff vs NSCs
GO:0022604	regulation of cell morphogenesis	67/2914	240/13775	0.00732915	0.0636431	0.0504363	Anxa7/Baiap2/Bambi/Cdc42ep3/Cfap410/Coro1a/Cpne5/Cpne6/Cul7/Cxcr4/Dlc1/Dmtn/Epb41l2/Epb41l3/Ezr/Fgd4/Fmnl1/Fn1/Icam1/Il1rapl1/Itga7/Kank1/Kdr/Lpar1/Macf1/Met/Mfsd2a/Myh14/Myo5b/Nedd4l/Ntng2/Numbl/P2ry1/Palm/Palm3/Parva/Pdpn/Plxna3/Plxna4/Plxnb1/Plxnb2/Plxnd1/Prkn/Ptprf/Rac3/Reln/Rhoj/Rhou/Rims1/Rims2/S100a13/S100b/Sema3e/Sema4a/Sema4d/Sgk1/Shroom3/Sparc/Spta1/Syne3/Syt1/Syt17/Syt2/Tpm1/Wdr1/Zmym3…	67	Increased	Poly I:C. Diff vs NSCs
GO:0045927	positive regulation of growth	66/2914	236/13775	0.00741516	0.0642597	0.0509249	Acacb/Adrb1/Agt/Ahr/Apoe/Atp8a2/Bbs2/Bbs4/Bcl2/C3/Cacna2d2/Capn3/Cd38/Cib1/Cntf/Cpne5/Cpne6/Csf1/Cxcr4/Dcx/Ezr/Fgf2/Fgfr1/Fgfr2/Fn1/Ghr/Gpam/Hbegf/Hopx/Hyal1/Islr2/L1cam/Lrp1/Macf1/Map1b/Mapt/Mfsd2a/Mir675/Mmp14/Musk/Myo5b/Nedd4l/Ngf/Pim1/Prkn/Rims1/Rims2/Sema4d/Sfn/Sgk1/Shtn1/Slc25a33/Smad7/Sptbn4/Srf/Syt1/Syt17/Syt2/Tbx2/Tfcp2l1/Tgfb2/Tgfbr3/Trip10/Tshr/Wfs1/Zfyve27	66	Increased	Poly I:C. Diff vs NSCs
GO:0051235	maintenance of location	72/2914	261/13775	0.00758364	0.0654797	0.0518917	Abcg1/Acacb/Ank2/Ank3/Apoe/Atp7b/B4galnt1/Bbs4/Bdh2/C3/Camk2d/Capn3/Casq1/Casq2/Cav1/Cds1/Ces1f/Chchd10/Chrd/Cidea/Cideb/Clstn3/Coro1a/Cry2/Cxcl10/Dbi/Dysf/Ednra/Fgf2/Fkbp1b/Flna/Fth1/Gaa/Gja1/Gsn/Hexa/Hk1/Igsf11/Ikbke/Itpr1/Jph3/Lime1/Lpl/Mt3/Nbl1/Nfkbia/Ngf/Nol3/Nr1h3/Nrros/Os9/Pex5l/Pfn4/Pink1/Plcd1/Plce1/Plcg2/Plin2/Pparg/Skp1/Slc8a1/Slc8b1/Soat1/Sorl1/Syne1/Tgfb2/Tmsb15b1/Tmsb15b2/Tmsb15l/Tp…	72	Increased	Poly I:C. Diff vs NSCs
GO:0010951	negative regulation of endopeptidase activity	28/2914	85/13775	0.00758652	0.0654797	0.0518917	A2m/Aqp1/Arrb1/Cast/Crb2/Cryab/Cst3/Gas6/Gpx1/Hgf/Hspa1b/Nol3/Nr4a1/Pcsk1n/Renbp/Rps6ka1/Serpina3n/Serpinb1a/Serpinb6a/Serpinb9/Serping1/Sfn/Sorl1/Thbs1/Timp1/Timp2/Timp3/Wnt9a	28	Increased	Poly I:C. Diff vs NSCs
GO:0033344	cholesterol efflux	15/2914	38/13775	0.00776072	0.0665343	0.0527274	Abca1/Abca3/Abca5/Abca8a/Abca8b/Abcg1/Apoe/Cav1/Ces1f/Lrp1/Nfkbia/Nr1h3/Pltp/Pparg/Soat1	15	Increased	Poly I:C. Diff vs NSCs
GO:0050881	musculoskeletal movement	15/2914	38/13775	0.00776072	0.0665343	0.0527274	Atp8a2/Cacna1a/Casq1/Chrnb1/Dmpk/Gaa/Itpr1/Myh14/Nr4a1/Rcsd1/Stac3/Synm/Tnni3/Tnnt1/Tnnt3	15	Increased	Poly I:C. Diff vs NSCs
GO:0019233	sensory perception of pain	19/2914	52/13775	0.00777088	0.0665343	0.0527274	Adora1/Aqp1/Cacna1e/Chrnb2/Cxcr4/Dlg2/Grin2b/Grin2d/Lxn/Mgll/Mmp24/Ngf/Oprl1/P2rx4/Pawr/Phf24/Ptges/Retreg1/Tlr4	19	Increased	Poly I:C. Diff vs NSCs
GO:0098900	regulation of action potential	19/2914	52/13775	0.00777088	0.0665343	0.0527274	Adra1a/Ank2/Ank3/Camk2d/Cav1/Chrnb2/Cntnap2/Ctnna3/Fgf12/Flna/Gpr35/Hcn4/Kcnb1/Kcnq2/Pawr/Pkp2/Rapgef4/Slc4a3/Tacr1	19	Increased	Poly I:C. Diff vs NSCs
GO:0044282	small molecule catabolic process	70/2914	253/13775	0.00779146	0.0665426	0.052734	Aass/Acacb/Acad11/Acad12/Acadm/Acadsb/Acox1/Acox2/Adhfe1/Aig1/Akr1c14/Aldh6a1/Aldob/Apoe/Arsb/Asrgl1/Atp2b4/Bdh2/Ces1f/Crat/Cubn/Cyp46a1/Cyp4f13/Cyp4f14/Dbi/Ddo/Decr1/Decr2/Dera/Dpyd/Echdc2/Eno2/Eno3/Enpp4/Etfbkmt/Fah/Gad1/Galt/Gda/Gnpda2/Hacl1/Hdc/Hexa/Hibadh/Hk1/Hmgcll1/Hsd3b7/Idua/Ilvbl/Irs2/Ldhd/Lonp2/Lpin3/Mfsd2a/Mthfs/Nagk/Nos3/Nudt7/Oat/Pfkl/Pfkm/Pfkp/Phyh/Prodh/Renbp/Scp2/Sds/Sdsl/Slc16a1…	70	Increased	Poly I:C. Diff vs NSCs
GO:1903555	regulation of tumor necrosis factor superfamily cytokine production	35/2914	112/13775	0.0078344	0.0665426	0.052734	Angpt1/App/Arid5a/Axl/Ccn1/Cd14/Cd274/Cidea/Clu/Gas6/H2-D1/H2-M5/H2-Q4/Hspb1/Ifih1/Ifngr1/Lbp/Lpl/Lrrk2/Myd88/Nfatc4/Nlrc3/Nod1/Plcg2/Sirpa/Thbs1/Tlr2/Tlr3/Tlr4/Tmem106a/Tnfrsf1a/Tspo/Zbtb20/Zc3h12a/Zfp36	35	Increased	Poly I:C. Diff vs NSCs
GO:0001819	positive regulation of cytokine production	76/2914	278/13775	0.00786486	0.0665426	0.052734	Adora2b/Adra2a/Afap1l2/Agpat2/Agt/Ankrd42/App/Arid5a/B2m/C3/Cadm1/Ccn1/Cd14/Cd200/Cd274/Cd46/Cd55/Cd81/Cebpb/Clu/Cyp1b1/Dlk1/F3/Flot1/Garin5a/Gbp5/Gprc5b/H2-D1/H2-M5/H2-Q4/Hc/Heg1/Hgf/Hk1/Hspb1/Icosl/Ifih1/Ifngr1/Ikbke/Il17d/Il17rc/Il1r1/Il6ra/Irf1/Isg15/Lbp/Lpl/Lrp1/Lrrk2/Mbp/Myd88/Nfatc4/Nmb/Nod1/Nr4a3/Optn/Panx2/Plcg2/Prkcz/Rab7b/Rnf135/Rora/S100a13/Sorl1/Sptbn1/Sulf2/Thbs1/Tlr2/Tlr3/Tlr4/Tmem…	76	Increased	Poly I:C. Diff vs NSCs
GO:0007212	dopamine receptor signaling pathway	12/2914	28/13775	0.00787216	0.0665426	0.052734	Alk/Caly/Cav2/Flna/Gnal/Gnao1/Lrrk2/Nsg2/Palm/Rgs4/Rgs8/Rgs9	12	Increased	Poly I:C. Diff vs NSCs
GO:0099558	maintenance of synapse structure	12/2914	28/13775	0.00787216	0.0665426	0.052734	C1ql1/Cadm1/Cbln2/Chchd10/Cntnap2/Dlg2/Erc1/Erc2/Ophn1/Plxna4/Rims2/Syngap1	12	Increased	Poly I:C. Diff vs NSCs
GO:0006820	monoatomic anion transport	29/2914	89/13775	0.00787761	0.0665426	0.052734	Ano4/Clcn2/Gabra3/Gabra4/Gabrb1/Gabrb2/Gabrb3/Gabrg2/Hk1/Lrrc8a/Prkca/Prnp/Rab11b/Slc12a5/Slc12a7/Slc12a8/Slc12a9/Slc1a3/Slc22a18/Slc26a1/Slc26a3/Slc26a6/Slc26a8/Slc4a10/Slc4a11/Slc4a3/Slco1a4/Tspo/Ttyh1	29	Increased	Poly I:C. Diff vs NSCs
GO:0002526	acute inflammatory response	17/2914	45/13775	0.00791174	0.0665426	0.052734	Adora1/C3/Ephb6/F3/Fcgr2b/Fn1/H2-D1/H2-M5/H2-Q4/Icam1/Lbp/Plscr1/Pparg/Ptges/Serpina3n/Serpinb9/Vwf	17	Increased	Poly I:C. Diff vs NSCs
GO:0032371	regulation of sterol transport	17/2914	45/13775	0.00791174	0.0665426	0.052734	Abca1/Abca3/Abca5/Abca8a/Abca8b/Abcg1/Anxa2/Apoe/Cav1/Ces1f/Ldlrap1/Lrp1/Nfkbia/Nr1h3/Pltp/Pparg/Scp2	17	Increased	Poly I:C. Diff vs NSCs
GO:0032374	regulation of cholesterol transport	17/2914	45/13775	0.00791174	0.0665426	0.052734	Abca1/Abca3/Abca5/Abca8a/Abca8b/Abcg1/Anxa2/Apoe/Cav1/Ces1f/Ldlrap1/Lrp1/Nfkbia/Nr1h3/Pltp/Pparg/Scp2	17	Increased	Poly I:C. Diff vs NSCs
GO:0045833	negative regulation of lipid metabolic process	25/2914	74/13775	0.00793231	0.0665848	0.0527675	Acacb/Adora1/Adra2a/Akr1c14/Alk/Apoe/Appl2/Atp1a1/Bmp2/Ccdc3/Cidea/Crtc3/Dbi/Etfbkmt/Fmo1/Mfsd2a/Nfkb1/Ormdl3/Pdgfa/Pdgfb/Pik3ip1/Ppp2r5a/Rubcn/Sorl1/Sox9	25	Increased	Poly I:C. Diff vs NSCs
GO:0034614	cellular response to reactive oxygen species	36/2914	116/13775	0.00796774	0.0667513	0.0528994	Ankzf1/Aqp1/Axl/Bnip3/Capn1/Cat/Ccs/Cyp1b1/Ednra/Fbln5/Fos/Gpr37l1/Hgf/Jun/Lcn2/Lrrk2/Map3k5/Met/Mpv17l/Mt3/Net1/Nfe2l2/Nos3/Pawr/Pcgf2/Pdgfrb/Pdk2/Pink1/Ppargc1b/Prdx5/Psap/Rhob/Sirpa/Slc8a1/Sqstm1/Stat6	36	Increased	Poly I:C. Diff vs NSCs
GO:0019882	antigen processing and presentation	22/2914	63/13775	0.00804523	0.0672688	0.0533096	B2m/Ctsl/Fcgr2b/Fgl2/H2-D1/H2-M5/H2-Q4/Hfe/Icam1/Marchf1/Nod1/Psap/Psmb8/Psme1/Rab32/Rab3c/Rab4a/Relb/Tap2/Tapbp/Tapbpl/Thbs1	22	Increased	Poly I:C. Diff vs NSCs
GO:0010927	cellular component assembly involved in morphogenesis	30/2914	93/13775	0.00814129	0.0679393	0.0538409	Ankrd23/Capn3/Casq1/Casq2/Cd9/Cntnap1/Csrp1/Epb41l3/Flnc/Itgb4/Ldb3/Lmod1/Mag/Myh6/Myl9/Nfasc/Pals1/Pdgfrb/Pfn4/Pgm5/Plec/Pmp22/Rfx2/Srf/Tlr2/Tmod2/Tnnt1/Tnnt3/Tpm1/Wdr1	30	Increased	Poly I:C. Diff vs NSCs
GO:0007286	spermatid development	41/2914	136/13775	0.00839845	0.0699489	0.0554335	Armc2/Axdnd1/Bbs2/Bbs4/Catsperd/Catspere2/Ccdc62/Cfap206/Cfap221/Cfap43/Cfap44/Cfap47/Cfap54/Cfap61/Cfap69/Cfap73/Chd5/Cib1/Dmc1/Dnah1/Drc7/Hspa2/Ica1l/Ift81/Insl6/Iqcg/Meig1/Nme5/Pacrg/Pank2/Pcsk4/Pfn4/Rfx2/Rsph1/Slc26a3/Slc26a6/Spag6l/Spef2/Ttc12/Ttc21a/Ybx2	41	Increased	Poly I:C. Diff vs NSCs
GO:0072001	renal system development	71/2914	258/13775	0.00846074	0.0703309	0.0557362	Actn4/Adamts1/Adamts16/Agt/Ahr/Angpt1/Anxa4/Aph1c/Aqp1/Bcl2/Bmp2/Bmp6/Cat/Col4a1/Col4a4/Cxcr4/Cys1/Ednra/Epha7/Fgf1/Fgf2/Fgfr1/Fgfr2/Fmn1/Frem2/Gcnt1/Gsta3/Hc/Hdac5/Id2/Ift20/Il6ra/Itga3/Kank2/Kif26b/Klhl3/Lamb2/Lgr4/Lrp2/Lrrk2/Mtss1/Myo1e/Nfia/Nid1/Nog/Npnt/Npr2/Ovol1/Pdgfa/Pdgfb/Pdgfd/Pdgfrb/Pgf/Plce1/Plxnd1/Prom1/Psap/Rdh10/Rhpn1/Smad6/Smad7/Smad9/Sox9/Sulf2/Tbc1d32/Tgfb2/Tmem59l/Tmem67/Ttc8/W…	71	Increased	Poly I:C. Diff vs NSCs
GO:0043524	negative regulation of neuron apoptotic process	49/2914	168/13775	0.00847887	0.070345	0.0557474	Agt/Angpt1/Apoe/Arrb1/Axl/Bcl2/Bcl2l1/Cacna1a/Cebpb/Clcf1/Cln3/Clu/Cntf/Coro1a/Dlx1/Faim2/Gbe1/Gclc/Hmox1/Il6st/Itsn1/Jun/Kdr/Lcn2/Lgmn/Lrp1/Mag/Mt1/Mt3/Ndnf/Nefl/Nfatc4/Ngf/Nppc/Nr4a3/Nrbp2/Ntrk2/Optn/Pcp4/Pink1/Plxnd1/Ppt1/Prkcg/Prkn/Retreg1/Sema3e/Sncb/Syngap1/Wfs1	49	Increased	Poly I:C. Diff vs NSCs
GO:0098815	modulation of excitatory postsynaptic potential	20/2914	56/13775	0.00852524	0.0705664	0.0559229	App/Baiap2/Celf4/Dmpk/Grin2b/Grin2d/Grip2/Igsf11/Lrrk2/Prkar1b/Prkcz/Prkn/Reln/Rgs4/Rims1/Rims2/Shank1/Shank3/Tmem108/Tmem25	20	Increased	Poly I:C. Diff vs NSCs
GO:0007423	sensory organ development	115/2914	444/13775	0.00857124	0.0705664	0.0559229	Ahr/Ankrd24/Aqp1/Atp2b2/Atp8a2/B9d1/Bbs4/Bcar3/Bcl11b/Bcl2/Bcr/Birc7/Bmp2/Bmp6/C1qtnf5/C3/Casz1/Cdk20/Cebpd/Celf4/Chrdl1/Cited2/Clcn2/Cntf/Col2a1/Col4a1/Col5a1/Col8a1/Col8a2/Crb2/Cryab/Crybb3/Crygs/Cxcl14/Cyp1b1/Cys1/Dcx/Dlx1/Dzank1/Ednra/Epha2/Fgf2/Fgfr1/Fgfr2/Frem2/Fzd6/Gabrb2/Gabrb3/Gja1/Gjb6/Grin2b/Gsdme/Hipk1/Ift20/Igfbp7/Jag2/Jun/Kdr/Lamb2/Limk2/Lrp10/Mfap5/Mfrp/Mfsd2a/Mterf4/Myo7a/Ndp/Nect…	115	Increased	Poly I:C. Diff vs NSCs
GO:0002026	regulation of the force of heart contraction	11/2914	25/13775	0.00857149	0.0705664	0.0559229	Adra1a/Adrb1/Atp1a1/Atp2b4/Cav1/Gaa/Myh6/Myl4/Nos3/Prkca/Slc8a1	11	Increased	Poly I:C. Diff vs NSCs
GO:0052652	cyclic purine nucleotide metabolic process	11/2914	25/13775	0.00857149	0.0705664	0.0559229	Atp2b2/Cacnb4/Epha2/Gucy1a1/Gucy2f/Hrh3/Nppc/Npr2/Pde1a/Pde4a/Rora	11	Increased	Poly I:C. Diff vs NSCs
GO:0007616	long-term memory	14/2914	35/13775	0.00872034	0.0715168	0.056676	Apoe/Camk2n1/Camk4/Lcn2/Nfatc4/Npas4/Ntrk2/Prkcz/Reln/Sgk1/Shank1/Slc2a4/Srf/Tacr1	14	Increased	Poly I:C. Diff vs NSCs
GO:0014904	myotube cell development	14/2914	35/13775	0.00872034	0.0715168	0.056676	Bcl2/Cav2/Cntnap1/Cntnap2/Gpx1/Hdac5/Lncpint/Nfatc2/Plec/Pmp22/Rcan1/Ski/Stac3/Tmem182	14	Increased	Poly I:C. Diff vs NSCs
GO:0007264	small GTPase mediated signal transduction	98/2914	372/13775	0.00889736	0.0728291	0.057716	Abca1/Adra1a/Adrb1/Apoe/Arfgef3/Arhgap5/Arhgdig/Arrb1/Baiap2/Bcar3/Bcl6/Bcr/Cadm4/Camk2d/Ccdc88c/Cdc42ep3/Csf1/Ctnnal1/Dennd1a/Dennd3/Dlc1/Dock5/Dock9/Dok2/Dok5/Ednra/Flot1/Garnl3/Gpr35/Gpr55/Hacd3/Heg1/Hmox1/Iqsec1/Iqsec2/Iqsec3/Itga3/Itpkb/Itsn1/Kank1/Kank2/Kctd13/Kndc1/Ksr1/Ksr2/Lpar1/Met/Mmd2/Mras/Net1/Ngf/Ophn1/Pdgfrb/Pdpn/Plaat1/Plcd4/Plce1/Plekhg5/Psd2/Rab15/Rab30/Rab33b/Rab4a/Rac3/Rapgef3…	98	Increased	Poly I:C. Diff vs NSCs
GO:0000768	syncytium formation by plasma membrane fusion	16/2914	42/13775	0.00898414	0.0732592	0.0580569	Adamts15/Camk1/Capn2/Cd109/Cd81/Cd9/Cxcl10/Dock5/Ehd2/Flot1/Nfatc2/Rapgef3/Sbno2/Syna/Tcta/Tmem182	16	Increased	Poly I:C. Diff vs NSCs
GO:0140253	cell-cell fusion	16/2914	42/13775	0.00898414	0.0732592	0.0580569	Adamts15/Camk1/Capn2/Cd109/Cd81/Cd9/Cxcl10/Dock5/Ehd2/Flot1/Nfatc2/Rapgef3/Sbno2/Syna/Tcta/Tmem182	16	Increased	Poly I:C. Diff vs NSCs
GO:0034755	iron ion transmembrane transport	10/2914	22/13775	0.00920854	0.0744934	0.059035	Abcc5/Heph/Hfe/Lcn2/Meltf/Scara5/Slc39a14/Slc40a1/Steap3/Steap4	10	Increased	Poly I:C. Diff vs NSCs
GO:0061037	negative regulation of cartilage development	10/2914	22/13775	0.00920854	0.0744934	0.059035	Chadl/Efemp1/Idua/Ltbp3/Nog/Rarg/Rflnb/Sox9/Tgfb2/Wnt9a	10	Increased	Poly I:C. Diff vs NSCs
GO:0071706	tumor necrosis factor superfamily cytokine production	36/2914	117/13775	0.00921774	0.0744934	0.059035	Angpt1/App/Arid5a/Axl/Ccn1/Cd14/Cd274/Cidea/Clu/Gas6/H2-D1/H2-M5/H2-Q4/Hspb1/Ifih1/Ifngr1/Lbp/Lpl/Lrrk2/Myd88/Nfatc4/Nlrc3/Nod1/Plcg2/Psen2/Sirpa/Thbs1/Tlr2/Tlr3/Tlr4/Tmem106a/Tnfrsf1a/Tspo/Zbtb20/Zc3h12a/Zfp36	36	Increased	Poly I:C. Diff vs NSCs
GO:0008543	fibroblast growth factor receptor signaling pathway	21/2914	60/13775	0.0092225	0.0744934	0.059035	Ccn2/Chrd/Churc1/Creb3l1/Fam20c/Fgf1/Fgf17/Fgf18/Fgf2/Fgf7/Fgfr1/Fgfr2/Flrt1/Ndst1/Nog/Pdgfb/Runx2/Sulf2/Tbx2/Tcf7l2/Thbs1	21	Increased	Poly I:C. Diff vs NSCs
GO:0032755	positive regulation of interleukin-6 production	21/2914	60/13775	0.0092225	0.0744934	0.059035	Adora2b/App/Arid5a/Ccn1/Ifih1/Il17d/Il17rc/Il6ra/Lbp/Lpl/Mbp/Myd88/Nod1/Plcg2/Rab7b/Tlr2/Tlr3/Tlr4/Tmem106a/Vegfd/Zbtb20	21	Increased	Poly I:C. Diff vs NSCs
GO:0043010	camera-type eye development	71/2914	259/13775	0.00929847	0.0749656	0.0594092	Ahr/Aqp1/Atp8a2/B9d1/Bbs4/Bcar3/Bcl11b/Birc7/C3/Casz1/Cdk20/Celf4/Cited2/Clcn2/Cntf/Col4a1/Col8a1/Col8a2/Crb2/Cryab/Crybb3/Crygs/Cyp1b1/Dcx/Dlx1/Epha2/Fgf2/Fgfr2/Gja1/Hipk1/Jun/Kdr/Lamb2/Limk2/Mfrp/Mfsd2a/Mterf4/Ndp/Nectin1/Nfia/Nhs/Ntrk2/Pdgfb/Pdgfrb/Plaat3/Prom1/Rarg/Rd3/Rdh10/Rho/Rhoj/Rom1/Rpgr/Scaper/Sdk2/Shroom2/Ski/Sox9/Srf/Tbc1d32/Tbx2/Tgfb2/Tgfbr2/Tgif1/Thrb/Ttc8/Tub/Tulp3/Vim/Vstm4/Wdr19	71	Increased	Poly I:C. Diff vs NSCs
GO:0016054	organic acid catabolic process	52/2914	181/13775	0.00939226	0.0754377	0.0597833	Aass/Acacb/Acad11/Acad12/Acadm/Acadsb/Acox1/Acox2/Adhfe1/Aig1/Aldh6a1/Arsb/Asrgl1/Atp2b4/Bdh2/Ces1f/Crat/Cyp4f13/Cyp4f14/Dbi/Ddo/Decr1/Decr2/Echdc2/Etfbkmt/Fah/Gad1/Gnpda2/Hacl1/Hdc/Hexa/Hibadh/Hmgcll1/Idua/Ilvbl/Irs2/Ldhd/Lonp2/Lpin3/Mfsd2a/Mthfs/Nagk/Nos3/Nudt7/Oat/Phyh/Prodh/Renbp/Scp2/Sds/Sdsl/Slc16a1	52	Increased	Poly I:C. Diff vs NSCs
GO:0046395	carboxylic acid catabolic process	52/2914	181/13775	0.00939226	0.0754377	0.0597833	Aass/Acacb/Acad11/Acad12/Acadm/Acadsb/Acox1/Acox2/Adhfe1/Aig1/Aldh6a1/Arsb/Asrgl1/Atp2b4/Bdh2/Ces1f/Crat/Cyp4f13/Cyp4f14/Dbi/Ddo/Decr1/Decr2/Echdc2/Etfbkmt/Fah/Gad1/Gnpda2/Hacl1/Hdc/Hexa/Hibadh/Hmgcll1/Idua/Ilvbl/Irs2/Ldhd/Lonp2/Lpin3/Mfsd2a/Mthfs/Nagk/Nos3/Nudt7/Oat/Phyh/Prodh/Renbp/Scp2/Sds/Sdsl/Slc16a1	52	Increased	Poly I:C. Diff vs NSCs
GO:0007204	positive regulation of cytosolic calcium ion concentration	30/2914	94/13775	0.00959118	0.0766126	0.0607144	Ackr4/Adra1a/Adra1d/Agt/Bcl2/Cacna1a/Cacna1i/Cav1/Cckbr/Cd38/Cd55/Cxcr4/Ednra/Fkbp1b/Gja1/Gpr35/Hrh3/Itpr1/Jak3/Kdr/Lrp1/Nmb/Npff/P2rx4/P2ry1/Plcg2/Pth1r/Slc8a1/Tacr1/Tmbim6	30	Increased	Poly I:C. Diff vs NSCs
GO:0032944	regulation of mononuclear cell proliferation	42/2914	141/13775	0.00962197	0.0766126	0.0607144	Adk/Ahr/Bcl2/Bcl2l1/Bcl6/Bid/Cd274/Cd38/Cd46/Cd55/Cd59a/Cd59b/Cd81/Cebpb/Chrnb2/Clcf1/Coro1a/Csf1/Fcgr2b/Foxj1/Gpam/H2-D1/H2-M5/H2-Q4/Icosl/Il6st/Irf1/Irgm1/Irs2/Jak3/Lgals3/Myd88/Nfatc2/Pawr/Pla2g5/Prnp/Sdc4/Spta1/Tacr1/Tgfbr2/Tlr4/Vcam1	42	Increased	Poly I:C. Diff vs NSCs
GO:0009991	response to extracellular stimulus	85/2914	318/13775	0.00963019	0.0766126	0.0607144	Acacb/Acadm/Adora2b/Adrb1/Apoe/Appl2/Arsa/Arsb/Atf3/Atn1/Axl/Bbs2/Bbs4/Bcas3/Bcl2/Bmp6/Cdkn2b/Cntn2/Cntnap2/Comt/Cubn/Dnajc15/Dpyd/Fam107a/Fas/Folr1/Fos/Foxo1/Gabarapl1/Gas2l1/Gas6/Ghr/Hfe/Hrk/Impact/Jun/Kank2/Kcnb1/Lamp2/Lpl/Lrrk2/Map1lc3a/Map1lc3b/Map3k5/Mapt/Mfsd2a/Mt3/Nenf/Nfe2l2/Noct/Npff/Nppc/Nuak1/Nuak2/Nupr1l/Oma1/Pcsk1n/Pdk2/Pdk4/Pim1/Plec/Plin2/Pparg/Prkcg/Rasgrp4/Rnase4/Rragd/Sctr/Serp…	85	Increased	Poly I:C. Diff vs NSCs
GO:0030195	negative regulation of blood coagulation	9/2914	19/13775	0.00969961	0.0766126	0.0607144	Anxa2/Anxa5/Apoe/Apoh/Cd9/Pdgfa/Pdgfb/Serping1/Thbs1	9	Increased	Poly I:C. Diff vs NSCs
GO:0050819	negative regulation of coagulation	9/2914	19/13775	0.00969961	0.0766126	0.0607144	Anxa2/Anxa5/Apoe/Apoh/Cd9/Pdgfa/Pdgfb/Serping1/Thbs1	9	Increased	Poly I:C. Diff vs NSCs
GO:0070233	negative regulation of T cell apoptotic process	9/2914	19/13775	0.00969961	0.0766126	0.0607144	Bcl11b/Bcl2/Efna1/Gpam/Jak3/Rorc/Serpinb9/St3gal1/Tsc22d3	9	Increased	Poly I:C. Diff vs NSCs
GO:0070423	nucleotide-binding oligomerization domain containing signaling pathway	9/2914	19/13775	0.00969961	0.0766126	0.0607144	Erbin/Igtp/Irgm1/Irgm2/Nagk/Nfkbia/Nod1/Peli3/Tlr4	9	Increased	Poly I:C. Diff vs NSCs
GO:1900047	negative regulation of hemostasis	9/2914	19/13775	0.00969961	0.0766126	0.0607144	Anxa2/Anxa5/Apoe/Apoh/Cd9/Pdgfa/Pdgfb/Serping1/Thbs1	9	Increased	Poly I:C. Diff vs NSCs
GO:1903523	negative regulation of blood circulation	9/2914	19/13775	0.00969961	0.0766126	0.0607144	Adra1a/Adra1d/App/Atp1a1/Fkbp1b/Npff/Rnls/Sptbn4/Zc3h12a	9	Increased	Poly I:C. Diff vs NSCs
GO:0002707	negative regulation of lymphocyte mediated immunity	13/2914	32/13775	0.00976599	0.0769949	0.0610174	Ahr/Bcl6/Cd46/Fcgr2b/Foxj1/H2-D1/H2-M5/H2-Q4/Hfe/Parp3/Serpinb9/Smad7/Tap2	13	Increased	Poly I:C. Diff vs NSCs
GO:0032368	regulation of lipid transport	31/2914	98/13775	0.00982779	0.0772667	0.0612328	Abca1/Abca3/Abca5/Abca8a/Abca8b/Abcg1/Acsl1/Acsl6/Agt/Anxa2/Apoe/Atp8a2/Bmp6/Cav1/Ces1f/Cry2/Dbi/Ecrg4/Fabp3/Hrh3/Irs2/Ldlrap1/Lrp1/Nfkbia/Nr1h3/Pltp/Pparg/Ptges/Scp2/Thbs1/Tspo	31	Increased	Poly I:C. Diff vs NSCs
GO:0002688	regulation of leukocyte chemotaxis	22/2914	64/13775	0.00986211	0.0772667	0.0612328	App/Camk1d/Csf1/Cxcl10/Cxcl14/Dysf/Ednra/Gas6/Hc/Lbp/Lgmn/Mmp28/Mtus1/Nbl1/Nedd9/Padi2/Pgf/Pla2g7/Rarres2/Slc8b1/Thbs1/Vegfd	22	Increased	Poly I:C. Diff vs NSCs
GO:0015844	monoamine transport	22/2914	64/13775	0.00986211	0.0772667	0.0612328	Adora2b/Agt/Cadps/Chrnb2/Gpm6b/Hrh3/Kcnb1/Lgals3/Maob/Mapk15/Nat8l/P2ry1/Pcp4/Pink1/Plcd1/Prkn/Syt1/Syt13/Syt17/Syt2/Syt6/Tgm2	22	Increased	Poly I:C. Diff vs NSCs
GO:0002438	acute inflammatory response to antigenic stimulus	8/2914	16/13775	0.00990876	0.0772667	0.0612328	C3/Ephb6/Fcgr2b/H2-D1/H2-M5/H2-Q4/Icam1/Serpinb9	8	Increased	Poly I:C. Diff vs NSCs
GO:0009065	glutamine family amino acid catabolic process	8/2914	16/13775	0.00990876	0.0772667	0.0612328	Adhfe1/Asrgl1/Atp2b4/Fah/Gad1/Nos3/Oat/Prodh	8	Increased	Poly I:C. Diff vs NSCs
GO:0010743	regulation of macrophage derived foam cell differentiation	8/2914	16/13775	0.00990876	0.0772667	0.0612328	Abca5/Abcg1/Agt/Csf1/Lpl/Nfkbia/Pla2g5/Pparg	8	Increased	Poly I:C. Diff vs NSCs
GO:0033002	muscle cell proliferation	58/2914	206/13775	0.00995042	0.0773252	0.0612791	Abcc4/Adamts1/Agt/Angpt1/Apoe/Bmp2/Camk2d/Cav1/Cav2/Cited2/Cnn1/Comt/Ednra/Efemp2/Fgf1/Fgf2/Fgfr1/Fgfr2/Gja1/Hbegf/Hgf/Hmox1/Id2/Igfbp5/Il6ra/Jun/Kcnk2/Ldlrap1/Map3k5/Myd88/Ndrg2/Nog/Nol3/Nos3/Npr3/Nr4a3/Ogn/Pde1a/Pdgfb/Pdgfd/Pdgfrb/Pim1/Pparg/Prkca/Rgs5/S1pr1/Tacr1/Tbx2/Tcf7l2/Tgfb2/Tgfbr2/Tgfbr3/Tgm2/Thbs1/Timp3/Tlr4/Tpm1/Vipr2	58	Increased	Poly I:C. Diff vs NSCs
GO:0010563	negative regulation of phosphorus metabolic process	92/2914	348/13775	0.00997046	0.0773252	0.0612791	Agt/Ahr/Ajuba/Aldob/Angpt1/Apoe/Arrb1/Atxn1/Bmp2/Cadm1/Cadm4/Camk2n1/Cav1/Cd109/Cdk5rap3/Cdkn2b/Cib1/Cmya5/Cry2/Ctdspl/Dbndd1/Dbndd2/Dmtn/Dnajc3/Dusp3/Epm2a/Fkbp1b/Gadd45a/Gadd45b/Gadd45g/Heg1/Hgf/Hipk3/Hspb1/Impact/Inca1/Inpp5j/Inpp5k/Irf1/Irs2/Jun/Lats2/Lax1/Lrrk1/Lrrk2/Mapt/Met/Mgat5/Mvp/Myadm/Niban1/Nnt/Parp14/Pcp4/Pdgfa/Pdgfb/Pik3ip1/Plec/Plek/Pparg/Ppef2/Ppp1r15a/Ppp1r1b/Ppp1r36/Ppp2r5a/Prk…	92	Increased	Poly I:C. Diff vs NSCs
GO:0045936	negative regulation of phosphate metabolic process	92/2914	348/13775	0.00997046	0.0773252	0.0612791	Agt/Ahr/Ajuba/Aldob/Angpt1/Apoe/Arrb1/Atxn1/Bmp2/Cadm1/Cadm4/Camk2n1/Cav1/Cd109/Cdk5rap3/Cdkn2b/Cib1/Cmya5/Cry2/Ctdspl/Dbndd1/Dbndd2/Dmtn/Dnajc3/Dusp3/Epm2a/Fkbp1b/Gadd45a/Gadd45b/Gadd45g/Heg1/Hgf/Hipk3/Hspb1/Impact/Inca1/Inpp5j/Inpp5k/Irf1/Irs2/Jun/Lats2/Lax1/Lrrk1/Lrrk2/Mapt/Met/Mgat5/Mvp/Myadm/Niban1/Nnt/Parp14/Pcp4/Pdgfa/Pdgfb/Pik3ip1/Plec/Plek/Pparg/Ppef2/Ppp1r15a/Ppp1r1b/Ppp1r36/Ppp2r5a/Prk…	92	Increased	Poly I:C. Diff vs NSCs
GO:0140962	multicellular organismal-level chemical homeostasis	17/2914	46/13775	0.0101253	0.0782429	0.0620064	Abca3/Ank1/Aqp1/Aqp4/B2m/Bmp6/Ctsh/Epas1/Fgf7/Hfe/Hmox1/Inpp5k/Kdr/Scnn1a/Sctr/Slc40a1/Wfs1	17	Increased	Poly I:C. Diff vs NSCs
GO:1905330	regulation of morphogenesis of an epithelium	17/2914	46/13775	0.0101253	0.0782429	0.0620064	Agt/Btbd7/Cxcl10/Fgf1/Fgf2/Fgf7/Fgfr1/Hgf/Lcn2/Lgr4/Met/Nog/Pdgfa/Pik3cd/Sox9/Stox1/Tbx2	17	Increased	Poly I:C. Diff vs NSCs
GO:0006940	regulation of smooth muscle contraction	15/2914	39/13775	0.0101913	0.0784697	0.0621861	Adora2b/Adra1a/Adra2a/Adrb1/Cav1/Cttn/Dock5/Gucy1a1/Npnt/Ormdl3/Pawr/Rgs2/Srf/Tacr1/Tnni3	15	Increased	Poly I:C. Diff vs NSCs
GO:1905517	macrophage migration	15/2914	39/13775	0.0101913	0.0784697	0.0621861	Bcr/Cd200/Cd81/Cd9/Cnn2/Csf1/Gpr35/Hc/Lgals3/Mmp14/Mmp28/Mtus1/P2rx4/Rarres2/Thbs1	15	Increased	Poly I:C. Diff vs NSCs
GO:0032680	regulation of tumor necrosis factor production	34/2914	110/13775	0.010377	0.0796126	0.0630918	Angpt1/App/Arid5a/Axl/Ccn1/Cd14/Cidea/Clu/Gas6/H2-D1/H2-M5/H2-Q4/Hspb1/Ifih1/Ifngr1/Lbp/Lpl/Lrrk2/Myd88/Nfatc4/Nlrc3/Nod1/Plcg2/Sirpa/Thbs1/Tlr2/Tlr3/Tlr4/Tmem106a/Tnfrsf1a/Tspo/Zbtb20/Zc3h12a/Zfp36	34	Increased	Poly I:C. Diff vs NSCs
GO:0046631	alpha-beta T cell activation	34/2914	110/13775	0.010377	0.0796126	0.0630918	Bcl11b/Bcl2/Bcl6/Cd274/Cd55/Cd81/Cebpb/Ctsl/Fosl2/Gadd45g/H2-D1/H2-M5/H2-Q4/Hfe/Igtp/Il6ra/Irf1/Irgm1/Itpkb/Jak3/Loxl3/Prkcz/Prr7/Psap/Relb/Rora/Rorc/Sema4a/Smad7/Socs1/Stat6/Tgfbr2/Zbtb16/Zc3h12a	34	Increased	Poly I:C. Diff vs NSCs
GO:1903531	negative regulation of secretion by cell	35/2914	114/13775	0.0105119	0.0804066	0.0637211	Adora1/Adra2a/Anxa5/Apoe/Atp9a/Bcr/Cd200/Cry2/Fkbp1b/Foxo1/Gnao1/Gnaz/Hmox1/Hrh3/Idh2/Idua/Il1rapl1/Inha/Kcnb1/Maob/Nmb/Npff/Npvf/Nr1h3/P2ry1/Pfkl/Pparg/Prkn/Rab11fip5/Rab33b/Srcin1/Stxbp3/Tnfrsf1a/Tspo/Vamp8	35	Increased	Poly I:C. Diff vs NSCs
GO:1903532	positive regulation of secretion by cell	69/2914	252/13775	0.010518	0.0804066	0.0637211	Abcg1/Adora2b/Agt/Anxa2/Anxa7/Apbb1/Apbb3/Arrb1/Bcl2l1/Bmp2/Bmp6/C1qtnf12/Cacna1d/Cacna1i/Cadps/Camk2n1/Cckbr/Cd38/Chrnb2/Clcf1/Cntf/Ecrg4/Fgfr1/Gja1/Gpr158/Gpr27/Grin2b/Hfe/Irs2/Itpr1/Itsn1/Kcnb1/Lamp1/Lgals3/Lrp1/Myo5b/Myrip/Ncs1/Nmb/Nppc/P2ry1/Pcp4/Pex5l/Pfkm/Pink1/Plcd1/Pld2/Pparg/Prkca/Prkn/Ptges/Rab15/Rab27b/Rab3d/Rapgef4/Rph3al/S100a10/Sdc4/Sirt3/Stim1/Stxbp2/Sybu/Syt1/Tacr1/Tcf7l2/Tgfb2/T…	69	Increased	Poly I:C. Diff vs NSCs
GO:0055117	regulation of cardiac muscle contraction	20/2914	57/13775	0.010577	0.0807136	0.0639643	Adora1/Adra1a/Adrb1/Ank2/Atp1a1/Atp1b1/Casq2/Cav1/Ccn2/Ctnna3/Fkbp1b/Fxyd1/Hcn4/P2rx4/Pkp2/Rgs2/Slc8a1/Smad7/Tnni3/Zc3h12a	20	Increased	Poly I:C. Diff vs NSCs
GO:0021782	glial cell development	37/2914	122/13775	0.010719	0.0814363	0.0645371	9630013A20Rik/Adam22/Agt/App/Arhgef10/Clu/Cntf/Cntnap1/Cntnap2/Fa2h/Gfap/Gpm6b/Id2/Id4/Ifngr1/Itgb4/Lamb2/Lgi4/Lrp1/Mag/Mal/Mxra8/Ndrg1/Nr1d1/Nrros/Ntrk2/Pals1/Pdgfb/Plec/Pmp22/Sirt2/Ski/Tcf7l2/Tlr2/Tlr4/Ulk4/Vim	37	Increased	Poly I:C. Diff vs NSCs
GO:0072593	reactive oxygen species metabolic process	49/2914	170/13775	0.0107196	0.0814363	0.0645371	Acox1/Agt/Akr1c14/App/Bcl2/Bcr/Bnip3/Cat/Ccn1/Ccn2/Ccs/Cryab/Cyp1b1/Fbln5/Foxo1/Gadd45a/Gpx1/Hvcn1/Ier3/Lcn2/Lrrk2/Mapt/Met/Mpv17l/Mt3/Nfe2l2/Nnt/Nos3/Nox4/Nrros/Pdgfb/Pdgfrb/Pdk4/Pink1/Plcg2/Prdx5/Prdx6/Prkn/Pxdn/Sesn1/Sirt2/Sirt3/Slc25a33/Slc5a3/Tgfbr2/Thbs1/Tlr4/Tspo/Zc3h12a	49	Increased	Poly I:C. Diff vs NSCs
GO:0060348	bone development	48/2914	166/13775	0.0107769	0.0814363	0.0645371	Bgn/Bmp2/Bmp6/Cadm1/Cited2/Col27a1/Col2a1/Col9a1/Csgalnact1/Ecm1/Fam20c/Fbln5/Fgf18/Fgfr2/Fosl2/Gja1/Idua/Ift80/Kdr/Lrrk1/Ltbp3/Mir2861/Mmp14/Nppc/Npr2/Ogn/Optc/Papss2/Pdgfa/Plxnb1/Rarg/Rflnb/Ripply1/Runx2/Sbds/Sema4d/Sik3/Ski/Smad9/Sox9/Sparc/Sulf2/Tgfbr2/Thbs1/Timp3/Tmem107/Tulp3/Zbtb16	48	Increased	Poly I:C. Diff vs NSCs
GO:0048675	axon extension	38/2914	126/13775	0.0107939	0.0814363	0.0645371	Apoe/Arhgap4/Cttn/D130043K22Rik/Dcx/Ednra/Fn1/Islr2/L1cam/Lamb2/Lrp1/Macf1/Mag/Map1b/Mapt/Mgll/Mt3/Myo5b/Ngf/Olfm1/Plxna3/Plxna4/Rnf6/Rtn4r/Sema3b/Sema3c/Sema3e/Sema3f/Sema4a/Sema4d/Sema4f/Sema4g/Sema6d/Shtn1/Srf/Ttl/Vcl/Zfyve27	38	Increased	Poly I:C. Diff vs NSCs
GO:0007435	salivary gland morphogenesis	12/2914	29/13775	0.0108882	0.0814363	0.0645371	Btbd7/Edar/Fgf7/Fgfr1/Fgfr2/Hgf/Met/Pdgfa/Pdgfb/Plxnd1/Sema3c/Tgm2	12	Increased	Poly I:C. Diff vs NSCs
GO:0010923	negative regulation of phosphatase activity	12/2914	29/13775	0.0108882	0.0814363	0.0645371	Ahr/Cmya5/Cry2/Epm2a/Fkbp1b/Mgat5/Ppp1r15a/Ppp1r1b/Ppp1r36/Sema4d/Styxl1/Tgfb2	12	Increased	Poly I:C. Diff vs NSCs
GO:0031640	killing of cells of another organism	12/2914	29/13775	0.0108882	0.0814363	0.0645371	Bcl2l1/Ccl27a/Cxcl10/Cxcl14/Fgl2/Gbp2/Gbp5/Hc/Igtp/Irgm2/Lgals3/Myd88	12	Increased	Poly I:C. Diff vs NSCs
GO:0071260	cellular response to mechanical stimulus	12/2914	29/13775	0.0108882	0.0814363	0.0645371	Aqp1/Atp1a1/Bag3/Cav1/Cnn2/Ednra/Habp4/Mir208a/Nos3/Plec/Sox9/Tmem150c	12	Increased	Poly I:C. Diff vs NSCs
GO:0071825	protein-lipid complex organization	12/2914	29/13775	0.0108882	0.0814363	0.0645371	Abca1/Abca5/Abcg1/Apoe/Cideb/Lpl/Mfsd2a/Mttp/Pla2g5/Pla2g7/Pltp/Soat1	12	Increased	Poly I:C. Diff vs NSCs
GO:0141061	disruption of cell in another organism	12/2914	29/13775	0.0108882	0.0814363	0.0645371	Bcl2l1/Ccl27a/Cxcl10/Cxcl14/Fgl2/Gbp2/Gbp5/Hc/Igtp/Irgm2/Lgals3/Myd88	12	Increased	Poly I:C. Diff vs NSCs
GO:1904646	cellular response to amyloid-beta	12/2914	29/13775	0.0108882	0.0814363	0.0645371	Abcc1/App/Cacna1a/Cacnb1/Fcgr2b/Gja1/Icam1/Lgmn/Lrp1/Prnp/Tlr4/Vcam1	12	Increased	Poly I:C. Diff vs NSCs
GO:0070663	regulation of leukocyte proliferation	45/2914	154/13775	0.0109	0.0814363	0.0645371	Adk/Ahr/Bcl2/Bcl2l1/Bcl6/Bid/Cd274/Cd38/Cd46/Cd55/Cd59a/Cd59b/Cd81/Cebpb/Chrnb2/Clcf1/Cnn2/Coro1a/Csf1/Fcgr2b/Foxj1/Gpam/H2-D1/H2-M5/H2-Q4/Icosl/Il6st/Irf1/Irgm1/Irs2/Jak3/Lgals3/Myd88/Nfatc2/Nmb/Pawr/Pla2g5/Prnp/Sdc4/Spta1/Stat6/Tacr1/Tgfbr2/Tlr4/Vcam1	45	Increased	Poly I:C. Diff vs NSCs
GO:0043087	regulation of GTPase activity	77/2914	286/13775	0.011073	0.0825848	0.0654473	Adap1/Adrb1/Ajuba/Als2cl/Arhgap29/Arhgap6/Arhgef10/Arhgef16/Arhgef19/Arrb1/Bbs4/Bcar3/Bcl6/Bcr/Cav2/Ccpg1/Cpeb2/Dennd1a/Dock9/Epha2/Epha3/Foxj1/Garnl3/Gnao1/Gpr137b/Grtp1/Icam1/Iqsec3/Lrch1/Lrrk2/Met/Nedd9/Net1/Ngef/Ntrk2/Pbxip1/Pkp4/Plxna3/Plxna4/Plxnb1/Plxnb2/Plxnd1/Ptprn2/Rapgef3/Rapgef4/Rapgef5/Rapgefl1/Rasa4/Rasgef1a/Rasgef1b/Rasgef1c/Rasgrf1/Rasgrf2/Rasgrp2/Rasgrp4/Rgl1/Rgs11/Rgs4/Rgs6/Rgs8…	77	Increased	Poly I:C. Diff vs NSCs
GO:0045453	bone resorption	18/2914	50/13775	0.011177	0.0830704	0.0658321	Cd38/Dlk1/Gpr137/Gpr137b/Gpr55/Idua/Lrrk1/Ltbp3/Nox4/Oscar/Pdk4/Ppargc1b/Prkca/Pth1r/Rab3d/S1pr1/Tns3/Tpp1	18	Increased	Poly I:C. Diff vs NSCs
GO:0072676	lymphocyte migration	18/2914	50/13775	0.011177	0.0830704	0.0658321	App/Cadm1/Cd200/Cd99l2/Coro1a/Cxcl10/Cxcl14/Cyp7b1/Ecm1/Gas6/Hsd3b7/Icam1/Lrch1/Nedd9/Padi2/Plec/S1pr1/Slc8b1	18	Increased	Poly I:C. Diff vs NSCs
GO:0032652	regulation of interleukin-1 production	21/2914	61/13775	0.0113218	0.0838556	0.0664544	App/Aqp4/Ccn1/Gas6/Gbp5/Hk1/Hspb1/Il1r2/Lpl/Myd88/Nlrc3/Nod1/Panx2/S100a13/S1pr3/Serpinb1a/Sirpa/Tlr2/Tlr4/Tmem106a/Zc3h12a	21	Increased	Poly I:C. Diff vs NSCs
GO:0044409	entry into host	21/2914	61/13775	0.0113218	0.0838556	0.0664544	Axl/Cav1/Cav2/Ctsb/Fuca2/Gas6/Gsn/Ifitm1/Ifitm2/Ifitm3/Ifitm7/Nectin1/Slc3a2/Smpd1/Tpcn2/Trim12a/Trim12c/Trim34a/Trim56/Trim68/Vamp8	21	Increased	Poly I:C. Diff vs NSCs
GO:0008202	steroid metabolic process	54/2914	191/13775	0.011516	0.0849961	0.0673582	Abca1/Abca5/Abcg1/Acox2/Adora2b/Akr1c13/Akr1c14/Apoe/App/Atp1a1/Bdh1/Bmp2/Bmp6/Cat/Ces1f/Clcn2/Comt/Cubn/Cyb5r3/Cyp1b1/Cyp2d22/Cyp46a1/Cyp7b1/Ephx2/Fgf1/Fgfr1/Fmo5/Hmgcs2/Hsd17b11/Hsd3b7/Igfbp7/Ldlrap1/Lrp1/Lrp2/Mttp/Nfe2l1/Nfkb1/Nr1d1/Pank2/Pmp22/Rdh5/Rora/Rorc/Scap/Scp2/Sdr42e1/Smpd1/Soat1/Sult1a1/Sult4a1/Thrb/Tspo/Ugt1a1/Ugt1a7c	54	Increased	Poly I:C. Diff vs NSCs
GO:0015909	long-chain fatty acid transport	14/2914	36/13775	0.0115448	0.0849961	0.0673582	Abcc1/Acsl1/Acsl6/Apoe/Fabp3/Hrh3/Irs2/Mfsd2a/Nmb/Pla2g5/Plin2/Pparg/Slc2a1/Thbs1	14	Increased	Poly I:C. Diff vs NSCs
GO:1902930	regulation of alcohol biosynthetic process	14/2914	36/13775	0.0115448	0.0849961	0.0673582	Abcg1/Apoe/Bmp2/Bmp6/Clcn2/Fgf1/Isyna1/Nfkb1/P2ry1/Plcd1/Plek/Pth1r/Scap/Scp2	14	Increased	Poly I:C. Diff vs NSCs
GO:0045744	negative regulation of G protein-coupled receptor signaling pathway	16/2914	43/13775	0.0115552	0.0849961	0.0673582	Aplp1/App/Arrb1/Atp2b4/Crtc3/Dnm1/Gprasp1/Grk4/Inpp5a/Met/Oprl1/Pld2/Plek/Rgs2/Rgs4/Rph3al	16	Increased	Poly I:C. Diff vs NSCs
GO:0043254	regulation of protein-containing complex assembly	91/2914	346/13775	0.0118947	0.0873437	0.0692187	Abca1/Abca3/Add3/Ahr/Ajuba/Apoe/Atat1/Avil/Baiap2/Bbs4/Bid/Caly/Camsap3/Capg/Capn1/Cav1/Cdc42ep3/Clu/Coro1a/Cotl1/Cryab/Cttn/Daam2/Dmtn/Dnajc15/Eml2/Fas/Fchsd1/Fmn1/Gbp2/Gbp5/Gda/Gsn/Hrk/Icam1/Igtp/Ikbke/Inpp5j/Irgm1/Irgm2/Isg15/Kank1/Kank2/Kank4/Kif9/Lamp2/Lgals3/Lmod1/Map1b/Mapk15/Mapre3/Mapt/Med25/Met/Myadm/Myd88/Myo1c/Nlrc3/Nol3/Pfn4/Pink1/Plcg2/Plek/Plekhg2/Prkcz/Prrt2/Rims1/Sgk1/Sirt2/Slc39…	91	Increased	Poly I:C. Diff vs NSCs
GO:0009187	cyclic nucleotide metabolic process	11/2914	26/13775	0.0120651	0.088292	0.0699702	Atp2b2/Cacnb4/Epha2/Gucy1a1/Gucy2f/Hrh3/Nppc/Npr2/Pde1a/Pde4a/Rora	11	Increased	Poly I:C. Diff vs NSCs
GO:0032469	endoplasmic reticulum calcium ion homeostasis	11/2914	26/13775	0.0120651	0.088292	0.0699702	App/Bcl2/Camk2d/Grina/Itpr1/Pacs2/Psen2/Tgm2/Tmbim6/Tmtc4/Wfs1	11	Increased	Poly I:C. Diff vs NSCs
GO:0001935	endothelial cell proliferation	35/2914	115/13775	0.0121088	0.0883099	0.0699843	Adora2b/Apoe/Apoh/Bmp6/Cav1/Cav2/Cnmd/Col8a1/Col8a2/Dlk1/Dysf/Ecm1/Epha2/F3/Fgf2/Fgf7/Fgfr1/Gja1/Hmox1/Jcad/Jun/Kdr/Loxl2/Nr4a1/Pdcd6/Pdgfb/Pgf/Pik3cd/Pparg/Prkca/Scg2/Sparc/Thbs1/Vegfd/Vstm4	35	Increased	Poly I:C. Diff vs NSCs
GO:0032640	tumor necrosis factor production	35/2914	115/13775	0.0121088	0.0883099	0.0699843	Angpt1/App/Arid5a/Axl/Ccn1/Cd14/Cidea/Clu/Gas6/H2-D1/H2-M5/H2-Q4/Hspb1/Ifih1/Ifngr1/Lbp/Lpl/Lrrk2/Myd88/Nfatc4/Nlrc3/Nod1/Plcg2/Psen2/Sirpa/Thbs1/Tlr2/Tlr3/Tlr4/Tmem106a/Tnfrsf1a/Tspo/Zbtb20/Zc3h12a/Zfp36	35	Increased	Poly I:C. Diff vs NSCs
GO:0050731	positive regulation of peptidyl-tyrosine phosphorylation	36/2914	119/13775	0.012205	0.0888601	0.0704204	Adora1/Adra1a/Adra2a/Agt/Angpt1/App/Bmp6/Cass4/Cav2/Clcf1/Cntf/Efna1/Fgf7/Ghr/Gprc5b/Hbegf/Hgf/Icam1/Il6ra/Il6st/Lrrk1/Musk/Nedd9/Nox4/Parp14/Parp9/Pdgfb/Plcg2/Prnp/Reln/Sema4d/Srcin1/Tlr4/Tnfrsf18/Tnfrsf1a/Tspan9	36	Increased	Poly I:C. Diff vs NSCs
GO:0046883	regulation of hormone secretion	58/2914	208/13775	0.0122276	0.0888731	0.0704307	Abcg1/Adora1/Adra2a/Agt/Anxa5/Anxa7/Arrb1/Bmp6/C1qtnf12/Cacna1d/Cacna1e/Camk2n1/Cckbr/Cd38/Clcf1/Cntf/Cry2/Ecrg4/Fgfr1/Fkbp1b/Foxo1/Gja1/Gnao1/Gnaz/Gpr27/Hfe/Inha/Irs2/Itpr1/Itsn1/Kcnb1/Lrp1/Myrip/Nmb/Npff/Npvf/Nr1d1/P2ry1/Pex5l/Pfkl/Pfkm/Pparg/Prkn/Rab11fip5/Rapgef4/Rfx3/Rph3al/Scg5/Sidt2/Sirt3/Slc16a1/Slc8b1/Stim1/Sybu/Tacr1/Tcf7l2/Tspo/Vamp8	58	Increased	Poly I:C. Diff vs NSCs
GO:0014910	regulation of smooth muscle cell migration	28/2914	88/13775	0.012582	0.0911318	0.0722206	Adamts1/Agt/Bcl2/Camk2d/Cav1/Cyp1b1/Dock5/F3/Igfbp5/Il6st/Lpar1/Lrp1/Nfe2l2/Nox4/Nr4a3/Pdgfa/Pdgfb/Pdgfd/Pdgfrb/Pparg/Rapgef3/Rapgef4/S100a11/Sema6d/Sorl1/Tacr1/Tlr4/Tpm1	28	Increased	Poly I:C. Diff vs NSCs
GO:0061041	regulation of wound healing	23/2914	69/13775	0.0126022	0.0911318	0.0722206	Adra2a/Anxa2/Anxa5/Apoe/Apoh/Cadm4/Cav1/Cd109/Cd9/Cldn19/Cxcr4/Dmtn/Enpp4/Fgf2/Hbegf/Kank1/Nfe2l2/Pdgfa/Pdgfb/Serpinc1/Serping1/Thbs1/Vwf	23	Increased	Poly I:C. Diff vs NSCs
GO:0097530	granulocyte migration	23/2914	69/13775	0.0126022	0.0911318	0.0722206	Camk1d/Cd99l2/Csf1/Cxcl10/Dysf/Ednra/Emp2/Il17rc/Il1r1/Itga1/Itga9/Lbp/Lgals3/Myd88/Pawr/Prkca/Rac3/Rarres2/Scg2/Sirpa/Thbs1/Tlr2/Wdr1	23	Increased	Poly I:C. Diff vs NSCs
GO:0045861	negative regulation of proteolysis	55/2914	196/13775	0.0126636	0.0912719	0.0723317	A2m/App/Aqp1/Arrb1/Birc7/Cast/Cd109/Cln3/Crb2/Cryab/Cst3/Cstb/Ctsz/Dnajb2/Ecm1/Efna1/Fhit/Gas6/Gpx1/Hfe/Hgf/Hspa1b/Il1r2/Itih3/Itih5/Lrrk2/Lxn/Ngf/Nol3/Nr1h3/Nr4a1/Ophn1/Pcsk1n/Pi15/Ppp1r15a/Prkcg/Psen2/Renbp/Rps6ka1/Serpina3n/Serpinb1a/Serpinb6a/Serpinb9/Serpinc1/Serping1/Sfn/Sorl1/Spint2/Svip/Thbs1/Timp1/Timp2/Timp3/Trim39/Wnt9a	55	Increased	Poly I:C. Diff vs NSCs
GO:0016049	cell growth	113/2914	441/13775	0.0126642	0.0912719	0.0723317	Acvr1b/Adra1a/Adrb1/Agt/Apoe/App/Arhgap4/Bcl2/Bcl6/Bst2/Cadm1/Camk2d/Ccn5/Cd38/Cib1/Clstn3/Cntf/Cobl/Cpne5/Cpne6/Cryab/Cttn/Cxcr4/D130043K22Rik/Dcx/Dnajb2/Ednra/Epha7/Epm2a/Fam107a/Fhl1/Flrt1/Fn1/Gas2l1/Gja1/Gng4/Hbegf/Hsd3b7/Hyal1/Igfbp5/Igfbp7/Igfbpl1/Impact/Islr2/Jade2/L1cam/Lamb2/Lrp1/Macf1/Mag/Map1b/Mapt/Mfsd2a/Mgll/Mmp14/Mt3/Myo5b/Nedd4l/Ngf/Npr2/Olfm1/Osgin1/Osgin2/Pak6/Plaat1/Plxna3/Plxna…	113	Increased	Poly I:C. Diff vs NSCs
GO:0032964	collagen biosynthetic process	17/2914	47/13775	0.0128033	0.0921191	0.0730031	Acvr1b/Adora2b/Ccn2/Col5a1/Creb3l1/Fn1/Fosl2/Il6ra/Larp6/Nppc/Pdgfb/Pdgfrb/Pparg/Prdx5/Rapgef3/Tram2/Vim	17	Increased	Poly I:C. Diff vs NSCs
GO:0070482	response to oxygen levels	61/2914	221/13775	0.012984	0.093093	0.0737749	Adora1/Ajuba/Aqp1/Atp1b1/Atp6v0a2/Atp6v1a/Bcl2/Bmp2/Bnip3/Camk2d/Camk2g/Cat/Cav1/Cbfa2t3/Cd38/Chrnb2/Cited2/Cpeb1/Cpeb2/Cryab/Ednra/Epas1/Fas/Fmn2/Fosl2/Foxo1/Grin2b/Gucy1a1/Hmox1/Itpr1/Kcnk2/Kdr/Loxl2/Mir207/Mir208a/Mir705/Mt3/Ndnf/Ndp/Nfe2l2/Nol3/Nppc/Pdk1/Pdpn/Pgf/Pink1/Pld2/Pparg/Prmt2/Ptgis/Rora/Scap/Scn2a/Sirt2/Slc2a4/Slc8a1/Stox1/Tgfb2/Tmbim6/Vasn/Vegfd	61	Increased	Poly I:C. Diff vs NSCs
GO:0046718	viral entry into host cell	20/2914	58/13775	0.0130055	0.093093	0.0737749	Axl/Cav1/Cav2/Ctsb/Gas6/Gsn/Ifitm1/Ifitm2/Ifitm3/Ifitm7/Nectin1/Slc3a2/Smpd1/Tpcn2/Trim12a/Trim12c/Trim34a/Trim56/Trim68/Vamp8	20	Increased	Poly I:C. Diff vs NSCs
GO:0019730	antimicrobial humoral response	13/2914	33/13775	0.0130535	0.093093	0.0737749	App/B2m/Ccl27a/Cxcl10/Cxcl14/H2-D1/H2-M5/H2-Q4/Lgals3/Lgals4/Ppl/Rarres2/Rnase4	13	Increased	Poly I:C. Diff vs NSCs
GO:0050918	positive chemotaxis	13/2914	33/13775	0.0130535	0.093093	0.0737749	Angpt1/Coro1a/Fgf7/Kdr/Lgals3/Lrp1/Lrp2/Met/Pgf/Prkca/S1pr1/Scg2/Vegfd	13	Increased	Poly I:C. Diff vs NSCs
GO:0061098	positive regulation of protein tyrosine kinase activity	13/2914	33/13775	0.0130535	0.093093	0.0737749	Adora1/Adra1a/Adra2a/Agt/App/Cass4/Efna1/Gprc5b/Nedd9/Nox4/Prnp/Reln/Srcin1	13	Increased	Poly I:C. Diff vs NSCs
GO:0008361	regulation of cell size	52/2914	184/13775	0.0130691	0.093093	0.0737749	Ahr/Anxa7/Apoe/Aqp1/Aqp4/Arhgap4/Arhgap5/Atp2b2/Cln3/Cttn/D130043K22Rik/Dcx/Epha7/Fn1/Islr2/L1cam/Lrp1/Lrrc8a/Macf1/Mag/Map1b/Mapt/Mgll/Mt3/Myo5b/Ngf/Olfm1/Plek/Plxna3/Plxna4/Rapgef3/Rnf6/Rtn4r/Sctr/Sema3b/Sema3c/Sema3e/Sema3f/Sema4a/Sema4d/Sema4f/Sema4g/Sema6d/Shank3/Shtn1/Slc12a5/Slc12a7/Slc12a8/Slc12a9/Srf/Ttl/Zfyve27	52	Increased	Poly I:C. Diff vs NSCs
GO:0051345	positive regulation of hydrolase activity	101/2914	390/13775	0.0131518	0.0934766	0.0740789	Adra1a/Adrb1/Agt/Aph1c/Apoh/App/Arhgap29/Arhgap6/Arhgef10/Arhgef16/Arhgef19/Arrb1/Bcar3/Bcr/Bid/Bmp2/Casp12/Cav2/Ccn1/Ccn2/Cd200/Cideb/Ctsd/Ctsh/Ctsl/Dapk1/Dennd1a/Dlc1/Dock9/Efna1/Epha2/F3/Fas/Fgf2/Fgfr1/Fgfr2/Foxj1/Garnl3/Gnao1/Gpr55/Grin2b/Grtp1/Gsn/Icam1/Iqsec3/Itga1/Lgmn/Lpar1/Map3k5/Mbp/Nedd9/Nek5/Net1/Ngef/Ngf/Nod1/Npnt/Nr1h3/Pawr/Pdcd6/Pdgfrb/Pkp4/Pla2g5/Plek/Plxnb1/Pparg/Ppargc1b/Ppp1r15…	101	Increased	Poly I:C. Diff vs NSCs
GO:0050766	positive regulation of phagocytosis	15/2914	40/13775	0.0131829	0.0934766	0.0740789	Appl2/Bcr/C3/Camk1d/Cfp/Fcgr2b/Gas6/Il2rb/Lbp/Lrp1/Pla2g5/Plcg2/Pparg/Sirpa/Tub	15	Increased	Poly I:C. Diff vs NSCs
GO:0009268	response to pH	10/2914	23/13775	0.013254	0.0934766	0.0740789	Arsa/Arsb/Asic2/Gja1/Hvcn1/Hyal1/Lgmn/Rab11b/Rab11fip5/Scnn1a	10	Increased	Poly I:C. Diff vs NSCs
GO:0030574	collagen catabolic process	10/2914	23/13775	0.013254	0.0934766	0.0740789	Cst3/Ctsb/Ctsl/Idua/Mmp11/Mmp14/Mmp23/Mmp24/Mmp28/Retreg1	10	Increased	Poly I:C. Diff vs NSCs
GO:0042026	protein refolding	10/2914	23/13775	0.013254	0.0934766	0.0740789	B2m/Cryab/Dnaja4/Dnajb2/Hspa1a/Hspa1b/Hspa2/Hspb1/Hspb2/Hspb6	10	Increased	Poly I:C. Diff vs NSCs
GO:0086091	regulation of heart rate by cardiac conduction	10/2914	23/13775	0.013254	0.0934766	0.0740789	Ank2/Cacna1d/Cav1/Ctnna3/Hcn4/Kcnj5/Pkp2/Scn1b/Scn2b/Scn3b	10	Increased	Poly I:C. Diff vs NSCs
GO:0050770	regulation of axonogenesis	48/2914	168/13775	0.0135384	0.0953256	0.0755442	Amigo1/Apoe/Arhgap4/Cacna1a/D130043K22Rik/Dcx/Dixdc1/Efna1/Efnb3/Epha7/Fn1/Islr2/L1cam/Lrp1/Macf1/Mag/Map1b/Map6/Mapt/Mbp/Mt3/Myo5b/Nefl/Ngf/Ntrk2/Plxna3/Plxna4/Plxnb1/Plxnb2/Plxnd1/Rnf6/Rtn4r/Sema3b/Sema3c/Sema3e/Sema3f/Sema4a/Sema4d/Sema4f/Sema4g/Sema6d/Shtn1/Snap91/Srf/Syngap1/Tiam2/Vim/Zfyve27	48	Increased	Poly I:C. Diff vs NSCs
GO:0046889	positive regulation of lipid biosynthetic process	25/2914	77/13775	0.0136249	0.0957769	0.0759019	Abcg1/Adora2b/Agt/Apoe/Bmp6/Capn2/Ccdc3/Ccn1/Crebl2/Dbi/Fabp3/Fgf1/Gpam/Mfsd2a/Mid1ip1/Nr1d1/Nr1h3/Rdh10/Scap/Scp2/Sirt2/Sirt3/Sorbs1/Tcf7l2/Zbtb20	25	Increased	Poly I:C. Diff vs NSCs
GO:0001654	eye development	79/2914	297/13775	0.0137755	0.0964361	0.0764242	Ahr/Aqp1/Atp8a2/B9d1/Bbs4/Bcar3/Bcl11b/Bcl2/Birc7/Bmp6/C3/Casz1/Cdk20/Celf4/Chrdl1/Cited2/Clcn2/Cntf/Col4a1/Col5a1/Col8a1/Col8a2/Crb2/Cryab/Crybb3/Crygs/Cyp1b1/Dcx/Dlx1/Dzank1/Epha2/Fgf2/Fgfr2/Frem2/Gja1/Hipk1/Jun/Kdr/Lamb2/Limk2/Mfap5/Mfrp/Mfsd2a/Mterf4/Ndp/Nectin1/Nfia/Nhs/Ntrk2/Pdgfb/Pdgfrb/Plaat3/Prom1/Pxdn/Rarg/Rd3/Rdh10/Rho/Rhoj/Rom1/Rpgr/Scaper/Sdk2/Shroom2/Ski/Sox9/Srf/Tbc1d32/Tbx2/Tgfb2/…	79	Increased	Poly I:C. Diff vs NSCs
GO:0150063	visual system development	79/2914	297/13775	0.0137755	0.0964361	0.0764242	Ahr/Aqp1/Atp8a2/B9d1/Bbs4/Bcar3/Bcl11b/Bcl2/Birc7/Bmp6/C3/Casz1/Cdk20/Celf4/Chrdl1/Cited2/Clcn2/Cntf/Col4a1/Col5a1/Col8a1/Col8a2/Crb2/Cryab/Crybb3/Crygs/Cyp1b1/Dcx/Dlx1/Dzank1/Epha2/Fgf2/Fgfr2/Frem2/Gja1/Hipk1/Jun/Kdr/Lamb2/Limk2/Mfap5/Mfrp/Mfsd2a/Mterf4/Ndp/Nectin1/Nfia/Nhs/Ntrk2/Pdgfb/Pdgfrb/Plaat3/Prom1/Pxdn/Rarg/Rd3/Rdh10/Rho/Rhoj/Rom1/Rpgr/Scaper/Sdk2/Shroom2/Ski/Sox9/Srf/Tbc1d32/Tbx2/Tgfb2/…	79	Increased	Poly I:C. Diff vs NSCs
GO:0060395	SMAD protein signal transduction	21/2914	62/13775	0.0137862	0.0964361	0.0764242	Bmp2/Bmp6/D130043K22Rik/Fos/Hexa/Jade2/Jun/Lrp1/Meg3/Pparg/Runx2/Ski/Smad6/Smad7/Smad9/Sptbn1/Stoml1/Tgfb2/Tgfbr2/Ucma/Vim	21	Increased	Poly I:C. Diff vs NSCs
GO:2000377	regulation of reactive oxygen species metabolic process	35/2914	116/13775	0.0138982	0.0969389	0.0768227	Agt/Akr1c14/App/Bcl2/Bcr/Bnip3/Cryab/Cyp1b1/Fbln5/Foxo1/Gadd45a/Hvcn1/Ier3/Lcn2/Lrrk2/Mapt/Mpv17l/Mt3/Nfe2l2/Nnt/Nox4/Pdgfb/Pdgfrb/Pink1/Plcg2/Prkn/Sirt2/Sirt3/Slc25a33/Slc5a3/Tgfbr2/Thbs1/Tlr4/Tspo/Zc3h12a	35	Increased	Poly I:C. Diff vs NSCs
GO:0098754	detoxification	18/2914	51/13775	0.0139339	0.0969389	0.0768227	Abcc1/Cat/Ccs/Fbln5/Gsta3/Mt1/Mt2/Mt3/Mtarc2/Nfe2l2/Nnt/Nos3/Nxn/Oscp1/Pim1/Prdx6/Sesn1/Slc22a18	18	Increased	Poly I:C. Diff vs NSCs
GO:0010977	negative regulation of neuron projection development	43/2914	148/13775	0.0139487	0.0969389	0.0768227	Apoe/Arhgap4/B2m/Cd38/Cib1/D130043K22Rik/Dnm3/Efemp1/Efna1/Efnb3/Epha3/Epha7/Flna/Gfap/H2-D1/Inpp5j/Itm2c/Kank1/Lpar1/Lrp1/Lrrk2/Mag/Mbp/Mt3/Ngef/Ntm/Plxna3/Pmp22/Rab29/Rnf6/Rtn4r/Sema3b/Sema3c/Sema3e/Sema3f/Sema4a/Sema4d/Sema4f/Sema4g/Sema6d/Syngap1/Tbx6/Vim	43	Increased	Poly I:C. Diff vs NSCs
GO:0050768	negative regulation of neurogenesis	43/2914	148/13775	0.0139487	0.0969389	0.0768227	Appl2/Arhgap4/B2m/Brinp1/Casz1/Cdkn2b/Ctnna1/D130043K22Rik/Daam2/Dlx1/Dpysl5/Efnb3/Epha7/Fas/Gpr37l1/Id2/Id4/Idh2/Lingo1/Mag/Mbp/Mt3/Nfatc4/Nog/Nr1d1/Plxna3/Prtg/Rnf6/Rtn4r/Sema3b/Sema3c/Sema3e/Sema3f/Sema4a/Sema4d/Sema4f/Sema4g/Sema6d/Sirt2/Ski/Sorl1/Syngap1/Tspo	43	Increased	Poly I:C. Diff vs NSCs
GO:0031667	response to nutrient levels	78/2914	293/13775	0.014031	0.0973527	0.0771506	Acacb/Acadm/Adrb1/Apoe/Appl2/Arsa/Arsb/Atf3/Atn1/Bbs2/Bbs4/Bcas3/Bcl2/Cdkn2b/Cntn2/Cntnap2/Comt/Cubn/Dnajc15/Dpyd/Fam107a/Fas/Folr1/Foxo1/Gabarapl1/Gas2l1/Gas6/Ghr/Hfe/Hrk/Impact/Jun/Kank2/Kcnb1/Lamp2/Lpl/Lrrk2/Map1lc3a/Map1lc3b/Map3k5/Mapt/Mfsd2a/Mt3/Nenf/Nfe2l2/Npff/Nppc/Nuak1/Nuak2/Nupr1l/Oma1/Pcsk1n/Pdk2/Pdk4/Pim1/Plec/Plin2/Pparg/Prkcg/Rnase4/Rragd/Sctr/Serpinc1/Sesn1/Sirt2/Slc16a1/Slc2a1/Sl…	78	Increased	Poly I:C. Diff vs NSCs
GO:0062012	regulation of small molecule metabolic process	72/2914	268/13775	0.0143543	0.0989501	0.0784165	Abcg1/Acacb/Acadm/Adora2b/Agt/Akr1c14/Aldob/Apoe/App/Appl2/Atcay/Atp2b4/Bcl2l1/Bmp2/Bmp6/C1qtnf12/Cacna1a/Cav1/Cbfa2t3/Ces1f/Clcn2/Cln3/Clybl/Comt/Dbi/Ephx2/Etfbkmt/Fabp3/Fgf1/Fmo1/Fmo5/Foxo1/Gpt/Ier3/Irs2/Isyna1/Lonp2/Mfsd2a/Mid1ip1/Nfe2l1/Nfkb1/Nln/Nos3/Nr1d1/Nr1h3/Nr4a3/P2ry1/Pank2/Pdk1/Pdk2/Pdk4/Plcd1/Plek/Pparg/Prkn/Pth1r/Rd3/Rdh10/Rora/Rorc/Scap/Scp2/Sirt2/Sirt7/Slc7a11/Sorbs1/Sox9/Tcf7l2/T…	72	Increased	Poly I:C. Diff vs NSCs
GO:0032104	regulation of response to extracellular stimulus	9/2914	20/13775	0.0143768	0.0989501	0.0784165	Bbs2/Bbs4/Bcl2/Ghr/Kank2/Mt3/Nenf/Npff/Prkcg	9	Increased	Poly I:C. Diff vs NSCs
GO:0032107	regulation of response to nutrient levels	9/2914	20/13775	0.0143768	0.0989501	0.0784165	Bbs2/Bbs4/Bcl2/Ghr/Kank2/Mt3/Nenf/Npff/Prkcg	9	Increased	Poly I:C. Diff vs NSCs
GO:0035872	nucleotide-binding domain, leucine rich repeat containing receptor signaling pathway	9/2914	20/13775	0.0143768	0.0989501	0.0784165	Erbin/Igtp/Irgm1/Irgm2/Nagk/Nfkbia/Nod1/Peli3/Tlr4	9	Increased	Poly I:C. Diff vs NSCs
GO:1900745	positive regulation of p38MAPK cascade	9/2914	20/13775	0.0143768	0.0989501	0.0784165	Bmp2/Gadd45a/Gadd45b/Gadd45g/Gsn/Map3k5/Met/Rell2/Zc3h12a	9	Increased	Poly I:C. Diff vs NSCs
GO:0050764	regulation of phagocytosis	22/2914	66/13775	0.0144832	0.0995227	0.0788704	Appl2/Bcr/C3/Camk1d/Cfp/Cnn2/Dysf/Fcgr2b/Gas6/Il2rb/Lbp/Lrp1/Pla2g5/Plcg2/Plscr1/Plscr2/Pparg/Prkcg/Sirpa/Tgm2/Tlr2/Tub	22	Increased	Poly I:C. Diff vs NSCs
GO:0002292	T cell differentiation involved in immune response	16/2914	44/13775	0.0146703	0.0996964	0.079008	Bcl6/Cd46/Fgl2/Gadd45g/Il6ra/Irf1/Jak3/Loxl3/Prkcz/Relb/Rora/Rorc/Sema4a/Smad7/Stat6/Zc3h12a	16	Increased	Poly I:C. Diff vs NSCs
GO:0006949	syncytium formation	16/2914	44/13775	0.0146703	0.0996964	0.079008	Adamts15/Camk1/Capn2/Cd109/Cd81/Cd9/Cxcl10/Dock5/Ehd2/Flot1/Nfatc2/Rapgef3/Sbno2/Syna/Tcta/Tmem182	16	Increased	Poly I:C. Diff vs NSCs
GO:0043536	positive regulation of blood vessel endothelial cell migration	16/2914	44/13775	0.0146703	0.0996964	0.079008	Angpt1/Cib1/Fgf18/Fgf2/Fgfr1/Hmox1/Hspb1/Jcad/Kdr/Nfe2l2/Nos3/P2rx4/Pdgfb/Prkca/Rhoj/Thbs1	16	Increased	Poly I:C. Diff vs NSCs
GO:1901016	regulation of potassium ion transmembrane transporter activity	16/2914	44/13775	0.0146703	0.0996964	0.079008	Amigo1/Ank2/Ank3/Atp1b1/Atp1b2/Cacna1d/Casq2/Cav1/Fhl1/Kcnab1/Kcnc2/Kcns1/Nedd4l/Rapgef3/Vamp2/Wwp2	16	Increased	Poly I:C. Diff vs NSCs
GO:2000649	regulation of sodium ion transmembrane transporter activity	16/2914	44/13775	0.0146703	0.0996964	0.079008	Ank3/Atp1b1/Camk2d/Fgf11/Fgf12/Fxyd1/Fxyd3/Fxyd7/Hecw2/Nedd4l/Scn1b/Scn2b/Scn3b/Stom/Stoml1/Wnk2	16	Increased	Poly I:C. Diff vs NSCs
GO:0048741	skeletal muscle fiber development	12/2914	30/13775	0.0147216	0.0996964	0.079008	Bcl2/Cav2/Cntnap1/Cntnap2/Gpx1/Hdac5/Lncpint/Plec/Pmp22/Rcan1/Ski/Stac3	12	Increased	Poly I:C. Diff vs NSCs
GO:0086002	cardiac muscle cell action potential involved in contraction	12/2914	30/13775	0.0147216	0.0996964	0.079008	Ank2/Cacna1d/Cav1/Ctnna3/Flna/Kcnj5/Nedd4l/Pkp2/Scn1b/Scn2b/Scn3b/Snta1	12	Increased	Poly I:C. Diff vs NSCs
GO:0141084	inflammasome-mediated signaling pathway	12/2914	30/13775	0.0147216	0.0996964	0.079008	Atat1/Gbp2/Gbp5/Igtp/Irgm1/Irgm2/Lamp2/Myd88/Nlrc3/Plcg2/Sirt2/Tlr4	12	Increased	Poly I:C. Diff vs NSCs
GO:0141085	regulation of inflammasome-mediated signaling pathway	12/2914	30/13775	0.0147216	0.0996964	0.079008	Atat1/Gbp2/Gbp5/Igtp/Irgm1/Irgm2/Lamp2/Myd88/Nlrc3/Plcg2/Sirt2/Tlr4	12	Increased	Poly I:C. Diff vs NSCs
GO:0071674	mononuclear cell migration	28/2914	89/13775	0.0147414	0.0996964	0.079008	App/Cadm1/Cd200/Cd99l2/Coro1a/Csf1/Cxcl10/Cxcl14/Cyp7b1/Ecm1/Gas6/Hsd3b7/Icam1/Lgals3/Lgmn/Lrch1/Nbl1/Nedd9/Padi2/Pdgfb/Pdgfd/Pla2g7/Plec/Rarres2/S1pr1/Sirpa/Slc8b1/Thbs1	28	Increased	Poly I:C. Diff vs NSCs
GO:0033627	cell adhesion mediated by integrin	19/2914	55/13775	0.0149495	0.100426	0.0795864	Cib1/Col16a1/Cyp1b1/Efna1/Epha2/Icam1/Itga1/Itga2b/Itga3/Itga7/Itga9/Itgb4/Itgb5/L1cam/Muc1/Npnt/Podxl/Rac3/Tgfb2	19	Increased	Poly I:C. Diff vs NSCs
GO:1903078	positive regulation of protein localization to plasma membrane	19/2914	55/13775	0.0149495	0.100426	0.0795864	Arhgef16/Atp2b4/Cib1/Cln3/Dpp10/Epha2/Epha3/Ezr/Itga3/Lgals3/Lrp1/Myo5b/Nkd2/Pgrmc1/Prnp/Sorbs1/Sptbn1/Sqstm1/Stac3	19	Increased	Poly I:C. Diff vs NSCs
GO:0048880	sensory system development	79/2914	298/13775	0.0149515	0.100426	0.0795864	Ahr/Aqp1/Atp8a2/B9d1/Bbs4/Bcar3/Bcl11b/Bcl2/Birc7/Bmp6/C3/Casz1/Cdk20/Celf4/Chrdl1/Cited2/Clcn2/Cntf/Col4a1/Col5a1/Col8a1/Col8a2/Crb2/Cryab/Crybb3/Crygs/Cyp1b1/Dcx/Dlx1/Dzank1/Epha2/Fgf2/Fgfr2/Frem2/Gja1/Hipk1/Jun/Kdr/Lamb2/Limk2/Mfap5/Mfrp/Mfsd2a/Mterf4/Ndp/Nectin1/Nfia/Nhs/Ntrk2/Pdgfb/Pdgfrb/Plaat3/Prom1/Pxdn/Rarg/Rd3/Rdh10/Rho/Rhoj/Rom1/Rpgr/Scaper/Sdk2/Shroom2/Ski/Sox9/Srf/Tbc1d32/Tbx2/Tgfb2/…	79	Increased	Poly I:C. Diff vs NSCs
GO:0002263	cell activation involved in immune response	49/2914	173/13775	0.0149837	0.100426	0.0795864	Adora2b/Anxa3/App/Bcl6/Bcr/Cd46/Cd81/Clcf1/Coro1a/Cplx2/Dysf/Fgl2/Gadd45g/Hmox1/Icam1/Icosl/Ifi35/Il6ra/Irf1/Jak3/Lamp1/Lbp/Lgals3/Lgals8/Loxl3/Lrp1/Myd88/Nppc/Nr4a3/Parp3/Plcg2/Pld2/Pram1/Prkcz/Psen2/Relb/Rora/Rorc/Sbno2/Sema4a/Shld1/Smad7/St3gal1/Stat6/Stxbp2/Tlr4/Vamp2/Vamp8/Zc3h12a	49	Increased	Poly I:C. Diff vs NSCs
GO:0042461	photoreceptor cell development	14/2914	37/13775	0.0150325	0.100426	0.0795864	Bbs1/Bbs4/Crb2/Dzank1/Fam151b/Ift20/Mfrp/Mfsd2a/Ntrk2/Pdgfb/Rom1/Rpgr/Thrb/Tmem67	14	Increased	Poly I:C. Diff vs NSCs
GO:2000463	positive regulation of excitatory postsynaptic potential	14/2914	37/13775	0.0150325	0.100426	0.0795864	App/Baiap2/Grin2b/Grin2d/Grip2/Igsf11/Prkar1b/Prkcz/Reln/Rgs4/Rims1/Rims2/Shank1/Shank3	14	Increased	Poly I:C. Diff vs NSCs
GO:0017157	regulation of exocytosis	48/2914	169/13775	0.0151228	0.100426	0.0795864	Adora2b/Adra2a/Anxa2/Atp9a/Bcl2l1/Bcr/Cacna1a/Cacna1e/Cacna1i/Cacnb4/Cadps/Doc2g/Hmox1/Il1rapl1/Kcnb1/Lamp1/Lrrk2/Myo5b/Ncs1/Nppc/P2ry1/Pld2/Pram1/Prkca/Prkcg/Prkn/Rab15/Rab27b/Rab33b/Rab3c/Rab3d/Rapgef4/Rims1/Rims2/Rph3a/Rph3al/S100a10/Sdc4/Stxbp2/Stxbp3/Syt1/Syt13/Syt17/Syt2/Syt6/Tpcn2/Vamp2/Vamp8	48	Increased	Poly I:C. Diff vs NSCs
GO:0006883	intracellular sodium ion homeostasis	8/2914	17/13775	0.015295	0.100426	0.0795864	Agt/Atp1a1/Atp1b1/Atp1b2/Scnn1a/Sgk1/Slc1a3/Slc8a1	8	Increased	Poly I:C. Diff vs NSCs
GO:0010801	negative regulation of peptidyl-threonine phosphorylation	8/2914	17/13775	0.015295	0.100426	0.0795864	Cadm4/Dmtn/Inpp5k/Met/Ppef2/Ppp1r15a/Sirt2/Smad7	8	Increased	Poly I:C. Diff vs NSCs
GO:0032733	positive regulation of interleukin-10 production	8/2914	17/13775	0.015295	0.100426	0.0795864	Cd274/Cd46/Hgf/Isg15/Plcg2/Prkcz/Tlr2/Tlr4	8	Increased	Poly I:C. Diff vs NSCs
GO:0045822	negative regulation of heart contraction	8/2914	17/13775	0.015295	0.100426	0.0795864	Adra1a/Adra1d/Atp1a1/Fkbp1b/Npff/Rnls/Sptbn4/Zc3h12a	8	Increased	Poly I:C. Diff vs NSCs
GO:0050849	negative regulation of calcium-mediated signaling	8/2914	17/13775	0.015295	0.100426	0.0795864	Atp2b4/Cmya5/Fhl2/Itpr1/Prnp/Rcan1/Slc24a4/Tbc1d10c	8	Increased	Poly I:C. Diff vs NSCs
GO:0051043	regulation of membrane protein ectodomain proteolysis	8/2914	17/13775	0.015295	0.100426	0.0795864	Adra2a/Apoe/App/Pacsin3/Snx33/Timp1/Timp2/Timp3	8	Increased	Poly I:C. Diff vs NSCs
GO:0070431	nucleotide-binding oligomerization domain containing 2 signaling pathway	8/2914	17/13775	0.015295	0.100426	0.0795864	Erbin/Igtp/Irgm1/Irgm2/Nagk/Nfkbia/Peli3/Tlr4	8	Increased	Poly I:C. Diff vs NSCs
GO:0071625	vocalization behavior	8/2914	17/13775	0.015295	0.100426	0.0795864	Brinp1/Celf6/Cntnap2/Myh14/Nrxn3/Shank1/Shank2/Shank3	8	Increased	Poly I:C. Diff vs NSCs
GO:0099515	actin filament-based transport	8/2914	17/13775	0.015295	0.100426	0.0795864	Actn4/Myo1c/Myo1d/Myo1e/Myo1h/Myo5b/Myo7a/Myrip	8	Increased	Poly I:C. Diff vs NSCs
GO:0140354	lipid import into cell	8/2914	17/13775	0.015295	0.100426	0.0795864	Abcc1/Acsl1/Acsl6/Fabp3/Irs2/Plppr4/Slc2a1/Thbs1	8	Increased	Poly I:C. Diff vs NSCs
GO:1900452	regulation of long-term synaptic depression	8/2914	17/13775	0.015295	0.100426	0.0795864	Adora1/Bcl2l1/Gnal/Iqsec2/Kcnb1/Mapt/Shank3/Sorcs3	8	Increased	Poly I:C. Diff vs NSCs
GO:1901096	regulation of autophagosome maturation	8/2914	17/13775	0.015295	0.100426	0.0795864	Cln3/Fyco1/Igtp/Irgm1/Irgm2/Rubcn/Tbc1d25/Tom1	8	Increased	Poly I:C. Diff vs NSCs
GO:0006639	acylglycerol metabolic process	31/2914	101/13775	0.015446	0.101263	0.0802492	Acsl1/Acsl6/Agpat2/Apoe/Apoh/Avil/C3/Cat/Cav1/Cideb/Dbi/Gpam/Gpat3/Gpx1/Il6st/Lpin3/Lpl/Mfsd2a/Mgll/Mttp/Nr1h3/Pank2/Plaat3/Plb1/Plce1/Plpp1/Slc22a4/Sorl1/Tcf7l2/Thrb/Tnxb	31	Increased	Poly I:C. Diff vs NSCs
GO:0015837	amine transport	24/2914	74/13775	0.0156455	0.102257	0.0810374	Adora1/Adora2b/Agt/Aqp9/Cacna1a/Chrnb2/Grin2b/Hrh3/Kcnb1/Nat8l/P2ry1/Pcp4/Pink1/Plcd1/Rgs2/Rgs4/Slc38a1/Slc43a2/Slc44a2/Syt1/Syt13/Syt17/Syt2/Syt6	24	Increased	Poly I:C. Diff vs NSCs
GO:0043535	regulation of blood vessel endothelial cell migration	24/2914	74/13775	0.0156455	0.102257	0.0810374	Angpt1/Apoe/Atp2b4/Cib1/Efna1/Epha2/Fgf18/Fgf2/Fgfr1/Gadd45a/Hdac5/Hmox1/Hspb1/Jcad/Kdr/Nfe2l2/Nos3/P2rx4/Pdgfb/Pparg/Prkca/Rhoj/Stard13/Thbs1	24	Increased	Poly I:C. Diff vs NSCs
GO:0030833	regulation of actin filament polymerization	34/2914	113/13775	0.0158275	0.103132	0.0817306	Add3/Avil/Baiap2/Bbs4/Capg/Capn1/Cdc42ep3/Coro1a/Cotl1/Cttn/Daam2/Dmtn/Fchsd1/Fmn1/Gsn/Icam1/Kank1/Kank2/Kank4/Lmod1/Myadm/Myo1c/Pfn4/Plekhg2/Spta1/Sptb/Sptbn1/Ssh3/Tlr2/Tmod2/Tmsb15b1/Tmsb15b2/Tmsb15l/Tpm1	34	Increased	Poly I:C. Diff vs NSCs
GO:0072006	nephron development	34/2914	113/13775	0.0158275	0.103132	0.0817306	Actn4/Adamts16/Agt/Ahr/Angpt1/Aqp1/Bcl2/Bmp2/Col4a4/Ednra/Fgf1/Fgf2/Fmn1/Hc/Il6ra/Itga3/Kif26b/Klhl3/Lamb2/Lgr4/Mtss1/Myo1e/Nid1/Nog/Npnt/Pdgfb/Pdgfd/Pdgfrb/Pgf/Plce1/Prom1/Sox9/Sulf2/Tmem59l	34	Increased	Poly I:C. Diff vs NSCs
GO:0006821	chloride transport	20/2914	59/13775	0.015855	0.103154	0.081748	Ano4/Clcn2/Gabra3/Gabra4/Gabrb1/Gabrb2/Gabrb3/Gabrg2/Lrrc8a/Slc12a5/Slc12a7/Slc12a8/Slc12a9/Slc1a3/Slc26a1/Slc26a3/Slc26a6/Slc26a8/Tspo/Ttyh1	20	Increased	Poly I:C. Diff vs NSCs
GO:0002253	activation of immune response	80/2914	303/13775	0.0159025	0.103306	0.0818686	A2m/App/Appl2/Atat1/Bcar1/Bcl2/C1ra/C1s1/C3/C4a/C4b/Cacnb4/Cav1/Cd14/Cd38/Cd46/Cd55/Cd59a/Cd59b/Cd81/Cfp/Ddx60/Dusp3/Erbin/Ezr/Flot1/Fosl2/Gbp2/Gbp5/Gpr108/Hc/Icosl/Ifi35/Ifih1/Igtp/Irak2/Irf1/Irgm1/Irgm2/Lamp2/Lax1/Lbp/Lgals3/Lgr4/Lime1/Mog/Myd88/Nagk/Nfatc2/Nfkb1/Nfkbia/Nlrc3/Nod1/Nr1d1/Nr1h3/Nr4a3/Pawr/Peli3/Plcg2/Plscr1/Plscr2/Pram1/Prnp/Psen2/Rab29/Rab7b/Rnf135/Serping1/Sirt2/Tec/Tifa/Tlr2/T…	80	Increased	Poly I:C. Diff vs NSCs
GO:0046632	alpha-beta T cell differentiation	25/2914	78/13775	0.0161213	0.104568	0.0828689	Bcl11b/Bcl2/Bcl6/Ctsl/Fosl2/Gadd45g/Igtp/Il6ra/Irf1/Itpkb/Jak3/Loxl3/Prkcz/Prr7/Psap/Relb/Rora/Rorc/Sema4a/Smad7/Socs1/Stat6/Tgfbr2/Zbtb16/Zc3h12a	25	Increased	Poly I:C. Diff vs NSCs
GO:0009914	hormone transport	70/2914	261/13775	0.016207	0.104965	0.0831834	Abcg1/Adora1/Adra2a/Agt/Anxa5/Anxa7/Aqp1/Arrb1/Bmp6/C1qtnf12/Cacna1d/Cacna1e/Camk2n1/Cckbr/Cd38/Clcf1/Cntf/Cpe/Cry2/Ecrg4/Fgfr1/Fkbp1b/Foxo1/Gja1/Gnao1/Gnaz/Gpr27/Hfe/Inha/Irs2/Itpr1/Itsn1/Kcnb1/Lrp1/Myrip/Niban2/Nmb/Npff/Npvf/Nr1d1/P2ry1/Pex5l/Pfkl/Pfkm/Pparg/Prkn/Ptprn/Ptprn2/Rab11b/Rab11fip5/Rapgef4/Rfx3/Rims2/Rph3al/Scg5/Sidt2/Sirt3/Slc16a1/Slc3a2/Slc7a8/Slc8b1/Stim1/Stxbp3/Sybu/Tacr1/Tcf7l2/…	70	Increased	Poly I:C. Diff vs NSCs
GO:0002823	negative regulation of adaptive immune response based on somatic recombination of immune receptors built from immunoglobulin superfamily domains	11/2914	27/13775	0.0165436	0.106984	0.0847831	Ahr/Bcl6/Cd46/Fcgr2b/Foxj1/Hfe/Jak3/Loxl3/Parp3/Smad7/Zc3h12a	11	Increased	Poly I:C. Diff vs NSCs
GO:0032612	interleukin-1 production	21/2914	63/13775	0.0166567	0.107373	0.0850914	App/Aqp4/Ccn1/Gas6/Gbp5/Hk1/Hspb1/Il1r2/Lpl/Myd88/Nlrc3/Nod1/Panx2/S100a13/S1pr3/Serpinb1a/Sirpa/Tlr2/Tlr4/Tmem106a/Zc3h12a	21	Increased	Poly I:C. Diff vs NSCs
GO:0006898	receptor-mediated endocytosis	57/2914	207/13775	0.016679	0.107373	0.0850914	Angpt1/Ankrd13d/Anxa2/Apoe/App/Arrb1/B2m/Bmp2k/C3/Cacng2/Caly/Cav1/Cav2/Cd14/Cd63/Cd81/Cd9/Cln3/Cltb/Clu/Cttn/Cubn/Dnajc6/Dnm1/Dnm3/Ezr/Fcgr2b/Flot1/Grk4/Hfe/Ifitm3/Iqsec1/Itsn1/Ldlrap1/Lmbrd1/Lpar1/Lrp1/Lrp2/Lrpap1/Micall1/Neu3/Ophn1/Pacsin1/Plcg2/Pld2/Ppt1/Prkca/Ramp1/Sh3gl3/Sirt2/Snap91/Sorl1/Ston1/Ston2/Tgfbr2/Tmem108/Tpcn2	57	Increased	Poly I:C. Diff vs NSCs
GO:0007626	locomotory behavior	57/2914	207/13775	0.016679	0.107373	0.0850914	Adam22/Alk/Ankfn1/Apba1/Aph1c/Apoe/App/Atp2b2/Atxn1/Bc1/Cacna1a/Cacna1e/Cacnb4/Chrnb2/Cntnap2/Cstb/Dmrt3/Efnb3/Fgf12/Gaa/Gad1/Gnao1/Gpr88/Gprc5b/Grin2d/Hexa/Id2/Idua/Lgi4/Lrrk2/Mapk10/Mapt/Negr1/Ngf/Npas2/Oprl1/Pak5/Pak6/Pmp22/Ppp1r1b/Ppt1/Prkn/Psap/Rcan1/Reln/Selenop/Sez6l2/Shank2/Shank3/Slc22a5/Slc4a10/Sobp/Sptbn4/Tshr/Tuba1a/Uchl1/Wdr47	57	Increased	Poly I:C. Diff vs NSCs
GO:0001961	positive regulation of cytokine-mediated signaling pathway	15/2914	41/13775	0.0168138	0.107754	0.0853937	Axl/Crebrf/Csf1/Cxcr4/Gas6/Igtp/Ikbke/Il1r1/Irgm1/Irgm2/Nlrc5/Parp14/Parp9/Prkn/Trim56	15	Increased	Poly I:C. Diff vs NSCs
GO:0002931	response to ischemia	15/2914	41/13775	0.0168138	0.107754	0.0853937	Bcl2/Bcl2l1/Cav1/Cib1/Csf1/Faim2/Hk1/Ndnf/Nol3/Nppc/Npr3/P2rx4/Panx2/Rcan1/Uchl1	15	Increased	Poly I:C. Diff vs NSCs
GO:1902041	regulation of extrinsic apoptotic signaling pathway via death domain receptors	15/2914	41/13775	0.0168138	0.107754	0.0853937	Atf3/Bcl2l1/Faim2/Gpx1/Hgf/Hmox1/Icam1/Lgals3/Mal/Nol3/Pea15a/Psen2/Thbs1/Timp3/Tmbim1	15	Increased	Poly I:C. Diff vs NSCs
GO:0015698	inorganic anion transport	27/2914	86/13775	0.0168874	0.108064	0.0856394	Ank/Ano4/Cebpb/Clcn2/Fgfr1/Fxyd1/Gabra3/Gabra4/Gabrb1/Gabrb2/Gabrb3/Gabrg2/Lrrc8a/Slc12a5/Slc12a7/Slc12a8/Slc12a9/Slc1a3/Slc20a2/Slc26a1/Slc26a3/Slc26a6/Slc26a8/Slc37a1/Slc4a11/Tspo/Ttyh1	27	Increased	Poly I:C. Diff vs NSCs
GO:0031279	regulation of cyclase activity	13/2914	34/13775	0.0171289	0.108797	0.0862199	Adora2b/Adrb1/Cacna1d/Gnal/Hrh3/Nos3/Npr3/Palm/Rd3/Stim1/Timp2/Tshr/Vipr2	13	Increased	Poly I:C. Diff vs NSCs
GO:0031638	zymogen activation	13/2914	34/13775	0.0171289	0.108797	0.0862199	Apoh/C1ra/Cideb/Clec3b/Ctsh/Ctsz/Lgmn/Meltf/Mmp14/Oma1/Pawr/S100a10/Thbs1	13	Increased	Poly I:C. Diff vs NSCs
GO:0043647	inositol phosphate metabolic process	13/2914	34/13775	0.0171289	0.108797	0.0862199	Fgf2/Ip6k3/Itpkb/Itpkc/Nudt10/Nudt4/P2ry1/Plcd1/Plcg2/Plek/Ppip5k1/Pth1r/Scp2	13	Increased	Poly I:C. Diff vs NSCs
GO:0045103	intermediate filament-based process	13/2914	34/13775	0.0171289	0.108797	0.0862199	Atp8a2/Dst/Fam83h/Gfap/Ina/Macf1/Nefl/Pkp2/Plec/Ppl/Sync/Synm/Vim	13	Increased	Poly I:C. Diff vs NSCs
GO:0060986	endocrine hormone secretion	13/2914	34/13775	0.0171289	0.108797	0.0862199	Agt/Aqp1/Bmp6/Cry2/Ecrg4/Fgfr1/Inha/Niban2/Npvf/Pex5l/Pparg/Rab11fip5/Tspo	13	Increased	Poly I:C. Diff vs NSCs
GO:0048662	negative regulation of smooth muscle cell proliferation	18/2914	52/13775	0.0171967	0.109065	0.0864326	Agt/Apoe/Bmp2/Cav1/Cnn1/Comt/Efemp2/Hmox1/Igfbp5/Ndrg2/Nos3/Npr3/Ogn/Pparg/Rgs5/Timp3/Tpm1/Vipr2	18	Increased	Poly I:C. Diff vs NSCs
GO:1901379	regulation of potassium ion transmembrane transport	22/2914	67/13775	0.0173617	0.109949	0.0871328	Amigo1/Ank2/Ank3/Atp1b1/Atp1b2/Cacna1d/Casq2/Cav1/Cd63/Dpp10/Fhl1/Flna/Kcnab1/Kcnc2/Kcns1/Nedd4l/Prnp/Rapgef3/Rgs4/Vamp2/Wnk2/Wwp2	22	Increased	Poly I:C. Diff vs NSCs
GO:0071407	cellular response to organic cyclic compound	94/2914	364/13775	0.0175294	0.110847	0.0878447	Ahr/Akr1c14/Alk/Aplp1/App/Aqp1/Atp1a1/Atp2b4/Bmp2/Caly/Casq2/Cav1/Cav2/Ccdc62/Ces1f/Crebrf/Cry2/Ctnna1/Cyp1b1/Cyp7b1/Dmtn/Dnaaf4/Ezr/Fam107a/Flna/Flot1/Folr1/Gabrb1/Gabrb2/Gabrb3/Gabrg2/Gnal/Gnao1/Gnaz/Gramd1b/Gramd1c/Gstm3/Hcn2/Hcn4/Hdac8/Ifih1/Igfbp5/Inpp5k/Itpr1/Kank2/Lrrk2/Mlc1/Nfatc4/Nfe2l1/Nfkb1/Nfkbia/Npas4/Npr2/Nr4a3/Nsg2/Ntrk2/P2rx4/P2ry1/Padi2/Palm/Pdgfb/Per1/Pim1/Pparg/Ppargc1b/Ppp1r1b…	94	Increased	Poly I:C. Diff vs NSCs
GO:0030855	epithelial cell differentiation	110/2914	433/13775	0.0176216	0.111078	0.0880276	Adamtsl4/Agt/Ankrd24/Atp2b2/B9d1/Bcl11b/Bcr/Bdh2/Bmp2/Bmp6/Camsap3/Cav1/Ccdc88c/Cd109/Cd63/Cdsn/Cebpb/Ces1f/Chrd/Clcn2/Cnmd/Col27a1/Cul7/Cxcr4/Dnase1l2/Ednra/Epas1/Epha2/Ezr/Fa2h/Fam20c/Fgf2/Fgfr1/Fgfr2/Flna/Flnb/Fosl2/Foxj1/Frmd6/Fstl1/Gja1/Gpx1/Gsdme/Heg1/Icam1/Id2/Ift20/Il6st/Jag2/Jun/Kazn/Kdr/Klf2/Klf5/Lamb2/Lats2/Mafg/Map1b/Map7/Met/Mtss1/Myadm/Myd88/Myo1e/Myo7a/Ndp/Nfe2l1/Nppc/Npr2/Ophn1/Ov…	110	Increased	Poly I:C. Diff vs NSCs
GO:0001936	regulation of endothelial cell proliferation	30/2914	98/13775	0.0176438	0.111078	0.0880276	Adora2b/Apoe/Apoh/Bmp6/Cav1/Cav2/Cnmd/Dlk1/Dysf/Ecm1/F3/Fgf2/Fgf7/Fgfr1/Gja1/Hmox1/Jcad/Jun/Kdr/Nr4a1/Pdcd6/Pdgfb/Pgf/Pik3cd/Pparg/Prkca/Scg2/Sparc/Thbs1/Vegfd	30	Increased	Poly I:C. Diff vs NSCs
GO:0030278	regulation of ossification	30/2914	98/13775	0.0176438	0.111078	0.0880276	Ank/Bcl2/Bmp2/Bmp2k/Bmp6/Ccn1/Cnmd/Creb3l1/Csf1/Dlk1/Ecm1/Fam20c/Gja1/Gpm6b/Isg15/Ltbp3/Pkdcc/Rflnb/Runx2/S1pr1/Sgms2/Slc20a2/Slc8a1/Smad6/Smad7/Sox9/Tacr1/Thrb/Tmem53/Zbtb16	30	Increased	Poly I:C. Diff vs NSCs
GO:0006638	neutral lipid metabolic process	31/2914	102/13775	0.0178079	0.111619	0.0884565	Acsl1/Acsl6/Agpat2/Apoe/Apoh/Avil/C3/Cat/Cav1/Cideb/Dbi/Gpam/Gpat3/Gpx1/Il6st/Lpin3/Lpl/Mfsd2a/Mgll/Mttp/Nr1h3/Pank2/Plaat3/Plb1/Plce1/Plpp1/Slc22a4/Sorl1/Tcf7l2/Thrb/Tnxb	31	Increased	Poly I:C. Diff vs NSCs
GO:0035303	regulation of dephosphorylation	31/2914	102/13775	0.0178079	0.111619	0.0884565	Adora1/Ahr/Bmp2/Camta1/Cdk5rap3/Cmya5/Cry2/Dlc1/Epm2a/Fkbp1b/Inpp5k/Itga1/Mgat5/Npnt/Nsmf/Nuak1/Pawr/Pdgfrb/Pink1/Plek/Ppargc1b/Ppp1r15a/Ppp1r1b/Ppp1r36/Ppp1r42/Ppp2r5a/Rcan1/Sema4d/Smpd1/Styxl1/Tgfb2	31	Increased	Poly I:C. Diff vs NSCs
GO:1905477	positive regulation of protein localization to membrane	31/2914	102/13775	0.0178079	0.111619	0.0884565	Ank3/Arhgef16/Atp2b4/C2cd5/Cacng2/Cd81/Cib1/Cln3/Dpp10/Epha2/Epha3/Ezr/Grip2/Itga3/Kcnb1/Lgals3/Lrp1/Mtcl1/Musk/Myo1c/Myo5b/Nkd2/Pgrmc1/Prkn/Prnp/Slc5a3/Sorbs1/Sptbn1/Sqstm1/Stac3/Stom	31	Increased	Poly I:C. Diff vs NSCs
GO:0050670	regulation of lymphocyte proliferation	40/2914	138/13775	0.0179307	0.112186	0.0889055	Adk/Ahr/Bcl2/Bcl6/Bid/Cd274/Cd38/Cd46/Cd55/Cd59a/Cd59b/Cd81/Cebpb/Chrnb2/Clcf1/Coro1a/Fcgr2b/Foxj1/Gpam/H2-D1/H2-M5/H2-Q4/Icosl/Il6st/Irf1/Irgm1/Irs2/Jak3/Lgals3/Myd88/Nfatc2/Pawr/Pla2g5/Prnp/Sdc4/Spta1/Tacr1/Tgfbr2/Tlr4/Vcam1	40	Increased	Poly I:C. Diff vs NSCs
GO:0042542	response to hydrogen peroxide	23/2914	71/13775	0.017977	0.112186	0.0889055	Ankzf1/Aqp1/Axl/Bcl2/Bnip3/Capn1/Cat/Cryab/Cyp1b1/Ednra/Gpx1/Hmox1/Lcn2/Map3k5/Net1/Nfe2l2/Nr4a3/Pcgf2/Pdgfrb/Pld2/Rhob/Sirpa/Stat6	23	Increased	Poly I:C. Diff vs NSCs
GO:0050729	positive regulation of inflammatory response	23/2914	71/13775	0.017977	0.112186	0.0889055	Abcc1/Adora2b/App/C3/Camk2n1/Cd81/Cebpb/Gprc5b/H2-D1/H2-M5/H2-Q4/Ifi35/Lbp/Lpl/Lrrk2/Nfkbia/Plcg2/Prkca/Tlr2/Tlr4/Tnfrsf1a/Tradd/Vamp8	23	Increased	Poly I:C. Diff vs NSCs
GO:0030509	BMP signaling pathway	33/2914	110/13775	0.0180262	0.112254	0.0889598	Bambi/Bmp2/Bmp6/Cav1/Ccn1/Chrd/Chrdl1/Crb2/Crim1/Dlx1/Fstl1/Fstl3/Fstl5/Hfe/Itga3/Kdr/Lrp2/Mir675/Nbl1/Nfia/Nog/Pparg/Runx2/Scube3/Ski/Smad6/Smad7/Smad9/Sorl1/Sostdc1/Tcf7l2/Tgfbr3/Tmem53	33	Increased	Poly I:C. Diff vs NSCs
GO:0008064	regulation of actin polymerization or depolymerization	38/2914	130/13775	0.0180666	0.112254	0.0889598	Add3/Avil/Baiap2/Bbs4/Capg/Capn1/Cdc42ep3/Coro1a/Cotl1/Cttn/Daam2/Dmtn/Fchsd1/Fmn1/Gsn/Icam1/Kank1/Kank2/Kank4/Lmod1/Myadm/Myo1c/Naa80/Pfn4/Plek/Plekhg2/Shroom2/Spta1/Sptb/Sptbn1/Ssh3/Tlr2/Tmod2/Tmsb15b1/Tmsb15b2/Tmsb15l/Tpm1/Wdr1	38	Increased	Poly I:C. Diff vs NSCs
GO:0030832	regulation of actin filament length	38/2914	130/13775	0.0180666	0.112254	0.0889598	Add3/Avil/Baiap2/Bbs4/Capg/Capn1/Cdc42ep3/Coro1a/Cotl1/Cttn/Daam2/Dmtn/Fchsd1/Fmn1/Gsn/Icam1/Kank1/Kank2/Kank4/Lmod1/Myadm/Myo1c/Naa80/Pfn4/Plek/Plekhg2/Shroom2/Spta1/Sptb/Sptbn1/Ssh3/Tlr2/Tmod2/Tmsb15b1/Tmsb15b2/Tmsb15l/Tpm1/Wdr1	38	Increased	Poly I:C. Diff vs NSCs
GO:0031644	regulation of nervous system process	36/2914	122/13775	0.0181242	0.112449	0.0891139	Adora1/Agt/App/Baiap2/Begain/Celf4/Chrnb2/Cntnap2/Dmpk/Fgf12/Gpr35/Grin2b/Grin2d/Grip2/Hgf/Igsf11/Lrrk2/Mag/Mgll/Nos3/Pawr/Prkar1b/Prkcz/Prkn/Rapgef4/Reln/Rgs4/Rims1/Rims2/S100b/Shank1/Shank3/Shisa7/Shisa9/Tmem108/Tmem25	36	Increased	Poly I:C. Diff vs NSCs
GO:0003002	regionalization	77/2914	292/13775	0.0182459	0.112567	0.0892078	Bhlhe41/Bmp2/C3/Ccdc103/Ccdc39/Ccdc40/Cdk20/Celsr2/Cfap45/Cfap52/Chrd/Cited2/Cobl/Crb2/Daam2/Daw1/Dlx1/Dmrt3/Dnaaf3/Dnaaf4/Dnah5/Dnai1/Dnai2/Dpcd/Drc1/Dync2li1/Dzip1l/Ednra/Enkur/Fgf1/Fgf2/Fgfr1/Fgfr2/Folr1/Foxj1/Gas8/Gja1/Helt/Hes7/Hipk1/Ifitm1/Lrp2/Mdfi/Nat8f5/Nbl1/Nme7/Nog/Odad3/Odad4/Pcdh8/Pcgf2/Pcsk6/Pierce1/Pierce2/Psen2/Rarg/Reln/Rfx3/Ripply1/Sema3c/Sema3f/Ski/Smad6/Sostdc1/Srf/Tbc1d32/Tbx…	77	Increased	Poly I:C. Diff vs NSCs
GO:0034103	regulation of tissue remodeling	19/2914	56/13775	0.0182484	0.112567	0.0892078	Agt/Bcr/Cd38/Cst3/Dlk1/Gja1/Gpr137/Gpr137b/Idua/Klf6/Lrp1/Ltbp3/Oscar/Pdk4/Pparg/Ppargc1b/Prkca/S1pr1/Tmbim1	19	Increased	Poly I:C. Diff vs NSCs
GO:0051932	synaptic transmission, GABAergic	19/2914	56/13775	0.0182484	0.112567	0.0892078	Adora1/Adra1a/Cckbr/Cln3/Clstn3/Cntnap2/Dbi/Gabra3/Gabra4/Gabrb2/Gabrb3/Gabrg2/Nalcn/Npas4/Phf24/Rac3/Slc38a1/Tacr1/Tpbg	19	Increased	Poly I:C. Diff vs NSCs
GO:0051937	catecholamine transport	19/2914	56/13775	0.0182484	0.112567	0.0892078	Adora2b/Agt/Cadps/Chrnb2/Hrh3/Kcnb1/Mapk15/Nat8l/P2ry1/Pcp4/Pink1/Plcd1/Prkn/Syt1/Syt13/Syt17/Syt2/Syt6/Tgm2	19	Increased	Poly I:C. Diff vs NSCs
GO:0010712	regulation of collagen metabolic process	16/2914	45/13775	0.0183992	0.112798	0.0893906	Acvr1b/Adora2b/Ccn2/Creb3l1/Cst3/Fn1/Idua/Il6ra/Larp6/Nppc/Pdgfb/Pdgfrb/Pparg/Prdx5/Rapgef3/Vim	16	Increased	Poly I:C. Diff vs NSCs
GO:0050830	defense response to Gram-positive bacterium	16/2914	45/13775	0.0183992	0.112798	0.0893906	App/B2m/Epha2/Gbp2/Gbp6/H2-D1/H2-M5/H2-Q4/Lbp/Myd88/Nod1/Rarres2/Rnase1/Rnase4/Ssc5d/Tlr2	16	Increased	Poly I:C. Diff vs NSCs
GO:0050922	negative regulation of chemotaxis	16/2914	45/13775	0.0183992	0.112798	0.0893906	Dusp3/Hc/Mmp28/Nbl1/Padi2/Plxna3/Sema3b/Sema3c/Sema3e/Sema3f/Sema4a/Sema4d/Sema4f/Sema4g/Sema6d/Thbs1	16	Increased	Poly I:C. Diff vs NSCs
GO:0086001	cardiac muscle cell action potential	16/2914	45/13775	0.0183992	0.112798	0.0893906	Ank2/Ank3/Cacna1d/Camk2d/Cav1/Ctnna3/Flna/Hcn4/Kcnj5/Nedd4l/Pkp2/Scn1b/Scn2b/Scn3b/Slc4a3/Snta1	16	Increased	Poly I:C. Diff vs NSCs
GO:0002053	positive regulation of mesenchymal cell proliferation	10/2914	24/13775	0.0184966	0.112798	0.0893906	Arhgap5/Chrd/Fgfr1/Fgfr2/Irs2/Kdr/Pdgfa/Prrx2/Sox9/Tgfbr2	10	Increased	Poly I:C. Diff vs NSCs
GO:0061744	motor behavior	10/2914	24/13775	0.0184966	0.112798	0.0893906	Atp1b2/B4galnt1/Cntnap2/Gabrb3/Kcnq2/Mfsd2a/Ormdl3/Pmp22/Tuba1a/Wdr47	10	Increased	Poly I:C. Diff vs NSCs
GO:0098869	cellular oxidant detoxification	10/2914	24/13775	0.0184966	0.112798	0.0893906	Cat/Ccs/Fbln5/Mt3/Nfe2l2/Nnt/Nos3/Nxn/Prdx6/Sesn1	10	Increased	Poly I:C. Diff vs NSCs
GO:1903524	positive regulation of blood circulation	10/2914	24/13775	0.0184966	0.112798	0.0893906	Adra1a/Adrb1/Atp1a1/Ccn2/Dusp5/Rgs2/Rgs4/Scn3b/Tgfb2/Tpm1	10	Increased	Poly I:C. Diff vs NSCs
GO:0070661	leukocyte proliferation	56/2914	204/13775	0.0186366	0.11349	0.089939	Adk/Ahr/Bcl2/Bcl2l1/Bcl6/Bid/Cd151/Cd274/Cd38/Cd46/Cd55/Cd59a/Cd59b/Cd81/Cebpb/Chrnb2/Clcf1/Clu/Cnn2/Coro1a/Csf1/Cxcr4/Emp2/Ephb6/Fcgr2b/Fkbp1b/Fosl2/Foxj1/Gja1/Gpam/H2-D1/H2-M5/H2-Q4/Icosl/Il6st/Irf1/Irgm1/Irs2/Jak3/Junb/Lgals3/Myd88/Ndp/Nfatc2/Nmb/Npr3/Pawr/Pla2g5/Prnp/Sdc4/Spta1/Stat6/Tacr1/Tgfbr2/Tlr4/Vcam1	56	Increased	Poly I:C. Diff vs NSCs
GO:0032271	regulation of protein polymerization	47/2914	167/13775	0.0189542	0.11526	0.0913418	Add3/Avil/Baiap2/Bbs4/Camsap3/Capg/Capn1/Cav1/Cdc42ep3/Coro1a/Cotl1/Cttn/Daam2/Dmtn/Eml2/Fchsd1/Fmn1/Gda/Gsn/Icam1/Inpp5j/Kank1/Kank2/Kank4/Lmod1/Map1b/Mapre3/Mapt/Met/Myadm/Myo1c/Pfn4/Plekhg2/Sgk1/Slc39a12/Spta1/Sptb/Sptbn1/Ssh3/Tlr2/Tmod2/Tmsb15b1/Tmsb15b2/Tmsb15l/Tpm1/Tppp3/Tubb4a	47	Increased	Poly I:C. Diff vs NSCs
GO:0048010	vascular endothelial growth factor receptor signaling pathway	14/2914	38/13775	0.0192743	0.11704	0.0927527	Angpt1/Bcar1/Cadm4/Cd59a/Cnmd/Fgf18/Hspb1/Kdr/Mt3/Myof/Pdcd6/Pdgfb/Pgf/Vegfd	14	Increased	Poly I:C. Diff vs NSCs
GO:0030258	lipid modification	45/2914	159/13775	0.0193508	0.117338	0.092989	Acacb/Acad11/Acad12/Acadm/Acox1/Acox2/Appl2/B4galnt1/Bdh2/Crat/Cyp4f13/Cyp4v3/Dbi/Decr1/Echdc2/Ephx2/Etfbkmt/Fa2h/Fabp3/Fmo1/Ggta1/Hacl1/Ilvbl/Inpp5a/Inpp5j/Inpp5k/Irs2/Lonp2/Mboat1/Mboat2/Mfsd2a/Mtmr7/Nr4a3/Pdk4/Phyh/Pla2g7/Plpp1/Plpp2/Plpp6/Plppr1/Plppr4/Porcn/Pparg/Scp2/Sox9	45	Increased	Poly I:C. Diff vs NSCs
GO:0060351	cartilage development involved in endochondral bone morphogenesis	12/2914	31/13775	0.0194963	0.11772	0.0932918	Col27a1/Col2a1/Col9a1/Fosl2/Ift80/Nppc/Npr2/Rarg/Sik3/Sox9/Tgfbr2/Thbs1	12	Increased	Poly I:C. Diff vs NSCs
GO:0072337	modified amino acid transport	12/2914	31/13775	0.0194963	0.11772	0.0932918	Abcc5/Agt/Cln3/Folr1/Lrp2/Slc16a9/Slc22a21/Slc22a4/Slc22a5/Slc6a8/Slc7a11/Slc7a2	12	Increased	Poly I:C. Diff vs NSCs
GO:0141060	disruption of anatomical structure in another organism	12/2914	31/13775	0.0194963	0.11772	0.0932918	Bcl2l1/Ccl27a/Cxcl10/Cxcl14/Fgl2/Gbp2/Gbp5/Hc/Igtp/Irgm2/Lgals3/Myd88	12	Increased	Poly I:C. Diff vs NSCs
GO:0008344	adult locomotory behavior	27/2914	87/13775	0.0196784	0.118652	0.0940304	Adam22/App/Atxn1/Bc1/Cacna1a/Cacnb4/Cstb/Dmrt3/Efnb3/Fgf12/Grin2d/Hexa/Id2/Idua/Lgi4/Mapt/Ngf/Pmp22/Ppt1/Prkn/Sez6l2/Shank2/Sptbn4/Tshr/Tuba1a/Uchl1/Wdr47	27	Increased	Poly I:C. Diff vs NSCs
GO:0070301	cellular response to hydrogen peroxide	17/2914	49/13775	0.0197975	0.119203	0.0944666	Ankzf1/Aqp1/Axl/Bnip3/Capn1/Cat/Cyp1b1/Ednra/Lcn2/Map3k5/Net1/Nfe2l2/Pcgf2/Pdgfrb/Rhob/Sirpa/Stat6	17	Increased	Poly I:C. Diff vs NSCs
GO:0001101	response to acid chemical	28/2914	91/13775	0.019945	0.119754	0.0949033	Amigo1/Anxa2/Atp2b4/Bcl2/Bcl2l1/Capn2/Castor2/Cebpb/Col16a1/Col4a1/Col4a6/Col6a1/Cpeb1/Klf2/Ngf/Npas4/Nsmf/Ntrk2/Pdgfd/Plec/Prkn/Rragd/S100a10/Sesn1/Slc1a3/Socs1/Tmbim6/Tuba1a	28	Increased	Poly I:C. Diff vs NSCs
GO:0051928	positive regulation of calcium ion transport	28/2914	91/13775	0.019945	0.119754	0.0949033	Adrb1/Ank2/Atp1b1/Atp2b2/Cacna1d/Cacnb4/Capn3/Casq1/Cav1/Cxcl10/Cxcr4/Dbi/Ednra/Gjc2/Hspa2/Itpr1/Jak3/Lgals3/P2rx4/Pdgfb/Pdgfrb/Plcg2/Rapgef3/S100a1/Stac3/Stim1/Tspo/Wfs1	28	Increased	Poly I:C. Diff vs NSCs
GO:0034440	lipid oxidation	29/2914	95/13775	0.0201591	0.120793	0.0957271	Acacb/Acad11/Acad12/Acadm/Acox1/Acox2/Appl2/Bdh2/Crat/Cyp4f13/Cyp4v3/Dbi/Decr1/Echdc2/Etfbkmt/Fabp3/Fmo1/Hacl1/Ilvbl/Irs2/Lonp2/Mfsd2a/Nr4a3/Pdk4/Phyh/Pla2g7/Pparg/Scp2/Sox9	29	Increased	Poly I:C. Diff vs NSCs
GO:0045444	fat cell differentiation	57/2914	209/13775	0.0201746	0.120793	0.0957271	Adrb1/Aldh6a1/Atat1/Bbs1/Bbs12/Bbs2/Bbs4/Bmp2/Bnip3/Ccdc3/Cds1/Cebpb/Cebpd/Cntn2/Cntnap2/Crebl2/Dlk1/Dlk2/Dysf/Fabp3/Fosl2/Foxo1/Gpx1/Id2/Id4/Klf5/Lpl/Mmp11/Noct/Npr2/Nr1d1/Nr4a1/Nr4a3/Nudt7/Pim1/Pparg/Prdm16/Psmb8/Rarres2/Retreg1/Rgs2/Rora/Rorc/Runx1t1/Sirt2/Slc2a4/Slc39a13/Smad6/Socs1/Steap4/Syap1/Tcf7l2/Tgfb1i1/Ttc8/Zbtb16/Zc3h12a/Zfp36	57	Increased	Poly I:C. Diff vs NSCs
GO:0050778	positive regulation of immune response	106/2914	418/13775	0.0204863	0.121783	0.0965113	A2m/Adora2b/App/Appl2/Arid5a/Atat1/B2m/Bcar1/Bcl2/C1ra/C1s1/C3/C4a/C4b/Cacnb4/Cadm1/Cav1/Cd14/Cd274/Cd38/Cd46/Cd55/Cd59a/Cd59b/Cd81/Cfp/Clcf1/Ddx60/Dusp3/Erbin/Ezr/Flot1/Fosl2/Gbp2/Gbp5/Gpr108/Gsdme/H2-D1/H2-M5/H2-Q4/Hc/Hfe/Icosl/Ifi35/Ifih1/Igtp/Ikbke/Il1r1/Irak2/Irf1/Irgm1/Irgm2/Lamp1/Lamp2/Lax1/Lbp/Lgals3/Lgr4/Lime1/Mog/Myd88/Nagk/Nfatc2/Nfkb1/Nfkbia/Nlrc3/Nlrc5/Nod1/Nppc/Nr1d1/Nr1h3/Nr4a3/Par…	106	Increased	Poly I:C. Diff vs NSCs
GO:0009620	response to fungus	9/2914	21/13775	0.0205257	0.121783	0.0965113	App/Cotl1/Il17rc/Myd88/Pik3cd/Pla2g5/Plcg2/Rarres2/Tlr2	9	Increased	Poly I:C. Diff vs NSCs
GO:0010742	macrophage derived foam cell differentiation	9/2914	21/13775	0.0205257	0.121783	0.0965113	Abca5/Abcg1/Agt/Csf1/Lpl/Nfkbia/Pla2g5/Pparg/Soat1	9	Increased	Poly I:C. Diff vs NSCs
GO:0019755	one-carbon compound transport	9/2914	21/13775	0.0205257	0.121783	0.0965113	Aqp1/Aqp4/Aqp9/Slc14a1/Slc26a3/Slc26a6/Slc4a10/Slc4a11/Slc4a3	9	Increased	Poly I:C. Diff vs NSCs
GO:0048247	lymphocyte chemotaxis	9/2914	21/13775	0.0205257	0.121783	0.0965113	Cxcl10/Cxcl14/Cyp7b1/Gas6/Hsd3b7/Nedd9/Padi2/Plec/Slc8b1	9	Increased	Poly I:C. Diff vs NSCs
GO:1903429	regulation of cell maturation	9/2914	21/13775	0.0205257	0.121783	0.0965113	Bcl2/Grip2/Lrrk2/Ngf/Nppc/Npr2/Rac3/Sirt2/Tbx6	9	Increased	Poly I:C. Diff vs NSCs
GO:0002695	negative regulation of leukocyte activation	34/2914	115/13775	0.0205959	0.121783	0.0965113	Axl/Bcl6/Bcr/Cd200/Cd274/Cebpb/Dtx1/Dusp3/Fas/Fcgr2b/Fgl2/Fn1/Foxj1/Hfe/Hmox1/Hspb1/Id2/Irf1/Jak3/Lax1/Lgals3/Loxl3/Nr1d1/Nr1h3/Parp3/Pawr/Pla2g5/Pparg/Prnp/Sdc4/Smad7/Socs1/Tbc1d10c/Zc3h12a	34	Increased	Poly I:C. Diff vs NSCs
GO:0071772	response to BMP	34/2914	115/13775	0.0205959	0.121783	0.0965113	Bambi/Bmp2/Bmp6/Cav1/Ccn1/Chrd/Chrdl1/Col2a1/Crb2/Crim1/Dlx1/Fstl1/Fstl3/Fstl5/Hfe/Itga3/Kdr/Lrp2/Mir675/Nbl1/Nfia/Nog/Pparg/Runx2/Scube3/Ski/Smad6/Smad7/Smad9/Sorl1/Sostdc1/Tcf7l2/Tgfbr3/Tmem53	34	Increased	Poly I:C. Diff vs NSCs
GO:0071773	cellular response to BMP stimulus	34/2914	115/13775	0.0205959	0.121783	0.0965113	Bambi/Bmp2/Bmp6/Cav1/Ccn1/Chrd/Chrdl1/Col2a1/Crb2/Crim1/Dlx1/Fstl1/Fstl3/Fstl5/Hfe/Itga3/Kdr/Lrp2/Mir675/Nbl1/Nfia/Nog/Pparg/Runx2/Scube3/Ski/Smad6/Smad7/Smad9/Sorl1/Sostdc1/Tcf7l2/Tgfbr3/Tmem53	34	Increased	Poly I:C. Diff vs NSCs
GO:0046849	bone remodeling	22/2914	68/13775	0.0206697	0.122051	0.0967237	Cd38/Dlk1/Dock5/Epha2/Gja1/Gpr137/Gpr137b/Gpr55/Idua/Lgr4/Lrrk1/Ltbp3/Nox4/Oscar/Pdk4/Ppargc1b/Prkca/Pth1r/Rab3d/S1pr1/Tns3/Tpp1	22	Increased	Poly I:C. Diff vs NSCs
GO:0009410	response to xenobiotic stimulus	55/2914	201/13775	0.0208145	0.122737	0.0972669	Abcc1/Acsl1/Add3/Adra1a/Ahr/Akr1c13/Aox1/Asic2/Atp1a1/Bcl2/Cd38/Cers1/Cntnap2/Cryz/Cyp1b1/Cyp2d22/Cyp46a1/Dpyd/Fmo1/Fmo5/Fos/Fosl2/Gabrb3/Gas6/Gclc/Gpx1/Gsta3/Gsta4/Gstm1/Gstm3/Hdac5/Jun/Kcnq2/Kdr/Lcn2/Mat2a/Mgst1/Nfatc2/Nfe2l2/Npas2/Pde4a/Prnp/Rora/Rorc/Shank2/Slc12a5/Slc1a3/Slc22a12/Sult1a1/Tgfbr2/Uchl1/Uchl1os/Ugt1a1/Ugt1a6a/Ugt1a6b	55	Increased	Poly I:C. Diff vs NSCs
GO:0040013	negative regulation of locomotion	70/2914	264/13775	0.0208608	0.122819	0.0973323	Adamts9/Adora1/Apoe/Apoh/Arhgap4/Atp1b2/Atp2b4/Bcl2/Bcr/Bmerb1/Bst2/Cav1/Cd200/Cd63/Chrd/Cited2/Cldn19/Cnn2/Ctnna1/Cyp1b1/Dlc1/Dnai3/Dnaja4/Dusp3/Fas/Fgf2/Frmd5/Gadd45a/Hc/Hdac5/Idh2/Ifitm1/Igfbp5/Kank1/Lrch1/Lrp1/Macir/Mapk15/Mmp28/Nbl1/Nedd9/Nfe2l2/Nog/Padi2/Pdgfb/Pkp2/Plxna3/Podn/Pparg/Ptpru/Rhob/Rras/Sema3b/Sema3c/Sema3e/Sema3f/Sema4a/Sema4d/Sema4f/Sema4g/Sema6d/Spint2/Srf/Srgap1/Srgap3/Stard…	70	Increased	Poly I:C. Diff vs NSCs
GO:1901615	organic hydroxy compound metabolic process	89/2914	345/13775	0.0208858	0.122819	0.0973323	Abca1/Abca5/Abcg1/Abhd4/Acox2/Akr1c13/Akr1c14/Aldh3a2/Apoe/App/Atp2b2/Bcl2/Bmp2/Bmp6/Cat/Ces1f/Chrnb2/Clcn2/Comt/Cpq/Ctsb/Ctsl/Cubn/Cyb5r3/Cyp1b1/Cyp2d22/Cyp46a1/Cyp4f13/Cyp4f14/Cyp7b1/Dysf/Ednra/Epas1/Ephx2/Fah/Fgf1/Fgf2/Fgfr1/Fmo5/Hdc/Hmgcs2/Hsd3b7/Idh2/Ip6k3/Isyna1/Itpkb/Itpkc/Ldhb/Ldhd/Ldlrap1/Lrp1/Lrp2/Maob/Mttp/Myof/Naaa/Nfe2l1/Nfkb1/Nr1d1/Nudt10/Nudt4/P2ry1/Pank2/Plb1/Plcd1/Plcg2/Plek/Plpp…	89	Increased	Poly I:C. Diff vs NSCs
GO:0002720	positive regulation of cytokine production involved in immune response	18/2914	53/13775	0.0210213	0.123277	0.097695	Arid5a/B2m/Cd55/Cd81/Gprc5b/H2-D1/H2-M5/H2-Q4/Hk1/Il1r1/Myd88/Nod1/Nr4a3/Plcg2/Prkcz/Tlr2/Tlr3/Tlr4	18	Increased	Poly I:C. Diff vs NSCs
GO:0050805	negative regulation of synaptic transmission	18/2914	53/13775	0.0210213	0.123277	0.097695	Adora1/Bcl2l1/Cd38/Cntnap2/Gnal/Grik3/Iqsec2/Kcnb1/Mapt/Mgll/Prkn/Prrt1/Rapgef4/Shank2/Shank3/Slc24a2/Sorcs3/Srf	18	Increased	Poly I:C. Diff vs NSCs
GO:0010970	transport along microtubule	47/2914	168/13775	0.0210578	0.123322	0.0977312	Agbl4/Ank3/Ap3b2/App/Bbs1/Bbs12/Bicdl1/Bloc1s1/Caly/Camsap3/Cln3/Dlg2/Dst/Dync2i2/Dync2li1/Flot2/Fyco1/Hsbp1/Hspb1/Ift20/Ift22/Ift43/Ift46/Ift80/Ift81/Kif17/Kif1c/Kif5a/Kif5c/Lamp1/Lca5l/Mak/Map1b/Map6/Mapt/Nefl/Nme7/Prkcz/Rab27b/Rpgr/Sybu/Tmem108/Ttc21a/Tub/Tuba1a/Uchl1/Wdr19	47	Increased	Poly I:C. Diff vs NSCs
GO:0051591	response to cAMP	15/2914	42/13775	0.0211636	0.123772	0.0980878	Ahr/Aqp1/Dmtn/Ezr/Hcn2/Hcn4/Igfbp5/Inpp5k/Itpr1/Mat2a/Per1/Rapgef3/Slc26a3/Slc26a6/Slc8a1	15	Increased	Poly I:C. Diff vs NSCs
GO:2000106	regulation of leukocyte apoptotic process	23/2914	72/13775	0.0212647	0.124194	0.0984221	Axl/Bcl11b/Bcl2/Bcl2l1/Birc7/Cd274/Efna1/Fcgr2b/Gas6/Gpam/Irs2/Itpkb/Jak3/Lgals3/Nr4a3/Ormdl3/Pik3cd/Rorc/Serpinb9/Slc7a11/St3gal1/Tgfb2/Tsc22d3	23	Increased	Poly I:C. Diff vs NSCs
GO:0050673	epithelial cell proliferation	88/2914	341/13775	0.0213248	0.124375	0.0985657	Adk/Adora2b/Apoe/Apoh/B2m/Bcl11b/Bcl2l1/Bid/Bmp6/Cav1/Cav2/Cd109/Cdkn2b/Cebpb/Cnmd/Col8a1/Col8a2/Ctsl/Cyp7b1/Dlk1/Dysf/Ecm1/Ednra/Epha2/F3/Fa2h/Fgf1/Fgf18/Fgf2/Fgf7/Fgfr1/Fgfr2/Gja1/Gpx1/Hgf/Hmox1/Hrh3/Hyal1/Id2/Ift80/Igfbp5/Irs2/Itpr1/Jcad/Jun/Kdr/Lgr4/Loxl2/Mtss1/Nfatc1/Nlrc3/Nog/Nr1d1/Nr4a1/Nr4a3/Ovol1/Pdcd6/Pdgfb/Pgf/Pik3cd/Pparg/Prkca/Ptprn/Rasgrf1/Rian/Rida/Rps6ka1/Runx2/Scg2/Serpinb1a/Sfn/…	88	Increased	Poly I:C. Diff vs NSCs
GO:0007059	chromosome segregation	153/1761	370/13775	2.99389e-44	1.26462e-40	1.19062e-40	Aaas/Actl6a/Anapc15/Apc/Aspm/Atm/Aurka/Aurkb/Bcl7a/Birc5/Brca1/Brca2/Brip1/Bub1/Bub1b/Bub3/Ccnb1/Ccnb1-ps/Ccnb2/Ccne1/Ccne2/Cdc20/Cdc27/Cdc6/Cdca2/Cdca5/Cdca8/Cdk1/Cdt1/Cenpc1/Cenpe/Cenpf/Cenph/Cenpi/Cenpj/Cenpk/Cenpl/Cenpm/Cenpn/Cenpp/Cenpq/Cenps/Cenpu/Cenpw/Cep192/Cep85/Chek2/Chfr/Chtf18/Cit/Ctcf/Dlgap5/Dpf3/Dsn1/Ect2/Esco2/Espl1/Fam83d/Fancd2/Fbxo5/Gen1/Gpsm2/Haspin/Haus1/Haus3/Haus4/Haus5/Hau…	153	Decreased	Poly I:C. Diff vs NSCs
GO:0002181	cytoplasmic translation	76/1761	138/13775	1.14787e-32	2.4243e-29	2.28244e-29	Eef2/Eif4a1/Fmr1/Hnrnpd/Rpl10a/Rpl11/Rpl12/Rpl13/Rpl13a/Rpl14/Rpl17/Rpl18/Rpl18a/Rpl19/Rpl21/Rpl22l1/Rpl23/Rpl23a/Rpl24/Rpl27/Rpl27a/Rpl28/Rpl29/Rpl3/Rpl30/Rpl31/Rpl32/Rpl36-ps12/Rpl36a/Rpl37a/Rpl39/Rpl4/Rpl5/Rpl6/Rpl6l/Rpl7a/Rpl8/Rpl9/Rpl9-ps6/Rplp0/Rplp1/Rplp2/Rps10/Rps11/Rps12/Rps13/Rps15/Rps15a/Rps16/Rps17/Rps18/Rps19/Rps2/Rps20/Rps21/Rps23/Rps24/Rps25/Rps26/Rps27a/Rps28/Rps29/Rps3/Rps3a1/Rps…	76	Decreased	Poly I:C. Diff vs NSCs
GO:0000280	nuclear division	129/1761	351/13775	3.57768e-31	5.03737e-28	4.74262e-28	Aaas/Anapc15/Ankle1/Apc/Aspm/Atm/Aurka/Aurkb/Banf1/Birc5/Bmp7/Bora/Brca2/Brip1/Bub1/Bub1b/Bub3/Ccnb1/Ccnb1-ps/Ccnb2/Ccne1/Ccne2/Cdc20/Cdc25b/Cdca2/Cdca5/Cdca8/Cdk1/Cdt1/Cenpc1/Cenpe/Cenpi/Cenpk/Cenps/Cep192/Cep85/Chek1/Chek2/Chfr/Chtf18/Cit/Cks2/Dsn1/Eme1/Eps8/Espl1/Fanca/Fancd2/Fancm/Fbxo5/Fignl1/Gen1/Gsk3b/Haspin/Incenp/Kif11/Kif14/Kif18a/Kif18b/Kif22/Kif23/Kif2c/Kifc1/Kifc5b/Knl1/Knstrn/Kntc1/…	129	Decreased	Poly I:C. Diff vs NSCs
GO:0098813	nuclear chromosome segregation	110/1761	272/13775	6.23367e-31	6.58276e-28	6.19758e-28	Aaas/Actl6a/Anapc15/Apc/Aspm/Atm/Aurka/Aurkb/Bcl7a/Birc5/Brca2/Brip1/Bub1/Bub1b/Bub3/Ccnb1/Ccnb1-ps/Ccnb2/Ccne1/Ccne2/Cdc20/Cdc27/Cdc6/Cdca5/Cdca8/Cdk1/Cdt1/Cenpc1/Cenpe/Cenpf/Cenpi/Cenpk/Cenpq/Cep192/Chek2/Chfr/Cit/Dpf3/Dsn1/Ect2/Espl1/Fam83d/Fancd2/Fbxo5/Gen1/Haspin/Incenp/Kif11/Kif14/Kif18a/Kif18b/Kif22/Kif23/Kif2c/Kif4/Kifc1/Kifc5b/Knl1/Knstrn/Kntc1/Mad1l1/Mad2l1/Mcmdc2/Mybl2/Ncapd2/Ncapd3/Nc…	110	Decreased	Poly I:C. Diff vs NSCs
GO:0006261	DNA-templated DNA replication	75/1761	144/13775	4.2019e-30	3.54977e-27	3.34206e-27	Alyref/Atad5/Atrx/Bard1/Baz1a/Blm/Brca1/Brca2/Ccne1/Ccne2/Cdc45/Cdc6/Cdc7/Cdk2/Cdt1/Cenps/Chtf18/Dbf4/Dna2/Dscc1/E2f7/E2f8/Eme1/Etaa1/Fam111a/Fancm/Fbxo5/Gen1/Gins1/Gins3/Lig1/Mcm10/Mcm2/Mcm3/Mcm4/Mcm5/Mcm6/Mcm7/Mms22l/Npm1/Nucks1/Orc1/Orc2/Orc5/Parp1/Pcna/Pola1/Pola2/Pold1/Pole/Pole2/Polg/Polq/Prim1/Prim2/Primpol/Rad51/Rbbp8/Recql4/Rfc1/Rfc3/Rfc4/Rfc5/Rfwd3/Rrm1/Rtel1/Ticrr/Timeless/Tk1/Tonsl/To…	75	Decreased	Poly I:C. Diff vs NSCs
GO:0048285	organelle fission	132/1761	404/13775	4.11405e-26	2.89629e-23	2.72682e-23	Aaas/Anapc15/Ankle1/Apc/Aspm/Atm/Aurka/Aurkb/Banf1/Birc5/Bmp7/Bora/Brca2/Brip1/Bub1/Bub1b/Bub3/Ccnb1/Ccnb1-ps/Ccnb2/Ccne1/Ccne2/Cdc20/Cdc25b/Cdca2/Cdca5/Cdca8/Cdk1/Cdt1/Cenpc1/Cenpe/Cenpi/Cenpk/Cenps/Cep192/Cep85/Chek1/Chek2/Chfr/Chtf18/Cit/Cks2/Coro1c/Dsn1/Eme1/Eps8/Espl1/Fanca/Fancd2/Fancm/Fbxo5/Fignl1/Gen1/Gsk3b/Haspin/Incenp/Kif11/Kif14/Kif18a/Kif18b/Kif22/Kif23/Kif2c/Kifc1/Kifc5b/Knl1/Knstrn…	132	Decreased	Poly I:C. Diff vs NSCs
GO:0000819	sister chromatid segregation	87/1761	208/13775	6.54781e-26	3.95114e-23	3.71995e-23	Aaas/Actl6a/Anapc15/Apc/Atm/Aurkb/Bcl7a/Birc5/Bub1/Bub1b/Bub3/Ccnb1/Ccnb1-ps/Cdc20/Cdc27/Cdc6/Cdca5/Cdca8/Cdk1/Cdt1/Cenpc1/Cenpe/Cenpi/Cenpk/Cep192/Chek2/Chfr/Cit/Dpf3/Dsn1/Espl1/Fbxo5/Gen1/Haspin/Incenp/Kif11/Kif14/Kif18a/Kif18b/Kif22/Kif23/Kif2c/Kifc1/Kifc5b/Knl1/Knstrn/Kntc1/Mad1l1/Mad2l1/Mybl2/Ncapd2/Ncapd3/Ncapg/Ncapg2/Ncaph/Ndc80/Nek2/Nsl1/Nuf2/Nusap1/Pbrm1/Plk1/Prc1/Psrc1/Racgap1/Rad21/Ran…	87	Decreased	Poly I:C. Diff vs NSCs
GO:0140241	translation at synapse	38/1761	48/13775	1.41425e-25	6.63756e-23	6.24918e-23	Eef2/Rpl10/Rpl10a/Rpl12/Rpl13/Rpl13a/Rpl14/Rpl17/Rpl23/Rpl23a/Rpl24/Rpl27/Rpl27a/Rpl28/Rpl29/Rpl32/Rpl35/Rpl36a/Rpl37a/Rpl4/Rpl5/Rpl6/Rpl7a/Rpl8/Rpl9/Rplp2/Rps10/Rps11/Rps12/Rps15a/Rps16/Rps24/Rps26/Rps27/Rps27a/Rps28/Rps5/Uba52	38	Decreased	Poly I:C. Diff vs NSCs
GO:0140242	translation at postsynapse	38/1761	48/13775	1.41425e-25	6.63756e-23	6.24918e-23	Eef2/Rpl10/Rpl10a/Rpl12/Rpl13/Rpl13a/Rpl14/Rpl17/Rpl23/Rpl23a/Rpl24/Rpl27/Rpl27a/Rpl28/Rpl29/Rpl32/Rpl35/Rpl36a/Rpl37a/Rpl4/Rpl5/Rpl6/Rpl7a/Rpl8/Rpl9/Rplp2/Rps10/Rps11/Rps12/Rps15a/Rps16/Rps24/Rps26/Rps27/Rps27a/Rps28/Rps5/Uba52	38	Decreased	Poly I:C. Diff vs NSCs
GO:0000070	mitotic sister chromatid segregation	76/1761	169/13775	3.43499e-25	1.45094e-22	1.36604e-22	Aaas/Anapc15/Apc/Atm/Aurkb/Birc5/Bub1/Bub1b/Bub3/Ccnb1/Ccnb1-ps/Cdc20/Cdca5/Cdca8/Cdk1/Cdt1/Cenpc1/Cenpe/Cenpi/Cenpk/Cep192/Chek2/Cit/Dsn1/Espl1/Fbxo5/Gen1/Haspin/Incenp/Kif11/Kif14/Kif18a/Kif18b/Kif22/Kif23/Kif2c/Kifc1/Kifc5b/Knl1/Knstrn/Kntc1/Mad1l1/Mad2l1/Mybl2/Ncapd2/Ncapd3/Ncapg/Ncapg2/Ncaph/Ndc80/Nek2/Nsl1/Nuf2/Nusap1/Plk1/Prc1/Psrc1/Racgap1/Rad21/Ran/Seh1l/Smarca5/Smc1a/Smc2/Smc4/Spag5/Spc…	76	Decreased	Poly I:C. Diff vs NSCs
GO:0006260	DNA replication	98/1761	259/13775	5.16113e-25	1.98188e-22	1.86591e-22	Actl6a/Alyref/Atad5/Atrx/Bard1/Baz1a/Blm/Brca1/Brca2/Ccna2/Ccne1/Ccne2/Cdc45/Cdc6/Cdc7/Cdk1/Cdk2/Cdt1/Cenps/Chaf1b/Chtf18/Dbf4/Ddx11/Dna2/Dscc1/Dtl/E2f7/E2f8/Egfr/Eme1/Esco2/Etaa1/Fam111a/Fancm/Fbxo5/Fen1/Gen1/Gins1/Gins3/Gmnn/Id3/Jade3/Lig1/Mcm10/Mcm2/Mcm3/Mcm4/Mcm5/Mcm6/Mcm7/Mcm8/Mms22l/Nasp/Npm1/Nucks1/Orc1/Orc2/Orc5/Parp1/Pclaf/Pcna/Pif1/Pola1/Pola2/Pold1/Pole/Pole2/Polg/Polh/Polq/Prim1/Prim2…	98	Decreased	Poly I:C. Diff vs NSCs
GO:0140236	translation at presynapse	37/1761	47/13775	8.92446e-25	3.14141e-22	2.9576e-22	Rpl10/Rpl10a/Rpl12/Rpl13/Rpl13a/Rpl14/Rpl17/Rpl23/Rpl23a/Rpl24/Rpl27/Rpl27a/Rpl28/Rpl29/Rpl32/Rpl35/Rpl36a/Rpl37a/Rpl4/Rpl5/Rpl6/Rpl7a/Rpl8/Rpl9/Rplp2/Rps10/Rps11/Rps12/Rps15a/Rps16/Rps24/Rps26/Rps27/Rps27a/Rps28/Rps5/Uba52	37	Decreased	Poly I:C. Diff vs NSCs
GO:0140014	mitotic nuclear division	91/1761	232/13775	1.28518e-24	4.17583e-22	3.93149e-22	Aaas/Anapc15/Apc/Atm/Aurka/Aurkb/Banf1/Birc5/Bmp7/Bora/Bub1/Bub1b/Bub3/Ccnb1/Ccnb1-ps/Cdc20/Cdca2/Cdca5/Cdca8/Cdk1/Cdt1/Cenpc1/Cenpe/Cenpi/Cenpk/Cep192/Cep85/Chek1/Chek2/Cit/Dsn1/Eps8/Espl1/Fbxo5/Gen1/Haspin/Incenp/Kif11/Kif14/Kif18a/Kif18b/Kif22/Kif23/Kif2c/Kifc1/Kifc5b/Knl1/Knstrn/Kntc1/Mad1l1/Mad2l1/Mki67/Mtbp/Mybl2/Ncapd2/Ncapd3/Ncapg/Ncapg2/Ncaph/Ndc80/Nek2/Nsl1/Nuf2/Nusap1/Plk1/Prc1/Psrc1/R…	91	Decreased	Poly I:C. Diff vs NSCs
GO:0044772	mitotic cell cycle phase transition	127/1761	409/13775	6.53315e-23	1.97115e-20	1.85581e-20	Actl6a/Anapc15/Anp32b/Apc/Apex1/Atad5/Atm/Aurkb/Aven/Bard1/Bcl7a/Birc5/Blm/Brca1/Bub1/Bub1b/Bub3/Calm2/Ccna2/Ccnb1/Ccnb1-ps/Ccnb2/Ccnd1/Ccne1/Ccne2/Ccnf/Ccnj/Ccnjl/Cdc20/Cdc25a/Cdc25b/Cdc25c/Cdc27/Cdc6/Cdc7/Cdca5/Cdca8/Cdk1/Cdk2/Cdk4/Cdk6/Cdkn2c/Cdkn2d/Cenpe/Cenpf/Cenpj/Cep192/Chek1/Chek2/Chfr/Cit/Cks1b/Cks2/Clspn/Dact1/Dbf4/Dpf3/Dtl/E2f1/E2f3/E2f7/Egfr/Eif4e/Eps8/Esrrb/Ezh2/Fbxo5/Foxm1/Gen1/Hasp…	127	Decreased	Poly I:C. Diff vs NSCs
GO:0051983	regulation of chromosome segregation	60/1761	122/13775	1.21435e-22	3.4196e-20	3.21951e-20	Actl6a/Anapc15/Apc/Atm/Aurkb/Bcl7a/Birc5/Bub1/Bub1b/Bub3/Ccnb1/Ccnb1-ps/Cdc20/Cdc27/Cdc6/Cdca2/Cdca8/Cdk1/Cenpe/Cep192/Chfr/Chtf18/Cit/Dpf3/Fbxo5/Gen1/Haspin/Incenp/Kif2c/Knl1/Kntc1/Mad1l1/Mad2l1/Mki67/Ncapd2/Ncapd3/Ncapg/Ncapg2/Ncaph/Ndc80/Nuf2/Pbrm1/Plk1/Rad18/Rad21/Rcc2/Rmi2/Smarcc1/Smc2/Smc4/Smc6/Spc24/Spc25/Spdl1/Tacc3/Trip13/Ttk/Ube2c/Usp44/Zwilch	60	Decreased	Poly I:C. Diff vs NSCs
GO:0090068	positive regulation of cell cycle process	83/1761	216/13775	7.22887e-22	1.90842e-19	1.79675e-19	Anp32b/Apex1/Atad5/Atrx/Aurka/Aurkb/Birc5/Bub1/Ccnb1/Ccnb1-ps/Ccnd1/Cdc20/Cdc25a/Cdc25b/Cdc25c/Cdc6/Cdc7/Cdca5/Cdca8/Cdk1/Cdk4/Cenpe/Cenpj/Cenpv/Cep295/Chek2/Cit/Dbf4/Dtl/E2f7/E2f8/Ect2/Egfr/Ezh2/Fam83d/Fbxo5/Fen1/Gen1/Gpsm2/Incenp/Kif14/Kif20b/Kif23/Larp7/Lmnb1/Mad1l1/Mad2l1/Mtbp/Ncapd2/Ncapd3/Ncapg/Ncapg2/Ncaph/Ndc80/Npm1/Nusap1/Orc1/Plk4/Poc1a/Prdm9/Racgap1/Rad18/Rad21/Rad51ap1/Rad51b/Rad51c/R…	83	Decreased	Poly I:C. Diff vs NSCs
GO:0044770	cell cycle phase transition	142/1761	498/13775	1.4554e-21	3.61624e-19	3.40464e-19	Actl6a/Anapc15/Anp32b/Apc/Apex1/Atad5/Atm/Aurka/Aurkb/Aven/Bard1/Bcl7a/Birc5/Blm/Brca1/Brca2/Bub1/Bub1b/Bub3/Calm2/Ccna2/Ccnb1/Ccnb1-ps/Ccnb2/Ccnd1/Ccne1/Ccne2/Ccnf/Ccnj/Ccnjl/Cdc20/Cdc25a/Cdc25b/Cdc25c/Cdc27/Cdc6/Cdc7/Cdca5/Cdca8/Cdk1/Cdk2/Cdk4/Cdk6/Cdkn2c/Cdkn2d/Cdt1/Cenpe/Cenpf/Cenpj/Cep192/Chek1/Chek2/Chfr/Cit/Cks1b/Cks2/Clspn/Dact1/Dbf4/Dna2/Dpf3/Dtl/E2f1/E2f3/E2f7/Egfr/Eif4e/Eme1/Eps8/Esrrb…	142	Decreased	Poly I:C. Diff vs NSCs
GO:0031577	spindle checkpoint signaling	35/1761	49/13775	4.38686e-21	9.75267e-19	9.18202e-19	Anapc15/Apc/Atm/Aurka/Aurkb/Birc5/Bub1/Bub1b/Bub3/Ccnb1/Ccnb1-ps/Cdc20/Cdca8/Cenpe/Cep192/Chfr/Gen1/Haspin/Incenp/Knl1/Kntc1/Mad1l1/Mad2l1/Mtbp/Ndc80/Nuf2/Plk1/Spc24/Spc25/Spdl1/Stil/Trip13/Ttk/Usp44/Zwilch	35	Decreased	Poly I:C. Diff vs NSCs
GO:0051985	negative regulation of chromosome segregation	35/1761	49/13775	4.38686e-21	9.75267e-19	9.18202e-19	Anapc15/Apc/Atm/Aurkb/Birc5/Bub1/Bub1b/Bub3/Ccnb1/Ccnb1-ps/Cdc20/Cdca8/Cenpe/Cep192/Chfr/Chtf18/Fbxo5/Gen1/Haspin/Incenp/Knl1/Kntc1/Mad1l1/Mad2l1/Ndc80/Nuf2/Plk1/Rad21/Spc24/Spc25/Spdl1/Trip13/Ttk/Usp44/Zwilch	35	Decreased	Poly I:C. Diff vs NSCs
GO:0051321	meiotic cell cycle	81/1761	213/13775	4.92406e-21	1.03996e-18	9.7911e-19	Ankle1/Aspm/Atm/Atrx/Aurka/Birc5/Brca2/Brip1/Bub3/Ccnb2/Ccne1/Ccne2/Cdc20/Cdc25a/Cdc25b/Cdc25c/Cdk2/Cenpc1/Cenpe/Cenps/Chfr/Chtf18/Cks2/Clgn/Eme1/Espl1/Exo1/Fanca/Fancd2/Fancm/Fbxo5/Fignl1/Gsk3b/H2ax/Haspin/Hmga2/Incenp/Kif18a/Lfng/Mastl/Mcm2/Mcm3/Mcm4/Mcm5/Mcm6/Mcm7/Mcmdc2/Mki67/Ncapd2/Ncapd3/Ncaph/Ndc1/Ndc80/Nek2/Nuf2/Plk1/Prdm9/Rad51/Rad51ap1/Rad51c/Rad54b/Rad54l/Rbbp8/Septin1/Sgo1/Sgo2a/Smc1a…	81	Decreased	Poly I:C. Diff vs NSCs
GO:1905818	regulation of chromosome separation	42/1761	69/13775	6.49942e-21	1.30731e-18	1.23082e-18	Anapc15/Apc/Atm/Aurkb/Birc5/Bub1/Bub1b/Bub3/Ccnb1/Ccnb1-ps/Cdc20/Cdca8/Cenpe/Cep192/Chfr/Fbxo5/Gen1/Haspin/Incenp/Knl1/Kntc1/Mad1l1/Mad2l1/Ncapd2/Ncapd3/Ncapg/Ncapg2/Ncaph/Ndc80/Nuf2/Plk1/Rad21/Smc2/Smc4/Spc24/Spc25/Spdl1/Trip13/Ttk/Ube2c/Usp44/Zwilch	42	Decreased	Poly I:C. Diff vs NSCs
GO:1902100	negative regulation of metaphase/anaphase transition of cell cycle	34/1761	47/13775	8.28798e-21	1.52211e-18	1.43304e-18	Anapc15/Apc/Atm/Aurkb/Birc5/Bub1/Bub1b/Bub3/Ccnb1/Ccnb1-ps/Cdc20/Cdca8/Cenpe/Cep192/Chfr/Fbxo5/Gen1/Haspin/Incenp/Knl1/Kntc1/Mad1l1/Mad2l1/Ndc80/Nuf2/Plk1/Rad21/Spc24/Spc25/Spdl1/Trip13/Ttk/Usp44/Zwilch	34	Decreased	Poly I:C. Diff vs NSCs
GO:1905819	negative regulation of chromosome separation	34/1761	47/13775	8.28798e-21	1.52211e-18	1.43304e-18	Anapc15/Apc/Atm/Aurkb/Birc5/Bub1/Bub1b/Bub3/Ccnb1/Ccnb1-ps/Cdc20/Cdca8/Cenpe/Cep192/Chfr/Fbxo5/Gen1/Haspin/Incenp/Knl1/Kntc1/Mad1l1/Mad2l1/Ndc80/Nuf2/Plk1/Rad21/Spc24/Spc25/Spdl1/Trip13/Ttk/Usp44/Zwilch	34	Decreased	Poly I:C. Diff vs NSCs
GO:0051304	chromosome separation	44/1761	77/13775	2.61616e-20	4.60445e-18	4.33503e-18	Anapc15/Apc/Atm/Aurkb/Birc5/Bub1/Bub1b/Bub3/Ccnb1/Ccnb1-ps/Cdc20/Cdca8/Cenpe/Cep192/Chfr/Espl1/Fbxo5/Gen1/Haspin/Incenp/Knl1/Kntc1/Mad1l1/Mad2l1/Ncapd2/Ncapd3/Ncapg/Ncapg2/Ncaph/Ndc80/Nuf2/Plk1/Rad21/Smc2/Smc4/Spc24/Spc25/Spdl1/Top2a/Trip13/Ttk/Ube2c/Usp44/Zwilch	44	Decreased	Poly I:C. Diff vs NSCs
GO:1903046	meiotic cell cycle process	69/1761	168/13775	2.86369e-20	4.8385e-18	4.55538e-18	Ankle1/Aspm/Atm/Atrx/Aurka/Birc5/Brca2/Brip1/Ccnb2/Ccne1/Ccne2/Cdc20/Cdc25a/Cdc25b/Cdc25c/Cenpc1/Cenpe/Cenps/Chfr/Chtf18/Cks2/Eme1/Espl1/Fanca/Fancd2/Fancm/Fbxo5/Fignl1/Gsk3b/Haspin/Incenp/Kif18a/Mastl/Mcm2/Mcm3/Mcm4/Mcm5/Mcm6/Mcm7/Mcmdc2/Ncapd2/Ncapd3/Ncaph/Ndc1/Ndc80/Nuf2/Plk1/Prdm9/Rad51/Rad51ap1/Rad51c/Rad54b/Rad54l/Septin1/Sgo1/Sgo2a/Smc2/Smc4/Spo11/Suv39h2/Syce2/Tesmin/Top2a/Topbp1/Trip13/T…	69	Decreased	Poly I:C. Diff vs NSCs
GO:0045839	negative regulation of mitotic nuclear division	36/1761	54/13775	4.69596e-20	6.5015e-18	6.12108e-18	Anapc15/Apc/Atm/Aurkb/Birc5/Bmp7/Bub1/Bub1b/Bub3/Ccnb1/Ccnb1-ps/Cdc20/Cdca8/Cenpe/Cep192/Chek1/Fbxo5/Gen1/Haspin/Incenp/Knl1/Kntc1/Mad1l1/Mad2l1/Mtbp/Ndc80/Nuf2/Plk1/Rad21/Spc24/Spc25/Spdl1/Trip13/Ttk/Usp44/Zwilch	36	Decreased	Poly I:C. Diff vs NSCs
GO:0033046	negative regulation of sister chromatid segregation	33/1761	46/13775	4.77146e-20	6.5015e-18	6.12108e-18	Anapc15/Apc/Atm/Aurkb/Birc5/Bub1/Bub1b/Bub3/Ccnb1/Ccnb1-ps/Cdc20/Cdca8/Cenpe/Cep192/Fbxo5/Gen1/Haspin/Incenp/Knl1/Kntc1/Mad1l1/Mad2l1/Ndc80/Nuf2/Plk1/Rad21/Spc24/Spc25/Spdl1/Trip13/Ttk/Usp44/Zwilch	33	Decreased	Poly I:C. Diff vs NSCs
GO:0033048	negative regulation of mitotic sister chromatid segregation	33/1761	46/13775	4.77146e-20	6.5015e-18	6.12108e-18	Anapc15/Apc/Atm/Aurkb/Birc5/Bub1/Bub1b/Bub3/Ccnb1/Ccnb1-ps/Cdc20/Cdca8/Cenpe/Cep192/Fbxo5/Gen1/Haspin/Incenp/Knl1/Kntc1/Mad1l1/Mad2l1/Ndc80/Nuf2/Plk1/Rad21/Spc24/Spc25/Spdl1/Trip13/Ttk/Usp44/Zwilch	33	Decreased	Poly I:C. Diff vs NSCs
GO:0045841	negative regulation of mitotic metaphase/anaphase transition	33/1761	46/13775	4.77146e-20	6.5015e-18	6.12108e-18	Anapc15/Apc/Atm/Aurkb/Birc5/Bub1/Bub1b/Bub3/Ccnb1/Ccnb1-ps/Cdc20/Cdca8/Cenpe/Cep192/Fbxo5/Gen1/Haspin/Incenp/Knl1/Kntc1/Mad1l1/Mad2l1/Ndc80/Nuf2/Plk1/Rad21/Spc24/Spc25/Spdl1/Trip13/Ttk/Usp44/Zwilch	33	Decreased	Poly I:C. Diff vs NSCs
GO:0071174	mitotic spindle checkpoint signaling	33/1761	46/13775	4.77146e-20	6.5015e-18	6.12108e-18	Anapc15/Apc/Atm/Aurkb/Birc5/Bub1/Bub1b/Bub3/Ccnb1/Ccnb1-ps/Cdc20/Cdca8/Cenpe/Cep192/Gen1/Haspin/Incenp/Knl1/Kntc1/Mad1l1/Mad2l1/Mtbp/Ndc80/Nuf2/Plk1/Spc24/Spc25/Spdl1/Stil/Trip13/Ttk/Usp44/Zwilch	33	Decreased	Poly I:C. Diff vs NSCs
GO:2000816	negative regulation of mitotic sister chromatid separation	33/1761	46/13775	4.77146e-20	6.5015e-18	6.12108e-18	Anapc15/Apc/Atm/Aurkb/Birc5/Bub1/Bub1b/Bub3/Ccnb1/Ccnb1-ps/Cdc20/Cdca8/Cenpe/Cep192/Fbxo5/Gen1/Haspin/Incenp/Knl1/Kntc1/Mad1l1/Mad2l1/Ndc80/Nuf2/Plk1/Rad21/Spc24/Spc25/Spdl1/Trip13/Ttk/Usp44/Zwilch	33	Decreased	Poly I:C. Diff vs NSCs
GO:0045787	positive regulation of cell cycle	97/1761	292/13775	5.12157e-20	6.76048e-18	6.3649e-18	Anp32b/Apex1/Ascl1/Asns/Atad5/Atrx/Aurka/Aurkb/Bard1/Birc5/Brca1/Brca2/Bub1/Ccnb1/Ccnb1-ps/Ccnd1/Cdc20/Cdc25a/Cdc25b/Cdc25c/Cdc6/Cdc7/Cdca5/Cdca8/Cdk1/Cdk4/Cenpe/Cenpj/Cenpv/Cep295/Chek1/Chek2/Cit/Dbf4/Dtl/E2f7/E2f8/Ect2/Egfr/Eif4e/Ezh2/Fam83d/Fbxo5/Fen1/Gen1/Gpsm2/Hes1/Hmgb1/Incenp/Kif14/Kif20b/Kif23/Larp7/Lfng/Lmnb1/Mad1l1/Mad2l1/Mtbp/Ncapd2/Ncapd3/Ncapg/Ncapg2/Ncaph/Ndc80/Npm1/Nusap1/Orc1/Plk4…	97	Decreased	Poly I:C. Diff vs NSCs
GO:0010948	negative regulation of cell cycle process	92/1761	272/13775	1.21695e-19	1.55769e-17	1.46655e-17	Anapc15/Apc/Atm/Atrx/Aurka/Aurkb/Aven/Bard1/Birc5/Blm/Bmp7/Brca1/Brca2/Bub1/Bub1b/Bub3/Ccnb1/Ccnb1-ps/Ccnd1/Ccnf/Cdc20/Cdc6/Cdca8/Cdk1/Cdkn2d/Cdt1/Cenpe/Cep192/Chek1/Chek2/Chfr/Chtf18/Clspn/Dact1/Dna2/Dtl/E2f1/E2f7/E2f8/Eme1/Etaa1/Ezh2/Fancd2/Fbxo5/Gen1/Gper1/Haspin/Incenp/Ints7/Kifc1/Knl1/Kntc1/Mad1l1/Mad2l1/Mdm1/Miip/Mtbp/Naa10/Ndc80/Nek2/Npm1/Nubp1/Nuf2/Orc1/Pidd1/Plk1/Plk3/Rad21/Rad51/Rbbp8/R…	92	Decreased	Poly I:C. Diff vs NSCs
GO:0006310	DNA recombination	93/1761	277/13775	1.35872e-19	1.68802e-17	1.58924e-17	Actl6a/Alyref/Ankle1/Apex1/Atad5/Atm/Aunip/Bard1/Blm/Brca1/Brca2/Brip1/Cdc45/Cdc7/Cenps/Cgas/Chek1/Chtf18/Eme1/Exo1/Exosc6/Ezh2/Fancb/Fancd2/Fancm/Fignl1/Gen1/H1f0/H1f10/H1f3/H2ax/Hmgb1/Hmgb2/Hrob/Lig1/Mbtd1/Mcm2/Mcm3/Mcm4/Mcm5/Mcm6/Mcm7/Mcm8/Mcmdc2/Mms22l/Nhej1/Nsd2/Nucks1/Palb2/Parp1/Parpbp/Paxip1/Pif1/Polq/Pot1b/Prdm9/Rad18/Rad21/Rad51/Rad51ap1/Rad51b/Rad51c/Rad54b/Rad54l/Radx/Rbbp8/Recql4/Rev…	93	Decreased	Poly I:C. Diff vs NSCs
GO:0045786	negative regulation of cell cycle	104/1761	334/13775	4.85981e-19	5.86509e-17	5.52191e-17	Anapc15/Apc/Atm/Atrx/Aurka/Aurkb/Aven/Bard1/Birc5/Blm/Bmp7/Brca1/Brca2/Brinp2/Brinp3/Btg1/Btg2/Bub1/Bub1b/Bub3/Casp3/Ccnb1/Ccnb1-ps/Ccnd1/Ccnf/Cdc20/Cdc6/Cdca8/Cdk1/Cdk6/Cdkn2c/Cdkn2d/Cdt1/Cenpe/Cep192/Chek1/Chek2/Chfr/Chtf18/Clspn/Dact1/Dna2/Dtl/E2f1/E2f7/E2f8/Egfr/Eme1/Etaa1/Ets1/Ezh2/Fancd2/Fbxo5/Gen1/Gmnn/Gper1/Haspin/Incenp/Ints7/Kifc1/Knl1/Kntc1/Mad1l1/Mad2l1/Mdm1/Miip/Mtbp/Naa10/Ndc80/Nek2…	104	Decreased	Poly I:C. Diff vs NSCs
GO:0051784	negative regulation of nuclear division	36/1761	57/13775	6.99072e-19	8.20245e-17	7.7225e-17	Anapc15/Apc/Atm/Aurkb/Birc5/Bmp7/Bub1/Bub1b/Bub3/Ccnb1/Ccnb1-ps/Cdc20/Cdca8/Cenpe/Cep192/Chek1/Fbxo5/Gen1/Haspin/Incenp/Knl1/Kntc1/Mad1l1/Mad2l1/Mtbp/Ndc80/Nuf2/Plk1/Rad21/Spc24/Spc25/Spdl1/Trip13/Ttk/Usp44/Zwilch	36	Decreased	Poly I:C. Diff vs NSCs
GO:0007346	regulation of mitotic cell cycle	124/1761	439/13775	1.41776e-18	1.61855e-16	1.52385e-16	Actl6a/Anapc15/Anp32b/Apc/Apex1/Ascl1/Asns/Atad5/Atm/Aurkb/Aven/Bard1/Bcl7a/Birc5/Blm/Bmp7/Bora/Brca1/Brca2/Brinp2/Brinp3/Btg1/Btg2/Bub1/Bub1b/Bub3/Ccnb1/Ccnb1-ps/Ccnd1/Cdc20/Cdc25a/Cdc25b/Cdc25c/Cdc6/Cdc7/Cdca2/Cdca5/Cdca8/Cdk1/Cdk2/Cdk4/Cdk6/Cdkn2c/Cdkn2d/Cenpe/Cenpf/Cenpj/Cep192/Chek1/Chek2/Chfr/Cks1b/Cks2/Clspn/Dact1/Dbf4/Dlgap5/Dpf3/Dtl/E2f1/E2f7/Egfr/Eif4e/Eme1/Ezh2/Fancd2/Fbxo5/Gen1/Haspin…	124	Decreased	Poly I:C. Diff vs NSCs
GO:0007094	mitotic spindle assembly checkpoint signaling	31/1761	44/13775	1.53982e-18	1.66774e-16	1.57015e-16	Anapc15/Apc/Atm/Aurkb/Birc5/Bub1/Bub1b/Bub3/Ccnb1/Ccnb1-ps/Cdc20/Cdca8/Cenpe/Cep192/Gen1/Haspin/Incenp/Knl1/Kntc1/Mad1l1/Mad2l1/Ndc80/Nuf2/Plk1/Spc24/Spc25/Spdl1/Trip13/Ttk/Usp44/Zwilch	31	Decreased	Poly I:C. Diff vs NSCs
GO:0071173	spindle assembly checkpoint signaling	31/1761	44/13775	1.53982e-18	1.66774e-16	1.57015e-16	Anapc15/Apc/Atm/Aurkb/Birc5/Bub1/Bub1b/Bub3/Ccnb1/Ccnb1-ps/Cdc20/Cdca8/Cenpe/Cep192/Gen1/Haspin/Incenp/Knl1/Kntc1/Mad1l1/Mad2l1/Ndc80/Nuf2/Plk1/Spc24/Spc25/Spdl1/Trip13/Ttk/Usp44/Zwilch	31	Decreased	Poly I:C. Diff vs NSCs
GO:0033047	regulation of mitotic sister chromatid segregation	34/1761	53/13775	3.21268e-18	3.39259e-16	3.19408e-16	Anapc15/Apc/Atm/Aurkb/Birc5/Bub1/Bub1b/Bub3/Ccnb1/Ccnb1-ps/Cdc20/Cdca8/Cdk1/Cenpe/Cep192/Fbxo5/Gen1/Haspin/Incenp/Knl1/Kntc1/Mad1l1/Mad2l1/Ndc80/Nuf2/Plk1/Rad21/Spc24/Spc25/Spdl1/Trip13/Ttk/Usp44/Zwilch	34	Decreased	Poly I:C. Diff vs NSCs
GO:1901987	regulation of cell cycle phase transition	114/1761	393/13775	4.103e-18	4.22709e-16	3.97976e-16	Actl6a/Anapc15/Anp32b/Apc/Apex1/Atad5/Atm/Aurka/Aurkb/Aven/Bard1/Bcl7a/Birc5/Blm/Brca1/Brca2/Bub1/Bub1b/Bub3/Ccnb1/Ccnb1-ps/Ccnd1/Cdc20/Cdc25a/Cdc25b/Cdc25c/Cdc6/Cdc7/Cdca5/Cdca8/Cdk1/Cdk2/Cdk4/Cdk6/Cdkn2c/Cdkn2d/Cdt1/Cenpe/Cenpf/Cenpj/Cep192/Chek1/Chek2/Chfr/Clspn/Dact1/Dbf4/Dna2/Dpf3/Dtl/E2f1/E2f7/Egfr/Eme1/Etaa1/Ezh2/Fam83d/Fancd2/Fbxo5/Gen1/Haspin/Incenp/Ints7/Kif14/Knl1/Kntc1/Larp7/Lmnb1/Mad…	114	Decreased	Poly I:C. Diff vs NSCs
GO:1901990	regulation of mitotic cell cycle phase transition	96/1761	305/13775	5.14876e-18	5.17818e-16	4.87519e-16	Actl6a/Anapc15/Anp32b/Apc/Apex1/Atad5/Atm/Aurkb/Aven/Bard1/Bcl7a/Birc5/Blm/Brca1/Bub1/Bub1b/Bub3/Ccnb1/Ccnb1-ps/Ccnd1/Cdc20/Cdc25a/Cdc25b/Cdc25c/Cdc6/Cdc7/Cdca5/Cdca8/Cdk1/Cdk2/Cdk4/Cdk6/Cdkn2c/Cdkn2d/Cenpe/Cenpf/Cenpj/Cep192/Chek1/Chfr/Clspn/Dact1/Dbf4/Dpf3/Dtl/E2f1/E2f7/Egfr/Ezh2/Fbxo5/Gen1/Haspin/Incenp/Kif14/Knl1/Kntc1/Larp7/Lmnb1/Mad1l1/Mad2l1/Miip/Mtbp/Ndc80/Nuf2/Orc1/Pbrm1/Pidd1/Plk1/Plk3/…	96	Decreased	Poly I:C. Diff vs NSCs
GO:0000075	cell cycle checkpoint signaling	69/1761	183/13775	7.13674e-18	7.01061e-16	6.6004e-16	Anapc15/Apc/Atm/Aurka/Aurkb/Bard1/Birc5/Blm/Brca1/Brca2/Bub1/Bub1b/Bub3/Ccnb1/Ccnb1-ps/Ccnd1/Cdc20/Cdc6/Cdca8/Cdk1/Cdt1/Cenpe/Cep192/Chek1/Chek2/Chfr/Clspn/Dna2/Dtl/E2f1/Eme1/Etaa1/Fancd2/Gen1/Haspin/Incenp/Ints7/Knl1/Kntc1/Mad1l1/Mad2l1/Mtbp/Ndc80/Nuf2/Orc1/Pidd1/Plk1/Plk3/Rad51/Rbbp8/Rfwd3/Rhno1/Rnaseh2b/Rpa2/Rpl24/Rps27l/Rps6/Spc24/Spc25/Spdl1/Stil/Ticrr/Timeless/Topbp1/Trip13/Ttk/Usp44/Wdr76/…	69	Decreased	Poly I:C. Diff vs NSCs
GO:0010965	regulation of mitotic sister chromatid separation	34/1761	55/13775	1.75144e-17	1.68138e-15	1.583e-15	Anapc15/Apc/Atm/Aurkb/Birc5/Bub1/Bub1b/Bub3/Ccnb1/Ccnb1-ps/Cdc20/Cdca8/Cenpe/Cep192/Fbxo5/Gen1/Haspin/Incenp/Knl1/Kntc1/Mad1l1/Mad2l1/Ndc80/Nuf2/Plk1/Rad21/Spc24/Spc25/Spdl1/Trip13/Ttk/Ube2c/Usp44/Zwilch	34	Decreased	Poly I:C. Diff vs NSCs
GO:0140013	meiotic nuclear division	58/1761	144/13775	8.88075e-17	8.33607e-15	7.8483e-15	Ankle1/Aspm/Atm/Aurka/Birc5/Brca2/Brip1/Ccnb2/Ccne1/Ccne2/Cdc20/Cdc25b/Cenpc1/Cenpe/Cenps/Chfr/Chtf18/Cks2/Eme1/Espl1/Fanca/Fancd2/Fancm/Fbxo5/Fignl1/Gsk3b/Haspin/Incenp/Kif18a/Mastl/Mcmdc2/Ncapd3/Ncaph/Ndc1/Ndc80/Nuf2/Plk1/Prdm9/Rad51/Rad51ap1/Rad51c/Rad54b/Rad54l/Septin1/Sgo1/Sgo2a/Smc2/Smc4/Spo11/Suv39h2/Syce2/Tesmin/Top2a/Topbp1/Trip13/Ttk/Wnt4/Zcwpw1	58	Decreased	Poly I:C. Diff vs NSCs
GO:0007093	mitotic cell cycle checkpoint signaling	57/1761	140/13775	9.1177e-17	8.37243e-15	7.88254e-15	Anapc15/Apc/Atm/Aurkb/Bard1/Birc5/Blm/Brca1/Bub1/Bub1b/Bub3/Ccnb1/Ccnb1-ps/Ccnd1/Cdc20/Cdc6/Cdca8/Cdk1/Cenpe/Cep192/Chek1/Chek2/Chfr/Clspn/Dtl/Eme1/Fancd2/Gen1/Haspin/Incenp/Knl1/Kntc1/Mad1l1/Mad2l1/Mtbp/Ndc80/Nuf2/Orc1/Pidd1/Plk1/Plk3/Rbbp8/Rfwd3/Rpa2/Rpl24/Rps27l/Rps6/Spc24/Spc25/Spdl1/Stil/Ticrr/Topbp1/Trip13/Ttk/Usp44/Zwilch	57	Decreased	Poly I:C. Diff vs NSCs
GO:0044784	metaphase/anaphase transition of cell cycle	44/1761	91/13775	1.31842e-16	1.18489e-14	1.11556e-14	Actl6a/Anapc15/Apc/Atm/Aurkb/Bcl7a/Birc5/Bub1/Bub1b/Bub3/Ccnb1/Ccnb1-ps/Cdc20/Cdc27/Cdc6/Cdca8/Cenpe/Cep192/Chfr/Cit/Dpf3/Fbxo5/Gen1/Haspin/Incenp/Knl1/Kntc1/Mad1l1/Mad2l1/Ndc80/Nuf2/Pbrm1/Plk1/Rad21/Smarcc1/Spc24/Spc25/Spdl1/Tacc3/Trip13/Ttk/Ube2c/Usp44/Zwilch	44	Decreased	Poly I:C. Diff vs NSCs
GO:0051306	mitotic sister chromatid separation	34/1761	58/13775	1.80752e-16	1.59062e-14	1.49755e-14	Anapc15/Apc/Atm/Aurkb/Birc5/Bub1/Bub1b/Bub3/Ccnb1/Ccnb1-ps/Cdc20/Cdca8/Cenpe/Cep192/Fbxo5/Gen1/Haspin/Incenp/Knl1/Kntc1/Mad1l1/Mad2l1/Ndc80/Nuf2/Plk1/Rad21/Spc24/Spc25/Spdl1/Trip13/Ttk/Ube2c/Usp44/Zwilch	34	Decreased	Poly I:C. Diff vs NSCs
GO:0033045	regulation of sister chromatid segregation	46/1761	99/13775	1.89984e-16	1.63774e-14	1.54191e-14	Actl6a/Anapc15/Apc/Atm/Aurkb/Bcl7a/Birc5/Bub1/Bub1b/Bub3/Ccnb1/Ccnb1-ps/Cdc20/Cdc27/Cdc6/Cdca8/Cdk1/Cenpe/Cep192/Chfr/Cit/Dpf3/Fbxo5/Gen1/Haspin/Incenp/Knl1/Kntc1/Mad1l1/Mad2l1/Ndc80/Nuf2/Pbrm1/Plk1/Rad21/Rmi2/Smarcc1/Spc24/Spc25/Spdl1/Tacc3/Trip13/Ttk/Ube2c/Usp44/Zwilch	46	Decreased	Poly I:C. Diff vs NSCs
GO:0033044	regulation of chromosome organization	77/1761	230/13775	2.35012e-16	1.98538e-14	1.86921e-14	Actl6a/Anapc15/Apc/Atm/Atrx/Aurkb/Bcl7a/Birc5/Bub1/Bub1b/Bub3/Ccnb1/Ccnb1-ps/Cct2/Cdc20/Cdc27/Cdc6/Cdca8/Cdk1/Cdk2/Cenpe/Cenpv/Cep192/Chfr/Cit/Dcp2/Dpf3/Fbxo5/Fen1/Gen1/Haspin/Hnrnpd/Incenp/Knl1/Kntc1/Mad1l1/Mad2l1/Mcm2/Mcph1/Morc2a/Naa10/Ncapd2/Ncapg/Ncaph/Ndc80/Nek2/Nuf2/Parp1/Pbrm1/Pif1/Plk1/Pot1b/Pphln1/Rad21/Recql4/Rmi2/Rtel1/Sfpq/Sgo2a/Slf1/Smarca5/Smarcc1/Smc2/Smc4/Spc24/Spc25/Spdl1/Tacc3/…	77	Decreased	Poly I:C. Diff vs NSCs
GO:0007091	metaphase/anaphase transition of mitotic cell cycle	43/1761	89/13775	3.03315e-16	2.51216e-14	2.36517e-14	Actl6a/Anapc15/Apc/Atm/Aurkb/Bcl7a/Birc5/Bub1/Bub1b/Bub3/Ccnb1/Ccnb1-ps/Cdc20/Cdc27/Cdc6/Cdca8/Cenpe/Cep192/Cit/Dpf3/Fbxo5/Gen1/Haspin/Incenp/Knl1/Kntc1/Mad1l1/Mad2l1/Ndc80/Nuf2/Pbrm1/Plk1/Rad21/Smarcc1/Spc24/Spc25/Spdl1/Tacc3/Trip13/Ttk/Ube2c/Usp44/Zwilch	43	Decreased	Poly I:C. Diff vs NSCs
GO:2001251	negative regulation of chromosome organization	44/1761	93/13775	3.69541e-16	3.00181e-14	2.82617e-14	Anapc15/Apc/Atm/Atrx/Aurkb/Birc5/Bub1/Bub1b/Bub3/Ccnb1/Ccnb1-ps/Cdc20/Cdca8/Cenpe/Cep192/Dcp2/Fbxo5/Gen1/Haspin/Incenp/Knl1/Kntc1/Mad1l1/Mad2l1/Mcm2/Naa10/Ndc80/Nuf2/Parp1/Pif1/Plk1/Pot1b/Rad21/Recql4/Rtel1/Smarca5/Spc24/Spc25/Spdl1/Top2a/Trip13/Ttk/Usp44/Zwilch	44	Decreased	Poly I:C. Diff vs NSCs
GO:1901988	negative regulation of cell cycle phase transition	78/1761	237/13775	4.46187e-16	3.55603e-14	3.34795e-14	Anapc15/Apc/Atm/Aurka/Aurkb/Aven/Bard1/Birc5/Blm/Brca1/Brca2/Bub1/Bub1b/Bub3/Ccnb1/Ccnb1-ps/Ccnd1/Cdc20/Cdc6/Cdca8/Cdk1/Cdkn2d/Cdt1/Cenpe/Cep192/Chek1/Chek2/Chfr/Clspn/Dact1/Dna2/Dtl/E2f1/E2f7/Eme1/Etaa1/Ezh2/Fancd2/Fbxo5/Gen1/Haspin/Incenp/Ints7/Knl1/Kntc1/Mad1l1/Mad2l1/Miip/Mtbp/Ndc80/Nuf2/Orc1/Pidd1/Plk1/Plk3/Rad21/Rad51/Rbbp8/Rbl1/Rfwd3/Rhno1/Rnaseh2b/Rpa2/Rpl24/Rps27l/Rps6/Spc24/Spc25/Spdl1/…	78	Decreased	Poly I:C. Diff vs NSCs
GO:0007051	spindle organization	66/1761	183/13775	5.0937e-16	3.98441e-14	3.75127e-14	Aaas/Aspm/Atrx/Aunip/Aurka/Aurkb/Birc5/Bora/Ccnb1/Ccnb1-ps/Ccnb2/Cdc20/Cdca8/Cenpe/Cenph/Cenpj/Cep192/Cep72/Chek2/Dlgap5/Espl1/Fam110a/Fbxo5/Gpsm2/Haus1/Haus3/Haus4/Haus5/Haus6/Incenp/Kif11/Kif23/Kif4/Kifc1/Kifc5b/Knstrn/Mybl2/Ndc80/Nek2/Nuf2/Pcnt/Plk1/Plk2/Plk3/Poc1a/Prc1/Psrc1/Racgap1/Ranbp1/Rcc1/Rps3/Sac3d1/Sass6/Septin1/Smc1a/Spag5/Spc25/Stil/Stmn1/Tacc2/Tacc3/Tpx2/Trim36/Tubb5/Tubg1/Wdr62	66	Decreased	Poly I:C. Diff vs NSCs
GO:0008608	attachment of spindle microtubules to kinetochore	29/1761	45/13775	8.20926e-16	6.30471e-14	5.93581e-14	Apc/Aurkb/Birc5/Bub3/Ccnb1/Ccnb1-ps/Cdca8/Cdt1/Cenpc1/Cenpe/Dsn1/Ect2/Incenp/Kif2c/Knl1/Knstrn/Mad1l1/Ndc80/Nek2/Nsl1/Nuf2/Pmf1/Racgap1/Rcc2/Seh1l/Sgo1/Spag5/Spc24/Spc25	29	Decreased	Poly I:C. Diff vs NSCs
GO:0051310	metaphase chromosome alignment	42/1761	88/13775	1.17165e-15	8.8376e-14	8.32049e-14	Apc/Aurkb/Birc5/Brca2/Bub3/Ccnb1/Ccnb1-ps/Cdca5/Cdca8/Cdt1/Cenpc1/Cenpe/Cenpf/Cenpq/Dsn1/Ect2/Fam83d/Incenp/Kif14/Kif18a/Kif22/Kif2c/Kifc1/Kifc5b/Knl1/Knstrn/Mad1l1/Ndc80/Nek2/Nsl1/Nuf2/Pmf1/Psrc1/Racgap1/Rcc2/Seh1l/Septin1/Sgo1/Spag5/Spc24/Spc25/Spdl1	42	Decreased	Poly I:C. Diff vs NSCs
GO:0045930	negative regulation of mitotic cell cycle	72/1761	213/13775	1.25566e-15	9.30508e-14	8.76061e-14	Anapc15/Apc/Atm/Aurkb/Aven/Bard1/Birc5/Blm/Bmp7/Brca1/Brinp2/Brinp3/Btg1/Btg2/Bub1/Bub1b/Bub3/Ccnb1/Ccnb1-ps/Ccnd1/Cdc20/Cdc6/Cdca8/Cdk1/Cenpe/Cep192/Chek1/Chek2/Chfr/Clspn/Dact1/Dtl/E2f7/Egfr/Eme1/Ezh2/Fancd2/Fbxo5/Gen1/Haspin/Incenp/Knl1/Kntc1/Mad1l1/Mad2l1/Miip/Mtbp/Ndc80/Nuf2/Orc1/Pidd1/Plk1/Plk3/Rad21/Rbbp8/Rbl1/Rfwd3/Rpa2/Rpl24/Rps27l/Rps6/Spc24/Spc25/Spdl1/Stil/Ticrr/Topbp1/Trip13/Ttk/Usp4…	72	Decreased	Poly I:C. Diff vs NSCs
GO:0006270	DNA replication initiation	23/1761	30/13775	2.06611e-15	1.5047e-13	1.41665e-13	Ccne1/Ccne2/Cdc45/Cdc6/Cdk2/Cdt1/Gins3/Mcm10/Mcm2/Mcm3/Mcm4/Mcm5/Mcm6/Mcm7/Orc1/Orc2/Orc5/Pola1/Pola2/Prim1/Prim2/Ticrr/Topbp1	23	Decreased	Poly I:C. Diff vs NSCs
GO:0007088	regulation of mitotic nuclear division	43/1761	93/13775	2.28321e-15	1.63462e-13	1.53898e-13	Anapc15/Apc/Atm/Aurkb/Birc5/Bmp7/Bora/Bub1/Bub1b/Bub3/Ccnb1/Ccnb1-ps/Cdc20/Cdca2/Cdca8/Cenpe/Cep192/Chek1/Fbxo5/Gen1/Haspin/Incenp/Knl1/Kntc1/Mad1l1/Mad2l1/Mki67/Mtbp/Ndc80/Nuf2/Nusap1/Plk1/Rad21/Rcc1/Spc24/Spc25/Spdl1/Trip13/Ttk/Tubg1/Ube2c/Usp44/Zwilch	43	Decreased	Poly I:C. Diff vs NSCs
GO:0051303	establishment of chromosome localization	44/1761	97/13775	2.59602e-15	1.8276e-13	1.72066e-13	Apc/Atm/Aurkb/Birc5/Brca2/Bub3/Ccnb1/Ccnb1-ps/Cdca5/Cdca8/Cdt1/Cenpc1/Cenpe/Cenpf/Cenpq/Dsn1/Ect2/Fam83d/Incenp/Kif14/Kif18a/Kif22/Kif2c/Kifc1/Kifc5b/Knl1/Knstrn/Mad1l1/Ndc80/Nek2/Nsl1/Nuf2/Pmf1/Psrc1/Racgap1/Rcc2/Seh1l/Septin1/Sgo1/Spag5/Spc24/Spc25/Spdl1/Spo11	44	Decreased	Poly I:C. Diff vs NSCs
GO:1902099	regulation of metaphase/anaphase transition of cell cycle	41/1761	86/13775	2.692e-15	1.8641e-13	1.75502e-13	Actl6a/Anapc15/Apc/Atm/Aurkb/Bcl7a/Birc5/Bub1/Bub1b/Bub3/Ccnb1/Ccnb1-ps/Cdc20/Cdc6/Cdca8/Cenpe/Cep192/Chfr/Dpf3/Fbxo5/Gen1/Haspin/Incenp/Knl1/Kntc1/Mad1l1/Mad2l1/Ndc80/Nuf2/Pbrm1/Plk1/Rad21/Smarcc1/Spc24/Spc25/Spdl1/Trip13/Ttk/Ube2c/Usp44/Zwilch	41	Decreased	Poly I:C. Diff vs NSCs
GO:0030071	regulation of mitotic metaphase/anaphase transition	40/1761	84/13775	6.18397e-15	4.21308e-13	3.96656e-13	Actl6a/Anapc15/Apc/Atm/Aurkb/Bcl7a/Birc5/Bub1/Bub1b/Bub3/Ccnb1/Ccnb1-ps/Cdc20/Cdc6/Cdca8/Cenpe/Cep192/Dpf3/Fbxo5/Gen1/Haspin/Incenp/Knl1/Kntc1/Mad1l1/Mad2l1/Ndc80/Nuf2/Pbrm1/Plk1/Rad21/Smarcc1/Spc24/Spc25/Spdl1/Trip13/Ttk/Ube2c/Usp44/Zwilch	40	Decreased	Poly I:C. Diff vs NSCs
GO:0006302	double-strand break repair	84/1761	277/13775	7.2484e-15	4.85988e-13	4.57552e-13	Actl6a/Ankle1/Atm/Aunip/Bcl7a/Blm/Brca1/Brca2/Brip1/Cdc45/Cdc7/Cdca5/Cgas/Chek1/Chek2/Dek/Dna2/Dpf3/Eme1/Esco2/Fancb/Fancd2/Fancm/Fignl1/Foxm1/Gen1/H2ax/Hmga2/Hpf1/Lig1/Mbtd1/Mcm2/Mcm3/Mcm4/Mcm5/Mcm6/Mcm7/Mcm8/Mcmdc2/Mms22l/Nhej1/Nsd2/Nucks1/Palb2/Parp1/Parpbp/Pbrm1/Pola1/Polq/Pot1b/Prdm9/Rad21/Rad51/Rad51ap1/Rad51b/Rad51c/Rad54b/Rad54l/Radx/Rbbp8/Recql4/Rev3l/Rfwd3/Rif1/Rmi2/Rpa2/Rpa3/Rtel1/Sfpq…	84	Decreased	Poly I:C. Diff vs NSCs
GO:0000725	recombinational repair	59/1761	161/13775	8.00612e-15	5.28404e-13	4.97485e-13	Actl6a/Ankle1/Atm/Aunip/Blm/Brca1/Brca2/Cdc45/Cdc7/Cgas/Chek1/Fancb/Fancm/Fignl1/Gen1/H2ax/Hrob/Mbtd1/Mcm2/Mcm3/Mcm4/Mcm5/Mcm6/Mcm7/Mcm8/Mcmdc2/Mms22l/Nucks1/Palb2/Parp1/Parpbp/Polq/Rad21/Rad51/Rad51ap1/Rad51b/Rad51c/Rad54b/Rad54l/Radx/Rbbp8/Recql4/Rev3l/Rfwd3/Rhno1/Rif1/Rmi2/Rpa2/Rpa3/Rtel1/Sfpq/Smc6/Smchd1/Timeless/Tonsl/Usp51/Xrcc2/Yeats4/Zfp365	59	Decreased	Poly I:C. Diff vs NSCs
GO:1902850	microtubule cytoskeleton organization involved in mitosis	56/1761	151/13775	2.13653e-14	1.38842e-12	1.30718e-12	Aaas/Arhgef2/Aurka/Aurkb/Birc5/Bora/Ccnb1/Ccnb1-ps/Cdc20/Cdca8/Cdk1/Cenpa/Cenpe/Cenph/Cenpj/Cep192/Chek2/Dlgap5/Fam110a/Gpsm2/Incenp/Itgb1/Kif11/Kif23/Kif4/Kifc1/Kifc5b/Mad2l1/Mcph1/Mybl2/Ndc80/Nek2/Nuf2/Nusap1/Pcnt/Plk1/Plk2/Plk3/Poc1a/Prc1/Psrc1/Racgap1/Rcc1/Sapcd2/Sass6/Smc1a/Spc25/Spdl1/Spry1/Stil/Stmn1/Tacc2/Tacc3/Tpx2/Tubg1/Wdr62	56	Decreased	Poly I:C. Diff vs NSCs
GO:0000724	double-strand break repair via homologous recombination	57/1761	157/13775	3.65738e-14	2.34072e-12	2.20376e-12	Actl6a/Ankle1/Atm/Aunip/Blm/Brca1/Brca2/Cdc45/Cdc7/Cgas/Chek1/Fancb/Fancm/Fignl1/Gen1/H2ax/Mbtd1/Mcm2/Mcm3/Mcm4/Mcm5/Mcm6/Mcm7/Mcm8/Mcmdc2/Mms22l/Nucks1/Palb2/Parp1/Parpbp/Polq/Rad21/Rad51/Rad51ap1/Rad51b/Rad51c/Rad54b/Rad54l/Radx/Rbbp8/Recql4/Rev3l/Rfwd3/Rif1/Rmi2/Rpa2/Rpa3/Rtel1/Sfpq/Smc6/Smchd1/Timeless/Tonsl/Usp51/Xrcc2/Yeats4/Zfp365	57	Decreased	Poly I:C. Diff vs NSCs
GO:0050000	chromosome localization	44/1761	103/13775	3.76905e-14	2.37619e-12	2.23715e-12	Apc/Atm/Aurkb/Birc5/Brca2/Bub3/Ccnb1/Ccnb1-ps/Cdca5/Cdca8/Cdt1/Cenpc1/Cenpe/Cenpf/Cenpq/Dsn1/Ect2/Fam83d/Incenp/Kif14/Kif18a/Kif22/Kif2c/Kifc1/Kifc5b/Knl1/Knstrn/Mad1l1/Ndc80/Nek2/Nsl1/Nuf2/Pmf1/Psrc1/Racgap1/Rcc2/Seh1l/Septin1/Sgo1/Spag5/Spc24/Spc25/Spdl1/Spo11	44	Decreased	Poly I:C. Diff vs NSCs
GO:0051783	regulation of nuclear division	46/1761	111/13775	3.89164e-14	2.41739e-12	2.27594e-12	Anapc15/Apc/Atm/Aurkb/Birc5/Bmp7/Bora/Bub1/Bub1b/Bub3/Ccnb1/Ccnb1-ps/Cdc20/Cdca2/Cdca8/Cenpe/Cep192/Chek1/Fbxo5/Gen1/Haspin/Incenp/Knl1/Kntc1/Mad1l1/Mad2l1/Mki67/Mtbp/Ndc80/Nuf2/Nusap1/Plk1/Prdm9/Rad21/Rad51ap1/Rcc1/Spc24/Spc25/Spdl1/Trip13/Ttk/Tubg1/Ube2c/Usp44/Wnt4/Zwilch	46	Decreased	Poly I:C. Diff vs NSCs
GO:0044786	cell cycle DNA replication	25/1761	38/13775	4.03073e-14	2.46751e-12	2.32313e-12	Atad5/Atrx/Brca2/Cdc45/Cdc7/Cdt1/Dbf4/Dna2/E2f7/E2f8/Fbxo5/Gins1/Gins3/Lig1/Mcm2/Mcm3/Mcm4/Mcm5/Mcm6/Mcm7/Pcna/Pola1/Rad51/Rtel1/Tk1	25	Decreased	Poly I:C. Diff vs NSCs
GO:1901991	negative regulation of mitotic cell cycle phase transition	58/1761	162/13775	4.42396e-14	2.66954e-12	2.51334e-12	Anapc15/Apc/Atm/Aurkb/Aven/Bard1/Birc5/Blm/Brca1/Bub1/Bub1b/Bub3/Ccnb1/Ccnb1-ps/Ccnd1/Cdc20/Cdc6/Cdca8/Cdk1/Cenpe/Cep192/Chek1/Chfr/Clspn/Dact1/Dtl/E2f7/Ezh2/Fbxo5/Gen1/Haspin/Incenp/Knl1/Kntc1/Mad1l1/Mad2l1/Miip/Ndc80/Nuf2/Orc1/Pidd1/Plk1/Plk3/Rad21/Rbbp8/Rbl1/Rfwd3/Rpa2/Rps27l/Spc24/Spc25/Spdl1/Ticrr/Topbp1/Trip13/Ttk/Usp44/Zwilch	58	Decreased	Poly I:C. Diff vs NSCs
GO:0140694	non-membrane-bounded organelle assembly	96/1761	348/13775	6.1427e-14	3.65447e-12	3.44064e-12	Aaas/Actc1/Arhgef2/Aspm/Aurka/Aurkb/Birc5/C1qbp/Ccdc78/Ccnb2/Cdc20/Cdca8/Cdk2/Cenpa/Cenpc1/Cenpe/Cenph/Cenpj/Cenpk/Cenpw/Cep135/Cep152/Cep192/Cep295/Cep72/Cep85/Chek2/Cnot1/Cnot6/Cnot6l/Cntrob/Dlgap5/Fbxo5/Fmr1/Fscn1/Gpsm2/Haus1/Haus3/Haus4/Haus5/Haus6/Hdac2/Incenp/Itgb1/Kif11/Kif23/Kifc1/Kifc5b/Kntc1/Limd1/Lsm3/Lsm4/Mdm1/Mybl2/Myh7/Ndc80/Nek2/Npm1/Pla2g4c/Plk1/Plk2/Plk4/Prc1/Racgap1/Rcc1/Rpl10/R…	96	Decreased	Poly I:C. Diff vs NSCs
GO:0045005	DNA-templated DNA replication maintenance of fidelity	29/1761	51/13775	9.10328e-14	5.34059e-12	5.0281e-12	Alyref/Atrx/Bard1/Blm/Brca1/Brca2/Cenps/Dna2/Eme1/Etaa1/Fam111a/Fancm/Gen1/Mms22l/Nucks1/Parp1/Pcna/Pold1/Pole/Primpol/Rad51/Rbbp8/Rfwd3/Rtel1/Timeless/Tonsl/Traip/Zfp365/Zranb3	29	Decreased	Poly I:C. Diff vs NSCs
GO:0061982	meiosis I cell cycle process	41/1761	95/13775	1.84197e-13	1.06582e-11	1.00346e-11	Ankle1/Atm/Aurka/Birc5/Brca2/Brip1/Ccnb2/Ccne1/Ccne2/Cdc20/Cdc25a/Cdc25b/Cdc25c/Cenpc1/Cenpe/Cenps/Chtf18/Cks2/Eme1/Espl1/Fancd2/Fancm/Fbxo5/Gsk3b/Haspin/Mcmdc2/Ndc1/Ndc80/Plk1/Prdm9/Rad51/Rad51ap1/Rad51c/Rad54b/Rad54l/Spo11/Syce2/Top2a/Topbp1/Trip13/Zcwpw1	41	Decreased	Poly I:C. Diff vs NSCs
GO:0044839	cell cycle G2/M phase transition	52/1761	144/13775	6.18198e-13	3.52874e-11	3.32226e-11	Atad5/Atm/Aurkb/Aven/Bard1/Birc5/Blm/Brca1/Calm2/Ccna2/Ccnb1/Ccnb1-ps/Ccnb2/Ccnd1/Cdc25a/Cdc25b/Cdc25c/Cdc6/Cdc7/Cdk1/Cdk2/Cdk4/Cdk6/Cenpf/Chek1/Chek2/Chfr/Cit/Clspn/Dtl/Esrrb/Fbxo5/Foxm1/Kif14/Lmnb1/Mastl/Miip/Ndc80/Npm1/Orc1/Paxip1/Plk1/Rad21/Rad51b/Rad51c/Rbbp8/Rcc2/Rnaseh2b/Rrm1/Skp2/Ticrr/Topbp1	52	Decreased	Poly I:C. Diff vs NSCs
GO:0033260	nuclear DNA replication	22/1761	33/13775	9.29734e-13	5.23626e-11	4.92987e-11	Atad5/Atrx/Brca2/Cdc45/Cdc7/Cdt1/Dbf4/Dna2/Gins1/Gins3/Lig1/Mcm2/Mcm3/Mcm4/Mcm5/Mcm6/Mcm7/Pcna/Pola1/Rad51/Rtel1/Tk1	22	Decreased	Poly I:C. Diff vs NSCs
GO:0007052	mitotic spindle organization	46/1761	121/13775	1.61348e-12	8.96754e-11	8.44283e-11	Aaas/Aurka/Aurkb/Birc5/Bora/Ccnb1/Ccnb1-ps/Cdc20/Cdca8/Cenpe/Cenph/Cenpj/Cep192/Chek2/Dlgap5/Fam110a/Gpsm2/Incenp/Kif11/Kif23/Kif4/Kifc1/Kifc5b/Mybl2/Ndc80/Nek2/Nuf2/Pcnt/Plk1/Plk2/Plk3/Poc1a/Prc1/Psrc1/Racgap1/Rcc1/Sass6/Smc1a/Spc25/Stil/Stmn1/Tacc2/Tacc3/Tpx2/Tubg1/Wdr62	46	Decreased	Poly I:C. Diff vs NSCs
GO:0045132	meiotic chromosome segregation	33/1761	70/13775	2.07768e-12	1.13975e-10	1.07306e-10	Aspm/Atm/Aurka/Brca2/Brip1/Ccnb2/Ccne1/Ccne2/Cenpc1/Cenpe/Chfr/Espl1/Fancd2/Fbxo5/Haspin/Mcmdc2/Ncapd3/Ncaph/Ndc1/Ndc80/Nuf2/Plk1/Prdm9/Septin1/Sgo1/Smc2/Smc4/Spo11/Syce2/Top2a/Trip13/Ttk/Zcwpw1	33	Decreased	Poly I:C. Diff vs NSCs
GO:0007127	meiosis I	38/1761	90/13775	3.21083e-12	1.73879e-10	1.63705e-10	Ankle1/Atm/Aurka/Birc5/Brca2/Brip1/Ccnb2/Ccne1/Ccne2/Cdc25b/Cenpc1/Cenpe/Cenps/Chtf18/Cks2/Eme1/Espl1/Fancd2/Fancm/Fbxo5/Gsk3b/Haspin/Mcmdc2/Ndc1/Ndc80/Plk1/Prdm9/Rad51/Rad51ap1/Rad51c/Rad54b/Rad54l/Spo11/Syce2/Top2a/Topbp1/Trip13/Zcwpw1	38	Decreased	Poly I:C. Diff vs NSCs
GO:0051984	positive regulation of chromosome segregation	20/1761	29/13775	3.90328e-12	2.08702e-10	1.9649e-10	Aurkb/Birc5/Ccnb1/Ccnb1-ps/Cdc6/Cdca8/Cdk1/Cenpe/Incenp/Mad1l1/Ncapd2/Ncapd3/Ncapg/Ncapg2/Ncaph/Rad18/Rcc2/Smc2/Smc4/Smc6	20	Decreased	Poly I:C. Diff vs NSCs
GO:0031297	replication fork processing	26/1761	47/13775	4.18645e-12	2.21045e-10	2.08111e-10	Alyref/Atrx/Bard1/Blm/Brca1/Brca2/Cenps/Dna2/Eme1/Etaa1/Fam111a/Fancm/Gen1/Mms22l/Nucks1/Parp1/Pcna/Primpol/Rad51/Rbbp8/Rfwd3/Rtel1/Tonsl/Traip/Zfp365/Zranb3	26	Decreased	Poly I:C. Diff vs NSCs
GO:0000086	G2/M transition of mitotic cell cycle	46/1761	127/13775	1.17599e-11	6.13256e-10	5.77372e-10	Atm/Aven/Bard1/Birc5/Blm/Brca1/Calm2/Ccna2/Ccnb1/Ccnb1-ps/Ccnd1/Cdc25a/Cdc25b/Cdc25c/Cdc6/Cdc7/Cdk1/Cdk2/Cdk4/Cdk6/Cenpf/Chek1/Chek2/Chfr/Cit/Clspn/Dtl/Esrrb/Fbxo5/Foxm1/Kif14/Lmnb1/Mastl/Miip/Orc1/Plk1/Rad21/Rad51b/Rad51c/Rbbp8/Rcc2/Rnaseh2b/Rrm1/Skp2/Ticrr/Topbp1	46	Decreased	Poly I:C. Diff vs NSCs
GO:0007098	centrosome cycle	44/1761	125/13775	9.76095e-11	5.02808e-09	4.73387e-09	Aurka/Brca1/Brca2/Ccnf/Cdk2/Cenpj/Cep135/Cep152/Cep192/Cep295/Cep68/Cep72/Cep85/Chek1/Cntln/Cntrob/Gen1/Haus1/Haus3/Haus4/Haus5/Haus6/Kif11/Kifc1/Mcph1/Mdm1/Ndc80/Nek2/Nin/Npm1/Nubp1/Pclaf/Plk1/Plk2/Plk4/Poc1a/Ranbp1/Rttn/Sac3d1/Sass6/Sgo1/Stil/Wdr62/Xrcc2	44	Decreased	Poly I:C. Diff vs NSCs
GO:1901989	positive regulation of cell cycle phase transition	39/1761	104/13775	1.28779e-10	6.55377e-09	6.17029e-09	Anp32b/Apex1/Atad5/Aurka/Birc5/Ccnb1/Ccnb1-ps/Ccnd1/Cdc20/Cdc25a/Cdc25b/Cdc25c/Cdc7/Cdca5/Cdk1/Cdk4/Cenpe/Cenpj/Chek2/Dbf4/Dtl/Egfr/Ezh2/Fam83d/Fbxo5/Larp7/Lmnb1/Mad1l1/Mtbp/Npm1/Rad51b/Rad51c/Rcc2/Rpl17/Rrm1/Rrm2/Sass6/Stil/Ube2c	39	Decreased	Poly I:C. Diff vs NSCs
GO:1902749	regulation of cell cycle G2/M phase transition	40/1761	110/13775	2.23076e-10	1.12175e-08	1.05611e-08	Atad5/Atm/Aven/Bard1/Blm/Brca1/Ccnb1/Ccnb1-ps/Ccnd1/Cdc25a/Cdc25b/Cdc25c/Cdc6/Cdc7/Cdk1/Cdk2/Cdk4/Cdk6/Cenpf/Chek1/Chfr/Clspn/Dtl/Fbxo5/Kif14/Lmnb1/Miip/Npm1/Orc1/Paxip1/Plk1/Rad21/Rad51b/Rad51c/Rbbp8/Rcc2/Rnaseh2b/Rrm1/Ticrr/Topbp1	40	Decreased	Poly I:C. Diff vs NSCs
GO:0010389	regulation of G2/M transition of mitotic cell cycle	37/1761	98/13775	3.05148e-10	1.51641e-08	1.42768e-08	Atm/Aven/Bard1/Blm/Brca1/Ccnb1/Ccnb1-ps/Ccnd1/Cdc25a/Cdc25b/Cdc25c/Cdc6/Cdc7/Cdk1/Cdk2/Cdk4/Cdk6/Cenpf/Chek1/Chfr/Clspn/Dtl/Fbxo5/Kif14/Lmnb1/Miip/Orc1/Plk1/Rad21/Rad51b/Rad51c/Rbbp8/Rcc2/Rnaseh2b/Rrm1/Ticrr/Topbp1	37	Decreased	Poly I:C. Diff vs NSCs
GO:1901976	regulation of cell cycle checkpoint	24/1761	48/13775	4.61578e-10	2.2671e-08	2.13444e-08	Anapc15/Aurka/Aurkb/Bard1/Birc5/Brca1/Brca2/Ccnb1/Ccnb1-ps/Cdca8/Chek2/Etaa1/Gen1/Incenp/Knl1/Mad1l1/Mad2l1/Ndc80/Rad51/Rfwd3/Rnaseh2b/Rpa2/Usp44/Wdr76	24	Decreased	Poly I:C. Diff vs NSCs
GO:0071459	protein localization to chromosome, centromeric region	16/1761	23/13775	4.83406e-10	2.34702e-08	2.20969e-08	Aurkb/Bub1b/Bub3/Cdk1/Cenpa/Cenpq/Ctcf/Haspin/Jarid2/Knl1/Kntc1/Mtbp/Rcc2/Spdl1/Ttk/Zwilch	16	Decreased	Poly I:C. Diff vs NSCs
GO:1901992	positive regulation of mitotic cell cycle phase transition	33/1761	84/13775	8.2976e-10	3.98285e-08	3.7498e-08	Anp32b/Apex1/Birc5/Ccnb1/Ccnb1-ps/Ccnd1/Cdc20/Cdc25a/Cdc25b/Cdc25c/Cdc7/Cdca5/Cdk1/Cdk4/Cenpe/Cenpj/Dbf4/Dtl/Egfr/Fbxo5/Larp7/Lmnb1/Mad1l1/Mtbp/Rad51b/Rad51c/Rcc2/Rpl17/Rrm1/Rrm2/Sass6/Stil/Ube2c	33	Decreased	Poly I:C. Diff vs NSCs
GO:0031023	microtubule organizing center organization	45/1761	138/13775	1.04529e-09	4.96104e-08	4.67075e-08	Aurka/Brca1/Brca2/Ccdc78/Ccnf/Cdk2/Cenpj/Cep135/Cep152/Cep192/Cep295/Cep68/Cep72/Cep85/Chek1/Cntln/Cntrob/Gen1/Haus1/Haus3/Haus4/Haus5/Haus6/Kif11/Kifc1/Mcph1/Mdm1/Ndc80/Nek2/Nin/Npm1/Nubp1/Pclaf/Plk1/Plk2/Plk4/Poc1a/Ranbp1/Rttn/Sac3d1/Sass6/Sgo1/Stil/Wdr62/Xrcc2	45	Decreased	Poly I:C. Diff vs NSCs
GO:0030261	chromosome condensation	19/1761	33/13775	1.33406e-09	6.26119e-08	5.89483e-08	Ccnb1/Cdca5/Cdk1/Gper1/H1f0/H1f10/H1f3/Hmga2/Mcph1/Ncapd2/Ncapd3/Ncapg/Ncapg2/Ncaph/Nusap1/Smarca5/Smc2/Smc4/Top2a	19	Decreased	Poly I:C. Diff vs NSCs
GO:0051225	spindle assembly	40/1761	118/13775	2.45992e-09	1.14183e-07	1.07502e-07	Aaas/Aspm/Aurka/Aurkb/Birc5/Ccnb2/Cdc20/Cdca8/Cenpe/Cenpj/Cep192/Chek2/Fbxo5/Gpsm2/Haus1/Haus3/Haus4/Haus5/Haus6/Incenp/Kif11/Kif23/Kifc1/Kifc5b/Mybl2/Ndc80/Nek2/Plk1/Prc1/Racgap1/Rcc1/Rps3/Sac3d1/Sass6/Septin1/Smc1a/Spag5/Stil/Tpx2/Tubb5	40	Decreased	Poly I:C. Diff vs NSCs
GO:1902751	positive regulation of cell cycle G2/M phase transition	18/1761	32/13775	6.09164e-09	2.79686e-07	2.63321e-07	Atad5/Ccnb1/Ccnb1-ps/Ccnd1/Cdc25a/Cdc25b/Cdc25c/Cdc7/Cdk1/Cdk4/Dtl/Fbxo5/Lmnb1/Npm1/Rad51b/Rad51c/Rcc2/Rrm1	18	Decreased	Poly I:C. Diff vs NSCs
GO:0045931	positive regulation of mitotic cell cycle	38/1761	114/13775	1.03978e-08	4.72261e-07	4.44627e-07	Anp32b/Apex1/Asns/Birc5/Brca2/Ccnb1/Ccnb1-ps/Ccnd1/Cdc20/Cdc25a/Cdc25b/Cdc25c/Cdc7/Cdca5/Cdk1/Cdk4/Cenpe/Cenpj/Dbf4/Dtl/Egfr/Eif4e/Fbxo5/Hes1/Hmgb1/Larp7/Lmnb1/Mad1l1/Mtbp/Rad51b/Rad51c/Rcc2/Rpl17/Rrm1/Rrm2/Sass6/Stil/Ube2c	38	Decreased	Poly I:C. Diff vs NSCs
GO:0051988	regulation of attachment of spindle microtubules to kinetochore	14/1761	21/13775	1.4338e-08	6.44293e-07	6.06594e-07	Apc/Aurkb/Birc5/Ccnb1/Ccnb1-ps/Cdca8/Cenpe/Ect2/Incenp/Knstrn/Nek2/Racgap1/Rcc2/Spag5	14	Decreased	Poly I:C. Diff vs NSCs
GO:0034508	centromere complex assembly	16/1761	27/13775	1.54922e-08	6.88834e-07	6.48528e-07	Cenpa/Cenpc1/Cenpe/Cenph/Cenpi/Cenpk/Cenpn/Cenpp/Cenpv/Cenpw/Dlgap5/Hjurp/Kntc1/Mis18a/Nasp/Oip5	16	Decreased	Poly I:C. Diff vs NSCs
GO:0034502	protein localization to chromosome	35/1761	102/13775	1.69329e-08	7.45046e-07	7.01452e-07	Atrx/Aurkb/Brca2/Bub1b/Bub3/Cct2/Cdk1/Cenpa/Cenpq/Ctcf/Esco2/Ezh2/Haspin/Jarid2/Knl1/Kntc1/Mcm8/Mms22l/Mtbp/Parp1/Plk1/Pot1b/Pphln1/Rad21/Rcc2/Rpa2/Scml2/Slf1/Spdl1/Spo11/Tcp1/Tonsl/Ttk/Vrk1/Zwilch	35	Decreased	Poly I:C. Diff vs NSCs
GO:1902969	mitotic DNA replication	12/1761	16/13775	2.03869e-08	8.87775e-07	8.35829e-07	Brca2/Cdc45/Gins1/Gins3/Lig1/Mcm2/Mcm3/Mcm4/Mcm6/Pola1/Rad51/Tk1	12	Decreased	Poly I:C. Diff vs NSCs
GO:0090231	regulation of spindle checkpoint	14/1761	22/13775	3.47758e-08	1.49891e-06	1.4112e-06	Anapc15/Aurka/Aurkb/Birc5/Ccnb1/Ccnb1-ps/Cdca8/Gen1/Incenp/Knl1/Mad1l1/Mad2l1/Ndc80/Usp44	14	Decreased	Poly I:C. Diff vs NSCs
GO:0035825	homologous recombination	21/1761	46/13775	4.39815e-08	1.87654e-06	1.76674e-06	Ankle1/Bard1/Brca1/Brip1/Cenps/Chtf18/Eme1/Fancd2/Fancm/Mcmdc2/Prdm9/Rad51/Rad51ap1/Rad51c/Rad54b/Rad54l/Rbbp8/Spo11/Top2a/Topbp1/Trip13	21	Decreased	Poly I:C. Diff vs NSCs
GO:0000018	regulation of DNA recombination	37/1761	115/13775	4.67248e-08	1.97365e-06	1.85817e-06	Actl6a/Alyref/Ankle1/Atad5/Blm/Cgas/Chek1/Exosc6/Fancb/Fignl1/H1f0/H1f10/H1f3/Mbtd1/Nsd2/Parp1/Parpbp/Paxip1/Polq/Pot1b/Prdm9/Rad18/Rad51/Rad51ap1/Radx/Rif1/Rmi2/Rpa2/Rtel1/Smchd1/Tfrc/Timeless/Usp51/Yeats4/Zcwpw1/Zfp365/Zranb3	37	Decreased	Poly I:C. Diff vs NSCs
GO:0007062	sister chromatid cohesion	22/1761	50/13775	4.81154e-08	2.01227e-06	1.89453e-06	Atrx/Bub1/Bub1b/Cdc20/Cdca5/Ddx11/Dscc1/Esco2/Fen1/Haspin/Kif22/Naa10/Naa50/Pds5b/Rad21/Rad51c/Recql4/Sfpq/Sgo1/Sgo2a/Slf1/Smc1a	22	Decreased	Poly I:C. Diff vs NSCs
GO:0010971	positive regulation of G2/M transition of mitotic cell cycle	16/1761	29/13775	6.26224e-08	2.59331e-06	2.44156e-06	Ccnb1/Ccnb1-ps/Ccnd1/Cdc25a/Cdc25b/Cdc25c/Cdc7/Cdk1/Cdk4/Dtl/Fbxo5/Lmnb1/Rad51b/Rad51c/Rcc2/Rrm1	16	Decreased	Poly I:C. Diff vs NSCs
GO:0090329	regulation of DNA-templated DNA replication	18/1761	36/13775	7.052e-08	2.892e-06	2.72279e-06	Atrx/Blm/Cdc7/Cdk2/Cdt1/Chtf18/Dbf4/Dscc1/E2f7/E2f8/Fbxo5/Npm1/Pcna/Rfc3/Rfc4/Rfc5/Ticrr/Timeless	18	Decreased	Poly I:C. Diff vs NSCs
GO:0090266	regulation of mitotic cell cycle spindle assembly checkpoint	13/1761	20/13775	7.56002e-08	3.04129e-06	2.86333e-06	Anapc15/Aurkb/Birc5/Ccnb1/Ccnb1-ps/Cdca8/Gen1/Incenp/Knl1/Mad1l1/Mad2l1/Ndc80/Usp44	13	Decreased	Poly I:C. Diff vs NSCs
GO:1903504	regulation of mitotic spindle checkpoint	13/1761	20/13775	7.56002e-08	3.04129e-06	2.86333e-06	Anapc15/Aurkb/Birc5/Ccnb1/Ccnb1-ps/Cdca8/Gen1/Incenp/Knl1/Mad1l1/Mad2l1/Ndc80/Usp44	13	Decreased	Poly I:C. Diff vs NSCs
GO:0051298	centrosome duplication	26/1761	68/13775	9.74252e-08	3.8823e-06	3.65514e-06	Brca1/Brca2/Ccnf/Cdk2/Cenpj/Cep135/Cep152/Cep192/Cep295/Cep72/Cep85/Cntrob/Gen1/Kifc1/Mdm1/Ndc80/Npm1/Nubp1/Plk2/Plk4/Poc1a/Rttn/Sac3d1/Sass6/Stil/Wdr62	26	Decreased	Poly I:C. Diff vs NSCs
GO:0000082	G1/S transition of mitotic cell cycle	55/1761	212/13775	1.43359e-07	5.65933e-06	5.32818e-06	Actl6a/Anp32b/Apc/Apex1/Bcl7a/Ccna2/Ccnd1/Ccne1/Ccne2/Cdc25a/Cdk1/Cdk2/Cdk4/Cdk6/Cdkn2c/Cdkn2d/Cenpj/Dact1/Dbf4/Dpf3/E2f1/E2f3/E2f7/Egfr/Eif4e/Esrrb/Ezh2/Haspin/Iqgap3/Itgb1/Kif14/Larp7/Mtbp/Myb/Nasp/Pbrm1/Pidd1/Plk2/Plk3/Pole/Rbbp8/Rbl1/Rcc1/Rfwd3/Rpa2/Rpl17/Rps27l/Rps6/Rrm1/Rrm2/Sass6/Skp2/Smarcc1/Stil/Tcf3	55	Decreased	Poly I:C. Diff vs NSCs
GO:0070192	chromosome organization involved in meiotic cell cycle	20/1761	45/13775	1.59798e-07	6.24989e-06	5.88419e-06	Atm/Atrx/Brip1/Ccne1/Ccne2/Fancd2/Haspin/Mcmdc2/Ncapd2/Ncapd3/Ncaph/Ndc1/Prdm9/Rad51/Smc2/Smc4/Spo11/Syce2/Trip13/Zcwpw1	20	Decreased	Poly I:C. Diff vs NSCs
GO:0007080	mitotic metaphase chromosome alignment	22/1761	54/13775	2.53647e-07	9.82942e-06	9.25427e-06	Aurkb/Birc5/Ccnb1/Ccnb1-ps/Cdca5/Cdca8/Cdt1/Cenpc1/Cenpe/Incenp/Kif14/Kif18a/Kif22/Kif2c/Kifc1/Kifc5b/Mad1l1/Ndc80/Nuf2/Psrc1/Seh1l/Spdl1	22	Decreased	Poly I:C. Diff vs NSCs
GO:0042274	ribosomal small subunit biogenesis	33/1761	103/13775	2.74405e-07	1.05372e-05	9.92061e-06	Fbl/Heatr1/Lsm6/Nol11/Nol7/Npm1/Rpp40/Rps11/Rps12/Rps13/Rps15/Rps15a/Rps16/Rps17/Rps19/Rps21/Rps23/Rps24/Rps25/Rps27/Rps27l/Rps27rt/Rps28/Rps3a1/Rps5/Rps6/Rps6-ps4/Rps7/Rps8/Rps9/Rpsa/Utp20/Wdr36	33	Decreased	Poly I:C. Diff vs NSCs
GO:0006284	base-excision repair	18/1761	39/13775	3.31107e-07	1.2377e-05	1.16528e-05	Apex1/Dna2/Hmga1b/Hmga2/Hmgb1/Lig1/Mutyh/Neil3/Parp1/Pcna/Pold1/Pole/Polq/Rpa2/Rpa3/Rps3/Tdg/Ung	18	Decreased	Poly I:C. Diff vs NSCs
GO:0007131	reciprocal meiotic recombination	18/1761	39/13775	3.31107e-07	1.2377e-05	1.16528e-05	Ankle1/Brip1/Cenps/Chtf18/Eme1/Fancd2/Fancm/Mcmdc2/Prdm9/Rad51/Rad51ap1/Rad51c/Rad54b/Rad54l/Spo11/Top2a/Topbp1/Trip13	18	Decreased	Poly I:C. Diff vs NSCs
GO:0140527	reciprocal homologous recombination	18/1761	39/13775	3.31107e-07	1.2377e-05	1.16528e-05	Ankle1/Brip1/Cenps/Chtf18/Eme1/Fancd2/Fancm/Mcmdc2/Prdm9/Rad51/Rad51ap1/Rad51c/Rad54b/Rad54l/Spo11/Top2a/Topbp1/Trip13	18	Decreased	Poly I:C. Diff vs NSCs
GO:0034501	protein localization to kinetochore	11/1761	16/13775	3.41339e-07	1.25375e-05	1.18039e-05	Aurkb/Bub3/Cdk1/Cenpq/Knl1/Kntc1/Mtbp/Rcc2/Spdl1/Ttk/Zwilch	11	Decreased	Poly I:C. Diff vs NSCs
GO:1903083	protein localization to condensed chromosome	11/1761	16/13775	3.41339e-07	1.25375e-05	1.18039e-05	Aurkb/Bub3/Cdk1/Cenpq/Knl1/Kntc1/Mtbp/Rcc2/Spdl1/Ttk/Zwilch	11	Decreased	Poly I:C. Diff vs NSCs
GO:1905820	positive regulation of chromosome separation	15/1761	29/13775	5.00692e-07	1.82321e-05	1.71653e-05	Aurkb/Birc5/Cdc20/Cdca8/Cenpe/Incenp/Mad1l1/Ncapd2/Ncapd3/Ncapg/Ncapg2/Ncaph/Smc2/Smc4/Ube2c	15	Decreased	Poly I:C. Diff vs NSCs
GO:0032392	DNA geometric change	21/1761	52/13775	5.65219e-07	2.04059e-05	1.92119e-05	Blm/Cdc45/Ddx11/Gins1/Gins3/Hmgb1/Mcm2/Mcm3/Mcm4/Mcm5/Mcm6/Mcm7/Mcm8/Mcmdc2/Pif1/Pot1b/Rad51/Recql4/Rtel1/Top2a/Zranb3	21	Decreased	Poly I:C. Diff vs NSCs
GO:0051052	regulation of DNA metabolic process	97/1761	470/13775	8.17562e-07	2.9266e-05	2.75535e-05	Actl6a/Alyref/Ankle1/Atad5/Atm/Atrx/Aunip/Aurkb/Bard1/Baz1a/Bcl7a/Blm/Brca1/Ccna2/Cct2/Cdc7/Cdk1/Cdk2/Cdt1/Cgas/Chek1/Chtf18/Dbf4/Dcp2/Dek/Dna2/Dpf3/Dscc1/E2f7/E2f8/Egfr/Esco2/Exosc6/Fancb/Fbxo5/Fignl1/Foxm1/Gmnn/Gsk3b/H1f0/H1f10/H1f3/Hmga2/Hmgb1/Hnrnpab/Hnrnpd/Id3/Jade3/Mbtd1/Mis18a/Nek2/Npm1/Nsd2/Nucks1/Orc5/Parp1/Parpbp/Paxip1/Pbrm1/Pcna/Pif1/Polq/Pot1b/Prdm9/Prim2/Rad18/Rad51/Rad51ap1/Radx/Rf…	97	Decreased	Poly I:C. Diff vs NSCs
GO:0098534	centriole assembly	18/1761	41/13775	8.32772e-07	2.95599e-05	2.78303e-05	Ccdc78/Cdk2/Cenpj/Cep135/Cep152/Cep192/Cep295/Cep72/Cep85/Cntrob/Mdm1/Npm1/Plk2/Plk4/Rttn/Sass6/Stil/Wdr62	18	Decreased	Poly I:C. Diff vs NSCs
GO:0006268	DNA unwinding involved in DNA replication	12/1761	20/13775	8.58519e-07	2.98444e-05	2.80981e-05	Blm/Cdc45/Gins1/Gins3/Mcm2/Mcm3/Mcm4/Mcm5/Mcm6/Mcm7/Rad51/Recql4	12	Decreased	Poly I:C. Diff vs NSCs
GO:0051383	kinetochore organization	12/1761	20/13775	8.58519e-07	2.98444e-05	2.80981e-05	Cenpa/Cenpc1/Cenpe/Cenph/Cenpk/Cenpw/Dlgap5/Kntc1/Ndc80/Nuf2/Smc2/Smc4	12	Decreased	Poly I:C. Diff vs NSCs
GO:0032508	DNA duplex unwinding	19/1761	45/13775	8.61983e-07	2.98444e-05	2.80981e-05	Blm/Cdc45/Ddx11/Gins1/Gins3/Mcm2/Mcm3/Mcm4/Mcm5/Mcm6/Mcm7/Mcm8/Mcmdc2/Pif1/Pot1b/Rad51/Recql4/Rtel1/Top2a	19	Decreased	Poly I:C. Diff vs NSCs
GO:0007099	centriole replication	17/1761	38/13775	1.21613e-06	4.17638e-05	3.932e-05	Cdk2/Cenpj/Cep135/Cep152/Cep192/Cep295/Cep72/Cep85/Cntrob/Mdm1/Npm1/Plk2/Plk4/Rttn/Sass6/Stil/Wdr62	17	Decreased	Poly I:C. Diff vs NSCs
GO:0071103	DNA conformation change	22/1761	59/13775	1.53796e-06	5.23899e-05	4.93244e-05	Blm/Cdc45/Ddx11/Gins1/Gins3/Hmgb1/Mcm2/Mcm3/Mcm4/Mcm5/Mcm6/Mcm7/Mcm8/Mcmdc2/Pif1/Pot1b/Rad51/Recql4/Rtel1/Top1/Top2a/Zranb3	22	Decreased	Poly I:C. Diff vs NSCs
GO:0044843	cell cycle G1/S phase transition	56/1761	233/13775	1.61251e-06	5.44901e-05	5.13017e-05	Actl6a/Anp32b/Apc/Apex1/Bcl7a/Ccna2/Ccnd1/Ccne1/Ccne2/Cdc25a/Cdk1/Cdk2/Cdk4/Cdk6/Cdkn2c/Cdkn2d/Cenpj/Dact1/Dbf4/Dpf3/E2f1/E2f3/E2f7/Egfr/Eif4e/Esrrb/Ezh2/Fam83d/Haspin/Iqgap3/Itgb1/Kif14/Larp7/Mtbp/Myb/Nasp/Pbrm1/Pidd1/Plk2/Plk3/Pole/Rbbp8/Rbl1/Rcc1/Rfwd3/Rpa2/Rpl17/Rps27l/Rps6/Rrm1/Rrm2/Sass6/Skp2/Smarcc1/Stil/Tcf3	56	Decreased	Poly I:C. Diff vs NSCs
GO:0051315	attachment of mitotic spindle microtubules to kinetochore	12/1761	21/13775	1.76968e-06	5.93263e-05	5.58549e-05	Aurkb/Birc5/Cdca8/Cdt1/Cenpc1/Cenpe/Incenp/Kif2c/Mad1l1/Ndc80/Nuf2/Seh1l	12	Decreased	Poly I:C. Diff vs NSCs
GO:0042254	ribosome biogenesis	68/1761	310/13775	4.28429e-06	0.000142495	0.000134157	C1qbp/Chd7/Ddx21/Dis3/Eri1/Eri2/Exosc6/Exosc8/Exosc9/Fbl/Heatr1/LTO1/Lsm6/Lyar/Malsu1/Nol11/Nol7/Npm1/Npm3/Nsa2/Pa2g4/Pop5/Ran/Rpl10/Rpl10a/Rpl11/Rpl14/Rpl23a/Rpl24/Rpl27/Rpl35/Rpl5/Rpl6/Rpl7a/Rplp0/Rpp30/Rpp40/Rps11/Rps12/Rps13/Rps15/Rps15a/Rps16/Rps17/Rps19/Rps21/Rps23/Rps24/Rps25/Rps27/Rps27l/Rps27rt/Rps28/Rps3a1/Rps5/Rps6/Rps6-ps4/Rps7/Rps8/Rps9/Rpsa/Rpusd2/Serbp1/Shq1/Suv39h1/Utp20/Wdr36/Ybey	68	Decreased	Poly I:C. Diff vs NSCs
GO:0051302	regulation of cell division	37/1761	137/13775	5.62712e-06	0.000185695	0.000174829	Apc/Aspm/Aurka/Aurkb/Birc5/Blm/Brca2/Calm2/Cdc25b/Cdc6/Cdca8/Cenpv/Cit/Dll1/Dr1/E2f7/E2f8/Ect2/Esrrb/Incenp/Kif14/Kif18b/Kif20a/Kif20b/Kif23/Ncoa3/Plk1/Plk3/Prc1/Prok1/Prpf40a/Ptch1/Ptn/Racgap1/Sfrp2/Tle6/Ybx1	37	Decreased	Poly I:C. Diff vs NSCs
GO:0031507	heterochromatin formation	26/1761	82/13775	6.11522e-06	0.000200238	0.000188521	Atrx/Baz1a/Cbx3/Cdk2/Cenpv/Dnmt1/Ezh2/H1f0/Hdac2/Hells/Hmga2/Hmgb1/Jarid2/Lmnb1/Lmnb2/Morc2a/Pphln1/Rif1/Smarca5/Smchd1/Suv39h1/Suz12/Tet1/Trim28/Uhrf1/Wdhd1	26	Decreased	Poly I:C. Diff vs NSCs
GO:0006275	regulation of DNA replication	32/1761	112/13775	6.66156e-06	0.000216449	0.000203784	Actl6a/Atad5/Atrx/Baz1a/Blm/Ccna2/Cdc7/Cdk1/Cdk2/Cdt1/Chtf18/Dbf4/Dna2/Dscc1/E2f7/E2f8/Egfr/Esco2/Fbxo5/Gmnn/Id3/Jade3/Npm1/Nucks1/Orc5/Pcna/Rfc3/Rfc4/Rfc5/Smarca5/Ticrr/Timeless	32	Decreased	Poly I:C. Diff vs NSCs
GO:0045814	negative regulation of gene expression, epigenetic	31/1761	107/13775	6.75041e-06	0.000217662	0.000204926	Atrx/Baz1a/Brca1/Cbx3/Cdk2/Cenpv/Chek1/Ctcf/Dnmt1/Ezh2/Gsk3b/H1f0/Hdac2/Hells/Hmga2/Hmgb1/Jarid2/Lmnb1/Lmnb2/Morc2a/Pphln1/Rif1/Smarca5/Smchd1/Suv39h1/Suv39h2/Suz12/Tet1/Trim28/Uhrf1/Wdhd1	31	Decreased	Poly I:C. Diff vs NSCs
GO:0000910	cytokinesis	41/1761	161/13775	8.82064e-06	0.00028226	0.000265745	Anln/Apc/Aurka/Aurkb/Birc5/Brca2/Calm2/Cdc25b/Cdc6/Cdca8/Cenpa/Cenpv/Cep55/Cfl1/Cit/Ckap2/Cntrob/E2f7/E2f8/Ect2/Incenp/Iqgap3/Kif14/Kif20a/Kif20b/Kif23/Nusap1/Plk1/Plk3/Prc1/Prpf40a/Racgap1/Septin1/Septin11/Septin2/Septin6/Septin7/Septin9/Stmn1/Trim36/Zfp365	41	Decreased	Poly I:C. Diff vs NSCs
GO:0045143	homologous chromosome segregation	17/1761	43/13775	9.46885e-06	0.000300725	0.000283129	Atm/Brca2/Brip1/Ccne1/Ccne2/Cenpc1/Espl1/Fancd2/Haspin/Mcmdc2/Ndc1/Plk1/Prdm9/Spo11/Syce2/Trip13/Zcwpw1	17	Decreased	Poly I:C. Diff vs NSCs
GO:0007143	female meiotic nuclear division	15/1761	35/13775	9.87599e-06	0.000311315	0.000293099	Atm/Aurka/Ccnb2/Cdc25b/Cenpe/Fbxo5/Mastl/Ncaph/Ndc80/Plk1/Septin1/Sgo2a/Top2a/Trip13/Ttk	15	Decreased	Poly I:C. Diff vs NSCs
GO:2000779	regulation of double-strand break repair	34/1761	126/13775	1.35581e-05	0.000424218	0.000399396	Actl6a/Aunip/Bcl7a/Blm/Cgas/Chek1/Dek/Dpf3/Fancb/Fignl1/Foxm1/Hmga2/Mbtd1/Nsd2/Parp1/Parpbp/Pbrm1/Polq/Pot1b/Rad51/Rad51ap1/Radx/Rif1/Rmi2/Rpa2/Rtel1/Slf1/Smarcc1/Smchd1/Timeless/Usp51/Yeats4/Zcwpw1/Zfp365	34	Decreased	Poly I:C. Diff vs NSCs
GO:0022613	ribonucleoprotein complex biogenesis	85/1761	425/13775	1.38591e-05	0.000430448	0.000405261	Ago1/Atm/C1qbp/Celf2/Chd7/Cpsf6/Ddx21/Dis3/Eri1/Eri2/Exosc6/Exosc8/Exosc9/Fbl/Gemin6/Heatr1/LTO1/Lsm2/Lsm4/Lsm6/Lyar/Malsu1/Nol11/Nol7/Npm1/Npm3/Nsa2/Pa2g4/Pop5/Ran/Rbmx/Rpl10/Rpl10a/Rpl11/Rpl13a/Rpl14/Rpl23a/Rpl24/Rpl27/Rpl35/Rpl5/Rpl6/Rpl7a/Rplp0/Rpp30/Rpp40/Rps11/Rps12/Rps13/Rps15/Rps15a/Rps16/Rps17/Rps19/Rps21/Rps23/Rps24/Rps25/Rps27/Rps27l/Rps27rt/Rps28/Rps3a1/Rps5/Rps6/Rps6-ps4/Rps7/Rps8/Rp…	85	Decreased	Poly I:C. Diff vs NSCs
GO:0045910	negative regulation of DNA recombination	17/1761	45/13775	1.9277e-05	0.000594351	0.000559574	Ankle1/Blm/Cgas/Fancb/H1f0/H1f10/H1f3/Parpbp/Polq/Pot1b/Rad18/Radx/Rif1/Rmi2/Rtel1/Smchd1/Zranb3	17	Decreased	Poly I:C. Diff vs NSCs
GO:0010639	negative regulation of organelle organization	71/1761	342/13775	1.95997e-05	0.000597379	0.000562425	Anapc15/Apc/Arhgef2/Atm/Atrx/Aurkb/Birc5/Bmp7/Bok/Bub1/Bub1b/Bub3/Capza1/Ccnb1/Ccnb1-ps/Ccnf/Cdc20/Cdca8/Cenpe/Cep192/Cfl1/Chek1/Ckap2/Cracd/Dcp2/Eps8/Fbxo5/Gen1/Haspin/Incenp/Kif24/Kifc1/Knl1/Kntc1/Mad1l1/Mad2l1/Map3k1/Mcm2/Mdm1/Mphosph9/Mtbp/Naa10/Ndc80/Npm1/Nubp1/Nuf2/Parp1/Phldb2/Pif1/Plk1/Pot1b/Rad21/Recql4/Rtel1/Slc25a5/Slit2/Smarca5/Spc24/Spc25/Spdl1/Ssh2/Stmn1/Svil/Tfrc/Tmsb10/Top2a/Tpx2/…	71	Decreased	Poly I:C. Diff vs NSCs
GO:0061640	cytoskeleton-dependent cytokinesis	29/1761	102/13775	1.96581e-05	0.000597379	0.000562425	Anln/Apc/Aurkb/Birc5/Cdca8/Cenpa/Cep55/Cfl1/Cit/Ckap2/Cntrob/Ect2/Incenp/Iqgap3/Kif20a/Kif20b/Kif23/Nusap1/Plk1/Racgap1/Septin1/Septin11/Septin2/Septin6/Septin7/Septin9/Stmn1/Trim36/Zfp365	29	Decreased	Poly I:C. Diff vs NSCs
GO:0007076	mitotic chromosome condensation	9/1761	15/13775	2.16639e-05	0.000653629	0.000615384	Cdca5/Ncapd2/Ncapd3/Ncapg/Ncaph/Nusap1/Smarca5/Smc2/Smc4	9	Decreased	Poly I:C. Diff vs NSCs
GO:0065004	protein-DNA complex assembly	39/1761	156/13775	2.28716e-05	0.000685174	0.000645082	Anp32b/Asf1b/Atrx/Baz1a/Cdc45/Cdt1/Cenpa/Cenpc1/Cenpe/Cenph/Cenpi/Cenpk/Cenpn/Cenpp/Cenpv/Cenpw/Chaf1b/Creb1/Dlgap5/Dnajc9/Dr1/H1f0/H1f3/Hjurp/Hmgb1/Kntc1/Mcm2/Mcmdc2/Med14/Mis18a/Nap1l1/Nasp/Npm1/Oip5/Rad51/Rad51c/Set/Smarca5/Taf5	39	Decreased	Poly I:C. Diff vs NSCs
GO:0072527	pyrimidine-containing compound metabolic process	18/1761	50/13775	2.38345e-05	0.000708994	0.000667508	Cad/Dck/Dctpp1/Dut/Enpp3/Entpd7/Nme4/Shmt1/Slc19a2/Slc4a7/Tet1/Tet3/Tk1/Tyms/Uck2/Umps/Upp1/Uprt	18	Decreased	Poly I:C. Diff vs NSCs
GO:1904666	regulation of ubiquitin protein ligase activity	11/1761	22/13775	2.63518e-05	0.000778392	0.000732846	Cdc20/Fbxo5/Mad2l1/Mastl/Plk1/Rpl11/Rpl23/Rpl5/Rps7/Ube2s/Usp44	11	Decreased	Poly I:C. Diff vs NSCs
GO:0032465	regulation of cytokinesis	23/1761	74/13775	2.96714e-05	0.000870361	0.000819434	Aurka/Aurkb/Birc5/Brca2/Calm2/Cdc25b/Cdc6/Cdca8/Cenpv/Cit/E2f7/E2f8/Ect2/Incenp/Kif14/Kif20a/Kif20b/Kif23/Plk1/Plk3/Prc1/Prpf40a/Racgap1	23	Decreased	Poly I:C. Diff vs NSCs
GO:0000281	mitotic cytokinesis	24/1761	79/13775	3.05873e-05	0.000891041	0.000838904	Anln/Apc/Aurkb/Birc5/Cdca8/Cenpa/Cep55/Cfl1/Cit/Ckap2/Cntrob/Ect2/Incenp/Iqgap3/Kif20a/Kif20b/Kif23/Nusap1/Plk1/Racgap1/Septin7/Stmn1/Trim36/Zfp365	24	Decreased	Poly I:C. Diff vs NSCs
GO:0070828	heterochromatin organization	26/1761	89/13775	3.10835e-05	0.000899292	0.000846672	Atrx/Baz1a/Cbx3/Cdk2/Cenpv/Dnmt1/Ezh2/H1f0/Hdac2/Hells/Hmga2/Hmgb1/Jarid2/Lmnb1/Lmnb2/Morc2a/Pphln1/Rif1/Smarca5/Smchd1/Suv39h1/Suz12/Tet1/Trim28/Uhrf1/Wdhd1	26	Decreased	Poly I:C. Diff vs NSCs
GO:0007064	mitotic sister chromatid cohesion	12/1761	26/13775	3.134e-05	0.000900546	0.000847853	Atrx/Bub1/Cdc20/Cdca5/Dscc1/Esco2/Haspin/Naa10/Naa50/Pds5b/Sgo1/Slf1	12	Decreased	Poly I:C. Diff vs NSCs
GO:0010569	regulation of double-strand break repair via homologous recombination	22/1761	70/13775	3.62724e-05	0.00103523	0.000974659	Actl6a/Blm/Cgas/Chek1/Fancb/Fignl1/Mbtd1/Parp1/Parpbp/Polq/Rad51/Rad51ap1/Radx/Rif1/Rmi2/Rpa2/Rtel1/Smchd1/Timeless/Usp51/Yeats4/Zfp365	22	Decreased	Poly I:C. Diff vs NSCs
GO:0031570	DNA integrity checkpoint signaling	32/1761	122/13775	4.43024e-05	0.00125593	0.00118244	Atm/Bard1/Blm/Brca1/Brca2/Ccnd1/Cdc6/Cdk1/Cdt1/Chek1/Chek2/Clspn/Dna2/Dtl/E2f1/Eme1/Etaa1/Fancd2/Ints7/Orc1/Pidd1/Plk1/Rad51/Rfwd3/Rhno1/Rnaseh2b/Rpa2/Rps27l/Ticrr/Timeless/Topbp1/Wdr76	32	Decreased	Poly I:C. Diff vs NSCs
GO:0051054	positive regulation of DNA metabolic process	60/1761	285/13775	5.53859e-05	0.00155967	0.00146841	Actl6a/Atad5/Atm/Atrx/Aurkb/Baz1a/Bcl7a/Blm/Brca1/Ccna2/Cct2/Cdc7/Cdk1/Cdk2/Cdt1/Chtf18/Dbf4/Dna2/Dpf3/Dscc1/E2f7/E2f8/Egfr/Exosc6/Fancb/Foxm1/Gsk3b/Hmgb1/Hnrnpab/Hnrnpd/Mbtd1/Nek2/Npm1/Nsd2/Parp1/Paxip1/Pbrm1/Pcna/Pot1b/Prdm9/Prim2/Rad51/Rad51ap1/Rfc3/Rfc4/Rfc5/Rif1/Rps3/Rtel1/Slf1/Smarca5/Smarcc1/Smchd1/Syncrip/Tcp1/Tfrc/Timeless/Trim28/Yeats4/Zcwpw1	60	Decreased	Poly I:C. Diff vs NSCs
GO:0000212	meiotic spindle organization	10/1761	20/13775	6.20315e-05	0.00173524	0.0016337	Aspm/Atrx/Aurka/Ccnb2/Cenpe/Espl1/Fbxo5/Ndc80/Septin1/Tubg1	10	Decreased	Poly I:C. Diff vs NSCs
GO:0032467	positive regulation of cytokinesis	13/1761	32/13775	7.61862e-05	0.00211717	0.00199329	Aurkb/Birc5/Cdc25b/Cdc6/Cdca8/Cenpv/Cit/Ect2/Incenp/Kif14/Kif20b/Kif23/Racgap1	13	Decreased	Poly I:C. Diff vs NSCs
GO:0007063	regulation of sister chromatid cohesion	9/1761	17/13775	8.26819e-05	0.00228267	0.0021491	Atrx/Bub1/Fen1/Naa10/Rad21/Recql4/Sfpq/Sgo2a/Slf1	9	Decreased	Poly I:C. Diff vs NSCs
GO:0007292	female gamete generation	31/1761	121/13775	9.34842e-05	0.00256414	0.0024141	Aspm/Atm/Aurka/Brca2/Ccnb1/Ccnb2/Cdc25b/Cenpe/Cyp51/Fbxo5/Hrob/Lgr5/Mastl/Mcm8/Mcmdc2/Ncaph/Ndc80/Pde5a/Plk1/Prdm9/Ptn/Rps6/Septin1/Sgo2a/Spo11/Tnfaip6/Top2a/Trip13/Ttk/Wnt4/Ythdc2	31	Decreased	Poly I:C. Diff vs NSCs
GO:0006364	rRNA processing	47/1761	212/13775	9.48407e-05	0.00258456	0.00243333	Chd7/Ddx21/Dis3/Eri1/Eri2/Exosc6/Exosc8/Exosc9/Fbl/Heatr1/Lsm6/Lyar/Nol11/Npm1/Npm3/Nsa2/Pa2g4/Pop5/Rpl10a/Rpl11/Rpl14/Rpl27/Rpl35/Rpl5/Rpl7a/Rpp30/Rpp40/Rps15/Rps16/Rps17/Rps19/Rps21/Rps24/Rps25/Rps27/Rps27rt/Rps28/Rps6/Rps6-ps4/Rps7/Rps8/Rpusd2/Shq1/Suv39h1/Utp20/Wdr36/Ybey	47	Decreased	Poly I:C. Diff vs NSCs
GO:2001252	positive regulation of chromosome organization	27/1761	100/13775	0.000100045	0.00270892	0.00255041	Actl6a/Atm/Atrx/Aurkb/Bub1/Cct2/Cdk1/Cdk2/Fen1/Hnrnpd/Mad1l1/Morc2a/Ncapd2/Ncapg/Ncaph/Nek2/Pot1b/Pphln1/Rad21/Rtel1/Sfpq/Sgo2a/Slf1/Smc2/Smc4/Tcp1/Trim28	27	Decreased	Poly I:C. Diff vs NSCs
GO:0006220	pyrimidine nucleotide metabolic process	14/1761	37/13775	0.000102015	0.00273164	0.0025718	Cad/Dck/Dctpp1/Dut/Enpp3/Entpd7/Nme4/Shmt1/Slc4a7/Tyms/Uck2/Umps/Upp1/Uprt	14	Decreased	Poly I:C. Diff vs NSCs
GO:0051962	positive regulation of nervous system development	66/1761	328/13775	0.000102178	0.00273164	0.0025718	Ache/Adgrl3/Ascl1/Aspm/Bdnf/Cdh4/Cdon/Cip2a/Clstn2/Disc1/Dll3/E2f1/Egfr/Etv5/Flrt2/Flrt3/Fmr1/Gper1/Grip1/Grm5/Gsk3b/Hapln3/Hapln4/Hdac2/Hes1/Hif1a/Il1rap/Il33/Itgb1/Itpka/Lingo4/Lrrn1/Lrrtm3/Lyn/Man2a1/Marcks/Metrn/Myb/Nap1l1/Ncan/Nin/Nlgn3/Nrp1/Olig2/Plxnb3/Ppp1cc/Ptn/Ptprz1/Qki/Robo2/Rpl4/Sema5a/Slc7a5/Slit2/Slitrk2/Slitrk5/Sox11/Sox8/Tle6/Trf/Vcan/Wdr62/Wnt3/Wnt7a/Xrcc2/Zfp365	66	Decreased	Poly I:C. Diff vs NSCs
GO:0000028	ribosomal small subunit assembly	10/1761	21/13775	0.000104882	0.0027863	0.00262327	Rps15/Rps19/Rps25/Rps27/Rps27l/Rps28/Rps5/Rps6/Rps6-ps4/Rpsa	10	Decreased	Poly I:C. Diff vs NSCs
GO:0000731	DNA synthesis involved in DNA repair	13/1761	33/13775	0.000111086	0.00293266	0.00276106	Cdkn2d/Dtl/Hrob/Pclaf/Pcna/Pola1/Pold1/Pole/Pole2/Polh/Primpol/Rev3l/Rrm1	13	Decreased	Poly I:C. Diff vs NSCs
GO:0072528	pyrimidine-containing compound biosynthetic process	12/1761	29/13775	0.000116394	0.00305371	0.00287503	Cad/Dut/Nme4/Shmt1/Slc19a2/Slc4a7/Tk1/Tyms/Uck2/Umps/Upp1/Uprt	12	Decreased	Poly I:C. Diff vs NSCs
GO:0006695	cholesterol biosynthetic process	15/1761	43/13775	0.000169675	0.00439697	0.00413969	Cyp51/Dhcr24/Dhcr7/Ebp/Fdps/Hmgcr/Idi1/Insig1/Lbr/Lipa/Lss/Mvd/Mvk/Nsdhl/Tm7sf2	15	Decreased	Poly I:C. Diff vs NSCs
GO:1902653	secondary alcohol biosynthetic process	15/1761	43/13775	0.000169675	0.00439697	0.00413969	Cyp51/Dhcr24/Dhcr7/Ebp/Fdps/Hmgcr/Idi1/Insig1/Lbr/Lipa/Lss/Mvd/Mvk/Nsdhl/Tm7sf2	15	Decreased	Poly I:C. Diff vs NSCs
GO:0000076	DNA replication checkpoint signaling	8/1761	15/13775	0.000196125	0.00502081	0.00472703	Cdc6/Cdt1/Clspn/Dna2/Orc1/Ticrr/Timeless/Topbp1	8	Decreased	Poly I:C. Diff vs NSCs
GO:1901978	positive regulation of cell cycle checkpoint	8/1761	15/13775	0.000196125	0.00502081	0.00472703	Aurkb/Birc5/Cdca8/Gen1/Incenp/Mad1l1/Mad2l1/Ndc80	8	Decreased	Poly I:C. Diff vs NSCs
GO:0000079	regulation of cyclin-dependent protein serine/threonine kinase activity	19/1761	63/13775	0.000222433	0.00565998	0.0053288	Apc/Blm/Casp3/Ccna2/Ccnb1/Ccnb2/Ccnd1/Ccne1/Ccne2/Ccnf/Ccnj/Ccnjl/Cdc6/Cdkn2c/Cdkn2d/Egfr/Plk1/Psrc1/Stil	19	Decreased	Poly I:C. Diff vs NSCs
GO:0045740	positive regulation of DNA replication	15/1761	44/13775	0.000227312	0.00574949	0.00541307	Atad5/Atrx/Baz1a/Cdc7/Cdk1/Cdk2/Cdt1/Dbf4/Dna2/E2f7/E2f8/Egfr/Npm1/Pcna/Smarca5	15	Decreased	Poly I:C. Diff vs NSCs
GO:0036297	interstrand cross-link repair	12/1761	31/13775	0.000247578	0.00622481	0.00586058	Fanca/Fancb/Fancd2/Fancf/Fancl/Fancm/Hrob/Mcm8/Nucks1/Rad51/Rad51ap1/Rfwd3	12	Decreased	Poly I:C. Diff vs NSCs
GO:0006221	pyrimidine nucleotide biosynthetic process	10/1761	23/13775	0.000266972	0.00667271	0.00628227	Cad/Dut/Nme4/Shmt1/Slc4a7/Tyms/Uck2/Umps/Upp1/Uprt	10	Decreased	Poly I:C. Diff vs NSCs
GO:0006282	regulation of DNA repair	44/1761	205/13775	0.00033364	0.00828998	0.00780491	Actl6a/Aunip/Bard1/Bcl7a/Blm/Brca1/Cgas/Chek1/Dek/Dpf3/Egfr/Fancb/Fignl1/Foxm1/Hmga2/Hmgb1/Mbtd1/Nsd2/Parp1/Parpbp/Pbrm1/Pcna/Polq/Pot1b/Rad51/Rad51ap1/Radx/Rif1/Rmi2/Rpa2/Rps3/Rtel1/Slf1/Smarcc1/Smchd1/Suv39h1/Taf5/Timeless/Trim28/Usp1/Usp51/Yeats4/Zcwpw1/Zfp365	44	Decreased	Poly I:C. Diff vs NSCs
GO:0010972	negative regulation of G2/M transition of mitotic cell cycle	18/1761	60/13775	0.000347081	0.0085551	0.00805451	Atm/Aven/Bard1/Blm/Brca1/Cdc6/Cdk1/Chek1/Chfr/Clspn/Dtl/Miip/Orc1/Plk1/Rad21/Rbbp8/Ticrr/Topbp1	18	Decreased	Poly I:C. Diff vs NSCs
GO:0051382	kinetochore assembly	8/1761	16/13775	0.000348361	0.0085551	0.00805451	Cenpa/Cenpc1/Cenpe/Cenph/Cenpk/Cenpw/Dlgap5/Kntc1	8	Decreased	Poly I:C. Diff vs NSCs
GO:0042770	signal transduction in response to DNA damage	37/1761	164/13775	0.000351312	0.00857769	0.00807578	Atad5/Atm/Atrx/Bard1/Blm/Brca1/Brca2/Ccnd1/Cdk1/Chek1/Chek2/Clspn/Dtl/E2f1/E2f7/Eme1/Etaa1/Fancd2/Foxm1/Ints7/Npm1/Paxip1/Pidd1/Plk1/Rad51/Rfwd3/Rhno1/Rnaseh2b/Rpa2/Rps27l/Rps6ka6/Spred1/Spred2/Ticrr/Topbp1/Wdr76/Zfp385a	37	Decreased	Poly I:C. Diff vs NSCs
GO:0051053	negative regulation of DNA metabolic process	30/1761	124/13775	0.000355632	0.00863327	0.00812811	Ankle1/Atm/Aunip/Blm/Cdt1/Cgas/Chek1/Dcp2/Fancb/Fbxo5/Gmnn/H1f0/H1f10/H1f3/Hmga2/Parp1/Parpbp/Pif1/Polq/Pot1b/Rad18/Radx/Rif1/Rmi2/Rps3/Rtel1/Smchd1/Timeless/Trim28/Zranb3	30	Decreased	Poly I:C. Diff vs NSCs
GO:0051445	regulation of meiotic cell cycle	14/1761	41/13775	0.000358526	0.00865379	0.00814743	Aspm/Cdc20/Cdc25a/Cdc25b/Cdc25c/Chfr/Fbxo5/Lfng/Prdm9/Rad51ap1/Trip13/Ttk/Wnt4/Ythdc2	14	Decreased	Poly I:C. Diff vs NSCs
GO:0016126	sterol biosynthetic process	15/1761	46/13775	0.000394584	0.00947002	0.00891591	Cyp51/Dhcr24/Dhcr7/Ebp/Fdps/Hmgcr/Idi1/Insig1/Lbr/Lipa/Lss/Mvd/Mvk/Nsdhl/Tm7sf2	15	Decreased	Poly I:C. Diff vs NSCs
GO:0046599	regulation of centriole replication	9/1761	20/13775	0.000398453	0.00950884	0.00895245	Cenpj/Cep192/Cep295/Mdm1/Npm1/Plk2/Plk4/Sass6/Stil	9	Decreased	Poly I:C. Diff vs NSCs
GO:2000001	regulation of DNA damage checkpoint	10/1761	24/13775	0.000405533	0.00962344	0.00906035	Bard1/Brca1/Brca2/Chek2/Etaa1/Rad51/Rfwd3/Rnaseh2b/Rpa2/Wdr76	10	Decreased	Poly I:C. Diff vs NSCs
GO:0046605	regulation of centrosome cycle	16/1761	51/13775	0.000418197	0.0098388	0.0092631	Ccnf/Cenpj/Cep192/Cep295/Gen1/Kifc1/Mcph1/Mdm1/Npm1/Nubp1/Plk2/Plk4/Poc1a/Sass6/Stil/Wdr62	16	Decreased	Poly I:C. Diff vs NSCs
GO:0009124	nucleoside monophosphate biosynthetic process	13/1761	37/13775	0.000421527	0.0098388	0.0092631	Ada/Cad/Dck/Dut/Impdh1/Ppat/Shmt1/Tk1/Tyms/Uck2/Umps/Upp1/Uprt	13	Decreased	Poly I:C. Diff vs NSCs
GO:2000045	regulation of G1/S transition of mitotic cell cycle	34/1761	148/13775	0.000421596	0.0098388	0.0092631	Actl6a/Anp32b/Apc/Apex1/Bcl7a/Ccnd1/Cdkn2c/Cdkn2d/Cenpj/Dact1/Dbf4/Dpf3/E2f1/E2f7/Egfr/Ezh2/Haspin/Kif14/Larp7/Mtbp/Pbrm1/Pidd1/Plk3/Rbl1/Rfwd3/Rpa2/Rpl17/Rps27l/Rrm1/Rrm2/Sass6/Smarcc1/Stil/Tcf3	34	Decreased	Poly I:C. Diff vs NSCs
GO:1904029	regulation of cyclin-dependent protein kinase activity	19/1761	66/13775	0.000430422	0.00998957	0.00940505	Apc/Blm/Casp3/Ccna2/Ccnb1/Ccnb2/Ccnd1/Ccne1/Ccne2/Ccnf/Ccnj/Ccnjl/Cdc6/Cdkn2c/Cdkn2d/Egfr/Plk1/Psrc1/Stil	19	Decreased	Poly I:C. Diff vs NSCs
GO:0006403	RNA localization	35/1761	154/13775	0.000433109	0.00999702	0.00941207	Aaas/Alyref/Atm/Cct2/Cpsf6/Dcp2/Fbl/Fmr1/Hnrnpa1/Hnrnpa3/Hnrnpab/Igf2bp3/Khdrbs1/Magohb/Mrpl18/Ndc1/Npm1/Nup107/Nup133/Nup155/Nup160/Nup210/Nup37/Nup43/Nxt1/Qki/Ran/Rbm15b/Seh1l/Srsf1/Srsf3/Tcp1/Thoc7/Ybx1/Zfp385a	35	Decreased	Poly I:C. Diff vs NSCs
GO:0051656	establishment of organelle localization	76/1761	410/13775	0.000474567	0.0108504	0.0102155	Apc/Arhgef2/Atm/Aurkb/Birc5/Brca2/Bub3/Ccnb1/Ccnb1-ps/Cdca5/Cdca8/Cdt1/Cenpa/Cenpc1/Cenpe/Cenpf/Cenpq/Cfl1/Dsn1/Ect2/Fam83d/Gpsm2/Hif1a/Incenp/Itga4/Itgb1/Kif14/Kif18a/Kif22/Kif2c/Kifc1/Kifc5b/Knl1/Knstrn/Kxd1/Lmnb1/Lmnb2/Lyn/Mad1l1/Mad2l1/Mcph1/Mreg/Myo1a/Myo1b/Ndc80/Nek2/Npm1/Nsl1/Nuf2/Nusap1/Pla2g3/Plk1/Pmf1/Psrc1/Rab17/Racgap1/Ran/Rasgrp1/Rcc2/Rps15/Sapcd2/Sdc1/Seh1l/Septin1/Sgo1/Slit1/Spag5/…	76	Decreased	Poly I:C. Diff vs NSCs
GO:0010824	regulation of centrosome duplication	14/1761	42/13775	0.000475218	0.0108504	0.0102155	Ccnf/Cenpj/Cep192/Cep295/Gen1/Kifc1/Mdm1/Npm1/Nubp1/Plk2/Plk4/Poc1a/Sass6/Stil	14	Decreased	Poly I:C. Diff vs NSCs
GO:0016072	rRNA metabolic process	49/1761	239/13775	0.000488367	0.0110907	0.0104417	Chd7/Ddx21/Dis3/Eri1/Eri2/Exosc6/Exosc8/Exosc9/Fbl/Heatr1/Lsm6/Lyar/Nol11/Npm1/Npm3/Nsa2/Pa2g4/Pop5/Rpl10a/Rpl11/Rpl14/Rpl27/Rpl35/Rpl5/Rpl7a/Rpp30/Rpp40/Rps15/Rps16/Rps17/Rps19/Rps21/Rps24/Rps25/Rps27/Rps27rt/Rps28/Rps6/Rps6-ps4/Rps7/Rps8/Rpusd2/Shq1/Slfn9/Suv39h1/Top1/Utp20/Wdr36/Ybey	49	Decreased	Poly I:C. Diff vs NSCs
GO:0090307	mitotic spindle assembly	19/1761	67/13775	0.000529868	0.0119688	0.0112685	Aaas/Aurkb/Birc5/Cdc20/Cdca8/Cep192/Chek2/Incenp/Kif11/Kif23/Kifc1/Kifc5b/Mybl2/Nek2/Plk1/Prc1/Racgap1/Smc1a/Tpx2	19	Decreased	Poly I:C. Diff vs NSCs
GO:1901970	positive regulation of mitotic sister chromatid separation	8/1761	17/13775	0.00058452	0.013133	0.0123646	Aurkb/Birc5/Cdc20/Cdca8/Cenpe/Incenp/Mad1l1/Ube2c	8	Decreased	Poly I:C. Diff vs NSCs
GO:1902750	negative regulation of cell cycle G2/M phase transition	18/1761	63/13775	0.000666963	0.0149061	0.0140339	Atm/Aven/Bard1/Blm/Brca1/Cdc6/Cdk1/Chek1/Chfr/Clspn/Dtl/Miip/Orc1/Plk1/Rad21/Rbbp8/Ticrr/Topbp1	18	Decreased	Poly I:C. Diff vs NSCs
GO:0006730	one-carbon metabolic process	11/1761	30/13775	0.000768633	0.0170879	0.0160881	Aldh1l1/Car13/Car2/Car3/Car8/Dhfr/Mthfd1l/Mthfd2/Shmt1/Shmt2/Tyms	11	Decreased	Poly I:C. Diff vs NSCs
GO:0071897	DNA biosynthetic process	36/1761	165/13775	0.000811534	0.0179472	0.0168971	Atm/Aurkb/Ccna2/Cct2/Cdkn2d/Chek1/Chtf18/Dcp2/Dscc1/Dtl/Gsk3b/Hnrnpd/Hrob/Jade3/Lig1/Lin9/Nek2/Npm1/Pclaf/Pcna/Pif1/Pola1/Pold1/Pole/Pole2/Polh/Pot1b/Primpol/Rev3l/Rfc3/Rfc4/Rfc5/Rrm1/Tcp1/Tfdp1/Tk1	36	Decreased	Poly I:C. Diff vs NSCs
GO:0042255	ribosome assembly	18/1761	64/13775	0.000818799	0.0180136	0.0169595	C1qbp/Rpl10/Rpl11/Rpl23a/Rpl24/Rpl5/Rpl6/Rplp0/Rps15/Rps19/Rps25/Rps27/Rps27l/Rps28/Rps5/Rps6/Rps6-ps4/Rpsa	18	Decreased	Poly I:C. Diff vs NSCs
GO:0051781	positive regulation of cell division	17/1761	59/13775	0.000838912	0.0183604	0.0172861	Apc/Aurkb/Birc5/Cdc25b/Cdc6/Cdca8/Cenpv/Cit/Ect2/Incenp/Kif14/Kif20b/Kif23/Prok1/Ptn/Racgap1/Ybx1	17	Decreased	Poly I:C. Diff vs NSCs
GO:0051653	spindle localization	16/1761	54/13775	0.000846428	0.0184294	0.0173511	Arhgef2/Aspm/Cenpa/Cfl1/Gpsm2/Itgb1/Mad2l1/Mcph1/Ndc80/Nusap1/Plk1/Sapcd2/Spag5/Spdl1/Spry1/Tle6	16	Decreased	Poly I:C. Diff vs NSCs
GO:0007140	male meiotic nuclear division	12/1761	35/13775	0.000897164	0.019434	0.0182968	Atm/Brca2/Chtf18/Fanca/Fignl1/Kif18a/Rad51c/Sgo2a/Spo11/Suv39h2/Tesmin/Trip13	12	Decreased	Poly I:C. Diff vs NSCs
GO:0007129	homologous chromosome pairing at meiosis	11/1761	31/13775	0.00105521	0.0226617	0.0213357	Brip1/Ccne1/Ccne2/Fancd2/Mcmdc2/Ndc1/Prdm9/Spo11/Syce2/Trip13/Zcwpw1	11	Decreased	Poly I:C. Diff vs NSCs
GO:0051293	establishment of spindle localization	15/1761	50/13775	0.0010569	0.0226617	0.0213357	Arhgef2/Cenpa/Cfl1/Gpsm2/Itgb1/Mad2l1/Mcph1/Ndc80/Nusap1/Plk1/Sapcd2/Spag5/Spdl1/Spry1/Tle6	15	Decreased	Poly I:C. Diff vs NSCs
GO:0007405	neuroblast proliferation	20/1761	76/13775	0.00108491	0.0231448	0.0217905	Arhgef2/Ascl1/Aspm/Bdnf/Btg2/Cdon/Cip2a/Disc1/Fzd9/Hapln3/Hapln4/Hhip/Hif1a/Itgb1/Ncan/Ptn/Racgap1/Sox5/Vcan/Wdr62	20	Decreased	Poly I:C. Diff vs NSCs
GO:0000077	DNA damage checkpoint signaling	27/1761	115/13775	0.00111702	0.0237101	0.0223227	Atm/Bard1/Blm/Brca1/Brca2/Ccnd1/Cdk1/Chek1/Chek2/Clspn/Dtl/E2f1/Eme1/Etaa1/Fancd2/Ints7/Pidd1/Plk1/Rad51/Rfwd3/Rhno1/Rnaseh2b/Rpa2/Rps27l/Ticrr/Topbp1/Wdr76	27	Decreased	Poly I:C. Diff vs NSCs
GO:0010720	positive regulation of cell development	73/1761	403/13775	0.0011791	0.0249027	0.0234456	Ache/Actl6a/Ada/Ascl1/Aspm/Atp11c/Aurka/Bdnf/Car2/Cbfb/Cd1d1/Cdh4/Cdon/Cip2a/Creb1/Cyp51/Disc1/Dll3/Dusp10/E2f1/Egfr/Etv5/Fmr1/Gper1/Grip1/Grm5/Gsk3b/Hapln3/Hapln4/Hdac2/Hes1/Hif1a/Hmgb1/Il33/Itgb1/Itpka/Kitl/Klf10/Lyn/Man2a1/Marcks/Metrn/Myb/Nap1l1/Ncan/Nin/Nrp1/Olig2/Pbrm1/Pde5a/Pla2g3/Plxnb3/Ppp1cc/Ptn/Ptprz1/Qki/Rasgrp1/Robo2/Ror2/Rpl4/Sema5a/Slc7a5/Smarcc1/Sox11/Sox8/Syk/Tle6/Trf/Vcan/Wdr62/…	73	Decreased	Poly I:C. Diff vs NSCs
GO:0022616	DNA strand elongation	12/1761	36/13775	0.00119111	0.0250157	0.023552	Actl6a/Dna2/Gins1/Lig1/Mcm3/Mcm4/Mcm7/Nucks1/Pcna/Pola1/Pole/Pot1b	12	Decreased	Poly I:C. Diff vs NSCs
GO:0006338	chromatin remodeling	76/1761	423/13775	0.0011963	0.0250157	0.023552	Actl6a/Anp32b/Asf1b/Atrx/Baz1a/Bcl7a/Brca1/Cbx3/Cdk2/Cenpa/Cenpi/Cenpn/Cenpp/Cenpv/Chaf1b/Chd7/Chek1/Ctcf/Ddx21/Dek/Dnajc9/Dnmt1/Dpf3/Ezh2/Gnasas1/Gsk3b/H1f0/H1f3/Hdac2/Hells/Hjurp/Hmga2/Hmgb1/Hpf1/Jarid2/Kdm5c/Lcor/Lin54/Lmnb1/Lmnb2/Mcm2/Mis18a/Morc2a/Mtf2/Nap1l1/Nasp/Npm1/Npm3/Oip5/Paxip1/Pbrm1/Pcgf3/Pphln1/Primpol/Rbm15b/Rif1/Rybp/Satb2/Set/Sfpq/Smarca5/Smarcc1/Smchd1/Suv39h1/Suv39h2/Suz12/Tcf…	76	Decreased	Poly I:C. Diff vs NSCs
GO:0051438	regulation of ubiquitin-protein transferase activity	13/1761	41/13775	0.00127538	0.0265379	0.0249851	Cdc20/Fbxo5/Mad2l1/Mastl/Plk1/Rpl11/Rpl23/Rpl5/Rps2/Rps7/Trib2/Ube2s/Usp44	13	Decreased	Poly I:C. Diff vs NSCs
GO:0051960	regulation of nervous system development	86/1761	491/13775	0.00131153	0.0271565	0.0255675	Ache/Adgrl3/Arhgef2/Ascl1/Aspm/Bdnf/Bmp7/Btg2/Cdh4/Cdon/Chd7/Cip2a/Cit/Clstn2/Disc1/Dll1/Dll3/Dusp10/E2f1/Egfr/Etv5/Ezh2/Flrt2/Flrt3/Fmr1/Gper1/Grip1/Grm5/Gsk3b/Hapln3/Hapln4/Hdac2/Hes1/Hes5/Hes6/Hif1a/Hmga2/Hmgb2/Il1rap/Il33/Itgb1/Itpka/Kif14/Ldlr/Lingo4/Lrrn1/Lrrtm3/Lyn/Man2a1/Marcks/Metrn/Mtmr2/Myb/Nap1l1/Ncan/Nin/Nlgn3/Nrp1/Olig2/Plxnb3/Ppp1cc/Ptn/Ptprz1/Qki/Robo2/Rpl4/Sema3a/Sema5a/Sema5b/Sl…	86	Decreased	Poly I:C. Diff vs NSCs
GO:0050769	positive regulation of neurogenesis	53/1761	275/13775	0.00133338	0.0274742	0.0258666	Ache/Ascl1/Aspm/Bdnf/Cdh4/Cdon/Cip2a/Disc1/Dll3/E2f1/Egfr/Etv5/Fmr1/Gper1/Grip1/Grm5/Gsk3b/Hapln3/Hapln4/Hdac2/Hes1/Hif1a/Il33/Itgb1/Itpka/Lyn/Man2a1/Marcks/Metrn/Myb/Nap1l1/Ncan/Nin/Nrp1/Olig2/Plxnb3/Ppp1cc/Ptn/Ptprz1/Qki/Robo2/Rpl4/Sema5a/Slc7a5/Sox11/Sox8/Tle6/Trf/Vcan/Wdr62/Wnt3/Xrcc2/Zfp365	53	Decreased	Poly I:C. Diff vs NSCs
GO:0051446	positive regulation of meiotic cell cycle	9/1761	23/13775	0.00135459	0.0277756	0.0261503	Cdc25a/Cdc25b/Cdc25c/Fbxo5/Lfng/Prdm9/Rad51ap1/Wnt4/Ythdc2	9	Decreased	Poly I:C. Diff vs NSCs
GO:0009129	pyrimidine nucleoside monophosphate metabolic process	8/1761	19/13775	0.00143504	0.029283	0.0275696	Cad/Dut/Shmt1/Tyms/Uck2/Umps/Upp1/Uprt	8	Decreased	Poly I:C. Diff vs NSCs
GO:0040001	establishment of mitotic spindle localization	12/1761	37/13775	0.00156052	0.0315388	0.0296934	Arhgef2/Cenpa/Gpsm2/Itgb1/Mad2l1/Mcph1/Ndc80/Nusap1/Plk1/Sapcd2/Spdl1/Spry1	12	Decreased	Poly I:C. Diff vs NSCs
GO:0071168	protein localization to chromatin	12/1761	37/13775	0.00156052	0.0315388	0.0296934	Cenpa/Esco2/Ezh2/Jarid2/Mcm8/Mms22l/Parp1/Plk1/Pphln1/Rad21/Tonsl/Vrk1	12	Decreased	Poly I:C. Diff vs NSCs
GO:0044818	mitotic G2/M transition checkpoint	15/1761	52/13775	0.00164318	0.0330515	0.0311175	Atm/Bard1/Blm/Brca1/Cdc6/Cdk1/Chek1/Chfr/Clspn/Dtl/Orc1/Plk1/Rbbp8/Ticrr/Topbp1	15	Decreased	Poly I:C. Diff vs NSCs
GO:0006301	postreplication repair	10/1761	28/13775	0.00167572	0.0335462	0.0315833	Brca1/Dtl/Pclaf/Pcna/Pold1/Pole2/Polh/Primpol/Rad18/Rev3l	10	Decreased	Poly I:C. Diff vs NSCs
GO:0046165	alcohol biosynthetic process	24/1761	101/13775	0.00172466	0.034363	0.0323523	Adcyap1r1/Cyp51/Dhcr24/Dhcr7/Dhfr/Ebp/Fdps/Got1/Gper1/Hmgcr/Idi1/Insig1/Itpka/Lbr/Lipa/Lss/Moxd1/Mvd/Mvk/Nsdhl/Pgp/Ppip5k2/Tm7sf2/Wnt4	24	Decreased	Poly I:C. Diff vs NSCs
GO:0051236	establishment of RNA localization	29/1761	130/13775	0.0017488	0.0346804	0.0326511	Aaas/Alyref/Atm/Cpsf6/Fmr1/Hnrnpa1/Hnrnpa3/Igf2bp3/Khdrbs1/Magohb/Mrpl18/Ndc1/Npm1/Nup107/Nup133/Nup155/Nup160/Nup210/Nup37/Nup43/Nxt1/Qki/Ran/Rbm15b/Seh1l/Srsf1/Srsf3/Thoc7/Ybx1	29	Decreased	Poly I:C. Diff vs NSCs
GO:0000132	establishment of mitotic spindle orientation	11/1761	33/13775	0.00189301	0.037191	0.0350148	Arhgef2/Cenpa/Gpsm2/Itgb1/Mad2l1/Mcph1/Ndc80/Plk1/Sapcd2/Spdl1/Spry1	11	Decreased	Poly I:C. Diff vs NSCs
GO:0045738	negative regulation of DNA repair	11/1761	33/13775	0.00189301	0.037191	0.0350148	Aunip/Cgas/Fancb/Hmga2/Parpbp/Polq/Radx/Rif1/Rmi2/Rps3/Smchd1	11	Decreased	Poly I:C. Diff vs NSCs
GO:0006298	mismatch repair	9/1761	24/13775	0.00192402	0.0376252	0.0354237	Exo1/Hmgb1/Mutyh/Pcna/Pms1/Rnaseh2b/Rnaseh2c/Rpa2/Rpa3	9	Decreased	Poly I:C. Diff vs NSCs
GO:0051294	establishment of spindle orientation	12/1761	38/13775	0.00201928	0.0393061	0.0370062	Arhgef2/Cenpa/Gpsm2/Itgb1/Mad2l1/Mcph1/Ndc80/Plk1/Sapcd2/Spag5/Spdl1/Spry1	12	Decreased	Poly I:C. Diff vs NSCs
GO:0072207	metanephric epithelium development	7/1761	16/13775	0.00220088	0.0425644	0.0400738	Fat4/Hes1/Hes5/Pou3f3/Sox8/Wnt4/Wnt7b	7	Decreased	Poly I:C. Diff vs NSCs
GO:1902806	regulation of cell cycle G1/S phase transition	35/1761	168/13775	0.00220682	0.0425644	0.0400738	Actl6a/Anp32b/Apc/Apex1/Bcl7a/Ccnd1/Cdkn2c/Cdkn2d/Cenpj/Dact1/Dbf4/Dpf3/E2f1/E2f7/Egfr/Ezh2/Fam83d/Haspin/Kif14/Larp7/Mtbp/Pbrm1/Pidd1/Plk3/Rbl1/Rfwd3/Rpa2/Rpl17/Rps27l/Rrm1/Rrm2/Sass6/Smarcc1/Stil/Tcf3	35	Decreased	Poly I:C. Diff vs NSCs
GO:0050767	regulation of neurogenesis	72/1761	407/13775	0.00240427	0.0461619	0.0434609	Ache/Arhgef2/Ascl1/Aspm/Bdnf/Bmp7/Btg2/Cdh4/Cdon/Chd7/Cip2a/Cit/Disc1/Dll1/Dll3/Dusp10/E2f1/Egfr/Etv5/Ezh2/Fmr1/Gper1/Grip1/Grm5/Gsk3b/Hapln3/Hapln4/Hdac2/Hes1/Hes5/Hes6/Hif1a/Hmga2/Hmgb2/Il33/Itgb1/Itpka/Ldlr/Lyn/Man2a1/Marcks/Metrn/Myb/Nap1l1/Ncan/Nin/Nrp1/Olig2/Plxnb3/Ppp1cc/Ptn/Ptprz1/Qki/Robo2/Rpl4/Sema3a/Sema5a/Sema5b/Slc7a5/Slit1/Slit2/Sox11/Sox8/Tle6/Trf/Vcan/Wdr62/Wnt3/Wnt7a/Wnt7b/Xrcc2/…	72	Decreased	Poly I:C. Diff vs NSCs
GO:0050657	nucleic acid transport	28/1761	127/13775	0.00249361	0.047446	0.0446698	Aaas/Alyref/Cpsf6/Fmr1/Hnrnpa1/Hnrnpa3/Igf2bp3/Khdrbs1/Magohb/Mrpl18/Ndc1/Npm1/Nup107/Nup133/Nup155/Nup160/Nup210/Nup37/Nup43/Nxt1/Qki/Ran/Rbm15b/Seh1l/Srsf1/Srsf3/Thoc7/Ybx1	28	Decreased	Poly I:C. Diff vs NSCs
GO:0050658	RNA transport	28/1761	127/13775	0.00249361	0.047446	0.0446698	Aaas/Alyref/Cpsf6/Fmr1/Hnrnpa1/Hnrnpa3/Igf2bp3/Khdrbs1/Magohb/Mrpl18/Ndc1/Npm1/Nup107/Nup133/Nup155/Nup160/Nup210/Nup37/Nup43/Nxt1/Qki/Ran/Rbm15b/Seh1l/Srsf1/Srsf3/Thoc7/Ybx1	28	Decreased	Poly I:C. Diff vs NSCs
GO:1902692	regulation of neuroblast proliferation	14/1761	49/13775	0.00256226	0.0484865	0.0456495	Aspm/Bdnf/Btg2/Cdon/Cip2a/Disc1/Hapln3/Hapln4/Hif1a/Itgb1/Ncan/Ptn/Vcan/Wdr62	14	Decreased	Poly I:C. Diff vs NSCs
GO:0030857	negative regulation of epithelial cell differentiation	12/1761	39/13775	0.00258273	0.0484865	0.0456495	Ccnd1/Dll1/Ezh2/Fst/Hes1/Hes5/Jag1/Spred1/Spred2/Spry1/Tgfbr1/Zeb1	12	Decreased	Poly I:C. Diff vs NSCs
GO:1900087	positive regulation of G1/S transition of mitotic cell cycle	12/1761	39/13775	0.00258273	0.0484865	0.0456495	Anp32b/Apex1/Cenpj/Dbf4/Egfr/Larp7/Mtbp/Rpl17/Rrm1/Rrm2/Sass6/Stil	12	Decreased	Poly I:C. Diff vs NSCs
GO:0008299	isoprenoid biosynthetic process	9/1761	25/13775	0.00266934	0.0498906	0.0469714	Aldh1a3/Fdps/Hmgcr/Idi1/Idi1-ps1/Lss/Mvd/Mvk/Pdss1	9	Decreased	Poly I:C. Diff vs NSCs
GO:0044774	mitotic DNA integrity checkpoint signaling	20/1761	82/13775	0.00291281	0.0542013	0.0510298	Atm/Blm/Brca1/Ccnd1/Cdc6/Cdk1/Chek1/Chek2/Clspn/Dtl/Eme1/Fancd2/Orc1/Pidd1/Plk1/Rfwd3/Rpa2/Rps27l/Ticrr/Topbp1	20	Decreased	Poly I:C. Diff vs NSCs
GO:0022618	protein-RNA complex assembly	35/1761	171/13775	0.00300311	0.0556365	0.052381	Ago1/Atm/Celf2/Cpsf6/Gemin6/Lsm2/Lsm4/Rbmx/Rpl10/Rpl11/Rpl13a/Rpl23a/Rpl24/Rpl5/Rpl6/Rplp0/Rps15/Rps19/Rps25/Rps27/Rps27l/Rps28/Rps5/Rps6/Rps6-ps4/Rpsa/Shq1/Smn1/Snrpd1/Snrpe/Snrpert/Snrpf/Snrpg/Srpk3/Srsf1	35	Decreased	Poly I:C. Diff vs NSCs
GO:0019985	translesion synthesis	8/1761	21/13775	0.00305376	0.0563278	0.0530319	Dtl/Pclaf/Pcna/Pold1/Pole2/Polh/Primpol/Rev3l	8	Decreased	Poly I:C. Diff vs NSCs
GO:1902808	positive regulation of cell cycle G1/S phase transition	14/1761	50/13775	0.00314768	0.0578078	0.0544253	Anp32b/Apex1/Cenpj/Dbf4/Egfr/Ezh2/Fam83d/Larp7/Mtbp/Rpl17/Rrm1/Rrm2/Sass6/Stil	14	Decreased	Poly I:C. Diff vs NSCs
GO:0061351	neural precursor cell proliferation	37/1761	184/13775	0.00319161	0.0583547	0.0549402	Adgrg1/Arhgef2/Ascl1/Aspm/Bdnf/Btg2/Cdon/Cip2a/Disc1/Fabp7/Fzd9/Hapln3/Hapln4/Hhip/Hif1a/Hmga2/Itgb1/Kif14/Lyn/Melk/Nap1l1/Ncan/Pcnt/Pou3f3/Ptn/Ptprz1/Racgap1/Shcbp1/Sox5/Tacc2/Tacc3/Trf/Vcan/Wdr62/Wnt7a/Wnt7b/Zfp503	37	Decreased	Poly I:C. Diff vs NSCs
GO:0002052	positive regulation of neuroblast proliferation	11/1761	35/13775	0.00320509	0.0583547	0.0549402	Aspm/Cdon/Cip2a/Disc1/Hapln3/Hapln4/Hif1a/Itgb1/Ncan/Vcan/Wdr62	11	Decreased	Poly I:C. Diff vs NSCs
GO:0022403	cell cycle phase	7/1761	17/13775	0.00333233	0.060411	0.0568761	Cdc20/Cdk6/Chek2/Dek/Haspin/Spo11/Ttk	7	Decreased	Poly I:C. Diff vs NSCs
GO:1901361	organic cyclic compound catabolic process	67/1761	379/13775	0.00339082	0.0612086	0.0576271	Acat1/Ada/Ago1/Ahcy/Ahcyl/Apex1/Atm/Btg2/Cnot1/Cnot6/Cnot6l/Cnot9/Cyp39a1/Dcp2/Dctpp1/Dio2/Dis3/Dna2/Dnph1/Dut/E2f1/Eif3e/Enpp1/Enpp3/Entpd1/Entpd7/Exosc6/Exosc8/Exosc9/Fastkd1/Fen1/Fmr1/Gspt1/Hnrnpab/Hnrnpd/Igf2bp3/Lsm2/Lsm4/Lsm5/Lsm6/Magohb/Mapkapk2/Moxd1/Npm1/Nudt1/Nudt12/Pabpc1/Pabpc4/Pde2a/Pde5a/Pop1/Qki/Rnaseh2b/Rnaseh2c/Scarb1/Slfn9/Spp1/Srd5a1/Srsf1/Syncrip/Tbrg4/Tent5a/Tet1/Tet3/Tomt/Upp…	67	Decreased	Poly I:C. Diff vs NSCs
GO:0045911	positive regulation of DNA recombination	16/1761	61/13775	0.00341681	0.0614153	0.0578217	Actl6a/Atad5/Blm/Exosc6/Fancb/Mbtd1/Nsd2/Parp1/Paxip1/Prdm9/Rad51ap1/Rif1/Tfrc/Timeless/Yeats4/Zcwpw1	16	Decreased	Poly I:C. Diff vs NSCs
GO:2000179	positive regulation of neural precursor cell proliferation	17/1761	67/13775	0.00376901	0.067459	0.0635117	Adgrg1/Ascl1/Aspm/Cdon/Cip2a/Disc1/Fzd9/Hapln3/Hapln4/Hif1a/Itgb1/Lyn/Nap1l1/Ncan/Trf/Vcan/Wdr62	17	Decreased	Poly I:C. Diff vs NSCs
GO:1902652	secondary alcohol metabolic process	24/1761	107/13775	0.00387349	0.0690364	0.0649969	Cyp39a1/Cyp51/Dhcr24/Dhcr7/Ebp/Enpp1/Fdps/Hmgcr/Idh1/Idi1/Insig1/Lbr/Ldlr/Lipa/Lss/Mvd/Mvk/Npc1/Nsdhl/Pcsk9/Scarb1/Stard4/Tm7sf2/Vldlr	24	Decreased	Poly I:C. Diff vs NSCs
GO:0001824	blastocyst development	27/1761	125/13775	0.00397976	0.0703368	0.0662212	Actl6a/Ada/Asf1b/Brca2/Chek1/Cnot1/Esrrb/G2e3/Gins1/Lpar6/Mfng/Nasp/Ncapg2/Nek2/Palb2/Pbrm1/Phf6/Ppp1cc/Rad51b/Rbbp8/Rpl13/Rrm2/Specc1/Suv39h1/Tet1/Tgfbr1/Ttll4	27	Decreased	Poly I:C. Diff vs NSCs
GO:2000241	regulation of reproductive process	27/1761	125/13775	0.00397976	0.0703368	0.0662212	Ada/Apc/Aspm/Aurka/Bmp7/C1qbp/Cdc20/Cdc25a/Cdc25b/Cdc25c/Chfr/Cyp51/Fanca/Fbn2/Fbxo5/Hdac2/Jag1/Lfng/Pde5a/Prdm9/Ptgdr2/Rad51ap1/Sema3a/Trip13/Ttk/Wnt4/Ythdc2	27	Decreased	Poly I:C. Diff vs NSCs
GO:0040029	epigenetic regulation of gene expression	38/1761	193/13775	0.00412246	0.0725553	0.0683099	Atrx/Baz1a/Brca1/Cbx3/Cdk2/Cenpv/Chek1/Ctcf/Dnmt1/Ezh2/Gnasas1/Gsk3b/H1f0/Hdac2/Hells/Hmga2/Hmgb1/Jarid2/Lcor/Lmnb1/Lmnb2/Morc2a/Mtf2/Pcgf3/Pphln1/Rbm15b/Rif1/Smarca5/Smchd1/Suv39h1/Suv39h2/Suz12/Tdg/Tet1/Tet3/Trim28/Uhrf1/Wdhd1	38	Decreased	Poly I:C. Diff vs NSCs
GO:2000042	negative regulation of double-strand break repair via homologous recombination	8/1761	22/13775	0.00426791	0.0748035	0.0704265	Cgas/Fancb/Parpbp/Polq/Radx/Rif1/Rmi2/Smchd1	8	Decreased	Poly I:C. Diff vs NSCs
GO:0051444	negative regulation of ubiquitin-protein transferase activity	7/1761	18/13775	0.004858	0.0847943	0.0798327	Fbxo5/Mad2l1/Rpl11/Rpl23/Rpl5/Rps7/Usp44	7	Decreased	Poly I:C. Diff vs NSCs
GO:2000780	negative regulation of double-strand break repair	10/1761	32/13775	0.00510237	0.088693	0.0835033	Aunip/Cgas/Fancb/Hmga2/Parpbp/Polq/Radx/Rif1/Rmi2/Smchd1	10	Decreased	Poly I:C. Diff vs NSCs
GO:0007586	digestion	15/1761	58/13775	0.00520901	0.0901756	0.0848992	Abcg2/Acat2/Chrm3/Cracd/Cyp39a1/Epb41/Gpr39/Inava/Ldlr/Lipa/Npc1/Scarb1/Slc26a7/Stk39/Wnk3	15	Decreased	Poly I:C. Diff vs NSCs
GO:0030900	forebrain development	58/1761	326/13775	0.00532103	0.0917389	0.086371	Adgrg1/Aldh1a3/Ascl1/Aspm/Atrx/Btg2/Ccdc141/Cdon/Chd7/Coro1c/Creb1/Disc1/E2f1/Egfr/Fabp7/Fat4/Fut10/Fyn/Gsk3b/Hdac2/Hes1/Hes5/Hif1a/Hmga2/Kif14/Kif21b/Lamb1/Mcph1/Mir9-2/Nin/Notch3/Nrp1/Olig2/Pcnt/Pgap1/Pou3f1/Pou3f3/Prdm8/Prkg1/Robo2/Rtn4rl1/Sall3/Sema3a/Sema5a/Slit1/Slit2/Slitrk5/Sox3/Stil/Tacc2/Tacc3/Tyro3/Wdr62/Wdr89/Wnt4/Wnt7a/Wnt7b/Zic3	58	Decreased	Poly I:C. Diff vs NSCs
GO:0009123	nucleoside monophosphate metabolic process	14/1761	53/13775	0.00558768	0.0959445	0.0903306	Ada/Cad/Dck/Dnph1/Dut/Impdh1/Ppat/Shmt1/Tk1/Tyms/Uck2/Umps/Upp1/Uprt	14	Decreased	Poly I:C. Diff vs NSCs
GO:0097150	neuronal stem cell population maintenance	8/1761	23/13775	0.00582168	0.0995578	0.0937324	Aspm/Dll1/Fancd2/Fut10/Hes1/Hes5/Mcph1/Wdr62	8	Decreased	Poly I:C. Diff vs NSCs
GO:0042100	B cell proliferation	13/1761	48/13775	0.00593961	0.101165	0.0952455	Ada/Atad5/Atm/Casp3/Cd180/Cfb/Lyn/Peli1/Rasgrp1/Tcf3/Tfrc/Tnfrsf21/Vav3	13	Decreased	Poly I:C. Diff vs NSCs
GO:0048864	stem cell development	17/1761	70/13775	0.00607517	0.103058	0.0970281	Bmp7/Cfl1/Coro1c/Efnb1/Hes1/Hif1a/Jag1/Kbtbd8/Kitl/Nolc1/Nrp1/Sema3a/Sema5a/Sema5b/Sox8/Wnt7a/Wnt7b	17	Decreased	Poly I:C. Diff vs NSCs
GO:0008203	cholesterol metabolic process	22/1761	99/13775	0.00621306	0.104976	0.0988334	Cyp39a1/Cyp51/Dhcr24/Dhcr7/Ebp/Fdps/Hmgcr/Idi1/Insig1/Lbr/Ldlr/Lipa/Lss/Mvd/Mvk/Npc1/Nsdhl/Pcsk9/Scarb1/Stard4/Tm7sf2/Vldlr	22	Decreased	Poly I:C. Diff vs NSCs
