# Supplementary material for: Maternal immune activation imprints translational dysregulation and differential MAP2 phosphorylation in descendant neural stem cells
Source: Mol Psychiatry. 2025 Feb 3;30(7):2994–3007. doi: 10.1038/s41380-025-02905-5 (PMC12185331; doi:10.1038/s41380-025-02905-5)
Supplement: Supplementary file 4 — Supplementary Table 1C [file 41380_2025_2905_MOESM4_ESM.xlsx]

## Sheet: Supplementary_Table_1C
ID	Description	GeneRatio	BgRatio	pvalue	p.adjust	qvalue	geneID	Count	effect	cell.line
GO:0030029	actin filament-based process	57/369	192/2437	6.15039e-08	6.25796e-05	5.84555e-05	Actn1/Actn4/Arhgap12/Arpc4/Arpc5l/Arpin/Arrb1/Atp2a2/Brk1/Capn1/Cdc42ep4/Cfl2/Clasp1/Cnn3/Cotl1/Ctnna2/Dstn/Epb41l2/Ezr/Farp1/Flna/Flnb/Flnc/Gmfb/Iqgap2/Kank4/Mtpn/Myh10/Myh9/Myl6/Myl9/Palld/Parva/Pawr/Pdlim1/Pfn2/Phpt1/Plec/Pls3/Sdc4/Shroom2/Shroom3/Snta1/Sorbs1/Sptan1/Sptbn1/Swap70/Syne2/Synpo2/Tmod2/Tmod3/Tpm1/Tpm2/Tpm3/Tpm4/Twf1/Twf2	57	Increased	Saline. Diff vs NSCs
GO:0007015	actin filament organization	45/369	137/2437	6.7435e-08	6.25796e-05	5.84555e-05	Actn1/Actn4/Arhgap12/Arpc4/Arpc5l/Arpin/Arrb1/Brk1/Capn1/Cdc42ep4/Cfl2/Clasp1/Cnn3/Cotl1/Ctnna2/Dstn/Ezr/Flna/Gmfb/Iqgap2/Kank4/Mtpn/Myh10/Myh9/Pawr/Pdlim1/Pfn2/Plec/Pls3/Sdc4/Shroom2/Shroom3/Sorbs1/Sptan1/Sptbn1/Swap70/Synpo2/Tmod2/Tmod3/Tpm1/Tpm2/Tpm3/Tpm4/Twf1/Twf2	45	Increased	Saline. Diff vs NSCs
GO:0030036	actin cytoskeleton organization	53/369	177/2437	1.40484e-07	8.6913e-05	8.11852e-05	Actn1/Actn4/Arhgap12/Arpc4/Arpc5l/Arpin/Arrb1/Brk1/Capn1/Cdc42ep4/Cfl2/Clasp1/Cnn3/Cotl1/Ctnna2/Dstn/Epb41l2/Ezr/Farp1/Flna/Flnb/Flnc/Gmfb/Iqgap2/Kank4/Mtpn/Myh10/Myh9/Myl9/Palld/Parva/Pawr/Pdlim1/Pfn2/Phpt1/Plec/Pls3/Sdc4/Shroom2/Shroom3/Sorbs1/Sptan1/Sptbn1/Swap70/Synpo2/Tmod2/Tmod3/Tpm1/Tpm2/Tpm3/Tpm4/Twf1/Twf2	53	Increased	Saline. Diff vs NSCs
GO:0097435	supramolecular fiber organization	58/369	207/2437	4.40923e-07	0.000204588	0.000191105	Actn1/Actn4/Anxa2/Arhgap12/Arpc4/Arpc5l/Arpin/Arrb1/Brk1/Capn1/Cdc42ep4/Cfl2/Clasp1/Clu/Cnn3/Cotl1/Cryab/Ctnna2/Dstn/Ezr/Flna/Flnc/Gmfb/Hook3/Iqgap2/Kank4/Krt16/Mapre1/Mtpn/Myh10/Myh9/Myl9/P4ha1/Pawr/Pdlim1/Pfdn5/Pfdn6/Pfn2/Plec/Pls3/Sdc4/Shroom2/Shroom3/Sorbs1/Sptan1/Sptbn1/Swap70/Synpo2/Tbcb/Tmod2/Tmod3/Tpm1/Tpm2/Tpm3/Tpm4/Twf1/Twf2/Vim	58	Increased	Saline. Diff vs NSCs
GO:0061061	muscle structure development	38/369	117/2437	1.07897e-06	0.000400514	0.000374119	Acadm/Actn1/Actn4/Atp2a2/Capn2/Cd81/Cdh2/Cfl2/Cntf/Cryab/Eif5a/Fhl1/Flnb/Flnc/Gpc1/Gpx1/Igfbp5/Lama1/Lama5/Lamb1/Lamb2/Lamc1/Lrp2/Myh10/Myh9/Myl6/Myl9/Nid1/Nol3/Pdlim1/Plec/S100b/Sirt2/Slc25a4/Tmod2/Tmod3/Tpm1/Uqcc2	38	Increased	Saline. Diff vs NSCs
GO:0007010	cytoskeleton organization	75/369	313/2437	6.83632e-06	0.0021147	0.00197534	Actn1/Actn4/Agrn/Arhgap12/Arpc4/Arpc5l/Arpin/Arrb1/Brk1/Capn1/Cdc42ep4/Cetn2/Cfl2/Clasp1/Cnn3/Cotl1/Cryab/Ctnna2/Dctn2/Dcx/Dstn/Epb41l2/Ezr/Farp1/Flna/Flnb/Flnc/Gmfb/Hook3/Hspa1b/Iqgap2/Kank4/Krt16/Macf1/Map6/Mapre1/Mtpn/Myh10/Myh9/Myl9/Nsfl1c/Nudc/Palld/Palm/Parva/Pawr/Pdlim1/Pfn2/Phpt1/Plec/Pls3/Ppp1r12a/Sdc4/Shroom2/Shroom3/Sorbs1/Sptan1/Sptbn1/Swap70/Syne2/Synpo2/Tbcb/Tbcel/Tmod2/Tmod3/Tpm1/T…	75	Increased	Saline. Diff vs NSCs
GO:0048870	cell motility	68/369	284/2437	2.09985e-05	0.0055676	0.00520068	Actn4/Akt2/Anxa3/Anxa5/Anxa6/Arpc5l/Arsb/Atp2b4/Brk1/C1qbp/Cadm4/Camk2a/Capn1/Ccdc25/Ccn1/Cd81/Cdh13/Cdh2/Clasp1/Crb2/Ctnna1/Ctnna2/Dcx/Dstn/Dusp3/Fgf1/Flna/Gpc1/Gpc6/Gpx1/Grn/Hdac1/Igfbp5/Itga6/Krt16/Lama1/Lama5/Lamb1/Lamb2/Lamc1/Lgmn/Macf1/Map2k2/Mapre1/Myh10/Myh9/Palld/Parva/Pawr/Pdcd10/Pdlim1/Pfn2/Phpt1/Plec/S100a11/Sdc4/Shroom2/Sparc/Swap70/Syne2/Synpo2/Thbs1/Tmod3/Tns3/Tpm1/Vim/Wwc1/Ywhae	68	Increased	Saline. Diff vs NSCs
GO:0042692	muscle cell differentiation	25/369	77/2437	8.33939e-05	0.0181427	0.016947	Acadm/Actn1/Actn4/Atp2a2/Capn2/Cd81/Cdh2/Cfl2/Eif5a/Flnc/Gpx1/Igfbp5/Lama1/Lamb1/Lamb2/Lamc1/Myh10/Myh9/Myl9/Nid1/Plec/Slc25a4/Tmod2/Tmod3/Tpm1	25	Increased	Saline. Diff vs NSCs
GO:0030042	actin filament depolymerization	12/369	25/2437	9.77516e-05	0.0181427	0.016947	Cfl2/Dstn/Mtpn/Shroom2/Sptan1/Sptbn1/Swap70/Tmod2/Tmod3/Tpm1/Twf1/Twf2	12	Increased	Saline. Diff vs NSCs
GO:0030834	regulation of actin filament depolymerization	12/369	25/2437	9.77516e-05	0.0181427	0.016947	Cfl2/Dstn/Mtpn/Shroom2/Sptan1/Sptbn1/Swap70/Tmod2/Tmod3/Tpm1/Twf1/Twf2	12	Increased	Saline. Diff vs NSCs
GO:1902904	negative regulation of supramolecular fiber organization	22/369	65/2437	0.000112114	0.0189167	0.01767	Arpin/Capn1/Clasp1/Clu/Cryab/Ctnna2/Gmfb/Kank4/Mapre1/Mtpn/Pfdn5/Pfdn6/Pfn2/Shroom2/Sptan1/Sptbn1/Swap70/Tmod2/Tmod3/Tpm1/Twf1/Twf2	22	Increased	Saline. Diff vs NSCs
GO:0031032	actomyosin structure organization	19/369	54/2437	0.000185412	0.0257823	0.0240831	Arrb1/Cfl2/Clasp1/Cnn3/Epb41l2/Flnc/Iqgap2/Kank4/Myh10/Myh9/Myl9/Pdlim1/Pfn2/Plec/Sdc4/Sorbs1/Tmod2/Tmod3/Tpm1	19	Increased	Saline. Diff vs NSCs
GO:2000145	regulation of cell motility	45/369	179/2437	0.000193093	0.0257823	0.0240831	Actn4/Akt2/Anxa3/Anxa5/Arsb/Atp2b4/C1qbp/Cadm4/Camk2a/Capn1/Ccdc25/Ccn1/Cd81/Cdh13/Clasp1/Ctnna1/Ctnna2/Dusp3/Fgf1/Flna/Grn/Hdac1/Igfbp5/Itga6/Krt16/Lama1/Lama5/Lamb1/Lgmn/Macf1/Map2k2/Myh9/Pawr/Pdcd10/Pfn2/Phpt1/S100a11/Sdc4/Sparc/Swap70/Syne2/Synpo2/Thbs1/Tpm1/Vim	45	Increased	Saline. Diff vs NSCs
GO:0040011	locomotion	49/369	200/2437	0.000195507	0.0257823	0.0240831	Actn4/Agrn/Akt2/Anxa3/Anxa5/Arsb/Atp2b4/C1qbp/Cadm4/Camk2a/Capn1/Ccdc25/Ccn1/Cd81/Cdh13/Clasp1/Ctnna1/Ctnna2/Dusp3/Fgf1/Flna/Grn/Hdac1/Igfbp5/Itga6/Krt16/Lama1/Lama5/Lamb1/Lgmn/Lrp2/Macf1/Map2k2/Myh9/Parva/Pawr/Pdcd10/Pfn2/Phpt1/Plec/S100a11/Sdc4/Sparc/Swap70/Syne2/Synpo2/Thbs1/Tpm1/Vim	49	Increased	Saline. Diff vs NSCs
GO:0009611	response to wounding	25/369	81/2437	0.000209003	0.0257823	0.0240831	Anxa2/Anxa5/Anxa6/Cadm4/Ccn1/Clasp1/Cntf/Fgf1/Flna/Gpx1/Grn/Lamb2/Macf1/Map2k2/Myh10/Myh9/Nol3/Pdcd10/Plec/Prdx2/Sdc4/Slc1a3/Sulf2/Thbs1/Tpm1	25	Increased	Saline. Diff vs NSCs
GO:0048646	anatomical structure formation involved in morphogenesis	43/369	170/2437	0.000233765	0.0257823	0.0240831	Actn1/Anxa2/Anxa3/Atp2b4/Capn2/Ccn1/Cd81/Cdh13/Cfl2/Clasp1/Crb2/Dcx/Ddah1/Fgf1/Flna/Flnc/Gpc1/Gpx1/Grn/Hdac1/Hsbp1/Lrp2/Macf1/Map2k2/Myh10/Myh9/Myl9/Pals1/Parva/Pdcd10/Pef1/Plec/S100a1/Sdc4/Shroom3/Sparc/Sptbn1/Thbs1/Tmod2/Tmod3/Tpm1/Txnrd1/Ywhaz	43	Increased	Saline. Diff vs NSCs
GO:0040012	regulation of locomotion	46/369	186/2437	0.000247182	0.0257823	0.0240831	Actn4/Agrn/Akt2/Anxa3/Anxa5/Arsb/Atp2b4/C1qbp/Cadm4/Camk2a/Capn1/Ccdc25/Ccn1/Cd81/Cdh13/Clasp1/Ctnna1/Ctnna2/Dusp3/Fgf1/Flna/Grn/Hdac1/Igfbp5/Itga6/Krt16/Lama1/Lama5/Lamb1/Lgmn/Macf1/Map2k2/Myh9/Pawr/Pdcd10/Pfn2/Phpt1/S100a11/Sdc4/Sparc/Swap70/Syne2/Synpo2/Thbs1/Tpm1/Vim	46	Increased	Saline. Diff vs NSCs
GO:0016477	cell migration	60/369	262/2437	0.000275447	0.0257823	0.0240831	Actn4/Akt2/Anxa3/Anxa6/Arpc5l/Arsb/Atp2b4/C1qbp/Camk2a/Capn1/Ccn1/Cd81/Cdh13/Cdh2/Clasp1/Crb2/Ctnna1/Ctnna2/Dcx/Dusp3/Fgf1/Flna/Gpc1/Gpc6/Gpx1/Grn/Hdac1/Igfbp5/Itga6/Krt16/Lama1/Lama5/Lamb1/Lamb2/Lamc1/Lgmn/Macf1/Mapre1/Myh10/Myh9/Palld/Parva/Pawr/Pdcd10/Pdlim1/Pfn2/Plec/S100a11/Sdc4/Shroom2/Sparc/Swap70/Syne2/Synpo2/Thbs1/Tns3/Tpm1/Vim/Wwc1/Ywhae	60	Increased	Saline. Diff vs NSCs
GO:0001667	ameboidal-type cell migration	26/369	87/2437	0.000279311	0.0257823	0.0240831	Actn4/Anxa3/Anxa6/Arsb/Atp2b4/C1qbp/Cdh13/Cdh2/Clasp1/Crb2/Fgf1/Gpx1/Grn/Krt16/Lama5/Lgmn/Macf1/Myh9/Pdcd10/Pdlim1/Pfn2/Plec/Sdc4/Sparc/Thbs1/Tns3	26	Increased	Saline. Diff vs NSCs
GO:0110053	regulation of actin filament organization	26/369	87/2437	0.000279311	0.0257823	0.0240831	Arpc5l/Arpin/Brk1/Capn1/Cdc42ep4/Cfl2/Clasp1/Cotl1/Ctnna2/Dstn/Flna/Gmfb/Kank4/Mtpn/Pfn2/Sdc4/Shroom2/Sptan1/Sptbn1/Swap70/Synpo2/Tmod2/Tmod3/Tpm1/Twf1/Twf2	26	Increased	Saline. Diff vs NSCs
GO:0008154	actin polymerization or depolymerization	20/369	60/2437	0.000291718	0.0257823	0.0240831	Arpc4/Arpc5l/Brk1/Capn1/Cdc42ep4/Cfl2/Cotl1/Dstn/Kank4/Mtpn/Pfn2/Shroom2/Sptan1/Sptbn1/Swap70/Tmod2/Tmod3/Tpm1/Twf1/Twf2	20	Increased	Saline. Diff vs NSCs
GO:0032970	regulation of actin filament-based process	29/369	103/2437	0.000389196	0.031989	0.0298808	Arpc5l/Arpin/Atp2a2/Brk1/Capn1/Cdc42ep4/Cfl2/Clasp1/Cotl1/Ctnna2/Dstn/Flna/Gmfb/Iqgap2/Kank4/Mtpn/Myh9/Pfn2/Sdc4/Shroom2/Sptan1/Sptbn1/Swap70/Synpo2/Tmod2/Tmod3/Tpm1/Twf1/Twf2	29	Increased	Saline. Diff vs NSCs
GO:0008064	regulation of actin polymerization or depolymerization	19/369	57/2437	0.000413651	0.031989	0.0298808	Arpc5l/Brk1/Capn1/Cdc42ep4/Cfl2/Cotl1/Dstn/Kank4/Mtpn/Pfn2/Shroom2/Sptan1/Sptbn1/Swap70/Tmod2/Tmod3/Tpm1/Twf1/Twf2	19	Increased	Saline. Diff vs NSCs
GO:0030832	regulation of actin filament length	19/369	57/2437	0.000413651	0.031989	0.0298808	Arpc5l/Brk1/Capn1/Cdc42ep4/Cfl2/Cotl1/Dstn/Kank4/Mtpn/Pfn2/Shroom2/Sptan1/Sptbn1/Swap70/Tmod2/Tmod3/Tpm1/Twf1/Twf2	19	Increased	Saline. Diff vs NSCs
GO:0051017	actin filament bundle assembly	18/369	53/2437	0.000452892	0.0323295	0.0301989	Actn1/Actn4/Arrb1/Clasp1/Ezr/Flna/Kank4/Myh10/Myh9/Pawr/Pdlim1/Pfn2/Pls3/Sdc4/Sorbs1/Swap70/Synpo2/Tpm1	18	Increased	Saline. Diff vs NSCs
GO:0061572	actin filament bundle organization	18/369	53/2437	0.000452892	0.0323295	0.0301989	Actn1/Actn4/Arrb1/Clasp1/Ezr/Flna/Kank4/Myh10/Myh9/Pawr/Pdlim1/Pfn2/Pls3/Sdc4/Sorbs1/Swap70/Synpo2/Tpm1	18	Increased	Saline. Diff vs NSCs
GO:0003012	muscle system process	22/369	71/2437	0.000473558	0.0325263	0.0303827	Agrn/Anxa6/Atp2a2/Atp2b4/Calm3/Flna/Hsbp1/Igfbp5/Mtpn/Myl6/Nol3/Pawr/Slc25a4/Snta1/Sulf2/Tmod2/Tmod3/Tpm1/Tpm2/Tpm3/Tpm4/Twf1	22	Increased	Saline. Diff vs NSCs
GO:0006936	muscle contraction	17/369	49/2437	0.000490698	0.0325263	0.0303827	Agrn/Anxa6/Atp2a2/Atp2b4/Calm3/Flna/Hsbp1/Myl6/Pawr/Snta1/Sulf2/Tmod2/Tmod3/Tpm1/Tpm2/Tpm3/Tpm4	17	Increased	Saline. Diff vs NSCs
GO:0032956	regulation of actin cytoskeleton organization	27/369	95/2437	0.0005258	0.0336512	0.0314335	Arpc5l/Arpin/Brk1/Capn1/Cdc42ep4/Cfl2/Clasp1/Cotl1/Ctnna2/Dstn/Flna/Gmfb/Iqgap2/Kank4/Mtpn/Pfn2/Sdc4/Shroom2/Sptan1/Sptbn1/Swap70/Synpo2/Tmod2/Tmod3/Tpm1/Twf1/Twf2	27	Increased	Saline. Diff vs NSCs
GO:0009653	anatomical structure morphogenesis	88/369	429/2437	0.000580755	0.0359294	0.0335616	Actn1/Agrn/Anxa2/Anxa3/Anxa6/Arhgap12/Atp2b4/Bloc1s5/Camk2a/Capn1/Capn2/Ccn1/Cd81/Cdc42ep4/Cdh13/Cdh2/Cfl2/Clasp1/Clu/Cntf/Crb2/Cryab/Crygs/Ctnna2/Dcx/Ddah1/Dip2b/Dpysl5/Epb41l2/Ezr/Farp1/Fgf1/Flna/Flnb/Flnc/Gdi1/Gpc1/Gpx1/Grn/Hdac1/Hsbp1/Igfbp5/Impact/Itga6/Krt16/Lama1/Lama5/Lamb1/Lamb2/Lamc1/Lims1/Lipa/Lrp2/Macf1/Map2k2/Map6/Mff/Myh10/Myh9/Myl12b/Myl9/Palld/Palm/Pals1/Parva/Pdcd10/Pef1/Pitpna/P…	88	Increased	Saline. Diff vs NSCs
GO:0030239	myofibril assembly	8/369	15/2437	0.000621217	0.0371929	0.0347418	Cfl2/Flnc/Myh10/Myl9/Plec/Tmod2/Tmod3/Tpm1	8	Increased	Saline. Diff vs NSCs
GO:0030835	negative regulation of actin filament depolymerization	10/369	22/2437	0.000659074	0.0382263	0.0357071	Mtpn/Shroom2/Sptan1/Sptbn1/Swap70/Tmod2/Tmod3/Tpm1/Twf1/Twf2	10	Increased	Saline. Diff vs NSCs
GO:0030837	negative regulation of actin filament polymerization	11/369	26/2437	0.000747197	0.0411088	0.0383996	Capn1/Kank4/Mtpn/Pfn2/Sptan1/Sptbn1/Tmod2/Tmod3/Tpm1/Twf1/Twf2	11	Increased	Saline. Diff vs NSCs
GO:0051494	negative regulation of cytoskeleton organization	18/369	55/2437	0.000753071	0.0411088	0.0383996	Arpin/Capn1/Clasp1/Ctnna2/Gmfb/Kank4/Mapre1/Mtpn/Pfn2/Shroom2/Sptan1/Sptbn1/Swap70/Tmod2/Tmod3/Tpm1/Twf1/Twf2	18	Increased	Saline. Diff vs NSCs
GO:0042060	wound healing	18/369	56/2437	0.000958471	0.0505195	0.0471902	Anxa2/Anxa5/Anxa6/Cadm4/Ccn1/Clasp1/Fgf1/Flna/Gpx1/Macf1/Myh10/Myh9/Pdcd10/Plec/Prdx2/Sdc4/Thbs1/Tpm1	18	Increased	Saline. Diff vs NSCs
GO:0007517	muscle organ development	15/369	43/2437	0.000985628	0.0505195	0.0471902	Cfl2/Cntf/Cryab/Fhl1/Flnb/Gpc1/Gpx1/Lama5/Lrp2/Myl6/Plec/S100b/Sirt2/Tpm1/Uqcc2	15	Increased	Saline. Diff vs NSCs
GO:0043154	negative regulation of cysteine-type endopeptidase activity involved in apoptotic process	8/369	16/2437	0.00108024	0.0505195	0.0471902	Akt2/Arrb1/Cryab/Dnaja3/Gpx1/Hspa1b/Nol3/Thbs1	8	Increased	Saline. Diff vs NSCs
GO:0055002	striated muscle cell development	8/369	16/2437	0.00108024	0.0505195	0.0471902	Cfl2/Flnc/Myh10/Myl9/Plec/Tmod2/Tmod3/Tpm1	8	Increased	Saline. Diff vs NSCs
GO:0006112	energy reserve metabolic process	11/369	27/2437	0.00109266	0.0505195	0.0471902	Acadm/Akt2/Gbe1/Gyg1/Gys1/Ppp1r1a/Ptges3/Pygb/Pygm/S100b/Sorbs1	11	Increased	Saline. Diff vs NSCs
GO:0010927	cellular component assembly involved in morphogenesis	11/369	27/2437	0.00109266	0.0505195	0.0471902	Cfl2/Clasp1/Flnc/Gpc1/Myh10/Myl9/Pals1/Plec/Tmod2/Tmod3/Tpm1	11	Increased	Saline. Diff vs NSCs
GO:0007009	plasma membrane organization	12/369	31/2437	0.001116	0.0505195	0.0471902	Agrn/Akt2/Anxa2/Anxa6/Atp2a2/Clu/Myh10/Myh9/Ndrg1/Pals1/Plec/Sptbn1	12	Increased	Saline. Diff vs NSCs
GO:0031589	cell-substrate adhesion	23/369	80/2437	0.00114445	0.0505737	0.0472407	Actn1/Actn4/C1qbp/Ccn1/Cdh13/Clasp1/Dusp3/Flna/Itga6/Lama5/Lamb1/Lamb2/Lamc1/Lims1/Macf1/Myh9/Nid1/Nid2/Parva/Rsu1/Sdc4/Sorbs1/Thbs1	23	Increased	Saline. Diff vs NSCs
GO:0005977	glycogen metabolic process	10/369	24/2437	0.00150397	0.062514	0.0583941	Acadm/Akt2/Gbe1/Gyg1/Gys1/Ppp1r1a/Ptges3/Pygb/Pygm/Sorbs1	10	Increased	Saline. Diff vs NSCs
GO:0035304	regulation of protein dephosphorylation	10/369	24/2437	0.00150397	0.062514	0.0583941	Calm3/Igbp1/Mprip/Pawr/Ppp1r12a/Ppp1r1b/Ppp2r5a/Swap70/Ywhab/Ywhae	10	Increased	Saline. Diff vs NSCs
GO:0051146	striated muscle cell differentiation	16/369	49/2437	0.00151569	0.062514	0.0583941	Acadm/Capn2/Cd81/Cdh2/Cfl2/Flnc/Gpx1/Igfbp5/Myh10/Myh9/Myl9/Plec/Slc25a4/Tmod2/Tmod3/Tpm1	16	Increased	Saline. Diff vs NSCs
GO:0010665	regulation of cardiac muscle cell apoptotic process	8/369	17/2437	0.00177461	0.0700782	0.0654599	Atp2a2/Camk2a/Capn1/Capn2/Eif5a/Mff/Nol3/Slc25a4	8	Increased	Saline. Diff vs NSCs
GO:2000117	negative regulation of cysteine-type endopeptidase activity	8/369	17/2437	0.00177461	0.0700782	0.0654599	Akt2/Arrb1/Cryab/Dnaja3/Gpx1/Hspa1b/Nol3/Thbs1	8	Increased	Saline. Diff vs NSCs
GO:0009968	negative regulation of signal transduction	45/369	198/2437	0.00204012	0.0761634	0.071144	Arhgap12/Arrb1/Atp2b4/C1qbp/Cadm4/Capn1/Cdh2/Clu/Commd1/Ctnna1/Dnaja3/Dusp3/Ezr/Gclc/Gnai3/Gpc1/Gpx1/Hdac1/Htra1/Igbp1/Igfbp5/Itga6/Lgmn/Lrp2/Lzic/Nol3/Optn/Palm/Pawr/Pfdn5/Phpt1/Prdx2/Sirt2/Slc25a4/Snx6/Stub1/Sulf2/Thbs1/Tns3/Tpt1/Txndc12/Wwc1/Ywhab/Ywhag/Ywhaz	45	Increased	Saline. Diff vs NSCs
GO:0048513	animal organ development	78/369	386/2437	0.00206623	0.0761634	0.071144	Acadm/Actn4/Anxa6/Ap2b1/Arl3/Arrb1/Bloc1s5/Capn1/Ccn1/Cdh2/Cfl2/Clasp1/Clu/Cntf/Crb2/Cryab/Crygs/Ctnna2/Dbi/Dcx/Fgf1/Fhl1/Flna/Flnb/Gpc1/Gpx1/Grn/Gys1/Hdac1/Hook3/Htra1/Igfbp5/Itga6/Krt16/Lama1/Lama5/Lamb1/Lamb2/Lamc1/Lims1/Lipa/Lrp2/Map2k2/Myh10/Myh9/Myl6/Nid1/Palld/Pals1/Parva/Pawr/Pdlim1/Pef1/Pfdn5/Plec/Pls3/Prdx2/Ptges3/Rbbp9/Rtn1/S100b/Sdc4/Shroom2/Sirt2/Slc25a4/Sparc/Sulf2/Syne2/Tdrd7/Thbs1…	78	Increased	Saline. Diff vs NSCs
GO:0048585	negative regulation of response to stimulus	54/369	248/2437	0.00206714	0.0761634	0.071144	A2m/Anxa2/Anxa5/Arhgap12/Arrb1/Atp2b4/C1qbp/Cadm4/Capn1/Cdh2/Clasp1/Clu/Commd1/Ctnna1/Ctnna2/Ddah1/Dnaja3/Dusp3/Eny2/Ezr/Gclc/Gnai3/Gpc1/Gpx1/Grn/Hdac1/Htra1/Igbp1/Igfbp5/Itga6/Lgmn/Lrp2/Lzic/Nol3/Optn/Palm/Pawr/Pfdn5/Phpt1/Prdx2/Sirt2/Slc25a4/Snx6/Stub1/Sulf2/Thbs1/Tns3/Tpt1/Txndc12/Ubqln4/Wwc1/Ywhab/Ywhag/Ywhaz	54	Increased	Saline. Diff vs NSCs
GO:0007155	cell adhesion	44/369	193/2437	0.00214587	0.0761634	0.071144	Actn1/Actn4/Arvcf/C1qbp/Cadm4/Capn1/Ccn1/Cd81/Cdh13/Cdh2/Clasp1/Crb2/Ctnna1/Ctnna2/Ctnnal1/Dnaja3/Dusp3/Flna/Itga6/Lama1/Lama5/Lamb1/Lamb2/Lamc1/Lims1/Macf1/Myh10/Myh9/Nid1/Nid2/Ntm/Palld/Parva/Pawr/Ppp1r12a/Prdx2/Rsu1/S100b/Sdc4/Sorbs1/Swap70/Thbs1/Tln2/Tpm1	44	Increased	Saline. Diff vs NSCs
GO:0010951	negative regulation of endopeptidase activity	10/369	25/2437	0.00217492	0.0761634	0.071144	A2m/Akt2/Arrb1/Crb2/Cryab/Dnaja3/Gpx1/Hspa1b/Nol3/Thbs1	10	Increased	Saline. Diff vs NSCs
GO:0044042	glucan metabolic process	10/369	25/2437	0.00217492	0.0761634	0.071144	Acadm/Akt2/Gbe1/Gyg1/Gys1/Ppp1r1a/Ptges3/Pygb/Pygm/Sorbs1	10	Increased	Saline. Diff vs NSCs
GO:0010631	epithelial cell migration	18/369	60/2437	0.00232489	0.0762704	0.071244	Actn4/Anxa3/Arsb/Atp2b4/Cdh13/Clasp1/Fgf1/Gpx1/Grn/Krt16/Lgmn/Macf1/Myh9/Pdcd10/Pfn2/Sparc/Thbs1/Tns3	18	Increased	Saline. Diff vs NSCs
GO:0090130	tissue migration	18/369	60/2437	0.00232489	0.0762704	0.071244	Actn4/Anxa3/Arsb/Atp2b4/Cdh13/Clasp1/Fgf1/Gpx1/Grn/Krt16/Lgmn/Macf1/Myh9/Pdcd10/Pfn2/Sparc/Thbs1/Tns3	18	Increased	Saline. Diff vs NSCs
GO:0090132	epithelium migration	18/369	60/2437	0.00232489	0.0762704	0.071244	Actn4/Anxa3/Arsb/Atp2b4/Cdh13/Clasp1/Fgf1/Gpx1/Grn/Krt16/Lgmn/Macf1/Myh9/Pdcd10/Pfn2/Sparc/Thbs1/Tns3	18	Increased	Saline. Diff vs NSCs
GO:0009888	tissue development	55/369	255/2437	0.00235779	0.0762704	0.071244	Acadm/Aldh3a2/Anxa6/Arhgap12/Ccn1/Cdh2/Cfl2/Clasp1/Crb2/Crygs/Dbi/Ezr/Fgf1/Flna/Flnb/Gpc1/Gpx1/Hdac1/Hsbp1/Igfbp5/Krt16/Lama1/Lama5/Lamb1/Lamb2/Lamc1/Lipa/Lrp2/Macf1/Map2k2/Myh10/Myh9/Myl6/Palld/Pals1/Pawr/Pdcd10/Pef1/Plec/Rbbp9/Rilpl1/S100b/Sdc4/Shroom3/Sirt2/Slc25a4/Sulf2/Tdrd7/Thbs1/Tpm1/Tpt1/Tubb5/Txnrd1/Uqcc2/Vim	55	Increased	Saline. Diff vs NSCs
GO:0043010	camera-type eye development	14/369	42/2437	0.00238345	0.0762704	0.071244	Cntf/Crb2/Cryab/Crygs/Dcx/Grn/Hdac1/Lama1/Lamb2/Myh10/Pfdn5/Shroom2/Tdrd7/Vim	14	Increased	Saline. Diff vs NSCs
GO:0031333	negative regulation of protein-containing complex assembly	16/369	51/2437	0.00242712	0.0763514	0.0713196	Capn1/Clu/Cryab/Kank4/Mapre1/Mtpn/Nol3/Pfn2/Sirt2/Sptan1/Sptbn1/Tmod2/Tmod3/Tpm1/Twf1/Twf2	16	Increased	Saline. Diff vs NSCs
GO:0055001	muscle cell development	13/369	38/2437	0.00261083	0.0807616	0.0754392	Actn1/Actn4/Atp2a2/Cfl2/Flnc/Gpx1/Myh10/Myl9/Plec/Slc25a4/Tmod2/Tmod3/Tpm1	13	Increased	Saline. Diff vs NSCs
GO:0030334	regulation of cell migration	39/369	168/2437	0.00272699	0.0817364	0.0763497	Actn4/Akt2/Anxa3/Arsb/Atp2b4/C1qbp/Camk2a/Capn1/Ccn1/Cd81/Cdh13/Clasp1/Ctnna2/Dusp3/Fgf1/Flna/Grn/Hdac1/Igfbp5/Itga6/Krt16/Lama1/Lama5/Lamb1/Lgmn/Macf1/Myh9/Pawr/Pdcd10/Pfn2/S100a11/Sdc4/Sparc/Swap70/Syne2/Synpo2/Thbs1/Tpm1/Vim	39	Increased	Saline. Diff vs NSCs
GO:0010659	cardiac muscle cell apoptotic process	8/369	18/2437	0.00277894	0.0817364	0.0763497	Atp2a2/Camk2a/Capn1/Capn2/Eif5a/Mff/Nol3/Slc25a4	8	Increased	Saline. Diff vs NSCs
GO:0032272	negative regulation of protein polymerization	12/369	34/2437	0.0028185	0.0817364	0.0763497	Capn1/Kank4/Mapre1/Mtpn/Pfn2/Sptan1/Sptbn1/Tmod2/Tmod3/Tpm1/Twf1/Twf2	12	Increased	Saline. Diff vs NSCs
GO:0043242	negative regulation of protein-containing complex disassembly	12/369	34/2437	0.0028185	0.0817364	0.0763497	Clasp1/Mtpn/Shroom2/Sptan1/Sptbn1/Swap70/Tmod2/Tmod3/Tpm1/Twf1/Twf2/Ubqln4	12	Increased	Saline. Diff vs NSCs
GO:1902903	regulation of supramolecular fiber organization	31/369	126/2437	0.0028969	0.0827177	0.0772664	Arpc5l/Arpin/Brk1/Capn1/Cdc42ep4/Cfl2/Clasp1/Clu/Cotl1/Cryab/Ctnna2/Dstn/Flna/Gmfb/Kank4/Mapre1/Mtpn/Pfdn5/Pfdn6/Pfn2/Sdc4/Shroom2/Sptan1/Sptbn1/Swap70/Synpo2/Tmod2/Tmod3/Tpm1/Twf1/Twf2	31	Increased	Saline. Diff vs NSCs
GO:0030048	actin filament-based movement	10/369	26/2437	0.00306725	0.0862549	0.0805704	Actn4/Atp2a2/Flna/Myh10/Myh9/Myl6/Parva/Snta1/Syne2/Tpm1	10	Increased	Saline. Diff vs NSCs
GO:1901879	regulation of protein depolymerization	13/369	39/2437	0.00339105	0.0931554	0.0870162	Cfl2/Clasp1/Dstn/Mtpn/Shroom2/Sptan1/Sptbn1/Swap70/Tmod2/Tmod3/Tpm1/Twf1/Twf2	13	Increased	Saline. Diff vs NSCs
GO:0010648	negative regulation of cell communication	47/369	214/2437	0.00341302	0.0931554	0.0870162	Anxa5/Arhgap12/Arrb1/Atp2b4/C1qbp/Cadm4/Capn1/Cdh2/Clu/Commd1/Ctnna1/Dnaja3/Dusp3/Eny2/Ezr/Gclc/Gnai3/Gpc1/Gpx1/Hdac1/Htra1/Igbp1/Igfbp5/Itga6/Lgmn/Lrp2/Lzic/Nol3/Optn/Palm/Pawr/Pfdn5/Phpt1/Prdx2/Sirt2/Slc25a4/Snx6/Stub1/Sulf2/Thbs1/Tns3/Tpt1/Txndc12/Wwc1/Ywhab/Ywhag/Ywhaz	47	Increased	Saline. Diff vs NSCs
GO:0009966	regulation of signal transduction	84/369	429/2437	0.00359982	0.09683	0.0904486	Actn4/Akt2/Arhgap12/Arrb1/Atp2b4/C1qbp/Cadm4/Camk2a/Capn1/Ccn1/Cd81/Cdh13/Cdh2/Clu/Cntf/Commd1/Crb2/Ctnna1/Dnaja3/Dusp3/Erp29/Ezr/Fgf1/Flna/Gbp2/Gclc/Gnai3/Gpc1/Gpc6/Gpx1/Hdac1/Htra1/Igbp1/Igfbp5/Itga6/Lama1/Lamb1/Lamb2/Lamc1/Lamtor3/Lgmn/Lims1/Lipa/Lrp2/Lzic/Macf1/Map2k2/Myh9/Nacc2/Nid1/Nol3/Optn/Palm/Pals1/Pawr/Pdcd10/Pfdn5/Phpt1/Prdx2/Ralb/Rnf13/Ruvbl1/Rwdd1/S100b/Sh3gl1/Sirt2/Slc25a4/Snx3/Snx…	84	Increased	Saline. Diff vs NSCs
GO:0045454	cell redox homeostasis	7/369	15/2437	0.00369239	0.097901	0.0914491	Gclc/Gpx1/Prdx2/Prdx5/Prdx6/Txnrd1/Txnrd2	7	Increased	Saline. Diff vs NSCs
GO:0023057	negative regulation of signaling	47/369	215/2437	0.00376544	0.0984318	0.0919448	Anxa5/Arhgap12/Arrb1/Atp2b4/C1qbp/Cadm4/Capn1/Cdh2/Clu/Commd1/Ctnna1/Dnaja3/Dusp3/Eny2/Ezr/Gclc/Gnai3/Gpc1/Gpx1/Hdac1/Htra1/Igbp1/Igfbp5/Itga6/Lgmn/Lrp2/Lzic/Nol3/Optn/Palm/Pawr/Pfdn5/Phpt1/Prdx2/Sirt2/Slc25a4/Snx6/Stub1/Sulf2/Thbs1/Tns3/Tpt1/Txndc12/Wwc1/Ywhab/Ywhag/Ywhaz	47	Increased	Saline. Diff vs NSCs
GO:0051261	protein depolymerization	14/369	44/2437	0.00388206	0.100071	0.093476	Cfl2/Clasp1/Dstn/Mtpn/Sh3gl1/Shroom2/Sptan1/Sptbn1/Swap70/Tmod2/Tmod3/Tpm1/Twf1/Twf2	14	Increased	Saline. Diff vs NSCs
GO:0010662	regulation of striated muscle cell apoptotic process	8/369	19/2437	0.00417714	0.102669	0.0959029	Atp2a2/Camk2a/Capn1/Capn2/Eif5a/Mff/Nol3/Slc25a4	8	Increased	Saline. Diff vs NSCs
GO:0051693	actin filament capping	8/369	19/2437	0.00417714	0.102669	0.0959029	Mtpn/Sptan1/Sptbn1/Tmod2/Tmod3/Tpm1/Twf1/Twf2	8	Increased	Saline. Diff vs NSCs
GO:0060041	retina development in camera-type eye	8/369	19/2437	0.00417714	0.102669	0.0959029	Cntf/Crb2/Dcx/Grn/Lama1/Lamb2/Myh10/Pfdn5	8	Increased	Saline. Diff vs NSCs
GO:0005976	polysaccharide metabolic process	10/369	27/2437	0.00422878	0.102669	0.0959029	Acadm/Akt2/Gbe1/Gyg1/Gys1/Ppp1r1a/Ptges3/Pygb/Pygm/Sorbs1	10	Increased	Saline. Diff vs NSCs
GO:0043244	regulation of protein-containing complex disassembly	15/369	49/2437	0.00428853	0.102669	0.0959029	Cfl2/Clasp1/Dstn/Eif5a/Mtpn/Shroom2/Sptan1/Sptbn1/Swap70/Tmod2/Tmod3/Tpm1/Twf1/Twf2/Ubqln4	15	Increased	Saline. Diff vs NSCs
GO:0007422	peripheral nervous system development	9/369	23/2437	0.00431476	0.102669	0.0959029	Akt2/Aldh3a2/Gpc1/Lamb2/Map2k2/Ndrg1/Pals1/Plec/Sirt2	9	Increased	Saline. Diff vs NSCs
GO:0042127	regulation of cell population proliferation	72/369	361/2437	0.00453675	0.106585	0.0995608	Agrn/Akt2/Anxa2/Arrb1/Arsb/Brk1/Cadm4/Ccn1/Cd81/Cdc42ep4/Cdh13/Cdh2/Clu/Cntf/Comt/Ctnna1/Ctnna2/Dcx/Ddah1/Dip2b/Dnaja3/Dpysl5/Ezr/Fbxo2/Fgf1/Flna/Gdi1/Gnai3/Gpx1/Grn/Hdac1/Htra1/Ifit3/Igfbp5/Itga6/Lama5/Lgmn/Lims1/Lrp2/Macf1/Map2k2/Map6/Nacc2/Ndrg1/Ntm/Optn/Palm/Pawr/Pdcd10/Pfn2/Pura/Rbbp9/Rida/Rsu1/S100a11/S100b/Sdc4/Sirt2/Snapin/Snx3/Sparc/Stxbp4/Sulf2/Syne2/Thbs1/Tial1/Tns3/Tpm1/Twf1/Twf2/Vim/…	72	Increased	Saline. Diff vs NSCs
GO:0016071	mRNA metabolic process	104/544	219/2437	4.00286e-18	7.60544e-15	6.99869e-15	Alyref/Alyref2/Apex1/Atxn2l/Caprin1/Ccar2/Celf1/Celf2/Cnot1/Cpsf6/Cstf2/Cstf3/Ctnnbl1/Dazap1/Ddx1/Ddx17/Ddx39a/Ddx39b/Ddx46/Ddx5/Dhx15/Dhx9/Dkc1/Edc4/Eftud2/Eif4a3/Exosc2/Exosc8/Fmr1/Fto/Fus/Gspt1/Gspt2/Hnrnpa1/Hnrnpa3/Hnrnpab/Hnrnpd/Hnrnpf/Hnrnpk/Hnrnpl/Hnrnpll/Hnrnpm/Hnrnpu/Hspa8/Ik/Khdrbs1/Khsrp/Larp7/Luc7l/Luc7l3/Ncl/Nono/Nova1/Nsun2/Nup98/Paip1/Phf5a/Pnn/Ppp1r8/Ppp4r2/Prpf19/Prpf31/Prpf4/Prp…	104	Decreased	Saline. Diff vs NSCs
GO:0006397	mRNA processing	87/544	177/2437	2.49871e-16	2.37377e-13	2.18439e-13	Alyref/Alyref2/Ccar2/Celf1/Celf2/Cpsf6/Cstf2/Cstf3/Ctnnbl1/Dazap1/Ddx1/Ddx17/Ddx39a/Ddx39b/Ddx46/Ddx5/Dhx15/Dhx9/Eftud2/Eif4a3/Fmr1/Hnrnpa1/Hnrnpa3/Hnrnpf/Hnrnpk/Hnrnpl/Hnrnpll/Hnrnpm/Hnrnpu/Hspa8/Ik/Khdrbs1/Khsrp/Larp7/Luc7l/Luc7l3/Ncl/Nono/Nova1/Nup98/Phf5a/Pnn/Ppp1r8/Ppp4r2/Prpf19/Prpf31/Prpf4/Prpf6/Ptbp2/Puf60/Raly/Rbm14/Rbm25/Rbm26/Rbm39/Rbmxl1/Safb/Safb2/Sap18/Sf1/Sf3a1/Sf3a3/Sf3b3/Sf3b4/Sf…	87	Decreased	Saline. Diff vs NSCs
GO:0008380	RNA splicing	80/544	160/2437	1.37838e-15	8.72972e-13	8.03328e-13	Alyref/Alyref2/Ccar2/Celf1/Celf2/Ctnnbl1/Dazap1/Ddx1/Ddx17/Ddx39a/Ddx39b/Ddx46/Ddx5/Dhx15/Dhx9/Eftud2/Eif4a3/Fmr1/Fus/Hnrnpa1/Hnrnpa3/Hnrnpf/Hnrnpk/Hnrnpl/Hnrnpll/Hnrnpm/Hnrnpu/Hspa8/Ik/Khdrbs1/Khsrp/Larp7/Luc7l/Luc7l3/Ncl/Nono/Nova1/Nup98/Phf5a/Pnn/Ppp1r8/Ppp4r2/Prmt1/Prpf19/Prpf31/Prpf4/Prpf6/Ptbp2/Puf60/Raly/Rbm14/Rbm25/Rbm39/Rbmxl1/Sap18/Sf1/Sf3a1/Sf3a3/Sf3b3/Sf3b4/Sfpq/Snrnp200/Snrnp70/Snrpb…	80	Decreased	Saline. Diff vs NSCs
GO:0006396	RNA processing	112/544	263/2437	4.31807e-15	2.05108e-12	1.88745e-12	Aars1/Alyref/Alyref2/Bop1/Ccar2/Celf1/Celf2/Cpsf6/Cstf2/Cstf3/Ctnnbl1/Ctu2/Dazap1/Ddx1/Ddx17/Ddx21/Ddx39a/Ddx39b/Ddx46/Ddx5/Dhx15/Dhx9/Dkc1/Eftud2/Eif4a3/Elac2/Elp3/Exosc2/Exosc8/Fmr1/Fus/Hnrnpa1/Hnrnpa3/Hnrnpf/Hnrnpk/Hnrnpl/Hnrnpll/Hnrnpm/Hnrnpu/Hspa8/Ik/Khdrbs1/Khsrp/Larp7/Luc7l/Luc7l3/Lyar/Mrpl44/Nat10/Ncl/Nhp2/Nono/Nova1/Nsun2/Nup98/Osgep/Pelp1/Phf5a/Pnn/Ppp1r8/Ppp4r2/Prkra/Prmt1/Prpf19/Prpf3…	112	Decreased	Saline. Diff vs NSCs
GO:0019219	regulation of nucleobase-containing compound metabolic process	162/544	476/2437	3.06931e-11	9.92746e-09	9.13546e-09	Abce1/Actl6a/Aifm1/Alyref/Alyref2/Apex1/Arid1a/Atrx/Basp1/Bclaf1/Caprin1/Cat/Ccar1/Ccar2/Cct7/Cct8/Cdkn1b/Celf1/Celf2/Chd4/Chd5/Cnot1/Ctbp1/Dazap1/Ddx17/Ddx21/Ddx39b/Ddx5/Dhx9/Dkc1/Dnmt1/Dnmt3a/Eif4a3/Elp3/Exosc2/Exosc8/Faf1/Fmr1/Fto/Fubp1/Fus/Gatad2a/Gatad2b/Gtf2f2/Hcfc1/Hmgb1/Hmgb2/Hnrnpab/Hnrnpd/Hnrnpf/Hnrnpk/Hnrnpl/Hnrnpll/Hnrnpu/Hspa8/Ilf2/Ilf3/Inppl1/Irf2bp2/Khdrbs1/Khsrp/Larp7/Lrpprc/Lyar/…	162	Decreased	Saline. Diff vs NSCs
GO:1903311	regulation of mRNA metabolic process	52/544	100/2437	3.13499e-11	9.92746e-09	9.13546e-09	Apex1/Caprin1/Celf1/Celf2/Cnot1/Dazap1/Ddx17/Ddx5/Dhx9/Eif4a3/Exosc2/Exosc8/Fmr1/Fto/Fus/Hnrnpab/Hnrnpd/Hnrnpk/Hnrnpl/Hnrnpu/Hspa8/Khdrbs1/Khsrp/Larp7/Ncl/Nova1/Nup98/Paip1/Prpf19/Puf60/Rbm25/Rbm39/Rbmxl1/Safb/Safb2/Sap18/Sf1/Sf3b4/Snrnp70/Snw1/Srrm1/Srsf6/Srsf7/Syncrip/Tardbp/Thrap3/Tra2a/Tra2b/U2af2/Wdr77/Ybx1/Zc3h14	52	Decreased	Saline. Diff vs NSCs
GO:0000375	RNA splicing, via transesterification reactions	59/544	123/2437	1.02429e-10	2.1624e-08	1.98989e-08	Celf1/Celf2/Ctnnbl1/Dazap1/Ddx17/Ddx39a/Ddx39b/Ddx46/Ddx5/Dhx9/Eftud2/Eif4a3/Fmr1/Hnrnpa1/Hnrnpa3/Hnrnpk/Hnrnpl/Hnrnpm/Hnrnpu/Hspa8/Ik/Khdrbs1/Larp7/Luc7l/Luc7l3/Ncl/Nova1/Nup98/Phf5a/Prpf19/Prpf31/Prpf4/Prpf6/Ptbp2/Puf60/Rbm14/Rbm25/Rbm39/Rbmxl1/Sap18/Sf1/Sf3a1/Sf3a3/Sf3b3/Sf3b4/Sfpq/Snrnp200/Snrnp70/Snrpb2/Snw1/Srrm1/Srrm2/Srsf6/Srsf7/Thrap3/Tra2a/Tra2b/U2af2/Wdr77	59	Decreased	Saline. Diff vs NSCs
GO:0000377	RNA splicing, via transesterification reactions with bulged adenosine as nucleophile	59/544	123/2437	1.02429e-10	2.1624e-08	1.98989e-08	Celf1/Celf2/Ctnnbl1/Dazap1/Ddx17/Ddx39a/Ddx39b/Ddx46/Ddx5/Dhx9/Eftud2/Eif4a3/Fmr1/Hnrnpa1/Hnrnpa3/Hnrnpk/Hnrnpl/Hnrnpm/Hnrnpu/Hspa8/Ik/Khdrbs1/Larp7/Luc7l/Luc7l3/Ncl/Nova1/Nup98/Phf5a/Prpf19/Prpf31/Prpf4/Prpf6/Ptbp2/Puf60/Rbm14/Rbm25/Rbm39/Rbmxl1/Sap18/Sf1/Sf3a1/Sf3a3/Sf3b3/Sf3b4/Sfpq/Snrnp200/Snrnp70/Snrpb2/Snw1/Srrm1/Srrm2/Srsf6/Srsf7/Thrap3/Tra2a/Tra2b/U2af2/Wdr77	59	Decreased	Saline. Diff vs NSCs
GO:0000398	mRNA splicing, via spliceosome	59/544	123/2437	1.02429e-10	2.1624e-08	1.98989e-08	Celf1/Celf2/Ctnnbl1/Dazap1/Ddx17/Ddx39a/Ddx39b/Ddx46/Ddx5/Dhx9/Eftud2/Eif4a3/Fmr1/Hnrnpa1/Hnrnpa3/Hnrnpk/Hnrnpl/Hnrnpm/Hnrnpu/Hspa8/Ik/Khdrbs1/Larp7/Luc7l/Luc7l3/Ncl/Nova1/Nup98/Phf5a/Prpf19/Prpf31/Prpf4/Prpf6/Ptbp2/Puf60/Rbm14/Rbm25/Rbm39/Rbmxl1/Sap18/Sf1/Sf3a1/Sf3a3/Sf3b3/Sf3b4/Sfpq/Snrnp200/Snrnp70/Snrpb2/Snw1/Srrm1/Srrm2/Srsf6/Srsf7/Thrap3/Tra2a/Tra2b/U2af2/Wdr77	59	Decreased	Saline. Diff vs NSCs
GO:0006259	DNA metabolic process	79/544	191/2437	5.71278e-10	1.08543e-07	9.98834e-08	Actl6a/Aifm1/Alyref/Alyref2/Apex1/Arid1a/Atrx/Cct7/Cct8/Chd4/Ddx1/Ddx39b/Dhx9/Dkc1/Dnmt1/Dnmt3a/Faf1/Fen1/Fmr1/Fto/Fus/Grwd1/Hmgb1/Hmgb2/Hnrnpab/Hnrnpd/Hnrnpu/Inppl1/Lig1/Mcm2/Mcm3/Mcm5/Mcm6/Msh2/Mta2/Nasp/Nat10/Nhp2/Nono/Parp1/Pds5a/Pnkp/Pogz/Ppp4r2/Prpf19/Psmd14/Rad21/Rad23a/Rad50/Rbbp7/Rfc1/Rfc2/Rfc3/Rfc4/Rfc5/Rrm1/Sf3b3/Sfpq/Smarca4/Smarca5/Smarcc1/Smc1a/Smc2/Smc3/Smc4/Smchd1/Src/Syncrip/Taok…	79	Decreased	Saline. Diff vs NSCs
GO:0045934	negative regulation of nucleobase-containing compound metabolic process	85/544	212/2437	7.62039e-10	1.29169e-07	1.18864e-07	Abce1/Arid1a/Basp1/Bclaf1/Ccar2/Cdkn1b/Chd4/Chd5/Cnot1/Ctbp1/Ddx5/Dhx9/Dkc1/Dnmt1/Dnmt3a/Fmr1/Fus/Gatad2a/Gatad2b/Hcfc1/Hmgb1/Hmgb2/Hnrnpab/Hnrnpd/Hnrnpk/Hnrnpl/Hnrnpu/Hspa8/Ilf3/Inppl1/Irf2bp2/Khdrbs1/Larp7/Lrpprc/Lyar/Msh2/Mta2/Mybbp1a/Myef2/Nat10/Nelfb/Nif3l1/Nono/Nsun2/Ogt/Paip1/Parp1/Pcbp3/Pdcd4/Pds5a/Pex14/Ptbp2/Rad50/Raly/Rbbp7/Rfc1/Rnf2/Rpl23/Sap18/Sfpq/Smarca4/Smarca5/Smchd1/Snw1/Sox2/So…	85	Decreased	Saline. Diff vs NSCs
GO:0006281	DNA repair	53/544	110/2437	8.15804e-10	1.29169e-07	1.18864e-07	Actl6a/Apex1/Arid1a/Atrx/Chd4/Ddx1/Dhx9/Fen1/Fmr1/Fto/Fus/Hmgb1/Lig1/Mcm2/Mcm3/Mcm5/Mcm6/Msh2/Nono/Parp1/Pds5a/Pnkp/Pogz/Ppp4r2/Prpf19/Psmd14/Rad21/Rad23a/Rad50/Rfc1/Rfc2/Rfc3/Rfc4/Rfc5/Rrm1/Sf3b3/Sfpq/Smarca4/Smarca5/Smarcc1/Smc1a/Smc2/Smc3/Smc4/Smchd1/Taok1/Terf2ip/Trim28/Trip12/Uhrf1/Usp7/Xrcc1/Xrn2	53	Decreased	Saline. Diff vs NSCs
GO:0050684	regulation of mRNA processing	38/544	69/2437	1.97311e-09	2.88377e-07	2.65371e-07	Celf1/Celf2/Dazap1/Ddx17/Ddx5/Dhx9/Eif4a3/Fmr1/Hnrnpk/Hnrnpl/Hnrnpu/Hspa8/Khdrbs1/Larp7/Ncl/Nova1/Nup98/Prpf19/Puf60/Rbm25/Rbm39/Rbmxl1/Safb/Safb2/Sap18/Sf1/Sf3b4/Snrnp70/Snw1/Srrm1/Srsf6/Srsf7/Thrap3/Tra2a/Tra2b/U2af2/Wdr77/Zc3h14	38	Decreased	Saline. Diff vs NSCs
GO:0051252	regulation of RNA metabolic process	141/544	419/2437	2.64402e-09	3.58831e-07	3.30204e-07	Abce1/Actl6a/Alyref/Alyref2/Apex1/Arid1a/Atrx/Basp1/Bclaf1/Caprin1/Cat/Ccar1/Ccar2/Cdkn1b/Celf1/Celf2/Chd4/Chd5/Cnot1/Ctbp1/Dazap1/Ddx17/Ddx21/Ddx39b/Ddx5/Dhx9/Dkc1/Dnmt1/Dnmt3a/Eif4a3/Elp3/Exosc2/Exosc8/Faf1/Fmr1/Fto/Fubp1/Fus/Gatad2a/Gatad2b/Gtf2f2/Hcfc1/Hmgb1/Hmgb2/Hnrnpab/Hnrnpd/Hnrnpf/Hnrnpk/Hnrnpl/Hnrnpll/Hnrnpu/Hspa8/Ilf2/Ilf3/Irf2bp2/Khdrbs1/Khsrp/Larp7/Lrpprc/Lyar/Mars1/Mta2/Mybbp1a/Myef…	141	Decreased	Saline. Diff vs NSCs
GO:0048024	regulation of mRNA splicing, via spliceosome	34/544	59/2437	2.94619e-09	3.73184e-07	3.43412e-07	Celf1/Celf2/Dazap1/Ddx17/Ddx5/Eif4a3/Fmr1/Hnrnpk/Hnrnpl/Hnrnpu/Hspa8/Khdrbs1/Larp7/Ncl/Nova1/Nup98/Prpf19/Puf60/Rbm25/Rbm39/Rbmxl1/Sap18/Sf1/Sf3b4/Snrnp70/Snw1/Srrm1/Srsf6/Srsf7/Thrap3/Tra2a/Tra2b/U2af2/Wdr77	34	Decreased	Saline. Diff vs NSCs
GO:0045935	positive regulation of nucleobase-containing compound metabolic process	103/544	280/2437	3.167e-09	3.76082e-07	3.46078e-07	Actl6a/Alyref/Alyref2/Apex1/Arid1a/Atrx/Bclaf1/Caprin1/Cct7/Cct8/Celf1/Chd4/Cnot1/Dazap1/Ddx17/Ddx21/Ddx39b/Ddx5/Dhx9/Dkc1/Eif4a3/Exosc2/Exosc8/Faf1/Fto/Fus/Gatad2a/Gatad2b/Gtf2f2/Hcfc1/Hmgb1/Hmgb2/Hnrnpab/Hnrnpd/Hnrnpk/Hnrnpll/Hnrnpu/Hspa8/Ilf2/Ilf3/Khsrp/Larp7/Lyar/Mars1/Msh2/Mta2/Mybbp1a/Naa15/Nampt/Ncl/Ndufc2/Nif3l1/Nolc1/Nup98/Ogt/Paip1/Parp1/Pelp1/Phf5a/Pkm/Pnkp/Pogz/Ppp3ca/Prpf19/Prpf6/Rad…	103	Decreased	Saline. Diff vs NSCs
GO:0043484	regulation of RNA splicing	39/544	75/2437	1.08091e-08	1.20808e-06	1.1117e-06	Celf1/Celf2/Dazap1/Ddx17/Ddx5/Eif4a3/Fmr1/Fus/Hnrnpf/Hnrnpk/Hnrnpl/Hnrnpll/Hnrnpu/Hspa8/Khdrbs1/Larp7/Ncl/Nova1/Nup98/Prpf19/Ptbp2/Puf60/Rbm25/Rbm39/Rbmxl1/Sap18/Sf1/Sf3b3/Sf3b4/Snrnp70/Snw1/Srrm1/Srsf6/Srsf7/Thrap3/Tra2a/Tra2b/U2af2/Wdr77	39	Decreased	Saline. Diff vs NSCs
GO:0031324	negative regulation of cellular metabolic process	146/544	448/2437	1.60852e-08	1.69788e-06	1.56243e-06	Abce1/Acadl/Acadvl/Apex1/Appl2/Arid1a/Atrx/Basp1/Bclaf1/Caprin1/Ccar2/Cdkn1b/Celf1/Celf2/Chd4/Chd5/Cnot1/Coro1c/Ctbp1/Ctsa/Ddx17/Ddx5/Dhx9/Dkc1/Dnajc10/Dnmt1/Dnmt3a/Dynll1/Edc4/Eif2a/Eif4a3/Eif4e/Eif4g2/Eprs1/Exosc2/Exosc8/Fmr1/Fto/Fus/Fyn/Gatad2a/Gatad2b/Gnaq/Gspt1/Gspt2/Hcfc1/Hmgb1/Hmgb2/Hnrnpab/Hnrnpd/Hnrnpk/Hnrnpl/Hnrnpu/Hspa8/Ilf3/Inppl1/Iqgap1/Irf2bp2/Itgav/Khdrbs1/Khsrp/Larp7/Lmnb1/Lmnb2/L…	146	Decreased	Saline. Diff vs NSCs
GO:0051253	negative regulation of RNA metabolic process	76/544	194/2437	2.39459e-08	2.39459e-06	2.20355e-06	Abce1/Arid1a/Basp1/Bclaf1/Ccar2/Cdkn1b/Chd4/Chd5/Cnot1/Ctbp1/Ddx5/Dhx9/Dkc1/Dnmt1/Dnmt3a/Fmr1/Fus/Gatad2a/Gatad2b/Hcfc1/Hmgb1/Hmgb2/Hnrnpab/Hnrnpd/Hnrnpk/Hnrnpl/Hnrnpu/Hspa8/Ilf3/Irf2bp2/Khdrbs1/Larp7/Lrpprc/Lyar/Mta2/Mybbp1a/Myef2/Nelfb/Nif3l1/Nono/Nsun2/Ogt/Paip1/Parp1/Pcbp3/Pdcd4/Pex14/Ptbp2/Raly/Rbbp7/Rfc1/Rnf2/Rpl23/Sap18/Sfpq/Smarca4/Smarca5/Snw1/Sox2/Sox3/Srsf6/Srsf7/Syncrip/Tardbp/Tcerg1/…	76	Decreased	Saline. Diff vs NSCs
GO:0009890	negative regulation of biosynthetic process	123/544	364/2437	3.03789e-08	2.88599e-06	2.65575e-06	Acadl/Acadvl/Apex1/Appl2/Arid1a/Atrx/Basp1/Bclaf1/Caprin1/Ccar2/Cdkn1b/Celf1/Celf2/Chd4/Chd5/Cnot1/Ctbp1/Ddx17/Ddx5/Dhx9/Dkc1/Dnmt1/Dnmt3a/Dynll1/Edc4/Eif2a/Eif4a3/Eif4e/Eprs1/Exosc2/Exosc8/Fmr1/Fto/Fus/Fyn/Gatad2a/Gatad2b/Got1/Gspt1/Gspt2/Hcfc1/Hmgb1/Hmgb2/Hnrnpab/Hnrnpd/Hnrnpk/Hnrnpl/Hnrnpu/Hspa8/Ilf3/Inppl1/Irf2bp2/Khdrbs1/Khsrp/Larp7/Lmnb1/Lmnb2/Lyar/Mta2/Mvk/Mybbp1a/Myef2/Nat10/Ncl/Ndufc2/Ne…	123	Decreased	Saline. Diff vs NSCs
GO:0031327	negative regulation of cellular biosynthetic process	121/544	358/2437	4.03431e-08	3.65009e-06	3.35889e-06	Acadl/Acadvl/Apex1/Appl2/Arid1a/Atrx/Basp1/Bclaf1/Caprin1/Ccar2/Cdkn1b/Celf1/Celf2/Chd4/Chd5/Cnot1/Ctbp1/Ddx17/Ddx5/Dhx9/Dkc1/Dnmt1/Dnmt3a/Dynll1/Edc4/Eif2a/Eif4a3/Eif4e/Eprs1/Exosc2/Exosc8/Fmr1/Fto/Fus/Fyn/Gatad2a/Gatad2b/Gspt1/Gspt2/Hcfc1/Hmgb1/Hmgb2/Hnrnpab/Hnrnpd/Hnrnpk/Hnrnpl/Hnrnpu/Hspa8/Ilf3/Inppl1/Irf2bp2/Khdrbs1/Khsrp/Larp7/Lmnb1/Lmnb2/Lyar/Mta2/Mvk/Mybbp1a/Myef2/Nat10/Ncl/Nelfb/Nif3l1/N…	121	Decreased	Saline. Diff vs NSCs
GO:1903313	positive regulation of mRNA metabolic process	28/544	49/2437	1.00655e-07	8.69297e-06	7.99946e-06	Caprin1/Celf1/Cnot1/Dazap1/Dhx9/Eif4a3/Exosc2/Exosc8/Fto/Hnrnpd/Hnrnpu/Hspa8/Khsrp/Ncl/Nup98/Paip1/Prpf19/Rbmxl1/Sf3b4/Snrnp70/Snw1/Syncrip/Tardbp/Thrap3/Tra2a/Tra2b/Wdr77/Ybx1	28	Decreased	Saline. Diff vs NSCs
GO:0006403	RNA localization	38/544	77/2437	1.05716e-07	8.73304e-06	8.03633e-06	Alyref/Alyref2/Chtop/Cpsf6/Ddx39a/Ddx39b/Dhx9/Dkc1/Eif4a3/Fmr1/Hnrnpa1/Hnrnpa3/Hnrnpab/Hnrnpu/Khdrbs1/Khsrp/Kpnb1/Lrpprc/Nop58/Nsun2/Nup107/Nup160/Nup210/Nup214/Nup35/Nup98/Prpf6/Rae1/Ran/Ranbp2/Srsf7/Tcp1/Thoc2/Tpr/Wnk1/Xpo1/Xpo5/Ybx1	38	Decreased	Saline. Diff vs NSCs
GO:0051254	positive regulation of RNA metabolic process	84/544	228/2437	1.12615e-07	8.91536e-06	8.20411e-06	Actl6a/Alyref/Alyref2/Apex1/Arid1a/Atrx/Bclaf1/Caprin1/Celf1/Chd4/Cnot1/Dazap1/Ddx17/Ddx21/Ddx39b/Ddx5/Dhx9/Eif4a3/Exosc2/Exosc8/Fto/Gatad2a/Gatad2b/Gtf2f2/Hcfc1/Hmgb1/Hmgb2/Hnrnpab/Hnrnpd/Hnrnpk/Hnrnpll/Hnrnpu/Hspa8/Ilf2/Ilf3/Khsrp/Larp7/Lyar/Mars1/Mta2/Mybbp1a/Naa15/Nampt/Ncl/Nif3l1/Nolc1/Nup98/Ogt/Paip1/Parp1/Pelp1/Phf5a/Pkm/Pogz/Ppp3ca/Prpf19/Prpf6/Rbbp7/Rbmxl1/Rfc1/Safb/Sf3b3/Sf3b4/Sfpq/Smar…	84	Decreased	Saline. Diff vs NSCs
GO:0033044	regulation of chromosome organization	33/544	63/2437	1.23165e-07	9.36053e-06	8.61377e-06	Actl6a/Anapc1/Arid1a/Atrx/Bub3/Cct7/Cct8/Cdc16/Dkc1/Dync1li1/Fen1/Hnrnpd/Hnrnpu/Ik/Mcm2/Nat10/Ncapd2/Parp1/Pnkp/Rad21/Rad50/Sfpq/Smarca4/Smarca5/Smarcc1/Smc2/Smc4/Src/Tcp1/Terf2ip/Tpr/Trim28/Xrcc1	33	Decreased	Saline. Diff vs NSCs
GO:0051276	chromosome organization	56/544	134/2437	1.60961e-07	1.17625e-05	1.08241e-05	Actl6a/Anapc1/Apex1/Arid1a/Atrx/Bub3/Cct7/Cct8/Cdc16/Ddx1/Dhx9/Dkc1/Dync1li1/Fen1/Hmgb1/Hnrnpd/Hnrnpu/Ik/Kpnb1/Mcm2/Mcm3/Mcm5/Mcm6/Msh2/Mta2/Nasp/Nat10/Ncapd2/Nhp2/Nup107/Nup98/Parp1/Pds5a/Pnkp/Pogz/Rad21/Rad50/Rae1/Ran/Sfpq/Smarca4/Smarca5/Smarcc1/Smc1a/Smc2/Smc3/Smc4/Smchd1/Src/Tcp1/Terf2ip/Top1/Tpr/Tpx2/Trim28/Xrcc1	56	Decreased	Saline. Diff vs NSCs
GO:0006974	DNA damage response	64/544	161/2437	1.87279e-07	1.31789e-05	1.21275e-05	Actl6a/Apex1/Arid1a/Atrx/Bclaf1/Ccar2/Cdkn2aip/Chd4/Cops3/Ddx1/Ddx39b/Ddx5/Dhx9/Fen1/Fmr1/Fto/Fus/Hmgb1/Hnrnpk/Lig1/Mcm2/Mcm3/Mcm5/Mcm6/Msh2/Nono/Parp1/Pds5a/Pnkp/Pogz/Ppp4r2/Prpf19/Psmd14/Rad21/Rad23a/Rad50/Rfc1/Rfc2/Rfc3/Rfc4/Rfc5/Rpl26/Rrm1/Sf3b3/Sfpq/Smarca4/Smarca5/Smarcc1/Smc1a/Smc2/Smc3/Smc4/Smchd1/Snw1/Taok1/Terf2ip/Trim28/Trip12/Uba1/Uba1y/Uhrf1/Usp7/Xrcc1/Xrn2	64	Decreased	Saline. Diff vs NSCs
GO:2001251	negative regulation of chromosome organization	15/544	19/2437	2.2705e-07	1.5407e-05	1.41778e-05	Atrx/Bub3/Dync1li1/Hnrnpu/Ik/Mcm2/Nat10/Parp1/Rad21/Rad50/Smarca5/Src/Terf2ip/Tpr/Xrcc1	15	Decreased	Saline. Diff vs NSCs
GO:0010558	negative regulation of macromolecule biosynthetic process	115/544	348/2437	4.00416e-07	2.62342e-05	2.41412e-05	Apex1/Appl2/Arid1a/Atrx/Basp1/Bclaf1/Caprin1/Ccar2/Cdkn1b/Celf1/Celf2/Chd4/Chd5/Cnot1/Ctbp1/Ddx17/Ddx5/Dhx9/Dkc1/Dnmt1/Dnmt3a/Edc4/Eif2a/Eif4a3/Eif4e/Eprs1/Exosc2/Exosc8/Fmr1/Fto/Fus/Fyn/Gatad2a/Gatad2b/Gspt1/Gspt2/Hcfc1/Hmgb1/Hmgb2/Hnrnpab/Hnrnpd/Hnrnpk/Hnrnpl/Hnrnpu/Hspa8/Ilf3/Inppl1/Irf2bp2/Khdrbs1/Khsrp/Larp7/Lmnb1/Lmnb2/Lyar/Mta2/Mvk/Mybbp1a/Myef2/Nat10/Ncl/Nelfb/Nif3l1/Nme1/Nono/Ogt/Paip1/P…	115	Decreased	Saline. Diff vs NSCs
GO:0050657	nucleic acid transport	32/544	65/2437	1.20646e-06	7.13974e-05	6.57014e-05	Alyref/Alyref2/Chtop/Cpsf6/Ddx39a/Ddx39b/Dhx9/Eif4a3/Fmr1/Hnrnpa1/Hnrnpa3/Khdrbs1/Khsrp/Kpnb1/Lrpprc/Nsun2/Nup107/Nup160/Nup210/Nup214/Nup35/Nup98/Rae1/Ran/Ranbp2/Srsf7/Thoc2/Tpr/Wnk1/Xpo1/Xpo5/Ybx1	32	Decreased	Saline. Diff vs NSCs
GO:0050658	RNA transport	32/544	65/2437	1.20646e-06	7.13974e-05	6.57014e-05	Alyref/Alyref2/Chtop/Cpsf6/Ddx39a/Ddx39b/Dhx9/Eif4a3/Fmr1/Hnrnpa1/Hnrnpa3/Khdrbs1/Khsrp/Kpnb1/Lrpprc/Nsun2/Nup107/Nup160/Nup210/Nup214/Nup35/Nup98/Rae1/Ran/Ranbp2/Srsf7/Thoc2/Tpr/Wnk1/Xpo1/Xpo5/Ybx1	32	Decreased	Saline. Diff vs NSCs
GO:0051236	establishment of RNA localization	32/544	65/2437	1.20646e-06	7.13974e-05	6.57014e-05	Alyref/Alyref2/Chtop/Cpsf6/Ddx39a/Ddx39b/Dhx9/Eif4a3/Fmr1/Hnrnpa1/Hnrnpa3/Khdrbs1/Khsrp/Kpnb1/Lrpprc/Nsun2/Nup107/Nup160/Nup210/Nup214/Nup35/Nup98/Rae1/Ran/Ranbp2/Srsf7/Thoc2/Tpr/Wnk1/Xpo1/Xpo5/Ybx1	32	Decreased	Saline. Diff vs NSCs
GO:0015931	nucleobase-containing compound transport	33/544	68/2437	1.24006e-06	7.13974e-05	6.57014e-05	Alyref/Alyref2/Chtop/Cpsf6/Ddx39a/Ddx39b/Dhx9/Eif4a3/Fmr1/Hnrnpa1/Hnrnpa3/Khdrbs1/Khsrp/Kpnb1/Lrpprc/Nsun2/Nup107/Nup160/Nup210/Nup214/Nup35/Nup98/Rae1/Ran/Ranbp2/Slc25a5/Srsf7/Thoc2/Tpr/Wnk1/Xpo1/Xpo5/Ybx1	33	Decreased	Saline. Diff vs NSCs
GO:0000380	alternative mRNA splicing, via spliceosome	19/544	30/2437	1.42681e-06	7.97334e-05	7.33724e-05	Celf1/Celf2/Ddx17/Ddx5/Dhx9/Fmr1/Hnrnpa1/Hnrnpl/Hnrnpm/Hnrnpu/Khdrbs1/Nova1/Puf60/Rbm25/Sap18/Sfpq/Srsf6/Thrap3/Tra2b	19	Decreased	Saline. Diff vs NSCs
GO:0006260	DNA replication	29/544	57/2437	1.6386e-06	8.89523e-05	8.18558e-05	Actl6a/Alyref/Alyref2/Atrx/Dhx9/Faf1/Fen1/Grwd1/Inppl1/Lig1/Mcm2/Mcm3/Mcm5/Mcm6/Nasp/Parp1/Pds5a/Rad50/Rbbp7/Rfc1/Rfc2/Rfc3/Rfc4/Rfc5/Rrm1/Smarca5/Smc3/Top1/Wdr18	29	Decreased	Saline. Diff vs NSCs
GO:0045892	negative regulation of DNA-templated transcription	59/544	155/2437	3.28226e-06	0.000168549	0.000155102	Arid1a/Basp1/Bclaf1/Ccar2/Cdkn1b/Chd4/Chd5/Cnot1/Ctbp1/Ddx5/Dnmt1/Dnmt3a/Gatad2a/Gatad2b/Hcfc1/Hmgb1/Hmgb2/Hnrnpab/Hnrnpk/Hnrnpl/Hnrnpu/Hspa8/Ilf3/Irf2bp2/Khdrbs1/Larp7/Lyar/Mta2/Mybbp1a/Myef2/Nelfb/Nif3l1/Nono/Ogt/Parp1/Pcbp3/Pdcd4/Pex14/Raly/Rbbp7/Rfc1/Rnf2/Rpl23/Sap18/Sfpq/Smarca4/Smarca5/Snw1/Sox2/Sox3/Tcerg1/Tpr/Trim28/Ube2i/Uhrf1/Xpo1/Ybx1/Ywhaz/Zc3h4	59	Decreased	Saline. Diff vs NSCs
GO:1902679	negative regulation of RNA biosynthetic process	59/544	155/2437	3.28226e-06	0.000168549	0.000155102	Arid1a/Basp1/Bclaf1/Ccar2/Cdkn1b/Chd4/Chd5/Cnot1/Ctbp1/Ddx5/Dnmt1/Dnmt3a/Gatad2a/Gatad2b/Hcfc1/Hmgb1/Hmgb2/Hnrnpab/Hnrnpk/Hnrnpl/Hnrnpu/Hspa8/Ilf3/Irf2bp2/Khdrbs1/Larp7/Lyar/Mta2/Mybbp1a/Myef2/Nelfb/Nif3l1/Nono/Ogt/Parp1/Pcbp3/Pdcd4/Pex14/Raly/Rbbp7/Rfc1/Rnf2/Rpl23/Sap18/Sfpq/Smarca4/Smarca5/Snw1/Sox2/Sox3/Tcerg1/Tpr/Trim28/Ube2i/Uhrf1/Xpo1/Ybx1/Ywhaz/Zc3h4	59	Decreased	Saline. Diff vs NSCs
GO:0000381	regulation of alternative mRNA splicing, via spliceosome	15/544	22/2437	5.03755e-06	0.000251878	0.000231783	Celf1/Celf2/Ddx17/Ddx5/Fmr1/Hnrnpl/Hnrnpu/Khdrbs1/Nova1/Puf60/Rbm25/Sap18/Srsf6/Thrap3/Tra2b	15	Decreased	Saline. Diff vs NSCs
GO:0006310	DNA recombination	26/544	51/2437	5.49938e-06	0.000267919	0.000246545	Actl6a/Alyref/Alyref2/Apex1/Chd4/Fus/Hmgb1/Hmgb2/Lig1/Mcm2/Mcm3/Mcm5/Mcm6/Msh2/Nono/Parp1/Pogz/Ppp4r2/Psmd14/Rad21/Rad50/Sfpq/Smchd1/Terf2ip/Xrcc1/Xrn2	26	Decreased	Saline. Diff vs NSCs
GO:0033120	positive regulation of RNA splicing	17/544	27/2437	5.91294e-06	0.000280865	0.000258458	Dazap1/Eif4a3/Hnrnpk/Hnrnpll/Hspa8/Ncl/Nup98/Prpf19/Rbmxl1/Sf3b4/Snrnp70/Snw1/Thrap3/Tra2a/Tra2b/U2af2/Wdr77	17	Decreased	Saline. Diff vs NSCs
GO:0010605	negative regulation of macromolecule metabolic process	142/544	471/2437	6.25191e-06	0.000289723	0.000266609	Abce1/Alad/Apex1/Appl2/Arid1a/Atrx/Basp1/Bclaf1/Caprin1/Ccar2/Cdkn1b/Celf1/Celf2/Chd4/Chd5/Cnot1/Coro1c/Ctbp1/Ctsa/Ddx17/Ddx5/Dhx9/Dkc1/Dnajc10/Dnmt1/Dnmt3a/Edc4/Eif2a/Eif4a3/Eif4e/Eprs1/Exosc2/Exosc8/Fmr1/Fto/Fus/Fyn/Gatad2a/Gatad2b/Gnaq/Gspt1/Gspt2/Hcfc1/Hmgb1/Hmgb2/Hnrnpab/Hnrnpd/Hnrnpk/Hnrnpl/Hnrnpu/Hspa8/Hspg2/Ide/Ilf3/Inppl1/Irf2bp2/Itgav/Khdrbs1/Khsrp/Larp7/Lmnb1/Lmnb2/Lrpprc/Lyar/Msh2/Mta…	142	Decreased	Saline. Diff vs NSCs
GO:0048026	positive regulation of mRNA splicing, via spliceosome	14/544	20/2437	6.6086e-06	0.00029896	0.00027511	Dazap1/Eif4a3/Hspa8/Ncl/Nup98/Prpf19/Rbmxl1/Sf3b4/Snrnp70/Snw1/Thrap3/Tra2a/Tra2b/Wdr77	14	Decreased	Saline. Diff vs NSCs
GO:0006405	RNA export from nucleus	21/544	38/2437	8.80682e-06	0.000389139	0.000358094	Alyref/Alyref2/Chtop/Cpsf6/Ddx39a/Ddx39b/Dhx9/Eif4a3/Fmr1/Khdrbs1/Nsun2/Nup107/Nup160/Nup214/Nup98/Rae1/Thoc2/Tpr/Wnk1/Xpo1/Xpo5	21	Decreased	Saline. Diff vs NSCs
GO:0032774	RNA biosynthetic process	113/544	362/2437	1.30571e-05	0.00056383	0.000518849	Actl6a/Alyref/Alyref2/Apex1/Arid1a/Atrx/Basp1/Bclaf1/Cat/Ccar1/Ccar2/Cdkn1b/Chd4/Chd5/Cnot1/Ctbp1/Ddx17/Ddx21/Ddx39b/Ddx5/Dhx9/Dnmt1/Dnmt3a/Eif4a3/Elp3/Faf1/Fmr1/Fubp1/Fus/Gatad2a/Gatad2b/Glyr1/Gtf2e1/Gtf2e2/Gtf2f2/Hcfc1/Hmgb1/Hmgb2/Hnrnpab/Hnrnpd/Hnrnpk/Hnrnpl/Hnrnpu/Hspa8/Ilf2/Ilf3/Irf2bp2/Khdrbs1/Khsrp/Larp7/Lyar/Mars1/Mta2/Mybbp1a/Myef2/Naa15/Nampt/Ncl/Nelfb/Nif3l1/Nolc1/Nono/Ogt/Parp1/Pcbp3/…	113	Decreased	Saline. Diff vs NSCs
GO:0051168	nuclear export	30/544	65/2437	1.3853e-05	0.000584906	0.000538243	Abce1/Alyref/Alyref2/Cdkn1b/Chtop/Cpsf6/Cse1l/Ddx39a/Ddx39b/Dhx9/Eif4a3/Eif4e/Fmr1/Hspa9/Khdrbs1/Nsun2/Nup107/Nup160/Nup214/Nup98/Rae1/Ran/Ranbp2/Rasl2-9/Thoc2/Tpr/Ube2i/Wnk1/Xpo1/Xpo5	30	Decreased	Saline. Diff vs NSCs
GO:0006338	chromatin remodeling	37/544	87/2437	1.43387e-05	0.00059225	0.000545001	Actl6a/Arid1a/Atrx/Chd4/Chd5/Chtop/Ddx21/Dnmt1/Dnmt3a/Gatad2a/Gatad2b/Glyr1/Grwd1/Hcfc1/Hmgb1/Hnrnpu/Lmnb1/Lmnb2/Mcm2/Mta2/Mybbp1a/Nasp/Ogt/Rbbp7/Rnf2/Sfpq/Smarca4/Smarca5/Smarcc1/Smchd1/Top1/Tpr/Trim28/Trip12/Uhrf1/Usp7/Wbp2	37	Decreased	Saline. Diff vs NSCs
GO:0006351	DNA-templated transcription	112/544	359/2437	1.48667e-05	0.000600995	0.000553049	Actl6a/Alyref/Alyref2/Apex1/Arid1a/Atrx/Basp1/Bclaf1/Cat/Ccar1/Ccar2/Cdkn1b/Chd4/Chd5/Cnot1/Ctbp1/Ddx17/Ddx21/Ddx39b/Ddx5/Dhx9/Dnmt1/Dnmt3a/Eif4a3/Elp3/Faf1/Fubp1/Fus/Gatad2a/Gatad2b/Glyr1/Gtf2e1/Gtf2e2/Gtf2f2/Hcfc1/Hmgb1/Hmgb2/Hnrnpab/Hnrnpd/Hnrnpk/Hnrnpl/Hnrnpu/Hspa8/Ilf2/Ilf3/Irf2bp2/Khdrbs1/Khsrp/Larp7/Lyar/Mars1/Mta2/Mybbp1a/Myef2/Naa15/Nampt/Ncl/Nelfb/Nif3l1/Nolc1/Nono/Ogt/Parp1/Pcbp3/Pdcd4…	112	Decreased	Saline. Diff vs NSCs
GO:0051172	negative regulation of nitrogen compound metabolic process	122/544	399/2437	1.68306e-05	0.000666143	0.000612999	Abce1/Alad/Arid1a/Basp1/Bclaf1/Caprin1/Ccar2/Cdkn1b/Celf1/Chd4/Chd5/Cnot1/Coro1c/Ctbp1/Ctsa/Ddx5/Dhx9/Dkc1/Dnajc10/Dnmt1/Dnmt3a/Dynll1/Eif2a/Eif4a3/Eif4e/Eprs1/Exosc2/Exosc8/Fmr1/Fto/Fus/Fyn/Gatad2a/Gatad2b/Gnaq/Hcfc1/Hmgb1/Hmgb2/Hnrnpab/Hnrnpd/Hnrnpk/Hnrnpl/Hnrnpu/Hspa8/Hspg2/Ide/Ilf3/Inppl1/Irf2bp2/Itgav/Khdrbs1/Khsrp/Larp7/Lrpprc/Lyar/Msh2/Mta2/Mvk/Mybbp1a/Myef2/Nat10/Ncl/Nelfb/Nif3l1/Nolc1/No…	122	Decreased	Saline. Diff vs NSCs
GO:0051983	regulation of chromosome segregation	16/544	26/2437	1.71795e-05	0.000666143	0.000612999	Actl6a/Anapc1/Arid1a/Bub3/Cdc16/Dync1li1/Hnrnpu/Ik/Ncapd2/Rad21/Rcc2/Smarca4/Smarcc1/Smc2/Smc4/Tpr	16	Decreased	Saline. Diff vs NSCs
GO:0051028	mRNA transport	25/544	51/2437	2.03369e-05	0.000772801	0.000711148	Alyref/Alyref2/Chtop/Ddx39a/Ddx39b/Dhx9/Eif4a3/Fmr1/Hnrnpa1/Hnrnpa3/Khsrp/Lrpprc/Nsun2/Nup107/Nup160/Nup210/Nup214/Nup35/Nup98/Ranbp2/Srsf7/Thoc2/Tpr/Wnk1/Xpo1	25	Decreased	Saline. Diff vs NSCs
GO:0006355	regulation of DNA-templated transcription	106/544	338/2437	2.07517e-05	0.000773102	0.000711425	Actl6a/Alyref/Alyref2/Apex1/Arid1a/Atrx/Basp1/Bclaf1/Cat/Ccar1/Ccar2/Cdkn1b/Chd4/Chd5/Cnot1/Ctbp1/Ddx17/Ddx21/Ddx39b/Ddx5/Dhx9/Dnmt1/Dnmt3a/Eif4a3/Elp3/Faf1/Fubp1/Fus/Gatad2a/Gatad2b/Gtf2f2/Hcfc1/Hmgb1/Hmgb2/Hnrnpab/Hnrnpd/Hnrnpk/Hnrnpl/Hnrnpu/Hspa8/Ilf2/Ilf3/Irf2bp2/Khdrbs1/Khsrp/Larp7/Lyar/Mars1/Mta2/Mybbp1a/Myef2/Naa15/Nampt/Ncl/Nelfb/Nif3l1/Nolc1/Nono/Ogt/Parp1/Pcbp3/Pdcd4/Pelp1/Pex14/Phf5a/P…	106	Decreased	Saline. Diff vs NSCs
GO:2001141	regulation of RNA biosynthetic process	106/544	339/2437	2.40371e-05	0.000878279	0.000808211	Actl6a/Alyref/Alyref2/Apex1/Arid1a/Atrx/Basp1/Bclaf1/Cat/Ccar1/Ccar2/Cdkn1b/Chd4/Chd5/Cnot1/Ctbp1/Ddx17/Ddx21/Ddx39b/Ddx5/Dhx9/Dnmt1/Dnmt3a/Eif4a3/Elp3/Faf1/Fubp1/Fus/Gatad2a/Gatad2b/Gtf2f2/Hcfc1/Hmgb1/Hmgb2/Hnrnpab/Hnrnpd/Hnrnpk/Hnrnpl/Hnrnpu/Hspa8/Ilf2/Ilf3/Irf2bp2/Khdrbs1/Khsrp/Larp7/Lyar/Mars1/Mta2/Mybbp1a/Myef2/Naa15/Nampt/Ncl/Nelfb/Nif3l1/Nolc1/Nono/Ogt/Parp1/Pcbp3/Pdcd4/Pelp1/Pex14/Phf5a/P…	106	Decreased	Saline. Diff vs NSCs
GO:0006302	double-strand break repair	25/544	52/2437	3.10869e-05	0.00111444	0.00102553	Actl6a/Arid1a/Chd4/Ddx1/Fus/Lig1/Mcm2/Mcm3/Mcm5/Mcm6/Msh2/Parp1/Pnkp/Pogz/Ppp4r2/Prpf19/Psmd14/Rad21/Rad50/Sfpq/Smarca4/Smarcc1/Smchd1/Terf2ip/Xrcc1	25	Decreased	Saline. Diff vs NSCs
GO:0007091	metaphase/anaphase transition of mitotic cell cycle	11/544	15/2437	3.52534e-05	0.00121785	0.00112069	Actl6a/Anapc1/Arid1a/Bub3/Cdc16/Dync1li1/Ik/Rad21/Smarca4/Smarcc1/Tpr	11	Decreased	Saline. Diff vs NSCs
GO:0044784	metaphase/anaphase transition of cell cycle	11/544	15/2437	3.52534e-05	0.00121785	0.00112069	Actl6a/Anapc1/Arid1a/Bub3/Cdc16/Dync1li1/Ik/Rad21/Smarca4/Smarcc1/Tpr	11	Decreased	Saline. Diff vs NSCs
GO:0010629	negative regulation of gene expression	76/544	228/2437	3.88772e-05	0.00131905	0.00121382	Apex1/Appl2/Atrx/Caprin1/Celf1/Celf2/Chd4/Cnot1/Ddx17/Ddx5/Dhx9/Dkc1/Dnmt1/Dnmt3a/Edc4/Eif2a/Eif4a3/Eif4e/Eprs1/Exosc2/Exosc8/Fmr1/Fto/Fus/Fyn/Gspt1/Gspt2/Hmgb1/Hmgb2/Hnrnpab/Hnrnpd/Hnrnpk/Hnrnpu/Ilf3/Inppl1/Khsrp/Larp7/Lmnb1/Lmnb2/Mvk/Ncl/Nme1/Paip1/Parp1/Pdcd4/Ppp3ca/Prkra/Ptbp2/Ptrh2/Rack1/Rad21/Sap18/Serbp1/Smarca4/Smarca5/Smchd1/Snd1/Src/Srrt/Srsf6/Srsf7/Syncrip/Tardbp/Thrap3/Tpr/Trim28/Trip…	76	Decreased	Saline. Diff vs NSCs
GO:0006261	DNA-templated DNA replication	17/544	30/2437	4.22612e-05	0.00140871	0.00129632	Alyref/Alyref2/Atrx/Lig1/Mcm2/Mcm3/Mcm5/Mcm6/Parp1/Rad50/Rfc1/Rfc2/Rfc3/Rfc4/Rfc5/Rrm1/Wdr18	17	Decreased	Saline. Diff vs NSCs
GO:0051052	regulation of DNA metabolic process	42/544	108/2437	5.2064e-05	0.00167961	0.00154562	Actl6a/Aifm1/Alyref/Alyref2/Arid1a/Atrx/Cct7/Cct8/Ddx39b/Dhx9/Dkc1/Faf1/Fus/Hmgb1/Hnrnpab/Hnrnpd/Hnrnpu/Inppl1/Msh2/Nat10/Parp1/Pds5a/Pnkp/Ppp4r2/Rad50/Rfc2/Rfc3/Rfc4/Rfc5/Sf3b3/Smarca4/Smarca5/Smarcc1/Smc3/Smchd1/Src/Syncrip/Tcp1/Terf2ip/Trim28/Usp7/Xrcc1	42	Decreased	Saline. Diff vs NSCs
GO:0006366	transcription by RNA polymerase II	83/544	256/2437	5.21564e-05	0.00167961	0.00154562	Actl6a/Apex1/Arid1a/Atrx/Bclaf1/Chd4/Chd5/Cnot1/Ctbp1/Ddx17/Ddx21/Ddx5/Dhx9/Dnmt1/Dnmt3a/Eif4a3/Elp3/Fubp1/Fus/Gatad2a/Gatad2b/Glyr1/Gtf2e1/Gtf2e2/Gtf2f2/Hcfc1/Hmgb1/Hmgb2/Hnrnpab/Hnrnpd/Hnrnpk/Hnrnpu/Irf2bp2/Khdrbs1/Larp7/Lyar/Mta2/Mybbp1a/Myef2/Nampt/Ncl/Nelfb/Nif3l1/Ogt/Parp1/Pcbp3/Pelp1/Pkm/Pogz/Polr2e/Ppp3ca/Prkcb/Prpf6/Rad21/Raly/Rbbp7/Rbmxl1/Rfc1/Rnf2/Rpl23/Safb/Safb2/Sfpq/Smarca4/Smarca5/…	83	Decreased	Saline. Diff vs NSCs
GO:0000122	negative regulation of transcription by RNA polymerase II	44/544	115/2437	5.47838e-05	0.00173482	0.00159642	Arid1a/Chd4/Chd5/Cnot1/Ctbp1/Ddx5/Dnmt1/Dnmt3a/Gatad2a/Gatad2b/Hcfc1/Hmgb1/Hmgb2/Hnrnpab/Hnrnpk/Hnrnpu/Irf2bp2/Khdrbs1/Larp7/Lyar/Mta2/Myef2/Nif3l1/Ogt/Parp1/Pcbp3/Raly/Rbbp7/Rfc1/Rnf2/Rpl23/Sfpq/Smarca4/Snw1/Sox2/Sox3/Tcerg1/Tpr/Trim28/Ube2i/Uhrf1/Xpo1/Ybx1/Ywhaz	44	Decreased	Saline. Diff vs NSCs
GO:0045893	positive regulation of DNA-templated transcription	63/544	183/2437	6.50118e-05	0.00202496	0.00186341	Actl6a/Alyref/Alyref2/Apex1/Arid1a/Atrx/Bclaf1/Chd4/Ddx17/Ddx21/Ddx39b/Ddx5/Dhx9/Eif4a3/Gatad2a/Gatad2b/Gtf2f2/Hcfc1/Hmgb1/Hmgb2/Hnrnpab/Hnrnpd/Hnrnpk/Hnrnpu/Ilf2/Ilf3/Larp7/Lyar/Mars1/Mta2/Mybbp1a/Naa15/Nampt/Ncl/Nif3l1/Nolc1/Ogt/Parp1/Pelp1/Phf5a/Pkm/Pogz/Ppp3ca/Prpf6/Rbbp7/Rbmxl1/Rfc1/Safb/Sf3b3/Sfpq/Smarca4/Smarca5/Smarcc1/Snw1/Sox2/Sox3/Tcea1/Tcerg1/Thrap3/Trim28/Wbp2/Wnk1/Ybx1	63	Decreased	Saline. Diff vs NSCs
GO:0033045	regulation of sister chromatid segregation	12/544	18/2437	6.67824e-05	0.00204656	0.00188329	Actl6a/Anapc1/Arid1a/Bub3/Cdc16/Dync1li1/Hnrnpu/Ik/Rad21/Smarca4/Smarcc1/Tpr	12	Decreased	Saline. Diff vs NSCs
GO:0050685	positive regulation of mRNA processing	14/544	23/2437	7.05638e-05	0.00212811	0.00195834	Dazap1/Eif4a3/Hspa8/Ncl/Nup98/Prpf19/Rbmxl1/Sf3b4/Snrnp70/Snw1/Thrap3/Tra2a/Tra2b/Wdr77	14	Decreased	Saline. Diff vs NSCs
GO:1902680	positive regulation of RNA biosynthetic process	63/544	184/2437	7.84263e-05	0.00232828	0.00214254	Actl6a/Alyref/Alyref2/Apex1/Arid1a/Atrx/Bclaf1/Chd4/Ddx17/Ddx21/Ddx39b/Ddx5/Dhx9/Eif4a3/Gatad2a/Gatad2b/Gtf2f2/Hcfc1/Hmgb1/Hmgb2/Hnrnpab/Hnrnpd/Hnrnpk/Hnrnpu/Ilf2/Ilf3/Larp7/Lyar/Mars1/Mta2/Mybbp1a/Naa15/Nampt/Ncl/Nif3l1/Nolc1/Ogt/Parp1/Pelp1/Phf5a/Pkm/Pogz/Ppp3ca/Prpf6/Rbbp7/Rbmxl1/Rfc1/Safb/Sf3b3/Sfpq/Smarca4/Smarca5/Smarcc1/Snw1/Sox2/Sox3/Tcea1/Tcerg1/Thrap3/Trim28/Wbp2/Wnk1/Ybx1	63	Decreased	Saline. Diff vs NSCs
GO:0010608	post-transcriptional regulation of gene expression	57/544	163/2437	9.08172e-05	0.00263565	0.00242538	Aars1/Abce1/Aco1/Apex1/Caprin1/Cdk4/Celf1/Celf2/Cnot1/Ddx39b/Dhx9/Dkc1/Eef2/Eif2a/Eif4a3/Eif4e/Eif4g2/Eprs1/Exosc2/Exosc8/Fmr1/Fto/Fus/Gspt1/Hnrnpd/Hnrnpu/Ilf3/Khdrbs1/Khsrp/Lrpprc/Matr3/Msi2/Mvk/Nat10/Ncl/Nolc1/Nsun2/Ogt/Paip1/Pkm/Prmt1/Ptcd3/Rack1/Rpl26/Serbp1/Shmt2/Syncrip/Tardbp/Thrap3/Tpr/Trap1/Tsfm/Tsn/Tyms/Xpo5/Ybx1/Zc3h14	57	Decreased	Saline. Diff vs NSCs
GO:0043604	amide biosynthetic process	101/544	329/2437	9.1554e-05	0.00263565	0.00242538	Aars1/Aars2/Abce1/Acat1/Acly/Aco1/Acss1/Acss2/Agk/Aimp2/Caprin1/Cdk4/Celf1/Cnot1/Dap3/Ddx39b/Dhx9/Eef1a1/Eef1a2/Eef2/Eif2a/Eif2s3y/Eif3f/Eif4a2/Eif4a3/Eif4e/Eif4g2/Eprs1/Exosc2/Exosc8/Farsb/Fmr1/Fto/Gadd45gip1/Gfm1/Gspt1/Gspt2/Hnrnpd/Hnrnpu/Iars1/Iars2/Ilf3/Khdrbs1/Khsrp/Lars1/Lrpprc/Mars1/Mrpl1/Mrpl10/Mrpl22/Mrpl23/Mrpl44/Mrpl9/Mrps18b/Mrps2/Mrps26/Mrps30/Mrps35/Mrps5/Mrps9/Msi2/Mvk/Nat10/Ncl/No…	101	Decreased	Saline. Diff vs NSCs
GO:0017148	negative regulation of translation	26/544	58/2437	9.73709e-05	0.00276126	0.00254097	Caprin1/Celf1/Cnot1/Dhx9/Eif2a/Eif4a3/Eif4e/Eprs1/Exosc2/Exosc8/Fmr1/Fto/Hnrnpd/Hnrnpu/Ilf3/Khsrp/Mvk/Ncl/Paip1/Rack1/Serbp1/Syncrip/Tardbp/Tpr/Tyms/Ybx1	26	Decreased	Saline. Diff vs NSCs
GO:0010557	positive regulation of macromolecule biosynthetic process	109/544	362/2437	0.000112939	0.00315565	0.00290389	Actl6a/Alyref/Alyref2/Apex1/Arid1a/Atrx/Bclaf1/Cct7/Cct8/Cdk4/Celf1/Chd4/Dazap1/Ddx1/Ddx17/Ddx21/Ddx39b/Ddx5/Dhx9/Dkc1/Dnmt1/Eef2/Eif4a3/Eif4g2/Epm2aip1/Fam98b/Fmr1/Fubp1/Fus/Gatad2a/Gatad2b/Glyr1/Gtf2f2/Hcfc1/Hmgb1/Hmgb2/Hnrnpa1/Hnrnpab/Hnrnpd/Hnrnpk/Hnrnpll/Hnrnpu/Hspa8/Ilf2/Ilf3/Khdrbs1/Larp7/Lyar/Mars1/Msh2/Mta2/Mybbp1a/Naa15/Nampt/Nat10/Ncl/Ncstn/Nif3l1/Nolc1/Nup98/Ogt/Paip1/Parp1/Pelp1/Phf5…	109	Decreased	Saline. Diff vs NSCs
GO:0022613	ribonucleoprotein complex biogenesis	53/544	150/2437	0.000119268	0.0032842	0.00302219	Abce1/Bop1/Celf1/Celf2/Cpsf6/Ddx17/Ddx21/Ddx39b/Dhx30/Dhx9/Dkc1/Eif2a/Eif2s3y/Exosc2/Exosc8/Grwd1/Ipo9/Luc7l/Luc7l3/Lyar/Mrpl10/Mrpl44/Mrps2/Mybbp1a/Nat10/Ncl/Nhp2/Nop56/Nop58/Pelp1/Prkra/Prpf19/Prpf31/Prpf6/Ptbp2/Puf60/Ran/Rasl2-9/Rpl10l/Rpl26/Rplp0/Rps19/Rps8/Rpsa/Serbp1/Sf3a1/Sf3a3/Snrnp200/Srsf6/Wbp11/Wdr18/Wdr77/Xpo1	53	Decreased	Saline. Diff vs NSCs
GO:0006913	nucleocytoplasmic transport	43/544	115/2437	0.00012521	0.0033507	0.00308339	Abce1/Alyref/Alyref2/Appl2/Cdkn1b/Chtop/Cpsf6/Cse1l/Ddx39a/Ddx39b/Ddx5/Dhx9/Eif4a3/Eif4e/Fmr1/Hspa9/Ipo5/Ipo9/Khdrbs1/Kpna2/Kpnb1/Nolc1/Nsun2/Nup107/Nup160/Nup210/Nup214/Nup35/Nup98/Ppp3ca/Rae1/Ran/Ranbp2/Rasl2-9/Tardbp/Thoc2/Tnpo1/Tpr/Trim28/Ube2i/Wnk1/Xpo1/Xpo5	43	Decreased	Saline. Diff vs NSCs
GO:0051169	nuclear transport	43/544	115/2437	0.00012521	0.0033507	0.00308339	Abce1/Alyref/Alyref2/Appl2/Cdkn1b/Chtop/Cpsf6/Cse1l/Ddx39a/Ddx39b/Ddx5/Dhx9/Eif4a3/Eif4e/Fmr1/Hspa9/Ipo5/Ipo9/Khdrbs1/Kpna2/Kpnb1/Nolc1/Nsun2/Nup107/Nup160/Nup210/Nup214/Nup35/Nup98/Ppp3ca/Rae1/Ran/Ranbp2/Rasl2-9/Tardbp/Thoc2/Tnpo1/Tpr/Trim28/Ube2i/Wnk1/Xpo1/Xpo5	43	Decreased	Saline. Diff vs NSCs
GO:0031328	positive regulation of cellular biosynthetic process	113/544	379/2437	0.000130754	0.0034138	0.00314145	Acsl3/Actl6a/Alyref/Alyref2/Apex1/Arid1a/Atrx/Bclaf1/Cct7/Cct8/Cdk4/Celf1/Chd4/Dazap1/Ddx1/Ddx17/Ddx21/Ddx39b/Ddx5/Dhx9/Dkc1/Dnmt1/Eef2/Eif4a3/Eif4g2/Epm2aip1/Fam98b/Fmr1/Fubp1/Fus/Gatad2a/Gatad2b/Glyr1/Gpt2/Gtf2f2/Hcfc1/Hmgb1/Hmgb2/Hnrnpa1/Hnrnpab/Hnrnpd/Hnrnpk/Hnrnpll/Hnrnpu/Hspa8/Ilf2/Ilf3/Khdrbs1/Larp7/Lyar/Mars1/Msh2/Mta2/Mybbp1a/Naa15/Nampt/Nat10/Ncl/Ncstn/Ndufc2/Nif3l1/Nolc1/Nup98/Ogt/Paip…	113	Decreased	Saline. Diff vs NSCs
GO:0009891	positive regulation of biosynthetic process	114/544	383/2437	0.000131162	0.0034138	0.00314145	Acsl3/Actl6a/Alyref/Alyref2/Apex1/Arid1a/Atrx/Bclaf1/Cct7/Cct8/Cdk4/Celf1/Chd4/Dazap1/Ddx1/Ddx17/Ddx21/Ddx39b/Ddx5/Dhx9/Dkc1/Dnmt1/Eef2/Eif4a3/Eif4g2/Epm2aip1/Fam98b/Fdps/Fmr1/Fubp1/Fus/Gatad2a/Gatad2b/Glyr1/Gpt2/Gtf2f2/Hcfc1/Hmgb1/Hmgb2/Hnrnpa1/Hnrnpab/Hnrnpd/Hnrnpk/Hnrnpll/Hnrnpu/Hspa8/Ilf2/Ilf3/Khdrbs1/Larp7/Lyar/Mars1/Msh2/Mta2/Mybbp1a/Naa15/Nampt/Nat10/Ncl/Ncstn/Ndufc2/Nif3l1/Nolc1/Nup98/Ogt…	114	Decreased	Saline. Diff vs NSCs
GO:0006304	DNA modification	12/544	19/2437	0.000144838	0.00371881	0.00342213	Apex1/Dnmt1/Dnmt3a/Fto/Hnrnpab/Mta2/Parp1/Smarca4/Smarca5/Syncrip/Trim28/Usp7	12	Decreased	Saline. Diff vs NSCs
GO:0043603	amide metabolic process	120/544	408/2437	0.000149062	0.00377623	0.00347497	Aars1/Aars2/Abce1/Acaa2/Acat1/Acly/Aco1/Acsl3/Acss1/Acss2/Agk/Aimp2/Aldh18a1/Aldh1l1/Caprin1/Cdk4/Celf1/Cnot1/Cpd/Dap3/Ddx39b/Dhfr/Dhx9/Dnph1/Eef1a1/Eef1a2/Eef2/Eif2a/Eif2s3y/Eif3f/Eif4a2/Eif4a3/Eif4e/Eif4g2/Eprs1/Exosc2/Exosc8/Farsb/Fasn/Fmr1/Fto/Gadd45gip1/Gfm1/Got1/Gspt1/Gspt2/Hmgcl/Hnrnpd/Hnrnpu/Hsd17b4/Iars1/Iars2/Ide/Ilf3/Khdrbs1/Khsrp/Lars1/Lrpprc/Mars1/Mrpl1/Mrpl10/Mrpl22/Mrpl23/Mrpl44/Mr…	120	Decreased	Saline. Diff vs NSCs
GO:0071824	protein-DNA complex organization	43/544	116/2437	0.000157744	0.0039436	0.00362898	Actl6a/Arid1a/Atrx/Chd4/Chd5/Chtop/Ddx21/Dnmt1/Dnmt3a/Gatad2a/Gatad2b/Glyr1/Grwd1/Gtf2e1/Gtf2f2/Hcfc1/Hmgb1/Hnrnpu/Lmnb1/Lmnb2/Mcm2/Mta2/Mybbp1a/Nasp/Ogt/Pogz/Prkcb/Rad21/Rbbp7/Rnf2/Rpl23/Sfpq/Smarca4/Smarca5/Smarcc1/Smchd1/Top1/Tpr/Trim28/Trip12/Uhrf1/Usp7/Wbp2	43	Decreased	Saline. Diff vs NSCs
GO:0006412	translation	93/544	303/2437	0.000185908	0.00458733	0.00422136	Aars1/Aars2/Abce1/Aco1/Aimp2/Caprin1/Cdk4/Celf1/Cnot1/Dap3/Ddx39b/Dhx9/Eef1a1/Eef1a2/Eef2/Eif2a/Eif2s3y/Eif3f/Eif4a2/Eif4a3/Eif4e/Eif4g2/Eprs1/Exosc2/Exosc8/Farsb/Fmr1/Fto/Gadd45gip1/Gfm1/Gspt1/Gspt2/Hnrnpd/Hnrnpu/Iars1/Iars2/Ilf3/Khdrbs1/Khsrp/Lars1/Lrpprc/Mars1/Mrpl1/Mrpl10/Mrpl22/Mrpl23/Mrpl44/Mrpl9/Mrps18b/Mrps2/Mrps26/Mrps30/Mrps35/Mrps5/Mrps9/Msi2/Mvk/Nat10/Ncl/Nolc1/Ogt/Paip1/Pkm/Prmt1/Ptc…	93	Decreased	Saline. Diff vs NSCs
GO:0000724	double-strand break repair via homologous recombination	16/544	30/2437	0.000189101	0.0046063	0.00423881	Actl6a/Chd4/Fus/Mcm2/Mcm3/Mcm5/Mcm6/Parp1/Pogz/Ppp4r2/Psmd14/Rad21/Sfpq/Smchd1/Terf2ip/Xrcc1	16	Decreased	Saline. Diff vs NSCs
GO:0006357	regulation of transcription by RNA polymerase II	76/544	238/2437	0.00019831	0.00476949	0.00438898	Actl6a/Apex1/Arid1a/Atrx/Bclaf1/Chd4/Chd5/Cnot1/Ctbp1/Ddx17/Ddx21/Ddx5/Dhx9/Dnmt1/Dnmt3a/Eif4a3/Elp3/Fubp1/Fus/Gatad2a/Gatad2b/Gtf2f2/Hcfc1/Hmgb1/Hmgb2/Hnrnpab/Hnrnpd/Hnrnpk/Hnrnpu/Irf2bp2/Khdrbs1/Larp7/Lyar/Mta2/Mybbp1a/Myef2/Nampt/Ncl/Nif3l1/Ogt/Parp1/Pcbp3/Pelp1/Pkm/Pogz/Ppp3ca/Prkcb/Prpf6/Rad21/Raly/Rbbp7/Rbmxl1/Rfc1/Rnf2/Rpl23/Safb/Safb2/Sfpq/Smarca4/Smarca5/Smarcc1/Snw1/Sox2/Sox3/Tcea1/Tcer…	76	Decreased	Saline. Diff vs NSCs
GO:0006401	RNA catabolic process	32/544	80/2437	0.000226205	0.00537237	0.00494377	Apex1/Caprin1/Celf1/Cnot1/Ddx5/Dhx9/Dkc1/Edc4/Eif4a3/Exosc2/Exosc8/Fen1/Fmr1/Fto/Fus/Gspt1/Gspt2/Hnrnpab/Hnrnpd/Hnrnpu/Khsrp/Lrpprc/Nsun2/Paip1/Snd1/Syncrip/Tardbp/Thrap3/Xrn2/Ybx1/Zc3h14/Zc3h4	32	Decreased	Saline. Diff vs NSCs
GO:0040029	epigenetic regulation of gene expression	20/544	42/2437	0.000231456	0.00542921	0.00499608	Atrx/Dnmt1/Dnmt3a/Glyr1/Hcfc1/Hmgb1/Hnrnpu/Lmnb1/Lmnb2/Ogt/Rnf2/Smarca4/Smarca5/Smchd1/Tpr/Trim28/Trip12/Uhrf1/Usp7/Wbp2	20	Decreased	Saline. Diff vs NSCs
GO:0034655	nucleobase-containing compound catabolic process	38/544	101/2437	0.000269584	0.00624647	0.00574814	Acat1/Ahcy/Aifm1/Apex1/Caprin1/Celf1/Cnot1/Ddx5/Dhx9/Dkc1/Dnph1/Edc4/Eif4a3/Exosc2/Exosc8/Fen1/Fmr1/Fto/Fus/Gspt1/Gspt2/Hnrnpab/Hnrnpd/Hnrnpu/Khsrp/Lrpprc/Nsun2/Nudt3/Paip1/Snd1/Syncrip/Tardbp/Thrap3/Upp1/Xrn2/Ybx1/Zc3h14/Zc3h4	38	Decreased	Saline. Diff vs NSCs
GO:0032543	mitochondrial translation	23/544	52/2437	0.000314964	0.00721002	0.00663482	Aars2/Dap3/Gadd45gip1/Gfm1/Iars2/Lrpprc/Mrpl1/Mrpl10/Mrpl22/Mrpl23/Mrpl44/Mrpl9/Mrps18b/Mrps2/Mrps26/Mrps30/Mrps35/Mrps5/Mrps9/Ptcd3/Shmt2/Tsfm/Tufm	23	Decreased	Saline. Diff vs NSCs
GO:0051054	positive regulation of DNA metabolic process	31/544	78/2437	0.000324999	0.00735117	0.0067647	Actl6a/Arid1a/Atrx/Cct7/Cct8/Ddx39b/Dhx9/Dkc1/Faf1/Fus/Hmgb1/Hnrnpab/Hnrnpd/Msh2/Parp1/Pnkp/Rad50/Rfc2/Rfc3/Rfc4/Rfc5/Smarca4/Smarca5/Smarcc1/Smchd1/Syncrip/Tcp1/Terf2ip/Trim28/Usp7/Xrcc1	31	Decreased	Saline. Diff vs NSCs
GO:2001252	positive regulation of chromosome organization	18/544	37/2437	0.000341824	0.00764076	0.00703119	Actl6a/Atrx/Cct7/Cct8/Dkc1/Fen1/Hnrnpd/Ncapd2/Pnkp/Rad21/Rad50/Sfpq/Smc2/Smc4/Tcp1/Terf2ip/Tpr/Trim28	18	Decreased	Saline. Diff vs NSCs
GO:0031507	heterochromatin formation	13/544	23/2437	0.000363787	0.00803715	0.00739596	Atrx/Dnmt1/Dnmt3a/Hmgb1/Lmnb1/Lmnb2/Smarca4/Smarca5/Smchd1/Tpr/Trim28/Trip12/Uhrf1	13	Decreased	Saline. Diff vs NSCs
GO:0043043	peptide biosynthetic process	93/544	309/2437	0.000408523	0.00892178	0.00821001	Aars1/Aars2/Abce1/Aco1/Aimp2/Caprin1/Cdk4/Celf1/Cnot1/Dap3/Ddx39b/Dhx9/Eef1a1/Eef1a2/Eef2/Eif2a/Eif2s3y/Eif3f/Eif4a2/Eif4a3/Eif4e/Eif4g2/Eprs1/Exosc2/Exosc8/Farsb/Fmr1/Fto/Gadd45gip1/Gfm1/Gspt1/Gspt2/Hnrnpd/Hnrnpu/Iars1/Iars2/Ilf3/Khdrbs1/Khsrp/Lars1/Lrpprc/Mars1/Mrpl1/Mrpl10/Mrpl22/Mrpl23/Mrpl44/Mrpl9/Mrps18b/Mrps2/Mrps26/Mrps30/Mrps35/Mrps5/Mrps9/Msi2/Mvk/Nat10/Ncl/Nolc1/Ogt/Paip1/Pkm/Prmt1/Ptc…	93	Decreased	Saline. Diff vs NSCs
GO:0000245	spliceosomal complex assembly	11/544	18/2437	0.000421034	0.0090387	0.0083176	Celf1/Celf2/Ddx39b/Luc7l/Luc7l3/Prpf19/Ptbp2/Puf60/Sf3a1/Sf3a3/Srsf6	11	Decreased	Saline. Diff vs NSCs
GO:1902369	negative regulation of RNA catabolic process	14/544	26/2437	0.000423392	0.0090387	0.0083176	Dhx9/Dkc1/Fmr1/Fus/Hnrnpab/Hnrnpd/Hnrnpu/Lrpprc/Nsun2/Paip1/Syncrip/Tardbp/Thrap3/Ybx1	14	Decreased	Saline. Diff vs NSCs
GO:0006402	mRNA catabolic process	27/544	66/2437	0.00045782	0.00966508	0.00889402	Apex1/Caprin1/Celf1/Cnot1/Ddx5/Dhx9/Edc4/Eif4a3/Exosc2/Exosc8/Fmr1/Fto/Fus/Gspt1/Gspt2/Hnrnpab/Hnrnpd/Hnrnpu/Khsrp/Paip1/Snd1/Syncrip/Tardbp/Thrap3/Xrn2/Ybx1/Zc3h14	27	Decreased	Saline. Diff vs NSCs
GO:0006406	mRNA export from nucleus	15/544	29/2437	0.000467272	0.00975622	0.00897789	Alyref/Alyref2/Chtop/Ddx39a/Ddx39b/Eif4a3/Fmr1/Nsun2/Nup107/Nup160/Nup214/Thoc2/Tpr/Wnk1/Xpo1	15	Decreased	Saline. Diff vs NSCs
GO:0044270	cellular nitrogen compound catabolic process	39/544	107/2437	0.000478891	0.00981075	0.00902806	Acadl/Acat1/Ahcy/Aifm1/Apex1/Caprin1/Celf1/Cnot1/Ddx5/Dhx9/Dkc1/Dnph1/Edc4/Eif4a3/Exosc2/Exosc8/Fen1/Fmr1/Fto/Fus/Gspt1/Gspt2/Hnrnpab/Hnrnpd/Hnrnpu/Khsrp/Lrpprc/Nsun2/Nudt3/Paip1/Snd1/Syncrip/Tardbp/Thrap3/Upp1/Xrn2/Ybx1/Zc3h14/Zc3h4	39	Decreased	Saline. Diff vs NSCs
GO:0043487	regulation of RNA stability	21/544	47/2437	0.000485374	0.00981075	0.00902806	Apex1/Caprin1/Celf1/Cnot1/Dhx9/Dkc1/Exosc2/Exosc8/Fmr1/Fto/Fus/Hnrnpd/Hnrnpu/Khsrp/Nsun2/Paip1/Syncrip/Tardbp/Thrap3/Ybx1/Zc3h14	21	Decreased	Saline. Diff vs NSCs
GO:0061013	regulation of mRNA catabolic process	21/544	47/2437	0.000485374	0.00981075	0.00902806	Apex1/Caprin1/Celf1/Cnot1/Dhx9/Eif4a3/Exosc2/Exosc8/Fmr1/Fto/Fus/Hnrnpab/Hnrnpd/Hnrnpu/Khsrp/Paip1/Syncrip/Tardbp/Thrap3/Ybx1/Zc3h14	21	Decreased	Saline. Diff vs NSCs
GO:0000725	recombinational repair	16/544	32/2437	0.000496282	0.00992565	0.00913379	Actl6a/Chd4/Fus/Mcm2/Mcm3/Mcm5/Mcm6/Parp1/Pogz/Ppp4r2/Psmd14/Rad21/Sfpq/Smchd1/Terf2ip/Xrcc1	16	Decreased	Saline. Diff vs NSCs
GO:0051173	positive regulation of nitrogen compound metabolic process	136/544	484/2437	0.000504677	0.0099884	0.00919155	Acsl3/Actl6a/Aifm1/Aimp2/Alyref/Alyref2/Apex1/Arid1a/Arl2bp/Atrx/Bclaf1/Caprin1/Cct7/Cct8/Cdk4/Cdkn1b/Celf1/Chd4/Cnot1/Dazap1/Ddx17/Ddx21/Ddx39b/Ddx5/Dhx9/Dkc1/Eef2/Eif2a/Eif4a3/Eif4g2/Exosc2/Exosc8/Faf1/Fmr1/Fto/Fus/Fyn/Gatad2a/Gatad2b/Gtf2f2/Hcfc1/Hip1/Hip1r/Hmgb1/Hmgb2/Hnrnpab/Hnrnpd/Hnrnpk/Hnrnpll/Hnrnpu/Hspa8/Ilf2/Ilf3/Iqgap1/Khdrbs1/Khsrp/Larp7/Lyar/Mars1/Mob1b/Msh2/Mta2/Mybbp1a/Naa15/Nampt…	136	Decreased	Saline. Diff vs NSCs
GO:0032259	methylation	19/544	41/2437	0.000512925	0.010024	0.00922426	Coq3/Dnmt1/Dnmt3a/Fam98b/Gspt1/Hcfc1/Ilf3/Larp7/Mta2/Mtap/Nsun2/Ogt/Parp1/Prmt1/Prmt3/Rab3b/Smarca4/Smarca5/Tyms	19	Decreased	Saline. Diff vs NSCs
GO:0000956	nuclear-transcribed mRNA catabolic process	18/544	38/2437	0.000517025	0.010024	0.00922426	Caprin1/Cnot1/Ddx5/Dhx9/Edc4/Eif4a3/Exosc2/Exosc8/Gspt1/Gspt2/Hnrnpab/Hnrnpd/Hnrnpu/Paip1/Syncrip/Thrap3/Xrn2/Ybx1	18	Decreased	Saline. Diff vs NSCs
GO:0140053	mitochondrial gene expression	24/544	57/2437	0.000572936	0.0109957	0.0101185	Aars2/Dap3/Elac2/Gadd45gip1/Gfm1/Iars2/Lrpprc/Mrpl1/Mrpl10/Mrpl22/Mrpl23/Mrpl44/Mrpl9/Mrps18b/Mrps2/Mrps26/Mrps30/Mrps35/Mrps5/Mrps9/Ptcd3/Shmt2/Tsfm/Tufm	24	Decreased	Saline. Diff vs NSCs
GO:0000288	nuclear-transcribed mRNA catabolic process, deadenylation-dependent decay	10/544	16/2437	0.000608523	0.0115619	0.0106395	Caprin1/Cnot1/Dhx9/Exosc2/Exosc8/Hnrnpd/Hnrnpu/Paip1/Syncrip/Ybx1	10	Decreased	Saline. Diff vs NSCs
GO:0070828	heterochromatin organization	13/544	24/2437	0.000634097	0.0118685	0.0109217	Atrx/Dnmt1/Dnmt3a/Hmgb1/Lmnb1/Lmnb2/Smarca4/Smarca5/Smchd1/Tpr/Trim28/Trip12/Uhrf1	13	Decreased	Saline. Diff vs NSCs
GO:0006417	regulation of translation	47/544	137/2437	0.000637152	0.0118685	0.0109217	Aars1/Abce1/Aco1/Caprin1/Cdk4/Celf1/Cnot1/Ddx39b/Dhx9/Eef2/Eif2a/Eif4a3/Eif4e/Eif4g2/Eprs1/Exosc2/Exosc8/Fmr1/Fto/Gspt1/Hnrnpd/Hnrnpu/Ilf3/Khdrbs1/Khsrp/Lrpprc/Msi2/Mvk/Nat10/Ncl/Nolc1/Ogt/Paip1/Pkm/Prmt1/Ptcd3/Rack1/Rpl26/Serbp1/Shmt2/Syncrip/Tardbp/Tpr/Trap1/Tsfm/Tyms/Ybx1	47	Decreased	Saline. Diff vs NSCs
GO:0046700	heterocycle catabolic process	38/544	105/2437	0.000664784	0.012263	0.0112847	Acat1/Ahcy/Aifm1/Apex1/Caprin1/Celf1/Cnot1/Ddx5/Dhx9/Dkc1/Dnph1/Edc4/Eif4a3/Exosc2/Exosc8/Fen1/Fmr1/Fto/Fus/Gspt1/Gspt2/Hnrnpab/Hnrnpd/Hnrnpu/Khsrp/Lrpprc/Nsun2/Nudt3/Paip1/Snd1/Syncrip/Tardbp/Thrap3/Upp1/Xrn2/Ybx1/Zc3h14/Zc3h4	38	Decreased	Saline. Diff vs NSCs
GO:0061014	positive regulation of mRNA catabolic process	14/544	27/2437	0.000701933	0.0127016	0.0116883	Caprin1/Celf1/Cnot1/Dhx9/Exosc2/Exosc8/Fto/Hnrnpd/Hnrnpu/Khsrp/Paip1/Syncrip/Tardbp/Ybx1	14	Decreased	Saline. Diff vs NSCs
GO:0061157	mRNA destabilization	14/544	27/2437	0.000701933	0.0127016	0.0116883	Caprin1/Celf1/Cnot1/Dhx9/Exosc2/Exosc8/Fto/Hnrnpd/Hnrnpu/Khsrp/Paip1/Syncrip/Tardbp/Ybx1	14	Decreased	Saline. Diff vs NSCs
GO:0006325	chromatin organization	39/544	109/2437	0.000733904	0.0131549	0.0121054	Actl6a/Arid1a/Atrx/Chd4/Chd5/Chtop/Ddx21/Dnmt1/Dnmt3a/Gatad2a/Gatad2b/Glyr1/Grwd1/Hcfc1/Hmgb1/Hnrnpu/Lmnb1/Lmnb2/Mcm2/Mta2/Mybbp1a/Nasp/Ogt/Prkcb/Rad21/Rbbp7/Rnf2/Sfpq/Smarca4/Smarca5/Smarcc1/Smchd1/Top1/Tpr/Trim28/Trip12/Uhrf1/Usp7/Wbp2	39	Decreased	Saline. Diff vs NSCs
GO:0033865	nucleoside bisphosphate metabolic process	18/544	39/2437	0.000764544	0.0132334	0.0121777	Acaa2/Acat1/Acly/Acsl3/Acss1/Acss2/Dcakd/Fasn/Hmgcl/Hsd17b4/Mvd/Mvk/Papss1/Pdha1/Pdhx/Pmvk/Sucla2/Suclg1	18	Decreased	Saline. Diff vs NSCs
GO:0033875	ribonucleoside bisphosphate metabolic process	18/544	39/2437	0.000764544	0.0132334	0.0121777	Acaa2/Acat1/Acly/Acsl3/Acss1/Acss2/Dcakd/Fasn/Hmgcl/Hsd17b4/Mvd/Mvk/Papss1/Pdha1/Pdhx/Pmvk/Sucla2/Suclg1	18	Decreased	Saline. Diff vs NSCs
GO:0034032	purine nucleoside bisphosphate metabolic process	18/544	39/2437	0.000764544	0.0132334	0.0121777	Acaa2/Acat1/Acly/Acsl3/Acss1/Acss2/Dcakd/Fasn/Hmgcl/Hsd17b4/Mvd/Mvk/Papss1/Pdha1/Pdhx/Pmvk/Sucla2/Suclg1	18	Decreased	Saline. Diff vs NSCs
GO:0043414	macromolecule methylation	16/544	33/2437	0.000767935	0.0132334	0.0121777	Dnmt1/Dnmt3a/Fam98b/Gspt1/Hcfc1/Ilf3/Larp7/Mta2/Nsun2/Ogt/Parp1/Prmt1/Prmt3/Rab3b/Smarca4/Smarca5	16	Decreased	Saline. Diff vs NSCs
GO:1903312	negative regulation of mRNA metabolic process	17/544	36/2437	0.00077311	0.0132334	0.0121777	Dhx9/Fmr1/Fus/Hnrnpab/Hnrnpd/Hnrnpk/Hnrnpu/Paip1/Sap18/Srsf6/Srsf7/Syncrip/Tardbp/Thrap3/U2af2/Ybx1/Zc3h14	17	Decreased	Saline. Diff vs NSCs
GO:0006084	acetyl-CoA metabolic process	11/544	19/2437	0.000800804	0.0135851	0.0125013	Acaa2/Acat1/Acly/Acss1/Acss2/Fasn/Mvd/Mvk/Pdha1/Pdhx/Pmvk	11	Decreased	Saline. Diff vs NSCs
GO:0006518	peptide metabolic process	98/544	336/2437	0.00096546	0.0162128	0.0149194	Aars1/Aars2/Abce1/Aco1/Aimp2/Caprin1/Cdk4/Celf1/Cnot1/Cpd/Dap3/Ddx39b/Dhx9/Eef1a1/Eef1a2/Eef2/Eif2a/Eif2s3y/Eif3f/Eif4a2/Eif4a3/Eif4e/Eif4g2/Eprs1/Exosc2/Exosc8/Farsb/Fmr1/Fto/Gadd45gip1/Gfm1/Gspt1/Gspt2/Hnrnpd/Hnrnpu/Iars1/Iars2/Ide/Ilf3/Khdrbs1/Khsrp/Lars1/Lrpprc/Mars1/Mrpl1/Mrpl10/Mrpl22/Mrpl23/Mrpl44/Mrpl9/Mrps18b/Mrps2/Mrps26/Mrps30/Mrps35/Mrps5/Mrps9/Msi2/Mvk/Nat10/Ncl/Ncstn/Nolc1/Ogt/Paip1…	98	Decreased	Saline. Diff vs NSCs
GO:0010564	regulation of cell cycle process	48/544	143/2437	0.000972769	0.0162128	0.0149194	Actl6a/Anapc1/Apex1/Appl2/Arid1a/Atrx/Bub3/Ccar2/Cdc16/Cdk4/Cdkn1b/Ddx39b/Dync1li1/Fen1/Hnrnpu/Ik/Larp7/Lmnb1/Msh2/Mybbp1a/Nat10/Ncapd2/Nsun2/Prpf19/Psme3/Rad21/Rad50/Rae1/Rcc1/Rcc2/Rpl23/Rpl26/Rrm1/Rrm2/Sfpq/Smarca4/Smarca5/Smarcc1/Smc2/Smc4/Snd1/Sox2/Spast/Taok1/Tpr/Tpx2/Wnk1/Xpo1	48	Decreased	Saline. Diff vs NSCs
GO:1901987	regulation of cell cycle phase transition	29/544	76/2437	0.00110691	0.0180497	0.0166097	Actl6a/Apex1/Appl2/Arid1a/Bub3/Ccar2/Cdc16/Cdk4/Cdkn1b/Ddx39b/Dync1li1/Ik/Larp7/Lmnb1/Msh2/Nsun2/Prpf19/Psme3/Rad21/Rad50/Rcc2/Rpl26/Rrm1/Rrm2/Smarca4/Smarcc1/Sox2/Taok1/Tpr	29	Decreased	Saline. Diff vs NSCs
GO:0034502	protein localization to chromosome	14/544	28/2437	0.00112098	0.0180497	0.0166097	Atrx/Bub3/Cct7/Cct8/Dkc1/Ik/Msh2/Parp1/Rad21/Rcc2/Tcp1/Terf2ip/Tpp1/Wbp2	14	Decreased	Saline. Diff vs NSCs
GO:0045814	negative regulation of gene expression, epigenetic	14/544	28/2437	0.00112098	0.0180497	0.0166097	Atrx/Dnmt1/Dnmt3a/Hmgb1/Lmnb1/Lmnb2/Smarca4/Smarca5/Smchd1/Tpr/Trim28/Trip12/Uhrf1/Usp7	14	Decreased	Saline. Diff vs NSCs
GO:0050779	RNA destabilization	14/544	28/2437	0.00112098	0.0180497	0.0166097	Caprin1/Celf1/Cnot1/Dhx9/Exosc2/Exosc8/Fto/Hnrnpd/Hnrnpu/Khsrp/Paip1/Syncrip/Tardbp/Ybx1	14	Decreased	Saline. Diff vs NSCs
GO:0034249	negative regulation of amide metabolic process	26/544	66/2437	0.0011491	0.0181612	0.0167123	Caprin1/Celf1/Cnot1/Dhx9/Eif2a/Eif4a3/Eif4e/Eprs1/Exosc2/Exosc8/Fmr1/Fto/Hnrnpd/Hnrnpu/Ilf3/Khsrp/Mvk/Ncl/Paip1/Rack1/Serbp1/Syncrip/Tardbp/Tpr/Tyms/Ybx1	26	Decreased	Saline. Diff vs NSCs
GO:0006637	acyl-CoA metabolic process	16/544	34/2437	0.00115658	0.0181612	0.0167123	Acaa2/Acat1/Acly/Acsl3/Acss1/Acss2/Fasn/Hmgcl/Hsd17b4/Mvd/Mvk/Pdha1/Pdhx/Pmvk/Sucla2/Suclg1	16	Decreased	Saline. Diff vs NSCs
GO:0035383	thioester metabolic process	16/544	34/2437	0.00115658	0.0181612	0.0167123	Acaa2/Acat1/Acly/Acsl3/Acss1/Acss2/Fasn/Hmgcl/Hsd17b4/Mvd/Mvk/Pdha1/Pdhx/Pmvk/Sucla2/Suclg1	16	Decreased	Saline. Diff vs NSCs
GO:0044770	cell cycle phase transition	35/544	98/2437	0.00142079	0.0220156	0.0202592	Actl6a/Anapc1/Apex1/Appl2/Arid1a/Bub3/Ccar2/Cdc16/Cdk4/Cdkn1b/Ddx39b/Dync1li1/Eif4e/Ik/Larp7/Lmnb1/Msh2/Nasp/Nsun2/Ppp3ca/Prpf19/Psme3/Rad21/Rad50/Rcc1/Rcc2/Rpl26/Rrm1/Rrm2/Smarca4/Smarcc1/Sox2/Spast/Taok1/Tpr	35	Decreased	Saline. Diff vs NSCs
GO:0010906	regulation of glucose metabolic process	11/544	20/2437	0.00142581	0.0220156	0.0202592	Bckdk/Epm2aip1/Gpt2/Hmgb1/Ogt/Pgp/Ranbp2/Slc25a12/Soga1/Src/Usp7	11	Decreased	Saline. Diff vs NSCs
GO:0007059	chromosome segregation	31/544	84/2437	0.00143681	0.0220156	0.0202592	Actl6a/Anapc1/Arid1a/Bub3/Cdc16/Dync1li1/Hnrnpu/Ik/Kif4/Kpnb1/Ncapd2/Pmf1/Rad21/Ran/Rcc1/Rcc2/Slc25a5/Smarca4/Smarca5/Smarcc1/Smc1a/Smc2/Smc3/Smc4/Top1/Tpr/Tpx2/Tubb5/Tubgcp2/Ube2i/Washc5	31	Decreased	Saline. Diff vs NSCs
GO:0043488	regulation of mRNA stability	19/544	44/2437	0.00148977	0.0226446	0.020838	Apex1/Caprin1/Celf1/Cnot1/Dhx9/Exosc2/Exosc8/Fmr1/Fto/Fus/Hnrnpd/Hnrnpu/Khsrp/Paip1/Syncrip/Tardbp/Thrap3/Ybx1/Zc3h14	19	Decreased	Saline. Diff vs NSCs
GO:0000075	cell cycle checkpoint signaling	12/544	23/2437	0.00159034	0.0237925	0.0218944	Bub3/Ccar2/Ddx39b/Dync1li1/Ik/Msh2/Nsun2/Prpf19/Rad50/Rpl26/Taok1/Tpr	12	Decreased	Saline. Diff vs NSCs
GO:0051053	negative regulation of DNA metabolic process	12/544	23/2437	0.00159034	0.0237925	0.0218944	Hnrnpu/Inppl1/Msh2/Nat10/Parp1/Pds5a/Rad50/Smchd1/Src/Terf2ip/Trim28/Xrcc1	12	Decreased	Saline. Diff vs NSCs
GO:1901990	regulation of mitotic cell cycle phase transition	23/544	58/2437	0.00198056	0.029399	0.0270536	Actl6a/Apex1/Appl2/Arid1a/Bub3/Cdc16/Cdk4/Cdkn1b/Dync1li1/Ik/Larp7/Lmnb1/Psme3/Rad21/Rad50/Rcc2/Rpl26/Rrm1/Rrm2/Smarca4/Smarcc1/Taok1/Tpr	23	Decreased	Saline. Diff vs NSCs
GO:0034504	protein localization to nucleus	33/544	93/2437	0.00218991	0.0321593	0.0295936	Appl2/Arl2bp/Cse1l/Dclk2/Ddx5/Fyn/Hnrnpm/Hnrnpu/Ipo5/Ipo9/Kpna2/Kpnb1/Larp7/Lmnb1/Lmnb2/Nolc1/Nup107/Nup214/Nup35/Nup98/Ogt/Parp1/Ppp3ca/Ran/Ranbp2/Rasl2-9/Src/Tardbp/Tnpo1/Tpr/Trim28/Xpo1/Ywhaz	33	Decreased	Saline. Diff vs NSCs
GO:0019439	aromatic compound catabolic process	38/544	111/2437	0.00220037	0.0321593	0.0295936	Acat1/Ahcy/Aifm1/Apex1/Caprin1/Celf1/Cnot1/Ddx5/Dhx9/Dkc1/Dnph1/Edc4/Eif4a3/Exosc2/Exosc8/Fen1/Fmr1/Fto/Fus/Gspt1/Gspt2/Hnrnpab/Hnrnpd/Hnrnpu/Khsrp/Lrpprc/Nsun2/Nudt3/Paip1/Snd1/Syncrip/Tardbp/Thrap3/Upp1/Xrn2/Ybx1/Zc3h14/Zc3h4	38	Decreased	Saline. Diff vs NSCs
GO:0044772	mitotic cell cycle phase transition	29/544	79/2437	0.00223534	0.032421	0.0298345	Actl6a/Anapc1/Apex1/Appl2/Arid1a/Bub3/Cdc16/Cdk4/Cdkn1b/Dync1li1/Eif4e/Ik/Larp7/Lmnb1/Nasp/Ppp3ca/Psme3/Rad21/Rad50/Rcc1/Rcc2/Rpl26/Rrm1/Rrm2/Smarca4/Smarcc1/Spast/Taok1/Tpr	29	Decreased	Saline. Diff vs NSCs
GO:0042254	ribosome biogenesis	34/544	97/2437	0.00238757	0.0342882	0.0315528	Abce1/Bop1/Ddx17/Ddx21/Dhx30/Dkc1/Eif2a/Exosc2/Exosc8/Grwd1/Ipo9/Lyar/Mrpl10/Mrpl44/Mrps2/Mybbp1a/Nat10/Ncl/Nhp2/Nop56/Nop58/Pelp1/Ran/Rasl2-9/Rpl10l/Rpl26/Rplp0/Rps19/Rps8/Rpsa/Serbp1/Wbp11/Wdr18/Xpo1	34	Decreased	Saline. Diff vs NSCs
GO:1902373	negative regulation of mRNA catabolic process	11/544	21/2437	0.00240018	0.0342882	0.0315528	Dhx9/Fmr1/Fus/Hnrnpab/Hnrnpd/Hnrnpu/Paip1/Syncrip/Tardbp/Thrap3/Ybx1	11	Decreased	Saline. Diff vs NSCs
GO:0032204	regulation of telomere maintenance	15/544	33/2437	0.0025341	0.0359313	0.0330648	Actl6a/Atrx/Cct7/Cct8/Dkc1/Hnrnpd/Hnrnpu/Nat10/Parp1/Pnkp/Rad50/Src/Tcp1/Terf2ip/Xrcc1	15	Decreased	Saline. Diff vs NSCs
GO:0034660	ncRNA metabolic process	44/544	134/2437	0.00259482	0.0365197	0.0336063	Aars1/Aars2/Bop1/Ctu2/Ddx1/Ddx17/Ddx21/Ddx5/Dkc1/Elac2/Elp3/Eprs1/Exosc2/Exosc8/Farsb/Iars1/Iars2/Khsrp/Larp7/Lars1/Lyar/Mars1/Mrpl44/Nat10/Ncl/Nhp2/Nolc1/Nsun2/Osgep/Pelp1/Prkra/Rpl26/Rps19/Rps8/Smarca4/Snd1/Srrt/Tars1/Top1/Tsn/Wbp11/Wdr18/Yars1/Zc3h4	44	Decreased	Saline. Diff vs NSCs
GO:0051726	regulation of cell cycle	59/544	191/2437	0.00266605	0.0372463	0.0342748	Actl6a/Anapc1/Apex1/Appl2/Arid1a/Atrx/Bop1/Bub3/Ccar2/Cdc16/Cdk4/Cdkn1b/Celf1/Ctbp1/Ddx39b/Dync1li1/Eif4e/Fen1/Hmgb1/Hnrnpu/Hspa8/Ik/Iqgap1/Larp7/Lmnb1/Msh2/Mybbp1a/Nat10/Ncapd2/Nsun2/Nup214/Prpf19/Psme3/Rack1/Rad21/Rad23a/Rad50/Rae1/Rcc1/Rcc2/Rpl23/Rpl26/Rrm1/Rrm2/Sfpq/Smarca4/Smarca5/Smarcc1/Smc2/Smc4/Snd1/Sox2/Spast/Taok1/Tardbp/Tpr/Tpx2/Wnk1/Xpo1	59	Decreased	Saline. Diff vs NSCs
GO:0022402	cell cycle process	77/544	262/2437	0.00288244	0.0399754	0.0367863	Actl6a/Anapc1/Apex1/Appl2/Arid1a/Atrx/Bub3/Ccar2/Cdc16/Cdk4/Cdkn1b/Ddx39b/Dync1li1/Eif4e/Fen1/Hnrnpu/Ik/Iqgap1/Kif4/Kpnb1/Larp7/Lig1/Lmnb1/Mcm2/Mcm3/Mcm5/Mcm6/Msh2/Mybbp1a/Nasp/Nat10/Ncapd2/Nsun2/Pds5a/Pmf1/Pogz/Ppp3ca/Prpf19/Psmd13/Psme3/Ptpa/Rad21/Rad50/Rae1/Ran/Rcc1/Rcc2/Rhoc/Rpl10l/Rpl23/Rpl26/Rrm1/Rrm2/Septin9/Sfpq/Slc25a5/Smarca4/Smarca5/Smarcc1/Smc1a/Smc2/Smc3/Smc4/Snd1/Sox2/Spast/Tacc1/Ta…	77	Decreased	Saline. Diff vs NSCs
GO:0071897	DNA biosynthetic process	18/544	43/2437	0.00300485	0.0413711	0.0380706	Cct7/Cct8/Ddx39b/Dkc1/Hnrnpd/Hnrnpu/Lig1/Nat10/Nhp2/Pnkp/Rad50/Rfc2/Rfc3/Rfc4/Rfc5/Rrm1/Src/Tcp1	18	Decreased	Saline. Diff vs NSCs
GO:0016053	organic acid biosynthetic process	26/544	70/2437	0.00309298	0.0419761	0.0386273	Acadl/Acadvl/Acly/Acsl3/Acss1/Acss2/Akr1b1/Aldh18a1/Bcat2/Cad/Dhfr/Fasn/Gatm/Got1/Ldha/Mcat/Mecr/Mgll/Mri1/Mtap/Mthfd1l/Pkm/Prmt3/Pycr2/Shmt2/Slc25a12	26	Decreased	Saline. Diff vs NSCs
GO:0046394	carboxylic acid biosynthetic process	26/544	70/2437	0.00309298	0.0419761	0.0386273	Acadl/Acadvl/Acly/Acsl3/Acss1/Acss2/Akr1b1/Aldh18a1/Bcat2/Cad/Dhfr/Fasn/Gatm/Got1/Ldha/Mcat/Mecr/Mgll/Mri1/Mtap/Mthfd1l/Pkm/Prmt3/Pycr2/Shmt2/Slc25a12	26	Decreased	Saline. Diff vs NSCs
GO:0051304	chromosome separation	9/544	16/2437	0.00322007	0.0428104	0.0393951	Bub3/Cdc16/Dync1li1/Ik/Ncapd2/Rad21/Smc2/Smc4/Tpr	9	Decreased	Saline. Diff vs NSCs
GO:2000765	regulation of cytoplasmic translation	9/544	16/2437	0.00322007	0.0428104	0.0393951	Dhx9/Eef2/Fmr1/Hnrnpd/Hnrnpu/Paip1/Pkm/Syncrip/Ybx1	9	Decreased	Saline. Diff vs NSCs
GO:0000723	telomere maintenance	17/544	40/2437	0.00322205	0.0428104	0.0393951	Actl6a/Apex1/Atrx/Cct7/Cct8/Dkc1/Hnrnpd/Hnrnpu/Nat10/Nhp2/Parp1/Pnkp/Rad50/Src/Tcp1/Terf2ip/Xrcc1	17	Decreased	Saline. Diff vs NSCs
GO:0010948	negative regulation of cell cycle process	16/544	37/2437	0.00343095	0.0452695	0.0416579	Atrx/Bub3/Ccar2/Ddx39b/Dync1li1/Ik/Msh2/Nsun2/Prpf19/Rad21/Rad50/Rpl26/Smarca5/Sox2/Taok1/Tpr	16	Decreased	Saline. Diff vs NSCs
GO:0006997	nucleus organization	15/544	34/2437	0.00362162	0.0474557	0.0436698	Agfg1/Chd5/Hmgb2/Lmnb1/Lmnb2/Nolc1/Nup107/Nup35/Nup98/Rps19/Serbp1/Sf1/Smarca5/Spast/Tardbp	15	Decreased	Saline. Diff vs NSCs
GO:1901361	organic cyclic compound catabolic process	38/544	114/2437	0.0037566	0.0488628	0.0449646	Acat1/Ahcy/Aifm1/Apex1/Caprin1/Celf1/Cnot1/Ddx5/Dhx9/Dkc1/Dnph1/Edc4/Eif4a3/Exosc2/Exosc8/Fen1/Fmr1/Fto/Fus/Gspt1/Gspt2/Hnrnpab/Hnrnpd/Hnrnpu/Khsrp/Lrpprc/Nsun2/Nudt3/Paip1/Snd1/Syncrip/Tardbp/Thrap3/Upp1/Xrn2/Ybx1/Zc3h14/Zc3h4	38	Decreased	Saline. Diff vs NSCs
GO:1901988	negative regulation of cell cycle phase transition	14/544	31/2437	0.00378044	0.0488628	0.0449646	Bub3/Ccar2/Ddx39b/Dync1li1/Ik/Msh2/Nsun2/Prpf19/Rad21/Rad50/Rpl26/Sox2/Taok1/Tpr	14	Decreased	Saline. Diff vs NSCs
GO:0006354	DNA-templated transcription elongation	11/544	22/2437	0.00384995	0.0490933	0.0451767	Alyref/Alyref2/Ccar2/Ddx39b/Glyr1/Gtf2f2/Hnrnpu/Nelfb/Parp1/Tcea1/Zc3h4	11	Decreased	Saline. Diff vs NSCs
GO:0043489	RNA stabilization	11/544	22/2437	0.00384995	0.0490933	0.0451767	Dhx9/Dkc1/Fus/Hnrnpd/Hnrnpu/Nsun2/Paip1/Syncrip/Tardbp/Thrap3/Ybx1	11	Decreased	Saline. Diff vs NSCs
GO:0009451	RNA modification	12/544	25/2437	0.00392275	0.0496882	0.0457241	Aars1/Ctu2/Dkc1/Elp3/Fto/Hnrnpab/Larp7/Nat10/Nhp2/Nsun2/Osgep/Syncrip	12	Decreased	Saline. Diff vs NSCs
GO:0007623	circadian rhythm	17/544	41/2437	0.00439078	0.0548847	0.0505061	Ahcy/Ccar2/Ddx5/Dhx9/Hnrnpd/Hnrnpu/Impdh2/Mybbp1a/Nampt/Nono/Ogt/Parp1/Sfpq/Tardbp/Thrap3/Top1/Usp7	17	Decreased	Saline. Diff vs NSCs
GO:0032200	telomere organization	17/544	41/2437	0.00439078	0.0548847	0.0505061	Actl6a/Apex1/Atrx/Cct7/Cct8/Dkc1/Hnrnpd/Hnrnpu/Nat10/Nhp2/Parp1/Pnkp/Rad50/Src/Tcp1/Terf2ip/Xrcc1	17	Decreased	Saline. Diff vs NSCs
GO:1903047	mitotic cell cycle process	51/544	164/2437	0.00444376	0.055184	0.0507815	Actl6a/Anapc1/Apex1/Appl2/Arid1a/Bub3/Cdc16/Cdk4/Cdkn1b/Dync1li1/Eif4e/Hnrnpu/Ik/Iqgap1/Kif4/Kpnb1/Larp7/Lig1/Lmnb1/Mcm2/Mcm3/Mcm6/Msh2/Nasp/Ncapd2/Ppp3ca/Psme3/Ptpa/Rad21/Rad50/Rae1/Ran/Rcc1/Rcc2/Rhoc/Rpl26/Rrm1/Rrm2/Smarca4/Smarca5/Smarcc1/Smc1a/Smc2/Smc3/Smc4/Spast/Tacc1/Taok1/Tpr/Tpx2/Wnk1	51	Decreased	Saline. Diff vs NSCs
GO:0034248	regulation of amide metabolic process	47/544	149/2437	0.00461094	0.0568882	0.0523497	Aars1/Abce1/Aco1/Caprin1/Cdk4/Celf1/Cnot1/Ddx39b/Dhx9/Eef2/Eif2a/Eif4a3/Eif4e/Eif4g2/Eprs1/Exosc2/Exosc8/Fmr1/Fto/Gspt1/Hnrnpd/Hnrnpu/Ilf3/Khdrbs1/Khsrp/Lrpprc/Msi2/Mvk/Nat10/Ncl/Nolc1/Ogt/Paip1/Pkm/Prmt1/Ptcd3/Rack1/Rpl26/Serbp1/Shmt2/Syncrip/Tardbp/Tpr/Trap1/Tsfm/Tyms/Ybx1	47	Decreased	Saline. Diff vs NSCs
GO:0006006	glucose metabolic process	22/544	58/2437	0.00471854	0.0578401	0.0532257	Adpgk/Bckdk/Dcxr/Eno3/Epm2aip1/Got1/Gpd1/Gpd2/Gpt2/Hmgb1/Inppl1/Ldha/Ogt/Pck2/Pdha1/Pgp/Pkm/Ranbp2/Slc25a12/Soga1/Src/Usp7	22	Decreased	Saline. Diff vs NSCs
GO:0044283	small molecule biosynthetic process	44/544	138/2437	0.004865	0.0592532	0.0545261	Acadl/Acadvl/Acly/Acsl3/Acss1/Acss2/Akr1b1/Aldh18a1/Bcat2/Cad/Coq3/Dhfr/Fasn/Fdps/Gatm/Got1/Gpd1/Gpd2/Gpt2/Hmgcl/Ldha/Lss/Mcat/Mecr/Mgll/Mri1/Mtap/Mthfd1l/Mvd/Mvk/Nsdhl/Ogt/Pck2/Pdxk/Pgp/Pkm/Pmvk/Prmt3/Pycr2/Ranbp2/Shmt2/Slc25a12/Soga1/Usp7	44	Decreased	Saline. Diff vs NSCs
GO:0006399	tRNA metabolic process	19/544	48/2437	0.00491527	0.0594841	0.0547386	Aars1/Aars2/Ctu2/Ddx1/Elac2/Elp3/Eprs1/Exosc2/Exosc8/Farsb/Iars1/Iars2/Lars1/Mars1/Nat10/Nsun2/Osgep/Tars1/Yars1	19	Decreased	Saline. Diff vs NSCs
GO:0000819	sister chromatid segregation	21/544	55/2437	0.00523047	0.062898	0.0578801	Actl6a/Anapc1/Arid1a/Bub3/Cdc16/Dync1li1/Hnrnpu/Ik/Kpnb1/Ncapd2/Rad21/Ran/Smarca4/Smarca5/Smarcc1/Smc1a/Smc2/Smc3/Smc4/Tpr/Tpx2	21	Decreased	Saline. Diff vs NSCs
GO:0098813	nuclear chromosome segregation	25/544	69/2437	0.00539623	0.0644833	0.0593389	Actl6a/Anapc1/Arid1a/Bub3/Cdc16/Dync1li1/Hnrnpu/Ik/Kif4/Kpnb1/Ncapd2/Pmf1/Rad21/Ran/Rcc2/Smarca4/Smarca5/Smarcc1/Smc1a/Smc2/Smc3/Smc4/Tpr/Tpx2/Washc5	25	Decreased	Saline. Diff vs NSCs
GO:0045739	positive regulation of DNA repair	12/544	26/2437	0.00583816	0.0693281	0.0637972	Actl6a/Arid1a/Dhx9/Fus/Hmgb1/Parp1/Pnkp/Smarca4/Smarcc1/Smchd1/Trim28/Xrcc1	12	Decreased	Saline. Diff vs NSCs
GO:0019318	hexose metabolic process	25/544	71/2437	0.00819607	0.0967238	0.0890073	Adpgk/Akr1b1/Bckdk/Dcxr/Eno3/Epm2aip1/Got1/Gpd1/Gpd2/Gpt2/Hmgb1/Inppl1/Ldha/Mpi/Ogt/Pck2/Pdha1/Pgp/Pkm/Pmm2/Ranbp2/Slc25a12/Soga1/Src/Usp7	25	Decreased	Saline. Diff vs NSCs
GO:0007093	mitotic cell cycle checkpoint signaling	8/544	15/2437	0.00838897	0.0976138	0.0898264	Bub3/Dync1li1/Ik/Msh2/Rad50/Rpl26/Taok1/Tpr	8	Decreased	Saline. Diff vs NSCs
GO:0006275	regulation of DNA replication	12/544	27/2437	0.00842562	0.0976138	0.0898264	Actl6a/Atrx/Dhx9/Faf1/Inppl1/Pds5a/Rfc2/Rfc3/Rfc4/Rfc5/Smarca5/Smc3	12	Decreased	Saline. Diff vs NSCs
GO:0010833	telomere maintenance via telomere lengthening	12/544	27/2437	0.00842562	0.0976138	0.0898264	Cct7/Cct8/Dkc1/Hnrnpu/Nat10/Nhp2/Parp1/Pnkp/Rad50/Src/Tcp1/Terf2ip	12	Decreased	Saline. Diff vs NSCs
GO:0000018	regulation of DNA recombination	10/544	21/2437	0.00895946	0.10317	0.0949388	Actl6a/Alyref/Alyref2/Fus/Msh2/Parp1/Ppp4r2/Rad50/Smchd1/Terf2ip	10	Decreased	Saline. Diff vs NSCs
GO:0006282	regulation of DNA repair	15/544	37/2437	0.00932778	0.106764	0.0982463	Actl6a/Arid1a/Dhx9/Fus/Hmgb1/Parp1/Pnkp/Ppp4r2/Sf3b3/Smarca4/Smarcc1/Smchd1/Terf2ip/Trim28/Xrcc1	15	Decreased	Saline. Diff vs NSCs
