# Supplementary material for: Maternal immune activation imprints translational dysregulation and differential MAP2 phosphorylation in descendant neural stem cells
Source: Mol Psychiatry. 2025 Feb 3;30(7):2994–3007. doi: 10.1038/s41380-025-02905-5 (PMC12185331; doi:10.1038/s41380-025-02905-5)
Supplement: Supplementary file 5 — Supplementary Table 1D [file 41380_2025_2905_MOESM5_ESM.xlsx]

## Sheet: Supplementary_Table_1D
ID	Description	GeneRatio	BgRatio	pvalue	p.adjust	qvalue	geneID	Count	effect	cell.line
GO:0048870	cell motility	77/319	284/2437	9.08185e-12	1.47295e-08	1.19806e-08	Actn4/Akap12/Anxa5/Apoe/Appl1/Arf6/Arhgap5/Arsb/Atp1a4/Atp2b4/Camk2a/Camk2d/Ccn1/Cd81/Cdh13/Cdh2/Coro1b/Crb2/Crk/Ctnna1/Ctnna2/Ctnnb1/Cttn/Cyrib/Dcx/Dstn/Dusp3/Enah/Fgf1/Flna/Fmn2/Gab1/Gnai2/Gpc1/Gpc6/Gpm6a/Gpx1/Grn/Hexb/Idh2/Igfbp5/Itga6/Itgb5/Lama1/Lama5/Lamb1/Lamc1/Lamtor2/Lgmn/Macf1/Mecp2/Myh10/Nexn/Nisch/Palld/Parva/Pawr/Pdcd6/Pdlim1/Phpt1/Plxnb1/Prkca/Ptn/Rap2b/Rdx/Rnh1/S100a11/Scrib/Sdc4/S…	77	Increased	Poly I:C. Diff vs NSCs
GO:0030029	actin filament-based process	59/319	192/2437	1.6213e-11	1.47295e-08	1.19806e-08	Actn1/Actn4/Add1/Arf6/Arhgap12/Arpc4/Arrb1/Atp2a2/Camk2d/Cdc42ep4/Cnn3/Coro1b/Cotl1/Crk/Ctnna2/Cttn/Cyrib/Dlg1/Dstn/Enah/Epb41l2/Epdr1/Ezr/Flna/Flnb/Flnc/Fmn2/Gmfb/Grb2/Gsn/Iqgap2/Itgb5/Kank4/Myh10/Myl6/Myl9/Nisch/Palld/Parva/Pawr/Pdlim1/Pdlim4/Phpt1/Pls3/Rdx/Rnh1/Sdc4/Shroom2/Snta1/Sorbs1/Sptan1/Sptbn1/Swap70/Synpo2/Tmod2/Tpm1/Tpm2/Twf2/Zyx	59	Increased	Poly I:C. Diff vs NSCs
GO:0016477	cell migration	72/319	262/2437	2.60031e-11	1.57492e-08	1.281e-08	Actn4/Akap12/Apoe/Appl1/Arf6/Arhgap5/Arsb/Atp2b4/Camk2a/Camk2d/Ccn1/Cd81/Cdh13/Cdh2/Coro1b/Crb2/Crk/Ctnna1/Ctnna2/Ctnnb1/Cttn/Cyrib/Dcx/Dusp3/Fgf1/Flna/Fmn2/Gab1/Gnai2/Gpc1/Gpc6/Gpm6a/Gpx1/Grn/Hexb/Idh2/Igfbp5/Itga6/Itgb5/Lama1/Lama5/Lamb1/Lamc1/Lamtor2/Lgmn/Macf1/Mecp2/Myh10/Nexn/Nisch/Palld/Parva/Pawr/Pdcd6/Pdlim1/Plxnb1/Prkca/Ptn/Rap2b/Rdx/Rnh1/S100a11/Scrib/Sdc4/Shroom2/Swap70/Synpo2/Tns3/Tpb…	72	Increased	Poly I:C. Diff vs NSCs
GO:0030036	actin cytoskeleton organization	54/319	177/2437	1.89069e-10	8.58846e-08	6.9856e-08	Actn1/Actn4/Add1/Arf6/Arhgap12/Arpc4/Arrb1/Cdc42ep4/Cnn3/Coro1b/Cotl1/Crk/Ctnna2/Cttn/Cyrib/Dlg1/Dstn/Enah/Epb41l2/Ezr/Flna/Flnb/Flnc/Fmn2/Gmfb/Grb2/Gsn/Iqgap2/Itgb5/Kank4/Myh10/Myl9/Nisch/Palld/Parva/Pawr/Pdlim1/Pdlim4/Phpt1/Pls3/Rdx/Rnh1/Sdc4/Shroom2/Sorbs1/Sptan1/Sptbn1/Swap70/Synpo2/Tmod2/Tpm1/Tpm2/Twf2/Zyx	54	Increased	Poly I:C. Diff vs NSCs
GO:0007015	actin filament organization	45/319	137/2437	5.30617e-10	1.92826e-07	1.56839e-07	Actn1/Actn4/Add1/Arf6/Arhgap12/Arpc4/Arrb1/Cdc42ep4/Cnn3/Coro1b/Cotl1/Ctnna2/Cttn/Cyrib/Dlg1/Dstn/Enah/Ezr/Flna/Fmn2/Gmfb/Grb2/Gsn/Iqgap2/Itgb5/Kank4/Myh10/Pawr/Pdlim1/Pdlim4/Pls3/Rdx/Rnh1/Sdc4/Shroom2/Sorbs1/Sptan1/Sptbn1/Swap70/Synpo2/Tmod2/Tpm1/Tpm2/Twf2/Zyx	45	Increased	Poly I:C. Diff vs NSCs
GO:0040012	regulation of locomotion	53/319	186/2437	4.63584e-09	1.40389e-06	1.14188e-06	Actn4/Agrn/Akap12/Anxa5/Apoe/Appl1/Arf6/Arhgap5/Arsb/Atp2b4/Camk2a/Camk2d/Ccn1/Cd81/Cdh13/Coro1b/Crk/Ctnna1/Ctnna2/Cttn/Cyrib/Dusp3/Fgf1/Flna/Gab1/Gnai2/Grn/Idh2/Igfbp5/Itga6/Lama1/Lama5/Lamb1/Lgmn/Macf1/Mecp2/Nexn/Nisch/Pawr/Pdcd6/Phpt1/Plxnb1/Prkca/Ptn/Rap2b/Rdx/S100a11/Sdc4/Swap70/Synpo2/Tpbg/Tpm1/Tubb2b	53	Increased	Poly I:C. Diff vs NSCs
GO:0007155	cell adhesion	54/319	193/2437	6.68546e-09	1.73536e-06	1.41149e-06	Actn1/Actn4/Alcam/Ap3d1/Arvcf/Ccn1/Cd81/Cdh13/Cdh2/Crb2/Crk/Ctnna1/Ctnna2/Ctnnb1/Ctnnd2/Cttn/Cyrib/Dlg1/Dusp3/Epdr1/Flna/Hepacam/Itga6/Itgb5/Lama1/Lama5/Lamb1/Lamc1/Macf1/Myh10/Nexn/Nid1/Nid2/Ntm/Palld/Parva/Pawr/Plxnb1/Ppp1r12a/Prkca/Ptn/Ptpra/Rap2b/Rdx/S100b/Scrib/Sdc4/Sorbs1/Spock2/Swap70/Tjp2/Tln2/Tpm1/Zyx	54	Increased	Poly I:C. Diff vs NSCs
GO:0040011	locomotion	55/319	200/2437	9.41586e-09	2.13858e-06	1.73946e-06	Actn4/Agrn/Akap12/Anxa5/Apoe/Appl1/Arf6/Arhgap5/Arsb/Atp2b4/Camk2a/Camk2d/Ccn1/Cd81/Cdh13/Coro1b/Crk/Ctnna1/Ctnna2/Cttn/Cyrib/Dusp3/Fgf1/Flna/Gab1/Gnai2/Grn/Idh2/Igfbp5/Itga6/Lama1/Lama5/Lamb1/Lgmn/Macf1/Mecp2/Nexn/Nisch/Parva/Pawr/Pdcd6/Phpt1/Plxnb1/Prkca/Ptn/Rap2b/Rdx/S100a11/Scrib/Sdc4/Swap70/Synpo2/Tpbg/Tpm1/Tubb2b	55	Increased	Poly I:C. Diff vs NSCs
GO:0009653	anatomical structure morphogenesis	92/319	429/2437	6.3239e-08	1.27672e-05	1.03845e-05	Actn1/Add1/Agrn/Alcam/Anxa2/Anxa7/Apoe/Arhgap12/Atp2b4/Camk1/Camk2a/Capn2/Ccn1/Cd81/Cdc42ep4/Cdh13/Cdh2/Clu/Cntf/Coro1b/Cpe/Crb2/Crk/Crygs/Ctnna2/Ctnnb1/Ctnnd2/Ctsz/Cttn/Cyrib/Dcx/Ddah1/Dip2b/Dlg1/Dpysl5/Enah/Epb41l2/Ezr/Fgf1/Fis1/Flna/Flnb/Flnc/Gab1/Gpc1/Gpm6a/Gpx1/Grb2/Grn/Hexb/Hsbp1/Igfbp5/Impact/Itga6/Lama1/Lama5/Lamb1/Lamc1/Macf1/Map6/Mecp2/Mff/Myh10/Myl9/Nexn/Palld/Palm/Pals1/Parva/Pdcd6/Pl…	92	Increased	Poly I:C. Diff vs NSCs
GO:2000145	regulation of cell motility	49/319	179/2437	8.19844e-08	1.48966e-05	1.21164e-05	Actn4/Akap12/Anxa5/Apoe/Appl1/Arf6/Arhgap5/Arsb/Atp2b4/Camk2a/Camk2d/Ccn1/Cd81/Cdh13/Coro1b/Crk/Ctnna1/Ctnna2/Cyrib/Dusp3/Fgf1/Flna/Gab1/Gnai2/Grn/Idh2/Igfbp5/Itga6/Lama1/Lama5/Lamb1/Lgmn/Macf1/Mecp2/Nexn/Nisch/Pawr/Pdcd6/Phpt1/Plxnb1/Prkca/Ptn/Rap2b/Rdx/S100a11/Sdc4/Swap70/Synpo2/Tpm1	49	Increased	Poly I:C. Diff vs NSCs
GO:0051017	actin filament bundle assembly	22/319	53/2437	1.85917e-07	2.8151e-05	2.28972e-05	Actn1/Actn4/Add1/Arrb1/Coro1b/Ezr/Flna/Fmn2/Itgb5/Kank4/Myh10/Pawr/Pdlim1/Pdlim4/Pls3/Rdx/Sdc4/Sorbs1/Swap70/Synpo2/Tpm1/Zyx	22	Increased	Poly I:C. Diff vs NSCs
GO:0061572	actin filament bundle organization	22/319	53/2437	1.85917e-07	2.8151e-05	2.28972e-05	Actn1/Actn4/Add1/Arrb1/Coro1b/Ezr/Flna/Fmn2/Itgb5/Kank4/Myh10/Pawr/Pdlim1/Pdlim4/Pls3/Rdx/Sdc4/Sorbs1/Swap70/Synpo2/Tpm1/Zyx	22	Increased	Poly I:C. Diff vs NSCs
GO:0030334	regulation of cell migration	46/319	168/2437	2.15751e-07	3.01554e-05	2.45275e-05	Actn4/Akap12/Apoe/Appl1/Arf6/Arhgap5/Arsb/Atp2b4/Camk2a/Camk2d/Ccn1/Cd81/Cdh13/Coro1b/Crk/Ctnna2/Cyrib/Dusp3/Fgf1/Flna/Gab1/Gnai2/Grn/Idh2/Igfbp5/Itga6/Lama1/Lama5/Lamb1/Lgmn/Macf1/Mecp2/Nexn/Nisch/Pawr/Pdcd6/Plxnb1/Prkca/Ptn/Rap2b/Rdx/S100a11/Sdc4/Swap70/Synpo2/Tpm1	46	Increased	Poly I:C. Diff vs NSCs
GO:0097435	supramolecular fiber organization	53/319	207/2437	2.58284e-07	3.35216e-05	2.72655e-05	Actn1/Actn4/Add1/Anxa2/Apoe/Arf6/Arhgap12/Arpc4/Arrb1/Cdc42ep4/Clu/Cnn3/Coro1b/Cotl1/Ctnna2/Cttn/Cyrib/Dlg1/Dstn/Enah/Ezr/Flna/Flnc/Fmn2/Gmfb/Grb2/Gsn/Iqgap2/Itgb5/Kank4/Mecp2/Myh10/Myl9/P4ha1/Pawr/Pdlim1/Pdlim4/Pls3/Rdx/Rnh1/Sdc4/Shroom2/Sorbs1/Sptan1/Sptbn1/Swap70/Synpo2/Tmod2/Tpm1/Tpm2/Tubb4a/Twf2/Zyx	53	Increased	Poly I:C. Diff vs NSCs
GO:0072657	protein localization to membrane	43/319	157/2437	5.62263e-07	6.81088e-05	5.53977e-05	Agrn/Anxa2/Ap3d1/Apoe/Appl1/Arf6/Arl3/Atp2b4/Camk2a/Camk2d/Camk2g/Cd81/Cdh2/Cpe/Crk/Dlg1/Emc2/Ezr/Fis1/Flna/Gpc1/Gpc6/Gsn/Lama5/Macf1/Mff/Optn/Palm/Pals1/Ppp2r5a/Ptn/Rab11b/Rab6a/Rdx/Rilpl1/Scp2/Scrib/Snap47/Sorbs1/Sptbn1/Stom/Timm10/Tpbg	43	Increased	Poly I:C. Diff vs NSCs
GO:0042127	regulation of cell population proliferation	77/319	361/2437	1.44706e-06	0.000164332	0.000133662	Agrn/Anxa2/Apoe/Arf6/Arhgap5/Arrb1/Arsb/Camk1/Camk2d/Camk2g/Ccn1/Cd81/Cdc42ep4/Cdh13/Cdh2/Clu/Cntf/Comt/Coro1b/Crk/Ctnna1/Ctnna2/Ctnnb1/Cttn/Dcx/Ddah1/Dip2b/Dlg1/Dpysl5/Eps15/Ezr/Fbxo2/Fgf1/Flna/Gnai2/Gnai3/Gpm6a/Gpx1/Grn/Htra1/Idh2/Ifit3/Igfbp5/Itga6/Lama5/Lgmn/Macf1/Map6/Mecp2/Nacc2/Ntm/Optn/Palm/Pawr/Pdcd6/Plxnb1/Prdx3/Prkca/Ptn/Pura/Rab5a/Rbbp9/Rdx/Rida/S100a11/S100b/Scrib/Sdc4/Stxbp4/Sulf2/T…	77	Increased	Poly I:C. Diff vs NSCs
GO:0007010	cytoskeleton organization	69/319	313/2437	1.68067e-06	0.000179634	0.000146109	Actn1/Actn4/Add1/Agrn/Arf6/Arhgap12/Arpc4/Arrb1/Cdc42ep4/Cnn3/Coro1b/Cotl1/Crk/Ctnna2/Ctnnb1/Cttn/Cyrib/Dcx/Dlg1/Dstn/Enah/Epb41l2/Ezr/Flna/Flnb/Flnc/Fmn2/Gmfb/Grb2/Gsn/Hspa1b/Iqgap2/Itgb5/Kank4/Macf1/Map6/Mecp2/Myh10/Myl9/Nisch/Palld/Palm/Parva/Pawr/Pdlim1/Pdlim4/Phpt1/Pls3/Plxnb1/Ppp1r12a/Rdx/Rnh1/Sdc4/Shroom2/Sorbs1/Sptan1/Sptbn1/Swap70/Synpo2/Tmod2/Tpm1/Tpm2/Tuba4a/Tubb2b/Tubb4a/Tubb4b/Tubb6/…	69	Increased	Poly I:C. Diff vs NSCs
GO:0032956	regulation of actin cytoskeleton organization	29/319	95/2437	4.47477e-06	0.000440209	0.000358053	Add1/Arf6/Cdc42ep4/Coro1b/Cotl1/Crk/Ctnna2/Cttn/Cyrib/Dlg1/Dstn/Flna/Gmfb/Grb2/Gsn/Iqgap2/Kank4/Pdlim4/Rdx/Rnh1/Sdc4/Shroom2/Sptan1/Sptbn1/Swap70/Synpo2/Tmod2/Tpm1/Twf2	29	Increased	Poly I:C. Diff vs NSCs
GO:0034330	cell junction organization	45/319	180/2437	4.84545e-06	0.000440209	0.000358053	Actn1/Actn4/Add1/Agrn/Apoe/Appl1/Arf6/Arvcf/Camk1/Cdh13/Cdh2/Crk/Ctnna1/Ctnna2/Ctnnb1/Ctnnd2/Cttn/Dlg1/Dusp3/Ezr/Flna/Gpm6a/Grn/Lama5/Lamc1/Lamtor2/Lgmn/Macf1/Mecp2/Myh10/Palld/Palm/Plxnb1/Prkca/Ptn/Ptpra/Rdx/Sdc4/Sdf4/Shroom2/Snta1/Sorbs1/Tjp2/Tpbg/Ywhaz	45	Increased	Poly I:C. Diff vs NSCs
GO:0051668	localization within membrane	45/319	180/2437	4.84545e-06	0.000440209	0.000358053	Agrn/Anxa2/Ap3d1/Apoe/Appl1/Arf6/Arl3/Atp2b4/Camk2a/Camk2d/Camk2g/Cd81/Cdh13/Cdh2/Cpe/Crk/Dlg1/Emc2/Eps15/Ezr/Fis1/Flna/Gpc1/Gpc6/Gsn/Lama5/Macf1/Mff/Optn/Palm/Pals1/Ppp2r5a/Ptn/Rab11b/Rab6a/Rdx/Rilpl1/Scp2/Scrib/Snap47/Sorbs1/Sptbn1/Stom/Timm10/Tpbg	45	Increased	Poly I:C. Diff vs NSCs
GO:1990778	protein localization to cell periphery	29/319	96/2437	5.65549e-06	0.000489334	0.00039801	Anxa2/Appl1/Arf6/Arl3/Atp2b4/Camk2a/Camk2d/Camk2g/Cd81/Cdh2/Dlg1/Epb41l2/Ezr/Flna/Gpc6/Lama5/Macf1/Optn/Palm/Pals1/Ppp2r5a/Rdx/Rilpl1/Scp2/Scrib/Snap47/Sorbs1/Sptbn1/Tpbg	29	Increased	Poly I:C. Diff vs NSCs
GO:0110053	regulation of actin filament organization	27/319	87/2437	6.88671e-06	0.00056878	0.000462629	Add1/Arf6/Cdc42ep4/Coro1b/Cotl1/Ctnna2/Cttn/Cyrib/Dlg1/Dstn/Flna/Gmfb/Grb2/Gsn/Kank4/Pdlim4/Rdx/Rnh1/Sdc4/Shroom2/Sptan1/Sptbn1/Swap70/Synpo2/Tmod2/Tpm1/Twf2	27	Increased	Poly I:C. Diff vs NSCs
GO:0032970	regulation of actin filament-based process	30/319	103/2437	8.82911e-06	0.0006975	0.000567326	Add1/Arf6/Atp2a2/Cdc42ep4/Coro1b/Cotl1/Crk/Ctnna2/Cttn/Cyrib/Dlg1/Dstn/Flna/Gmfb/Grb2/Gsn/Iqgap2/Kank4/Pdlim4/Rdx/Rnh1/Sdc4/Shroom2/Sptan1/Sptbn1/Swap70/Synpo2/Tmod2/Tpm1/Twf2	30	Increased	Poly I:C. Diff vs NSCs
GO:0008154	actin polymerization or depolymerization	21/319	60/2437	9.5171e-06	0.000717848	0.000583876	Add1/Arf6/Arpc4/Cdc42ep4/Cotl1/Cttn/Cyrib/Dlg1/Dstn/Enah/Grb2/Gsn/Kank4/Rdx/Shroom2/Sptan1/Sptbn1/Swap70/Tmod2/Tpm1/Twf2	21	Increased	Poly I:C. Diff vs NSCs
GO:0000902	cell morphogenesis	51/319	219/2437	9.87683e-06	0.000717848	0.000583876	Actn1/Add1/Agrn/Alcam/Anxa7/Apoe/Camk2a/Cdc42ep4/Cdh13/Cdh2/Clu/Coro1b/Crk/Ctnna2/Ctnnb1/Ctnnd2/Cttn/Dcx/Dip2b/Dlg1/Dpysl5/Enah/Epb41l2/Ezr/Flna/Flnb/Gpm6a/Hexb/Impact/Lama1/Lama5/Macf1/Map6/Mecp2/Myh10/Nexn/Palld/Palm/Parva/Plxnb1/Prkca/Ptn/Rdx/Rilpl1/S100b/Scrib/Slc1a3/Tpbg/Tpm1/Tubb2b/Twf2	51	Increased	Poly I:C. Diff vs NSCs
GO:0072659	protein localization to plasma membrane	25/319	79/2437	1.04432e-05	0.000729817	0.000593612	Anxa2/Appl1/Arf6/Atp2b4/Camk2a/Camk2d/Camk2g/Cd81/Cdh2/Dlg1/Ezr/Flna/Lama5/Macf1/Optn/Palm/Pals1/Ppp2r5a/Rdx/Rilpl1/Scp2/Scrib/Sorbs1/Sptbn1/Tpbg	25	Increased	Poly I:C. Diff vs NSCs
GO:0098609	cell-cell adhesion	31/319	110/2437	1.31058e-05	0.000869385	0.000707133	Alcam/Ap3d1/Arvcf/Ccn1/Cd81/Cdh13/Cdh2/Crb2/Ctnna1/Ctnna2/Ctnnb1/Ctnnd2/Cyrib/Dlg1/Dusp3/Itga6/Itgb5/Lama5/Lamb1/Nexn/Palld/Parva/Pawr/Prkca/Rap2b/Rdx/Scrib/Sdc4/Swap70/Tjp2/Tln2	31	Increased	Poly I:C. Diff vs NSCs
GO:0031589	cell-substrate adhesion	25/319	80/2437	1.33972e-05	0.000869385	0.000707133	Actn1/Actn4/Ccn1/Cdh13/Crk/Ctnnb1/Cttn/Dusp3/Epdr1/Flna/Itga6/Itgb5/Lama5/Lamb1/Lamc1/Macf1/Nid1/Nid2/Parva/Ptn/Ptpra/Sdc4/Sorbs1/Spock2/Zyx	25	Increased	Poly I:C. Diff vs NSCs
GO:0022603	regulation of anatomical structure morphogenesis	42/319	172/2437	1.96812e-05	0.00119464	0.000971686	Add1/Anxa7/Apoe/Atp2b4/Cdc42ep4/Cdh2/Coro1b/Cpe/Crb2/Crk/Ctnnb1/Cyrib/Dcx/Ddah1/Dip2b/Dlg1/Dpysl5/Epb41l2/Ezr/Fgf1/Fis1/Gab1/Grn/Hexb/Macf1/Map6/Mecp2/Mff/Myh10/Palm/Parva/Pdcd6/Plxnb1/Prkca/Ptn/Rdx/Rnh1/S100a1/S100b/Tpm1/Twf2/Vat1	42	Increased	Poly I:C. Diff vs NSCs
GO:0006936	muscle contraction	18/319	49/2437	1.97244e-05	0.00119464	0.000971686	Abat/Agrn/Atp2a2/Atp2b4/Camk2d/Cttn/Dlg1/Flna/Gsn/Hsbp1/Myl6/Pawr/Prkca/Snta1/Sulf2/Tmod2/Tpm1/Tpm2	18	Increased	Poly I:C. Diff vs NSCs
GO:0043113	receptor clustering	10/319	18/2437	2.13992e-05	0.00124533	0.00101292	Agrn/Apoe/Cd81/Cdh2/Dlg1/Flna/Gsn/Ptn/Scrib/Sorbs1	10	Increased	Poly I:C. Diff vs NSCs
GO:0001667	ameboidal-type cell migration	26/319	87/2437	2.19321e-05	0.00124533	0.00101292	Actn4/Akap12/Apoe/Appl1/Arf6/Arhgap5/Arsb/Atp2b4/Cdh13/Cdh2/Coro1b/Crb2/Fgf1/Gpx1/Grn/Lama5/Lamtor2/Lgmn/Macf1/Mecp2/Pdcd6/Pdlim1/Prkca/Sdc4/Tns3/Tpbg	26	Increased	Poly I:C. Diff vs NSCs
GO:0003008	system process	53/319	239/2437	2.93057e-05	0.00161359	0.00131245	Abat/Agrn/Akap12/Apoe/Arhgef12/Arrb1/Atp2a2/Atp2b4/Camk2d/Camk2g/Comt/Crygs/Ctnna2/Ctnnd2/Cttn/Ddah1/Dlg1/Ezr/Flna/Gm2a/Gmfb/Gnai2/Gnao1/Gpx1/Gsn/Hexb/Hsbp1/Igfbp5/Lamb1/Lgmn/Mecp2/Myh10/Myl6/Nisch/Nol3/Pawr/Pde2a/Ppp1r1b/Prkca/Ptn/S100a1/S100b/Slc1a3/Slc27a1/Snta1/Sulf2/Tjp2/Tmod2/Tpbg/Tpm1/Tpm2/Unc119/Ywhaz	53	Increased	Poly I:C. Diff vs NSCs
GO:0030048	actin filament-based movement	12/319	26/2437	3.59575e-05	0.00192161	0.00156298	Actn4/Atp2a2/Camk2d/Dlg1/Epdr1/Flna/Gsn/Myh10/Myl6/Parva/Snta1/Tpm1	12	Increased	Poly I:C. Diff vs NSCs
GO:0008360	regulation of cell shape	15/319	38/2437	3.71172e-05	0.00192691	0.00156729	Anxa7/Cdc42ep4/Crk/Dlg1/Epb41l2/Ezr/Hexb/Myh10/Palm/Parva/Plxnb1/Ptn/Rdx/S100b/Tpm1	15	Increased	Poly I:C. Diff vs NSCs
GO:0008064	regulation of actin polymerization or depolymerization	19/319	57/2437	5.61731e-05	0.00275856	0.00224373	Add1/Arf6/Cdc42ep4/Cotl1/Cttn/Cyrib/Dlg1/Dstn/Grb2/Gsn/Kank4/Rdx/Shroom2/Sptan1/Sptbn1/Swap70/Tmod2/Tpm1/Twf2	19	Increased	Poly I:C. Diff vs NSCs
GO:0030832	regulation of actin filament length	19/319	57/2437	5.61731e-05	0.00275856	0.00224373	Add1/Arf6/Cdc42ep4/Cotl1/Cttn/Cyrib/Dlg1/Dstn/Grb2/Gsn/Kank4/Rdx/Shroom2/Sptan1/Sptbn1/Swap70/Tmod2/Tpm1/Twf2	19	Increased	Poly I:C. Diff vs NSCs
GO:0006935	chemotaxis	18/319	53/2437	6.68814e-05	0.00311599	0.00253445	Agrn/Ccn1/Cdh13/Coro1b/Crk/Cttn/Cyrib/Dusp3/Fgf1/Gab1/Lgmn/Parva/Prkca/Ptn/Scrib/Swap70/Tpbg/Tubb2b	18	Increased	Poly I:C. Diff vs NSCs
GO:0042330	taxis	18/319	53/2437	6.68814e-05	0.00311599	0.00253445	Agrn/Ccn1/Cdh13/Coro1b/Crk/Cttn/Cyrib/Dusp3/Fgf1/Gab1/Lgmn/Parva/Prkca/Ptn/Scrib/Swap70/Tpbg/Tubb2b	18	Increased	Poly I:C. Diff vs NSCs
GO:0070252	actin-mediated cell contraction	10/319	20/2437	7.07736e-05	0.00321489	0.0026149	Atp2a2/Camk2d/Dlg1/Epdr1/Flna/Gsn/Myl6/Parva/Snta1/Tpm1	10	Increased	Poly I:C. Diff vs NSCs
GO:0007186	G protein-coupled receptor signaling pathway	19/319	58/2437	7.37098e-05	0.0032666	0.00265696	Akap12/Anxa7/Apoe/Arhgef12/Arrb1/Atp2b4/Camk2a/Ezr/Flna/Gnai2/Gnai3/Gnao1/Gnb2/Gng12/Iqgap2/Palm/Pde2a/Prkca/Tmod2	19	Increased	Poly I:C. Diff vs NSCs
GO:0048646	anatomical structure formation involved in morphogenesis	40/319	170/2437	7.92836e-05	0.00342996	0.00278983	Actn1/Add1/Anxa2/Atp2b4/Camk1/Capn2/Ccn1/Cd81/Cdh13/Crb2/Ctnnb1/Dcx/Ddah1/Enah/Fgf1/Flna/Flnc/Gab1/Gpc1/Gpx1/Grb2/Grn/Hsbp1/Macf1/Mecp2/Myh10/Myl9/Pals1/Parva/Pdcd6/Prkca/Ptn/Rnh1/S100a1/Scrib/Sdc4/Sptbn1/Tmod2/Tpm1/Ywhaz	40	Increased	Poly I:C. Diff vs NSCs
GO:0003013	circulatory system process	24/319	83/2437	8.32069e-05	0.00351597	0.00285979	Abat/Agrn/Akap12/Apoe/Arhgef12/Atp2a2/Atp2b4/Camk2d/Ddah1/Dlg1/Flna/Gnai2/Gnao1/Gpx1/Gsn/Mecp2/Nisch/Pde2a/Prkca/S100a1/Slc27a1/Snta1/Tjp2/Tpm1	24	Increased	Poly I:C. Diff vs NSCs
GO:0050920	regulation of chemotaxis	13/319	32/2437	8.75235e-05	0.00361432	0.00293979	Agrn/Cdh13/Coro1b/Cttn/Cyrib/Dusp3/Fgf1/Lgmn/Prkca/Ptn/Swap70/Tpbg/Tubb2b	13	Increased	Poly I:C. Diff vs NSCs
GO:1905475	regulation of protein localization to membrane	20/319	64/2437	0.000101032	0.00407946	0.00331811	Appl1/Arf6/Atp2b4/Camk2a/Camk2d/Camk2g/Cd81/Cdh2/Dlg1/Ezr/Fis1/Gpc1/Gpc6/Gsn/Mff/Ppp2r5a/Ptn/Sorbs1/Sptbn1/Stom	20	Increased	Poly I:C. Diff vs NSCs
GO:0003015	heart process	14/319	37/2437	0.000117297	0.00463323	0.00376854	Agrn/Atp2a2/Atp2b4/Camk2d/Dlg1/Flna/Gnai2/Gnao1/Gpx1/Gsn/Prkca/S100a1/Snta1/Tpm1	14	Increased	Poly I:C. Diff vs NSCs
GO:0120036	plasma membrane bounded cell projection organization	60/319	295/2437	0.000128102	0.00474364	0.00385834	Agrn/Alcam/Apoe/Arf6/Arl3/Arsb/Camk1/Camk2a/Camk2g/Cdc42ep4/Cdh13/Cdh2/Clu/Cntf/Coro1b/Crk/Ctnna2/Ctnnb1/Ctnnd2/Cttn/Dcx/Dip2b/Dpysl5/Enah/Ezr/Flna/Gpm6a/Grn/Gsn/Impact/Itga6/Lama1/Lama5/Lamb1/Lamc1/Lgmn/Macf1/Map6/Mecp2/Myh10/Nexn/Nisch/Ntm/Palm/Parva/Phpt1/Plxnb1/Prdx6/Prkca/Ptn/Rab5a/Rdx/Rilpl1/S100b/Scrib/Sdc4/Tpbg/Tpm1/Tubb2b/Twf2	60	Increased	Poly I:C. Diff vs NSCs
GO:0061061	muscle structure development	30/319	117/2437	0.000129386	0.00474364	0.00385834	Actn1/Actn4/Atp2a2/Camk1/Camk2d/Capn2/Cd81/Cdh2/Cntf/Ctnnb1/Flnb/Flnc/Gpc1/Gpx1/Igfbp5/Lama1/Lama5/Lamb1/Lamc1/Mecp2/Myh10/Myl6/Myl9/Nid1/Nol3/Pdlim1/Pdlim4/S100b/Tmod2/Tpm1	30	Increased	Poly I:C. Diff vs NSCs
GO:0030042	actin filament depolymerization	11/319	25/2437	0.000131953	0.00474364	0.00385834	Add1/Dstn/Gsn/Rdx/Shroom2/Sptan1/Sptbn1/Swap70/Tmod2/Tpm1/Twf2	11	Increased	Poly I:C. Diff vs NSCs
GO:0030834	regulation of actin filament depolymerization	11/319	25/2437	0.000131953	0.00474364	0.00385834	Add1/Dstn/Gsn/Rdx/Shroom2/Sptan1/Sptbn1/Swap70/Tmod2/Tpm1/Twf2	11	Increased	Poly I:C. Diff vs NSCs
GO:0051493	regulation of cytoskeleton organization	35/319	145/2437	0.000133146	0.00474364	0.00385834	Add1/Agrn/Arf6/Cdc42ep4/Coro1b/Cotl1/Crk/Ctnna2/Cttn/Cyrib/Dlg1/Dstn/Flna/Gmfb/Grb2/Gsn/Hspa1b/Iqgap2/Kank4/Map6/Mecp2/Pdlim4/Plxnb1/Rdx/Rnh1/Sdc4/Shroom2/Sptan1/Sptbn1/Swap70/Synpo2/Tmod2/Tpm1/Tubb4a/Twf2	35	Increased	Poly I:C. Diff vs NSCs
GO:0030041	actin filament polymerization	17/319	51/2437	0.000139516	0.00487502	0.0039652	Add1/Arf6/Arpc4/Cdc42ep4/Cotl1/Cttn/Cyrib/Dlg1/Grb2/Gsn/Kank4/Rdx/Sptan1/Sptbn1/Tmod2/Tpm1/Twf2	17	Increased	Poly I:C. Diff vs NSCs
GO:0040017	positive regulation of locomotion	28/319	107/2437	0.00014983	0.00511776	0.00416264	Actn4/Akap12/Arf6/Arhgap5/Camk2d/Ccn1/Cdh13/Crk/Cttn/Fgf1/Flna/Gab1/Gnai2/Grn/Igfbp5/Itga6/Lamb1/Lgmn/Pawr/Pdcd6/Phpt1/Prkca/Ptn/Rdx/S100a11/Swap70/Synpo2/Tpbg	28	Increased	Poly I:C. Diff vs NSCs
GO:0030030	cell projection organization	61/319	303/2437	0.000152096	0.00511776	0.00416264	Agrn/Alcam/Apoe/Arf6/Arl3/Arsb/Camk1/Camk2a/Camk2g/Cdc42ep4/Cdh13/Cdh2/Clu/Cntf/Coro1b/Crk/Ctnna2/Ctnnb1/Ctnnd2/Cttn/Dcx/Dip2b/Dpysl5/Enah/Ezr/Flna/Gpm6a/Grn/Gsn/Impact/Itga6/Lama1/Lama5/Lamb1/Lamc1/Lgmn/Macf1/Map6/Mecp2/Myh10/Nexn/Nisch/Ntm/Palm/Parva/Phpt1/Plxnb1/Prdx6/Prkca/Ptn/Rab5a/Rdx/Rilpl1/S100b/Scrib/Sdc4/Tpbg/Tpm1/Tubb2b/Tubb4a/Twf2	61	Increased	Poly I:C. Diff vs NSCs
GO:0003012	muscle system process	21/319	71/2437	0.0001642	0.00542458	0.00441219	Abat/Agrn/Atp2a2/Atp2b4/Camk2d/Camk2g/Cttn/Dlg1/Flna/Gsn/Hsbp1/Igfbp5/Myl6/Nol3/Pawr/Prkca/Snta1/Sulf2/Tmod2/Tpm1/Tpm2	21	Increased	Poly I:C. Diff vs NSCs
GO:0060047	heart contraction	13/319	34/2437	0.000182608	0.00592499	0.00481921	Agrn/Atp2a2/Atp2b4/Camk2d/Dlg1/Flna/Gnao1/Gpx1/Gsn/Prkca/S100a1/Snta1/Tpm1	13	Increased	Poly I:C. Diff vs NSCs
GO:0051239	regulation of multicellular organismal process	79/319	422/2437	0.000186575	0.00594748	0.00483751	Abat/Add1/Agrn/Akap12/Anxa2/Anxa5/Ap3d1/Apoe/Appl1/Arf6/Arhgap5/Arrb1/Arsb/Atp2a2/Atp2b4/Camk2d/Camk2g/Capn2/Ccn1/Cd81/Cdh2/Clu/Cnpy2/Cntf/Cpe/Crb2/Ctnna1/Ctnnb1/Cttn/Cyrib/Dcx/Ddah1/Dip2b/Dlg1/Dpysl5/Dusp3/Ezr/Fgf1/Flna/Gab1/Gnai2/Gnao1/Grn/Gsn/Hadh/Idh2/Igfbp5/Lama1/Lama5/Lgmn/Lrpap1/Macf1/Map6/Mecp2/Nol3/Optn/Pawr/Pdcd6/Plxnb1/Prkca/Ptn/Ptpra/Rnh1/S100a1/S100b/Scrib/Sdc4/Sfxn5/Slc27a1/Snta1/Sp…	79	Increased	Poly I:C. Diff vs NSCs
GO:0007266	Rho protein signal transduction	10/319	22/2437	0.000194126	0.00595773	0.00484585	Apoe/Arhgap5/Arhgef12/Arrb1/Cdc42ep4/Cdh13/Cdh2/Hacd3/Tax1bp3/Tns3	10	Increased	Poly I:C. Diff vs NSCs
GO:0030835	negative regulation of actin filament depolymerization	10/319	22/2437	0.000194126	0.00595773	0.00484585	Add1/Gsn/Rdx/Shroom2/Sptan1/Sptbn1/Swap70/Tmod2/Tpm1/Twf2	10	Increased	Poly I:C. Diff vs NSCs
GO:0007229	integrin-mediated signaling pathway	12/319	30/2437	0.000196733	0.00595773	0.00484585	Ctnna1/Flna/Itga6/Itgb5/Lama1/Lama5/Lamb1/Lamc1/Nid1/Ptn/Ptpra/Zyx	12	Increased	Poly I:C. Diff vs NSCs
GO:1902903	regulation of supramolecular fiber organization	31/319	126/2437	0.000227267	0.00676958	0.00550618	Add1/Apoe/Arf6/Cdc42ep4/Clu/Coro1b/Cotl1/Ctnna2/Cttn/Cyrib/Dlg1/Dstn/Flna/Gmfb/Grb2/Gsn/Kank4/Mecp2/Pdlim4/Rdx/Rnh1/Sdc4/Shroom2/Sptan1/Sptbn1/Swap70/Synpo2/Tmod2/Tpm1/Tubb4a/Twf2	31	Increased	Poly I:C. Diff vs NSCs
GO:0008015	blood circulation	22/319	78/2437	0.000247148	0.00719131	0.0058492	Abat/Agrn/Akap12/Apoe/Arhgef12/Atp2a2/Atp2b4/Camk2d/Ddah1/Dlg1/Flna/Gnao1/Gpx1/Gsn/Mecp2/Nisch/Pde2a/Prkca/S100a1/Snta1/Tjp2/Tpm1	22	Increased	Poly I:C. Diff vs NSCs
GO:0007265	Ras protein signal transduction	18/319	58/2437	0.000249341	0.00719131	0.0058492	Apoe/Arf6/Arhgap5/Arhgef12/Arrb1/Camk2d/Cdc42ep4/Cdh13/Cdh2/Crk/Grb2/Hacd3/Nisch/Ralb/Rap2b/Rdx/Tax1bp3/Tns3	18	Increased	Poly I:C. Diff vs NSCs
GO:0030833	regulation of actin filament polymerization	16/319	49/2437	0.000288279	0.00818442	0.00665696	Add1/Arf6/Cdc42ep4/Cotl1/Cttn/Cyrib/Dlg1/Grb2/Gsn/Kank4/Rdx/Sptan1/Sptbn1/Tmod2/Tpm1/Twf2	16	Increased	Poly I:C. Diff vs NSCs
GO:0048468	cell development	82/319	450/2437	0.000356835	0.00997491	0.0081133	Actn1/Actn4/Add1/Agrn/Alcam/Anxa2/Ap3d1/Apoe/Arf6/Arl3/Arsb/Atp2a2/Camk1/Camk2a/Camk2d/Camk2g/Cd81/Cdh2/Clu/Cntf/Crb2/Crk/Ctnna1/Ctnna2/Ctnnb1/Ctnnd2/Cttn/Dcx/Dip2b/Dpysl5/Enah/Ezr/Flna/Flnb/Flnc/Fmn2/Gpm6a/Gpx1/Grb2/Grn/Hexb/Idh2/Impact/Itga6/Lama1/Lama5/Lamb1/Lamc1/Macf1/Map6/Mecp2/Myh10/Myl9/Nexn/Ntm/Palld/Palm/Pals1/Pdcd6/Pde2a/Plxnb1/Prdx3/Prkca/Ptn/Ptpra/Rdx/Rilpl1/S100b/Scrib/Sdc4/Slc1a3/S…	82	Increased	Poly I:C. Diff vs NSCs
GO:0032535	regulation of cellular component size	27/319	107/2437	0.00037767	0.0103974	0.00845693	Add1/Anxa7/Apoe/Arf6/Arhgap5/Cdc42ep4/Cotl1/Cttn/Cyrib/Dcx/Dip2b/Dlg1/Dstn/Ezr/Grb2/Gsn/Kank4/Macf1/Rab5a/Rdx/Shroom2/Sptan1/Sptbn1/Swap70/Tmod2/Tpm1/Twf2	27	Increased	Poly I:C. Diff vs NSCs
GO:0016192	vesicle-mediated transport	64/319	332/2437	0.000385075	0.010443	0.00849403	Actn4/Add1/Anxa2/Ap3d1/Apoe/Appl1/Arf5/Arf6/Arhgap12/Arl3/Arrb1/Atp2a2/Atp6v1g1/Cadps/Camk2a/Cd81/Cdh13/Cdh2/Clu/Copz1/Ctnnb1/Cttn/Dcx/Dnajc5/Eps15/Evi5/Ezr/Flna/Fmn2/Gnai2/Gnai3/Gnao1/Grb2/Grn/Gsn/Lrpap1/Macf1/Mff/Myh10/Optn/Pdcd6/Pls3/Prkca/Rab11b/Rab5a/Rab5c/Rab6a/Ralb/Rdx/Rp2/Scrib/Sdc4/Sdf4/Sh3glb2/Snap47/Sptbn1/Tbc1d2b/Tmed10/Tom1/Tprg1l/Trappc3/Unc119/Vps45/Ywhaz	64	Increased	Poly I:C. Diff vs NSCs
GO:0046889	positive regulation of lipid biosynthetic process	8/319	16/2437	0.000392552	0.0104892	0.00853164	Apoe/Capn2/Ccn1/Fgf1/Scp2/Slc27a1/Sorbs1/Zbtb20	8	Increased	Poly I:C. Diff vs NSCs
GO:0009611	response to wounding	22/319	81/2437	0.000445309	0.0117265	0.00953798	Anxa2/Anxa5/Apoe/Ccn1/Cntf/Coro1b/Crk/Fgf1/Flna/Gpx1/Grn/Macf1/Myh10/Nol3/Prkca/Ptn/Rap2b/Scrib/Sdc4/Slc1a3/Sulf2/Tpm1	22	Increased	Poly I:C. Diff vs NSCs
GO:0050808	synapse organization	29/319	120/2437	0.000504744	0.0131017	0.0106565	Agrn/Apoe/Appl1/Arf6/Camk1/Cdh2/Crk/Ctnna2/Ctnnb1/Ctnnd2/Cttn/Ezr/Flna/Gpm6a/Grn/Lama5/Lgmn/Mecp2/Myh10/Palld/Palm/Plxnb1/Prkca/Ptn/Sdf4/Snta1/Sorbs1/Tpbg/Ywhaz	29	Increased	Poly I:C. Diff vs NSCs
GO:0043010	camera-type eye development	14/319	42/2437	0.000546645	0.0137952	0.0112206	Cntf/Crb2/Crygs/Ctnnb1/Dcx/Dlg1/Gpm6a/Grn/Lama1/Myh10/Ptn/Scrib/Shroom2/Tdrd7	14	Increased	Poly I:C. Diff vs NSCs
GO:0045216	cell-cell junction organization	14/319	42/2437	0.000546645	0.0137952	0.0112206	Actn4/Add1/Arvcf/Cdh13/Cdh2/Ctnna1/Ctnnb1/Ctnnd2/Dlg1/Flna/Prkca/Rdx/Shroom2/Tjp2	14	Increased	Poly I:C. Diff vs NSCs
GO:0042692	muscle cell differentiation	21/319	77/2437	0.000565454	0.0138349	0.0112529	Actn1/Actn4/Atp2a2/Camk1/Camk2d/Capn2/Cd81/Cdh2/Ctnnb1/Flnc/Gpx1/Igfbp5/Lama1/Lamb1/Lamc1/Mecp2/Myh10/Myl9/Nid1/Tmod2/Tpm1	21	Increased	Poly I:C. Diff vs NSCs
GO:2000147	positive regulation of cell motility	26/319	104/2437	0.000567617	0.0138349	0.0112529	Actn4/Akap12/Arf6/Arhgap5/Camk2d/Ccn1/Cdh13/Crk/Fgf1/Flna/Gab1/Gnai2/Grn/Igfbp5/Itga6/Lamb1/Lgmn/Pawr/Pdcd6/Phpt1/Prkca/Ptn/Rdx/S100a11/Swap70/Synpo2	26	Increased	Poly I:C. Diff vs NSCs
GO:0099536	synaptic signaling	32/319	138/2437	0.000571062	0.0138349	0.0112529	Abat/Agrn/Akap12/Anxa7/Apoe/Atp2a2/Cadps/Camk2a/Cdh2/Ctnnb1/Ctnnd2/Dlg1/Dtna/Fbxo2/Gnai2/Lgmn/Mecp2/Nisch/Pdlim4/Prkca/Ptn/Ptpra/Rab5a/S100b/Scrib/Slc1a3/Snap47/Sorbs1/Tmod2/Tpbg/Tprg1l/Tubb2b	32	Increased	Poly I:C. Diff vs NSCs
GO:0030155	regulation of cell adhesion	29/319	121/2437	0.00058543	0.0139964	0.0113843	Actn4/Ap3d1/Ccn1/Cd81/Cdh13/Crk/Cyrib/Dlg1/Dusp3/Flna/Itga6/Lama1/Lama5/Lamb1/Lamc1/Macf1/Nid1/Pawr/Plxnb1/Ppp1r12a/Prkca/Ptn/Ptpra/Rdx/Scrib/Sdc4/Spock2/Swap70/Tpm1	29	Increased	Poly I:C. Diff vs NSCs
GO:0048514	blood vessel morphogenesis	23/319	88/2437	0.000604319	0.0142604	0.011599	Add1/Anxa2/Apoe/Atp2b4/Ccn1/Cdh13/Cdh2/Ctnnb1/Ddah1/Fgf1/Flna/Gab1/Gpx1/Grn/Lama1/Mecp2/Parva/Pdcd6/Prkca/Ptn/Rnh1/S100a1/Ywhaz	23	Increased	Poly I:C. Diff vs NSCs
GO:0030335	positive regulation of cell migration	25/319	99/2437	0.000616684	0.0143656	0.0116845	Actn4/Akap12/Arf6/Arhgap5/Camk2d/Ccn1/Cdh13/Crk/Fgf1/Flna/Gab1/Gnai2/Grn/Igfbp5/Itga6/Lamb1/Lgmn/Pawr/Pdcd6/Prkca/Ptn/Rdx/S100a11/Swap70/Synpo2	25	Increased	Poly I:C. Diff vs NSCs
GO:0007166	cell surface receptor signaling pathway	61/319	318/2437	0.000624647	0.0143669	0.0116856	Abat/Actn4/Apoe/Appl1/Arf6/Arl3/Arrb1/Camk2a/Ccn1/Cd81/Cdh13/Cdh2/Cntf/Cpe/Crb2/Crk/Ctnna1/Ctnnb1/Ctnnd2/Cttn/Dusp3/Ezr/Fgf1/Flna/Gab1/Gnai2/Gpc1/Gpx1/Grb2/Htra1/Igfbp5/Itga6/Itgb5/Lama1/Lama5/Lamb1/Lamc1/Lgmn/Macf1/Mecp2/Nid1/Nol3/Pals1/Pawr/Pdcd6/Phpt1/Plxnb1/Prkca/Ptn/Ptpra/Rab5a/Ralb/Slc27a1/Sorbs1/Sptbn1/Stxbp4/Sulf2/Tax1bp3/Tjp2/Tpbg/Zyx	61	Increased	Poly I:C. Diff vs NSCs
GO:0007188	adenylate cyclase-modulating G protein-coupled receptor signaling pathway	8/319	17/2437	0.000658024	0.0149454	0.0121561	Akap12/Atp2b4/Flna/Gnai2/Gnai3/Gnao1/Palm/Pde2a	8	Increased	Poly I:C. Diff vs NSCs
GO:0035239	tube morphogenesis	29/319	122/2437	0.000677265	0.0151001	0.012282	Add1/Anxa2/Apoe/Atp2b4/Ccn1/Cdh13/Cdh2/Ctnnb1/Ctsz/Ddah1/Dlg1/Enah/Fgf1/Flna/Gab1/Gpx1/Grn/Lama1/Lama5/Mecp2/Parva/Pdcd6/Prkca/Ptn/Rnh1/S100a1/Scrib/Sdc4/Ywhaz	29	Increased	Poly I:C. Diff vs NSCs
GO:0001763	morphogenesis of a branching structure	10/319	25/2437	0.00068146	0.0151001	0.012282	Cpe/Ctnnb1/Ctnnd2/Ctsz/Dlg1/Fgf1/Grb2/Lama1/Lama5/Mecp2	10	Increased	Poly I:C. Diff vs NSCs
GO:0048666	neuron development	50/319	249/2437	0.000706458	0.0154655	0.0125792	Agrn/Alcam/Apoe/Arf6/Arl3/Arsb/Camk1/Camk2a/Camk2g/Cdh2/Clu/Cntf/Crb2/Crk/Ctnna2/Ctnnb1/Ctnnd2/Cttn/Dcx/Dip2b/Dpysl5/Enah/Flna/Gpm6a/Grn/Impact/Itga6/Lama1/Lama5/Lamb1/Lamc1/Macf1/Map6/Mecp2/Myh10/Nexn/Ntm/Palm/Pals1/Plxnb1/Prkca/Ptn/S100b/Scrib/Sdc4/Slc1a3/Tpbg/Tubb2b/Twf2/Ywhaz	50	Increased	Poly I:C. Diff vs NSCs
GO:0071417	cellular response to organonitrogen compound	30/319	129/2437	0.000810156	0.0175244	0.0142539	Anxa5/Anxa7/Appl1/Atp2b4/Camk2a/Capn2/Crk/Ctnna1/Ctnnb1/Ezr/Fis1/Flna/Gnai2/Gnai3/Gnao1/Grb2/Igfbp5/Lamtor2/Lamtor3/Lgmn/Mecp2/Palm/Pde2a/Ppp1r1b/Prkca/Ptpra/Slc1a3/Slc27a1/Sorbs1/Stxbp4	30	Increased	Poly I:C. Diff vs NSCs
GO:0001525	angiogenesis	20/319	74/2437	0.000867688	0.0183779	0.0149481	Add1/Anxa2/Atp2b4/Ccn1/Cdh13/Ctnnb1/Ddah1/Fgf1/Flna/Gab1/Gpx1/Grn/Mecp2/Parva/Pdcd6/Prkca/Ptn/Rnh1/S100a1/Ywhaz	20	Increased	Poly I:C. Diff vs NSCs
GO:0009719	response to endogenous stimulus	55/319	283/2437	0.000869841	0.0183779	0.0149481	Anxa5/Anxa7/Apoe/Appl1/Arf6/Arsa/Arsb/Atp2a2/Atp2b4/Camk2a/Capn2/Ccn1/Cd81/Cdh13/Coro1b/Crb2/Crk/Ctnna1/Ctnnb1/Dlg1/Dusp3/Ezr/Fgf1/Fis1/Flna/Gab1/Gnai2/Gnai3/Gnao1/Gpc1/Grb2/Htra1/Igfbp5/Itgb5/Lamtor2/Lamtor3/Lgmn/Mecp2/Msi1/Palm/Pals1/Pdcd6/Pde2a/Ppp1r1b/Prkca/Ptpra/Rdx/Slc1a3/Slc27a1/Sorbs1/Stxbp4/Sulf2/Twf2/Ufm1/Zyx	55	Increased	Poly I:C. Diff vs NSCs
GO:0090066	regulation of anatomical structure size	29/319	124/2437	0.000899593	0.0187611	0.0152597	Add1/Anxa7/Apoe/Arf6/Arhgap5/Cdc42ep4/Cotl1/Cttn/Cyrib/Dcx/Dip2b/Dlg1/Dstn/Ezr/Gpx1/Grb2/Gsn/Kank4/Macf1/Rab5a/Rdx/Shroom2/Snta1/Sptan1/Sptbn1/Swap70/Tmod2/Tpm1/Twf2	29	Increased	Poly I:C. Diff vs NSCs
GO:0006874	intracellular calcium ion homeostasis	14/319	44/2437	0.000928485	0.0187611	0.0152597	Anxa7/Apoe/Atp2a2/Atp2a3/Atp2b4/Camk2d/Fis1/Flna/Hexb/Letm1/Nol3/Prkca/Pygm/S100b	14	Increased	Poly I:C. Diff vs NSCs
GO:0008285	negative regulation of cell population proliferation	30/319	130/2437	0.00092877	0.0187611	0.0152597	Apoe/Arf6/Cdh13/Comt/Coro1b/Ctnna1/Ctnnb1/Ddah1/Dip2b/Dlg1/Dpysl5/Fbxo2/Flna/Idh2/Ifit3/Igfbp5/Nacc2/Ntm/Optn/Pawr/Plxnb1/Prkca/Ptn/Rida/Scrib/Sdc4/Tax1bp3/Tial1/Tpbg/Tpm1	30	Increased	Poly I:C. Diff vs NSCs
GO:0009966	regulation of signal transduction	77/319	429/2437	0.000937701	0.0187611	0.0152597	Abat/Actn4/Akap12/Apoe/Appl1/Arf6/Arhgap12/Arrb1/Atp2b4/Camk2a/Camk2d/Ccn1/Cd81/Cdh13/Cdh2/Clu/Cntf/Crb2/Crk/Ctnna1/Ctnnb1/Ctnnd2/Cttn/Cyrib/Dlg1/Dusp3/Ezr/Fgf1/Fis1/Flna/Gab1/Gbp2/Gnai2/Gnai3/Gpc1/Gpc6/Gpx1/Grb2/Gsn/Htra1/Igbp1/Igfbp5/Itga6/Lama1/Lamb1/Lamc1/Lamtor2/Lamtor3/Lgmn/Macf1/Nacc2/Nid1/Nol3/Optn/Palm/Pals1/Pawr/Pdcd6/Pde2a/Phpt1/Plxnb1/Prkca/Ralb/Rdx/Rnf13/S100b/Sorbs1/Sptbn1/Sulf2/Tax…	77	Increased	Poly I:C. Diff vs NSCs
GO:0043410	positive regulation of MAPK cascade	18/319	64/2437	0.000944095	0.0187611	0.0152597	Akap12/Apoe/Arrb1/Camk2d/Cd81/Cdh2/Cntf/Crk/Ctnnb1/Fgf1/Gab1/Gnai2/Gsn/Lamtor2/Lamtor3/Prkca/Tpbg/Wwc1	18	Increased	Poly I:C. Diff vs NSCs
GO:1901699	cellular response to nitrogen compound	31/319	136/2437	0.000952511	0.0187611	0.0152597	Anxa5/Anxa7/Appl1/Atp2b4/Camk2a/Capn2/Crk/Ctnna1/Ctnnb1/Ezr/Fis1/Flna/Gnai2/Gnai3/Gnao1/Grb2/Igfbp5/Lamtor2/Lamtor3/Lgmn/Mecp2/Palm/Pde2a/Ppp1r1b/Prkca/Ptpra/Ralb/Slc1a3/Slc27a1/Sorbs1/Stxbp4	31	Increased	Poly I:C. Diff vs NSCs
GO:0031032	actomyosin structure organization	16/319	54/2437	0.000975683	0.0187611	0.0152597	Arrb1/Cnn3/Epb41l2/Flnc/Iqgap2/Itgb5/Kank4/Myh10/Myl9/Pdlim1/Pdlim4/Sdc4/Sorbs1/Tmod2/Tpm1/Zyx	16	Increased	Poly I:C. Diff vs NSCs
GO:0008016	regulation of heart contraction	10/319	26/2437	0.000980903	0.0187611	0.0152597	Agrn/Atp2a2/Atp2b4/Dlg1/Flna/Gnao1/Prkca/S100a1/Snta1/Tpm1	10	Increased	Poly I:C. Diff vs NSCs
GO:0030837	negative regulation of actin filament polymerization	10/319	26/2437	0.000980903	0.0187611	0.0152597	Add1/Cyrib/Gsn/Kank4/Rdx/Sptan1/Sptbn1/Tmod2/Tpm1/Twf2	10	Increased	Poly I:C. Diff vs NSCs
GO:0007268	chemical synaptic transmission	29/319	125/2437	0.00103298	0.0193497	0.0157385	Abat/Agrn/Akap12/Apoe/Atp2a2/Cadps/Camk2a/Cdh2/Ctnnb1/Ctnnd2/Dlg1/Fbxo2/Gnai2/Lgmn/Mecp2/Nisch/Pdlim4/Prkca/Ptn/Ptpra/Rab5a/S100b/Scrib/Slc1a3/Snap47/Tmod2/Tpbg/Tprg1l/Tubb2b	29	Increased	Poly I:C. Diff vs NSCs
GO:0098916	anterograde trans-synaptic signaling	29/319	125/2437	0.00103298	0.0193497	0.0157385	Abat/Agrn/Akap12/Apoe/Atp2a2/Cadps/Camk2a/Cdh2/Ctnnb1/Ctnnd2/Dlg1/Fbxo2/Gnai2/Lgmn/Mecp2/Nisch/Pdlim4/Prkca/Ptn/Ptpra/Rab5a/S100b/Scrib/Slc1a3/Snap47/Tmod2/Tpbg/Tprg1l/Tubb2b	29	Increased	Poly I:C. Diff vs NSCs
GO:0048584	positive regulation of response to stimulus	62/319	331/2437	0.00108498	0.0199279	0.0162088	A2m/Actn4/Akap12/Apoe/Appl1/Arf6/Arrb1/Camk2a/Camk2d/Ccn1/Cd81/Cdh13/Cdh2/Clu/Cntf/Crb2/Crk/Ctnna1/Ctnnb1/Cttn/Cyrib/Dusp3/Ezr/Fgf1/Fis1/Flna/Fmn2/Gab1/Gbp2/Gnai2/Gpx1/Grb2/Grn/Gsn/Igfbp5/Lama1/Lamb1/Lamc1/Lamtor2/Lamtor3/Lgmn/Macf1/Nacc2/Nid1/Optn/Pawr/Pde2a/Phpt1/Plxnb1/Prkca/Ptn/Ralb/Rnf13/S100b/Sorbs1/Sulf2/Swap70/Tial1/Tmod2/Tns3/Tpbg/Wwc1	62	Increased	Poly I:C. Diff vs NSCs
GO:0034329	cell junction assembly	24/319	97/2437	0.00108578	0.0199279	0.0162088	Actn1/Actn4/Agrn/Arf6/Arvcf/Cdh13/Cdh2/Crk/Ctnna1/Ctnnb1/Ctnnd2/Cttn/Dlg1/Dusp3/Gpm6a/Lamc1/Macf1/Mecp2/Plxnb1/Prkca/Ptpra/Sdc4/Sorbs1/Tpbg	24	Increased	Poly I:C. Diff vs NSCs
GO:0009605	response to external stimulus	61/319	325/2437	0.00113593	0.0206266	0.0167771	A2m/Agrn/Anxa2/Anxa5/Ap3d1/Apoe/Appl1/Arf6/Arrb1/Arsa/Arsb/Camk2a/Ccn1/Cd81/Cdc42ep4/Cdh13/Cmpk2/Cntf/Comt/Coro1b/Cotl1/Crk/Ctnna2/Ctnnb1/Cttn/Cyrib/Dusp3/Fgf1/Flna/Flnb/Gab1/Gbp2/Gpm6a/Gpx1/Grn/Gsn/Htra1/Ifit3/Impact/Itga6/Lgmn/Mecp2/Nexn/Optn/Parva/Pawr/Pde2a/Prdx3/Prkca/Ptn/Ralb/Rbbp9/Scrib/Shroom2/Slc1a3/Stxbp4/Swap70/Tpbg/Tubb2b/Ywhaz/Zyx	61	Increased	Poly I:C. Diff vs NSCs
GO:1902904	negative regulation of supramolecular fiber organization	18/319	65/2437	0.00115269	0.0206266	0.0167771	Add1/Apoe/Clu/Coro1b/Ctnna2/Cyrib/Gmfb/Gsn/Kank4/Rdx/Shroom2/Sptan1/Sptbn1/Swap70/Tmod2/Tpm1/Tubb4a/Twf2	18	Increased	Poly I:C. Diff vs NSCs
GO:0055074	calcium ion homeostasis	14/319	45/2437	0.00119127	0.0206266	0.0167771	Anxa7/Apoe/Atp2a2/Atp2a3/Atp2b4/Camk2d/Fis1/Flna/Hexb/Letm1/Nol3/Prkca/Pygm/S100b	14	Increased	Poly I:C. Diff vs NSCs
GO:0010631	epithelial cell migration	17/319	60/2437	0.00119196	0.0206266	0.0167771	Actn4/Apoe/Arf6/Arhgap5/Arsb/Atp2b4/Cdh13/Coro1b/Fgf1/Gpx1/Grn/Lgmn/Macf1/Mecp2/Pdcd6/Prkca/Tns3	17	Increased	Poly I:C. Diff vs NSCs
GO:0090130	tissue migration	17/319	60/2437	0.00119196	0.0206266	0.0167771	Actn4/Apoe/Arf6/Arhgap5/Arsb/Atp2b4/Cdh13/Coro1b/Fgf1/Gpx1/Grn/Lgmn/Macf1/Mecp2/Pdcd6/Prkca/Tns3	17	Increased	Poly I:C. Diff vs NSCs
GO:0090132	epithelium migration	17/319	60/2437	0.00119196	0.0206266	0.0167771	Actn4/Apoe/Arf6/Arhgap5/Arsb/Atp2b4/Cdh13/Coro1b/Fgf1/Gpx1/Grn/Lgmn/Macf1/Mecp2/Pdcd6/Prkca/Tns3	17	Increased	Poly I:C. Diff vs NSCs
GO:0051494	negative regulation of cytoskeleton organization	16/319	55/2437	0.00121536	0.0208331	0.016945	Add1/Coro1b/Ctnna2/Cyrib/Gmfb/Gsn/Kank4/Rdx/Shroom2/Sptan1/Sptbn1/Swap70/Tmod2/Tpm1/Tubb4a/Twf2	16	Increased	Poly I:C. Diff vs NSCs
GO:0001568	blood vessel development	25/319	104/2437	0.00134339	0.0227518	0.0185056	Add1/Anxa2/Apoe/Atp2b4/Ccn1/Cdh13/Cdh2/Ctnnb1/Ddah1/Fgf1/Flna/Gab1/Gpx1/Grn/Lama1/Mecp2/Myh10/Parva/Pdcd6/Pde2a/Prkca/Ptn/Rnh1/S100a1/Ywhaz	25	Increased	Poly I:C. Diff vs NSCs
GO:0099537	trans-synaptic signaling	29/319	127/2437	0.00135233	0.0227518	0.0185056	Abat/Agrn/Akap12/Apoe/Atp2a2/Cadps/Camk2a/Cdh2/Ctnnb1/Ctnnd2/Dlg1/Fbxo2/Gnai2/Lgmn/Mecp2/Nisch/Pdlim4/Prkca/Ptn/Ptpra/Rab5a/S100b/Scrib/Slc1a3/Snap47/Tmod2/Tpbg/Tprg1l/Tubb2b	29	Increased	Poly I:C. Diff vs NSCs
GO:0007264	small GTPase mediated signal transduction	21/319	82/2437	0.00138718	0.0231238	0.0188083	Apoe/Arf6/Arhgap12/Arhgap5/Arhgef12/Arl3/Arrb1/Camk2d/Cdc42ep4/Cdh13/Cdh2/Crk/Cyrib/Grb2/Hacd3/Nisch/Ralb/Rap2b/Rdx/Tax1bp3/Tns3	21	Increased	Poly I:C. Diff vs NSCs
GO:0071495	cellular response to endogenous stimulus	48/319	244/2437	0.00147008	0.0241261	0.0196235	Anxa5/Anxa7/Appl1/Arf6/Atp2b4/Camk2a/Capn2/Ccn1/Coro1b/Crb2/Crk/Ctnna1/Ctnnb1/Dlg1/Dusp3/Ezr/Fgf1/Fis1/Flna/Gab1/Gnai2/Gnai3/Gnao1/Gpc1/Grb2/Htra1/Igfbp5/Itgb5/Lamtor2/Lamtor3/Lgmn/Mecp2/Palm/Pals1/Pdcd6/Pde2a/Ppp1r1b/Prkca/Ptpra/Rdx/Slc1a3/Slc27a1/Sorbs1/Stxbp4/Sulf2/Twf2/Ufm1/Zyx	48	Increased	Poly I:C. Diff vs NSCs
GO:0042060	wound healing	16/319	56/2437	0.00150299	0.0241261	0.0196235	Anxa2/Anxa5/Apoe/Ccn1/Coro1b/Crk/Fgf1/Flna/Gpx1/Macf1/Myh10/Prkca/Rap2b/Scrib/Sdc4/Tpm1	16	Increased	Poly I:C. Diff vs NSCs
GO:0001654	eye development	14/319	46/2437	0.00151369	0.0241261	0.0196235	Cntf/Crb2/Crygs/Ctnnb1/Dcx/Dlg1/Gpm6a/Grn/Lama1/Myh10/Ptn/Scrib/Shroom2/Tdrd7	14	Increased	Poly I:C. Diff vs NSCs
GO:0048880	sensory system development	14/319	46/2437	0.00151369	0.0241261	0.0196235	Cntf/Crb2/Crygs/Ctnnb1/Dcx/Dlg1/Gpm6a/Grn/Lama1/Myh10/Ptn/Scrib/Shroom2/Tdrd7	14	Increased	Poly I:C. Diff vs NSCs
GO:0150063	visual system development	14/319	46/2437	0.00151369	0.0241261	0.0196235	Cntf/Crb2/Crygs/Ctnnb1/Dcx/Dlg1/Gpm6a/Grn/Lama1/Myh10/Ptn/Scrib/Shroom2/Tdrd7	14	Increased	Poly I:C. Diff vs NSCs
GO:0048593	camera-type eye morphogenesis	7/319	15/2437	0.00155128	0.0245102	0.0199359	Cntf/Crb2/Ctnnb1/Ptn/Scrib/Shroom2/Tdrd7	7	Increased	Poly I:C. Diff vs NSCs
GO:0051693	actin filament capping	8/319	19/2437	0.00161217	0.0249426	0.0202875	Add1/Gsn/Rdx/Sptan1/Sptbn1/Tmod2/Tpm1/Twf2	8	Increased	Poly I:C. Diff vs NSCs
GO:0060041	retina development in camera-type eye	8/319	19/2437	0.00161217	0.0249426	0.0202875	Cntf/Crb2/Dcx/Gpm6a/Grn/Lama1/Myh10/Ptn	8	Increased	Poly I:C. Diff vs NSCs
GO:0050793	regulation of developmental process	71/319	396/2437	0.00161982	0.0249426	0.0202875	Add1/Agrn/Anxa2/Anxa7/Ap3d1/Apoe/Arf6/Atp2b4/Camk1/Capn2/Ccn1/Cdc42ep4/Cdh2/Clu/Cntf/Coro1b/Cpe/Crb2/Crk/Ctnna1/Ctnnb1/Cttn/Cyrib/Dcx/Ddah1/Dip2b/Dlg1/Dpysl5/Epb41l2/Ezr/Fgf1/Fis1/Flna/Gab1/Gpc1/Grn/Hexb/Idh2/Igfbp5/Impact/Lama1/Lama5/Lamb1/Lamc1/Lgmn/Macf1/Map6/Mecp2/Mff/Myh10/Nid1/Ociad1/Palm/Parva/Pawr/Pdcd6/Plxnb1/Prkca/Ptn/Ptpra/Rdx/Rnh1/S100a1/S100b/Tjp2/Tpbg/Tpm1/Twf2/Vat1/Wwc1/Ywhaz	71	Increased	Poly I:C. Diff vs NSCs
GO:0050790	regulation of catalytic activity	58/319	310/2437	0.0016652	0.0254259	0.0206807	A2m/Agrn/Apoe/Arhgap12/Arrb1/Atp2a3/Atp2b4/Camk1/Camk2a/Ccn1/Clu/Crb2/Crk/Ctnnb1/Ctsb/Dlg1/Dusp3/Evi5/Fam162a/Fgf1/Fis1/Gab1/Gnai2/Gnai3/Gnao1/Gpx1/Grn/Gsn/Hspa1b/Iqgap2/Itga6/Lgmn/Mprip/Nol3/Palm/Pawr/Pdcd6/Phpt1/Plxnb1/Ppp1r12a/Ppp1r1b/Ppp2r5a/Prdx3/Prdx5/Prkca/Ralb/Rap2b/Rdx/S100a1/Scrib/Sdc4/Skp1/Synpo2/Tax1bp3/Tbc1d2b/Tmed10/Tns3/Unc119	58	Increased	Poly I:C. Diff vs NSCs
GO:0032989	cellular component morphogenesis	39/319	189/2437	0.00169037	0.0255951	0.0208183	Agrn/Alcam/Apoe/Camk2a/Cdh2/Clu/Coro1b/Ctnna2/Ctnnb1/Ctnnd2/Cttn/Dcx/Dip2b/Dpysl5/Enah/Fis1/Flnc/Gpc1/Gpm6a/Impact/Lama1/Lama5/Macf1/Map6/Mecp2/Mff/Myh10/Myl9/Nexn/Pals1/Plxnb1/Prkca/Ptn/S100b/Tmod2/Tpbg/Tpm1/Tubb2b/Twf2	39	Increased	Poly I:C. Diff vs NSCs
GO:0007160	cell-matrix adhesion	15/319	52/2437	0.00189242	0.0284176	0.023114	Actn1/Cdh13/Ctnnb1/Cttn/Dusp3/Epdr1/Itga6/Itgb5/Macf1/Nid1/Nid2/Ptpra/Sdc4/Sorbs1/Zyx	15	Increased	Poly I:C. Diff vs NSCs
GO:0043068	positive regulation of programmed cell death	27/319	118/2437	0.00191727	0.0285548	0.0232256	Agrn/Akap12/Anxa5/Arrb1/Atp2a2/Camk2a/Camk2d/Capn2/Ccn1/Clu/Ctnna1/Ctnnb1/Fam162a/Fis1/Gbp2/Grn/Gsn/Htra1/Itga6/Mff/Nacc2/Optn/Pawr/Ptn/S100b/Scp2/Scrib	27	Increased	Poly I:C. Diff vs NSCs
GO:0032879	regulation of localization	75/319	426/2437	0.00199652	0.0294933	0.023989	Abat/Actn4/Add1/Agrn/Ak1/Anxa2/Anxa5/Anxa7/Apoe/Appl1/Arf6/Arrb1/Atp2a2/Atp2b4/Cadps/Camk1/Camk2a/Camk2d/Camk2g/Cd81/Cdh13/Cdh2/Clu/Cntf/Ctnna1/Ctnnb1/Dcx/Dlg1/Dnajc5/Epb41l2/Eps15/Ezr/Fis1/Flna/Gnai2/Gnao1/Gnb2/Gpc1/Gpc6/Gsn/Hadh/Idh2/Letm1/Lrpap1/Mecp2/Mff/Myh10/Nol3/Pawr/Pls3/Ppp1r12a/Ppp2r5a/Prkca/Ptn/Rab11b/Rab5a/Rab5c/Ralb/Rdx/S100a1/Scp2/Scrib/Sdc4/Snta1/Sorbs1/Sptbn1/Stom/Stxbp4/Swap70/Ta…	75	Increased	Poly I:C. Diff vs NSCs
GO:0022604	regulation of cell morphogenesis	18/319	68/2437	0.00202859	0.0297254	0.0241778	Anxa7/Cdc42ep4/Coro1b/Crk/Dlg1/Epb41l2/Ezr/Hexb/Macf1/Mecp2/Myh10/Palm/Parva/Plxnb1/Ptn/Rdx/S100b/Tpm1	18	Increased	Poly I:C. Diff vs NSCs
GO:0048513	animal organ development	69/319	386/2437	0.00208235	0.030269	0.0246199	Actn4/Arf6/Arhgap5/Arl3/Arrb1/Camk2d/Ccn1/Cdh2/Clu/Cntf/Cpe/Crb2/Crk/Crygs/Ctnna2/Ctnnb1/Ctsb/Ctsz/Dcx/Dlg1/Fgf1/Flna/Flnb/Gab1/Gpc1/Gpm6a/Gpx1/Grb2/Grn/Htra1/Igfbp5/Itga6/Lama1/Lama5/Lamb1/Lamc1/Mecp2/Myh10/Myl6/Nid1/Palld/Pals1/Parva/Pawr/Pdcd6/Pde2a/Pdlim1/Pdlim4/Pls3/Plxnb1/Prdx3/Prkca/Ptn/Rbbp9/Rtn1/S100b/Scrib/Sdc4/Sdf4/Shroom2/Sulf2/Tdrd7/Tjp2/Tns3/Tpm1/Tubb2b/Txnrd2/Ufm1/Ywhaz	69	Increased	Poly I:C. Diff vs NSCs
GO:0043542	endothelial cell migration	12/319	38/2437	0.00230894	0.0332964	0.0270823	Apoe/Atp2b4/Cdh13/Coro1b/Fgf1/Gpx1/Grn/Lgmn/Mecp2/Pdcd6/Prkca/Tns3	12	Increased	Poly I:C. Diff vs NSCs
GO:0050678	regulation of epithelial cell proliferation	15/319	53/2437	0.00233257	0.0333723	0.0271441	Apoe/Cdh13/Ctnnb1/Dlg1/Fgf1/Gpx1/Grn/Htra1/Lama5/Pdcd6/Prkca/Ptn/Rida/Stxbp4/Sulf2	15	Increased	Poly I:C. Diff vs NSCs
GO:0001944	vasculature development	25/319	108/2437	0.00237189	0.0336697	0.0273859	Add1/Anxa2/Apoe/Atp2b4/Ccn1/Cdh13/Cdh2/Ctnnb1/Ddah1/Fgf1/Flna/Gab1/Gpx1/Grn/Lama1/Mecp2/Myh10/Parva/Pdcd6/Pde2a/Prkca/Ptn/Rnh1/S100a1/Ywhaz	25	Increased	Poly I:C. Diff vs NSCs
GO:0048592	eye morphogenesis	7/319	16/2437	0.00245251	0.0340169	0.0276684	Cntf/Crb2/Ctnnb1/Ptn/Scrib/Shroom2/Tdrd7	7	Increased	Poly I:C. Diff vs NSCs
GO:0050866	negative regulation of cell activation	7/319	16/2437	0.00245251	0.0340169	0.0276684	Apoe/Dlg1/Dusp3/Grn/Pawr/Scrib/Sdc4	7	Increased	Poly I:C. Diff vs NSCs
GO:0072006	nephron development	7/319	16/2437	0.00245251	0.0340169	0.0276684	Actn4/Ctnnb1/Dlg1/Fgf1/Lama5/Nid1/Sulf2	7	Increased	Poly I:C. Diff vs NSCs
GO:0032101	regulation of response to external stimulus	31/319	144/2437	0.00256068	0.0352481	0.0286698	A2m/Agrn/Anxa2/Anxa5/Apoe/Appl1/Arf6/Cd81/Cdh13/Cntf/Coro1b/Crk/Ctnna2/Cttn/Cyrib/Dusp3/Fgf1/Flna/Gbp2/Gpx1/Grn/Htra1/Lgmn/Optn/Pde2a/Prkca/Ptn/Swap70/Tpbg/Tubb2b/Ywhaz	31	Increased	Poly I:C. Diff vs NSCs
GO:0050673	epithelial cell proliferation	17/319	64/2437	0.00258313	0.0352899	0.0287038	Apoe/Cdh13/Ctnnb1/Dlg1/Fgf1/Gpx1/Grn/Htra1/Igfbp5/Lama5/Pdcd6/Prkca/Ptn/Pura/Rida/Stxbp4/Sulf2	17	Increased	Poly I:C. Diff vs NSCs
GO:0043408	regulation of MAPK cascade	24/319	103/2437	0.00263233	0.0356937	0.0290322	Akap12/Apoe/Arrb1/Camk2d/Ccn1/Cd81/Cdh2/Cntf/Crk/Ctnnb1/Dlg1/Dusp3/Ezr/Fgf1/Gab1/Gnai2/Grb2/Gsn/Lamtor2/Lamtor3/Prkca/Tpbg/Wwc1/Ywhaz	24	Increased	Poly I:C. Diff vs NSCs
GO:0120031	plasma membrane bounded cell projection assembly	22/319	92/2437	0.00279021	0.0373211	0.0303559	Agrn/Arf6/Arl3/Cdc42ep4/Cdh13/Cttn/Dcx/Ezr/Flna/Gpm6a/Gsn/Itga6/Lama5/Myh10/Nisch/Palm/Parva/Prdx6/Rab5a/Rdx/Rilpl1/Twf2	22	Increased	Poly I:C. Diff vs NSCs
GO:0032272	negative regulation of protein polymerization	11/319	34/2437	0.00282411	0.0373211	0.0303559	Add1/Cyrib/Gsn/Kank4/Rdx/Sptan1/Sptbn1/Tmod2/Tpm1/Tubb4a/Twf2	11	Increased	Poly I:C. Diff vs NSCs
GO:0023056	positive regulation of signaling	55/319	297/2437	0.00284907	0.0373211	0.0303559	Abat/Actn4/Akap12/Anxa2/Anxa7/Apoe/Arrb1/Camk2a/Camk2d/Ccn1/Cd81/Cdh13/Cdh2/Clu/Cntf/Crb2/Crk/Ctnna1/Ctnnb1/Eps15/Fgf1/Fis1/Flna/Gab1/Gbp2/Gnai2/Gpx1/Gsn/Igfbp5/Lama1/Lamb1/Lamc1/Lamtor2/Lamtor3/Lgmn/Macf1/Mecp2/Nacc2/Nid1/Plxnb1/Prkca/Ptn/Ralb/Rnf13/S100b/Scrib/Slc1a3/Snap47/Sorbs1/Sulf2/Tial1/Tmod2/Tns3/Tpbg/Wwc1	55	Increased	Poly I:C. Diff vs NSCs
GO:0002683	negative regulation of immune system process	15/319	54/2437	0.00285445	0.0373211	0.0303559	A2m/Appl1/Crk/Ctnnb1/Dlg1/Dusp3/Ezr/Gpx1/Grn/Pawr/Phpt1/Scrib/Sdc4/Tjp2/Ywhaz	15	Increased	Poly I:C. Diff vs NSCs
GO:0035295	tube development	32/319	151/2437	0.00285505	0.0373211	0.0303559	Add1/Anxa2/Apoe/Atp2b4/Ccn1/Cdh13/Cdh2/Ctnnb1/Ctsz/Ddah1/Dlg1/Enah/Fgf1/Flna/Gab1/Gpx1/Grn/Igfbp5/Lama1/Lama5/Mecp2/Parva/Pdcd6/Prkca/Ptn/Rbbp9/Rnh1/S100a1/Scrib/Sdc4/Tns3/Ywhaz	32	Increased	Poly I:C. Diff vs NSCs
GO:0048729	tissue morphogenesis	20/319	81/2437	0.00288523	0.0374462	0.0304577	Arhgap12/Ccn1/Crb2/Crygs/Ctnnb1/Ctsz/Dlg1/Enah/Fgf1/Flna/Grb2/Igfbp5/Lama1/Lama5/Lamc1/Macf1/Pals1/Scrib/Sdc4/Tpm1	20	Increased	Poly I:C. Diff vs NSCs
GO:0002064	epithelial cell development	12/319	39/2437	0.00295167	0.0379095	0.0308345	Add1/Cdh2/Ezr/Flna/Flnb/Gpx1/Palld/Pde2a/Rdx/Rilpl1/Scrib/Tjp2	12	Increased	Poly I:C. Diff vs NSCs
GO:0007267	cell-cell signaling	46/319	239/2437	0.00296674	0.0379095	0.0308345	Abat/Agrn/Akap12/Anxa5/Anxa7/Apoe/Arrb1/Atp2a2/Cadps/Camk2a/Cdh2/Cntf/Cpe/Ctnnb1/Ctnnd2/Dlg1/Dtna/Fbxo2/Flna/Gnai2/Gnao1/Hadh/Lgmn/Macf1/Mecp2/Nid1/Nisch/Pdlim4/Prkca/Ptn/Ptpra/Rab11b/Rab5a/S100b/Scrib/Slc1a3/Snap47/Sorbs1/Stxbp4/Sulf2/Tax1bp3/Tmod2/Tpbg/Tprg1l/Tubb2b/Ywhaz	46	Increased	Poly I:C. Diff vs NSCs
GO:0045055	regulated exocytosis	13/319	44/2437	0.00298352	0.0379095	0.0308345	Atp2a2/Cadps/Camk2a/Gnai2/Prkca/Rab11b/Rab5a/Scrib/Sdf4/Snap47/Tmed10/Tprg1l/Ywhaz	13	Increased	Poly I:C. Diff vs NSCs
GO:0140352	export from cell	35/319	170/2437	0.00305854	0.0384331	0.0312604	Abat/Agrn/Anxa2/Anxa5/Anxa7/Apoe/Arf6/Arrb1/Atp1a4/Atp2a2/Cadps/Camk2a/Cntf/Cpe/Dlg1/Gnai2/Gnao1/Hadh/Idh2/Mecp2/Myh10/Nisch/Prkca/Rab11b/Rab5a/Ralb/Scrib/Sdc4/Sdf4/Slc27a1/Snap47/Stxbp4/Tmed10/Tprg1l/Ywhaz	35	Increased	Poly I:C. Diff vs NSCs
GO:0031175	neuron projection development	45/319	233/2437	0.00307637	0.0384331	0.0312604	Agrn/Alcam/Apoe/Arf6/Arsb/Camk1/Camk2a/Camk2g/Cdh2/Clu/Cntf/Crk/Ctnna2/Ctnnb1/Ctnnd2/Cttn/Dcx/Dip2b/Dpysl5/Enah/Flna/Gpm6a/Grn/Impact/Itga6/Lama1/Lama5/Lamb1/Lamc1/Macf1/Map6/Mecp2/Myh10/Nexn/Ntm/Palm/Plxnb1/Prkca/Ptn/S100b/Scrib/Sdc4/Tpbg/Tubb2b/Twf2	45	Increased	Poly I:C. Diff vs NSCs
GO:0000165	MAPK cascade	25/319	110/2437	0.00309949	0.0384331	0.0312604	Akap12/Apoe/Arrb1/Camk2d/Ccn1/Cd81/Cdh2/Cntf/Crk/Ctnnb1/Dlg1/Dusp3/Ezr/Fgf1/Gab1/Gnai2/Grb2/Gsn/Hacd3/Lamtor2/Lamtor3/Prkca/Tpbg/Wwc1/Ywhaz	25	Increased	Poly I:C. Diff vs NSCs
GO:0051336	regulation of hydrolase activity	34/319	164/2437	0.00310934	0.0384331	0.0312604	A2m/Agrn/Arhgap12/Arrb1/Atp2a3/Camk2a/Ccn1/Crb2/Crk/Evi5/Fam162a/Fis1/Gnai2/Gnao1/Gpx1/Grn/Gsn/Hspa1b/Iqgap2/Itga6/Lgmn/Mprip/Nol3/Pawr/Pdcd6/Plxnb1/Ppp1r12a/Ppp1r1b/Rdx/Scrib/Tax1bp3/Tbc1d2b/Tmed10/Tns3	34	Increased	Poly I:C. Diff vs NSCs
GO:0043065	positive regulation of apoptotic process	26/319	116/2437	0.0031596	0.0387905	0.0315511	Agrn/Akap12/Anxa5/Arrb1/Atp2a2/Camk2a/Camk2d/Capn2/Ccn1/Clu/Ctnna1/Ctnnb1/Fam162a/Fis1/Grn/Gsn/Htra1/Itga6/Mff/Nacc2/Optn/Pawr/Ptn/S100b/Scp2/Scrib	26	Increased	Poly I:C. Diff vs NSCs
GO:0032271	regulation of protein polymerization	18/319	71/2437	0.0034081	0.0411634	0.0334811	Add1/Arf6/Cdc42ep4/Cotl1/Cttn/Cyrib/Dlg1/Grb2/Gsn/Kank4/Mecp2/Rdx/Sptan1/Sptbn1/Tmod2/Tpm1/Tubb4a/Twf2	18	Increased	Poly I:C. Diff vs NSCs
GO:0007411	axon guidance	10/319	30/2437	0.00342084	0.0411634	0.0334811	Agrn/Alcam/Dpysl5/Enah/Lama1/Lama5/Myh10/Nexn/Plxnb1/Tubb2b	10	Increased	Poly I:C. Diff vs NSCs
GO:0097485	neuron projection guidance	10/319	30/2437	0.00342084	0.0411634	0.0334811	Agrn/Alcam/Dpysl5/Enah/Lama1/Lama5/Myh10/Nexn/Plxnb1/Tubb2b	10	Increased	Poly I:C. Diff vs NSCs
GO:1903076	regulation of protein localization to plasma membrane	11/319	35/2437	0.00364766	0.0426837	0.0347177	Appl1/Arf6/Atp2b4/Camk2a/Camk2d/Camk2g/Dlg1/Ezr/Ppp2r5a/Sorbs1/Sptbn1	11	Increased	Poly I:C. Diff vs NSCs
GO:1905477	positive regulation of protein localization to membrane	11/319	35/2437	0.00364766	0.0426837	0.0347177	Arf6/Atp2b4/Cd81/Dlg1/Ezr/Fis1/Mff/Ptn/Sorbs1/Sptbn1/Stom	11	Increased	Poly I:C. Diff vs NSCs
GO:0008284	positive regulation of cell population proliferation	45/319	235/2437	0.00366319	0.0426837	0.0347177	Agrn/Anxa2/Apoe/Arhgap5/Arrb1/Arsb/Camk1/Camk2d/Ccn1/Cd81/Cdc42ep4/Cdh13/Clu/Cntf/Coro1b/Ctnnb1/Dcx/Dlg1/Fgf1/Flna/Gnai2/Gnai3/Gpm6a/Grn/Htra1/Igfbp5/Itga6/Lgmn/Macf1/Map6/Mecp2/Optn/Palm/Pdcd6/Plxnb1/Prdx3/Prkca/Ptn/Pura/S100b/Stxbp4/Tial1/Tns3/Tubb2b/Twf2	45	Increased	Poly I:C. Diff vs NSCs
GO:0022408	negative regulation of cell-cell adhesion	7/319	17/2437	0.00370865	0.0426837	0.0347177	Dlg1/Dusp3/Pawr/Rdx/Scrib/Sdc4/Swap70	7	Increased	Poly I:C. Diff vs NSCs
GO:0045765	regulation of angiogenesis	13/319	45/2437	0.00371163	0.0426837	0.0347177	Add1/Atp2b4/Ctnnb1/Ddah1/Fgf1/Gab1/Grn/Mecp2/Pdcd6/Prkca/Ptn/Rnh1/S100a1	13	Increased	Poly I:C. Diff vs NSCs
GO:0070372	regulation of ERK1 and ERK2 cascade	13/319	45/2437	0.00371163	0.0426837	0.0347177	Akap12/Apoe/Arrb1/Camk2d/Ccn1/Dlg1/Dusp3/Ezr/Fgf1/Gnai2/Prkca/Tpbg/Ywhaz	13	Increased	Poly I:C. Diff vs NSCs
GO:1901342	regulation of vasculature development	13/319	45/2437	0.00371163	0.0426837	0.0347177	Add1/Atp2b4/Ctnnb1/Ddah1/Fgf1/Gab1/Grn/Mecp2/Pdcd6/Prkca/Ptn/Rnh1/S100a1	13	Increased	Poly I:C. Diff vs NSCs
GO:0051240	positive regulation of multicellular organismal process	48/319	255/2437	0.00385411	0.0440436	0.0358237	Abat/Add1/Agrn/Akap12/Anxa2/Ap3d1/Apoe/Appl1/Camk2d/Ccn1/Cd81/Clu/Crb2/Ctnnb1/Cttn/Cyrib/Dcx/Ddah1/Dlg1/Ezr/Fgf1/Flna/Gab1/Grn/Gsn/Hadh/Macf1/Map6/Mecp2/Optn/Pawr/Pdcd6/Plxnb1/Prkca/Ptn/Ptpra/S100a1/S100b/Scrib/Sfxn5/Slc27a1/Sptbn1/Sulf2/Tmed10/Tpbg/Tpm1/Twf2/Zbtb20	48	Increased	Poly I:C. Diff vs NSCs
GO:0050679	positive regulation of epithelial cell proliferation	9/319	26/2437	0.00408625	0.0464045	0.037744	Cdh13/Ctnnb1/Fgf1/Grn/Htra1/Pdcd6/Prkca/Ptn/Stxbp4	9	Increased	Poly I:C. Diff vs NSCs
GO:0030031	cell projection assembly	22/319	95/2437	0.00426748	0.0481615	0.0391732	Agrn/Arf6/Arl3/Cdc42ep4/Cdh13/Cttn/Dcx/Ezr/Flna/Gpm6a/Gsn/Itga6/Lama5/Myh10/Nisch/Palm/Parva/Prdx6/Rab5a/Rdx/Rilpl1/Twf2	22	Increased	Poly I:C. Diff vs NSCs
GO:0051056	regulation of small GTPase mediated signal transduction	10/319	31/2437	0.00447649	0.0499279	0.0406099	Apoe/Arf6/Arhgap12/Arrb1/Camk2d/Cdh2/Crk/Cyrib/Rdx/Tns3	10	Increased	Poly I:C. Diff vs NSCs
GO:0061564	axon development	24/319	107/2437	0.00447894	0.0499279	0.0406099	Agrn/Alcam/Apoe/Cdh2/Cntf/Ctnna2/Cttn/Dcx/Dip2b/Dpysl5/Enah/Flna/Grn/Lama1/Lama5/Macf1/Map6/Myh10/Nexn/Plxnb1/Prkca/Ptn/Tubb2b/Twf2	24	Increased	Poly I:C. Diff vs NSCs
GO:0051346	negative regulation of hydrolase activity	13/319	46/2437	0.00457748	0.0507152	0.0412502	A2m/Arrb1/Camk2a/Crb2/Gnai2/Gpx1/Grn/Hspa1b/Mprip/Nol3/Ppp1r1b/Rdx/Tmed10	13	Increased	Poly I:C. Diff vs NSCs
GO:0044057	regulation of system process	21/319	90/2437	0.00473338	0.0521246	0.0423966	Abat/Agrn/Apoe/Atp2a2/Atp2b4/Camk2d/Camk2g/Cttn/Dlg1/Flna/Gnao1/Gsn/Igfbp5/Mecp2/Nol3/Pawr/Prkca/S100a1/S100b/Snta1/Tpm1	21	Increased	Poly I:C. Diff vs NSCs
GO:0060048	cardiac muscle contraction	8/319	22/2437	0.00477886	0.0523083	0.0425461	Agrn/Atp2a2/Camk2d/Dlg1/Flna/Gsn/Snta1/Tpm1	8	Increased	Poly I:C. Diff vs NSCs
GO:0022008	neurogenesis	59/319	331/2437	0.00496423	0.0540121	0.0439318	Agrn/Alcam/Anxa2/Anxa7/Apoe/Arf6/Arl3/Arsb/Camk1/Camk2a/Camk2g/Cdh2/Clu/Cntf/Crb2/Crk/Ctnna1/Ctnna2/Ctnnb1/Ctnnd2/Cttn/Dcx/Dip2b/Dpysl5/Enah/Flna/Gpc1/Gpm6a/Grb2/Grn/Hexb/Idh2/Impact/Itga6/Lama1/Lama5/Lamb1/Lamc1/Macf1/Map6/Mecp2/Myh10/Nexn/Ntm/Palm/Pals1/Plxnb1/Prkca/Ptn/Ptpra/Rtn1/S100b/Scrib/Sdc4/Slc1a3/Tpbg/Tubb2b/Twf2/Ywhaz	59	Increased	Poly I:C. Diff vs NSCs
GO:0030182	neuron differentiation	51/319	278/2437	0.00503534	0.0544596	0.0442959	Agrn/Alcam/Apoe/Arf6/Arl3/Arsb/Camk1/Camk2a/Camk2g/Cdh2/Clu/Cntf/Crb2/Crk/Ctnna2/Ctnnb1/Ctnnd2/Cttn/Dcx/Dip2b/Dpysl5/Enah/Flna/Gpm6a/Grn/Impact/Itga6/Lama1/Lama5/Lamb1/Lamc1/Macf1/Map6/Mecp2/Myh10/Nexn/Ntm/Palm/Pals1/Plxnb1/Prkca/Ptn/Rtn1/S100b/Scrib/Sdc4/Slc1a3/Tpbg/Tubb2b/Twf2/Ywhaz	51	Increased	Poly I:C. Diff vs NSCs
GO:0044092	negative regulation of molecular function	34/319	169/2437	0.00517379	0.0556259	0.0452445	A2m/Agrn/Apoe/Arrb1/Atp2a2/Atp2a3/Atp2b4/Camk1/Camk2a/Camk2d/Cnn3/Crb2/Dusp3/Flna/Gnai2/Gpx1/Grn/Hspa1b/Lrpap1/Mecp2/Mprip/Nol3/Palm/Phpt1/Ppp1r12a/Ppp1r1b/Ppp2r5a/Prdx3/Prdx5/Prkca/Pura/Ralb/Rdx/Tmed10	34	Increased	Poly I:C. Diff vs NSCs
GO:0007613	memory	7/319	18/2437	0.00539968	0.0573755	0.0466676	Apoe/Comt/Lgmn/Mecp2/Ppp1r1b/Ptn/S100b	7	Increased	Poly I:C. Diff vs NSCs
GO:0008643	carbohydrate transport	7/319	18/2437	0.00539968	0.0573755	0.0466676	Ak1/Appl1/Ezr/Prkca/Slc27a1/Sorbs1/Stxbp4	7	Increased	Poly I:C. Diff vs NSCs
GO:0010648	negative regulation of cell communication	41/319	214/2437	0.0054963	0.0580627	0.0472265	Anxa5/Apoe/Appl1/Arhgap12/Arrb1/Atp2b4/Cdh2/Clu/Ctnna1/Ctnnb1/Cttn/Cyrib/Dlg1/Dusp3/Ezr/Gnai2/Gnai3/Gnao1/Gpc1/Gpx1/Hadh/Htra1/Igbp1/Igfbp5/Itga6/Lgmn/Nol3/Optn/Palm/Pawr/Pdcd6/Pde2a/Phpt1/Prkca/Sulf2/Tax1bp3/Tns3/Tpbg/Tprg1l/Wwc1/Ywhaz	41	Increased	Poly I:C. Diff vs NSCs
GO:0048699	generation of neurons	52/319	286/2437	0.00559487	0.0584678	0.047556	Agrn/Alcam/Apoe/Arf6/Arl3/Arsb/Camk1/Camk2a/Camk2g/Cdh2/Clu/Cntf/Crb2/Crk/Ctnna1/Ctnna2/Ctnnb1/Ctnnd2/Cttn/Dcx/Dip2b/Dpysl5/Enah/Flna/Gpm6a/Grn/Impact/Itga6/Lama1/Lama5/Lamb1/Lamc1/Macf1/Map6/Mecp2/Myh10/Nexn/Ntm/Palm/Pals1/Plxnb1/Prkca/Ptn/Rtn1/S100b/Scrib/Sdc4/Slc1a3/Tpbg/Tubb2b/Twf2/Ywhaz	52	Increased	Poly I:C. Diff vs NSCs
GO:0090257	regulation of muscle system process	13/319	47/2437	0.00559901	0.0584678	0.047556	Abat/Agrn/Atp2a2/Atp2b4/Camk2d/Camk2g/Cttn/Dlg1/Gsn/Igfbp5/Nol3/Pawr/Prkca	13	Increased	Poly I:C. Diff vs NSCs
GO:1903522	regulation of blood circulation	10/319	32/2437	0.00577294	0.0599397	0.0487532	Agrn/Atp2a2/Atp2b4/Dlg1/Flna/Gnao1/Prkca/S100a1/Snta1/Tpm1	10	Increased	Poly I:C. Diff vs NSCs
GO:0007162	negative regulation of cell adhesion	11/319	37/2437	0.00586599	0.0605597	0.0492575	Actn4/Cdh13/Dlg1/Dusp3/Lamb1/Pawr/Plxnb1/Rdx/Scrib/Sdc4/Swap70	11	Increased	Poly I:C. Diff vs NSCs
GO:0023057	negative regulation of signaling	41/319	215/2437	0.00598794	0.0614694	0.0499974	Anxa5/Apoe/Appl1/Arhgap12/Arrb1/Atp2b4/Cdh2/Clu/Ctnna1/Ctnnb1/Cttn/Cyrib/Dlg1/Dusp3/Ezr/Gnai2/Gnai3/Gnao1/Gpc1/Gpx1/Hadh/Htra1/Igbp1/Igfbp5/Itga6/Lgmn/Nol3/Optn/Palm/Pawr/Pdcd6/Pde2a/Phpt1/Prkca/Sulf2/Tax1bp3/Tns3/Tpbg/Tprg1l/Wwc1/Ywhaz	41	Increased	Poly I:C. Diff vs NSCs
GO:0007399	nervous system development	71/319	416/2437	0.00623032	0.0635982	0.0517289	Agrn/Alcam/Aldh3a2/Anxa2/Anxa7/Apoe/Arf6/Arl3/Arsb/Camk1/Camk2a/Camk2g/Cdh2/Clu/Cntf/Cpe/Crb2/Crk/Ctnna1/Ctnna2/Ctnnb1/Ctnnd2/Cttn/Dcx/Dip2b/Dlg1/Dpysl5/Enah/Flna/Gpc1/Gpm6a/Grb2/Grn/Gsn/Hexb/Idh2/Impact/Itga6/Lama1/Lama5/Lamb1/Lamc1/Macf1/Map6/Mecp2/Msi1/Myh10/Nexn/Ntm/Palm/Pals1/Plxnb1/Prkca/Ptn/Ptpra/Pura/Rtn1/S100b/Scrib/Sdc4/Sdf4/Shroom2/Slc1a3/Sptbn1/Sulf2/Tpbg/Tubb2b/Twf2/Ufm1/Unc119/Ywhaz	71	Increased	Poly I:C. Diff vs NSCs
GO:0098657	import into cell	34/319	171/2437	0.0062763	0.0637097	0.0518196	Actn4/Add1/Anxa2/Ap3d1/Apoe/Appl1/Arf6/Arhgap12/Arrb1/Atp1a4/Cd81/Cdh13/Clu/Cttn/Dcx/Dlg1/Eps15/Ezr/Grb2/Grn/Gsn/Lrpap1/Mff/Pawr/Prkca/Rab5a/Rab5c/Ralb/Scrib/Sh3glb2/Slc1a3/Slc27a1/Tbc1d2b/Unc119	34	Increased	Poly I:C. Diff vs NSCs
GO:0007611	learning or memory	14/319	53/2437	0.0064118	0.0642967	0.0522971	Apoe/Comt/Ctnnd2/Gm2a/Gmfb/Lamb1/Lgmn/Mecp2/Ppp1r1b/Prkca/Ptn/S100b/Tmod2/Tpbg	14	Increased	Poly I:C. Diff vs NSCs
GO:1902905	positive regulation of supramolecular fiber organization	14/319	53/2437	0.0064118	0.0642967	0.0522971	Arf6/Cdc42ep4/Cttn/Dlg1/Dstn/Flna/Grb2/Gsn/Mecp2/Pdlim4/Sdc4/Swap70/Synpo2/Tpm1	14	Increased	Poly I:C. Diff vs NSCs
GO:0030001	metal ion transport	24/319	110/2437	0.00648838	0.0642967	0.0522971	Agrn/Ap3d1/Atp1a4/Atp2a2/Atp2a3/Atp2b4/Cachd1/Camk2a/Camk2d/Camk2g/Ctnnb1/Dlg1/Flna/Gnai2/Gnao1/Gnb2/Letm1/Nol3/Pawr/Rab11b/S100a1/Slc1a3/Snta1/Stom	24	Increased	Poly I:C. Diff vs NSCs
GO:0009888	tissue development	47/319	255/2437	0.00649268	0.0642967	0.0522971	Add1/Aldh3a2/Arhgap12/Camk2d/Ccn1/Cdh2/Crb2/Crygs/Ctnnb1/Ctsb/Ctsz/Dlg1/Enah/Ezr/Fgf1/Flna/Flnb/Gab1/Gpc1/Gpx1/Grb2/Hsbp1/Igfbp5/Lama1/Lama5/Lamb1/Lamc1/Macf1/Myh10/Myl6/Palld/Pals1/Pawr/Pdcd6/Pde2a/Prkca/Ptn/Rbbp9/Rdx/Rilpl1/S100b/Scrib/Sdc4/Sulf2/Tdrd7/Tjp2/Tpm1	47	Increased	Poly I:C. Diff vs NSCs
GO:0045834	positive regulation of lipid metabolic process	8/319	23/2437	0.00651106	0.0642967	0.0522971	Apoe/Capn2/Ccn1/Fgf1/Scp2/Slc27a1/Sorbs1/Zbtb20	8	Increased	Poly I:C. Diff vs NSCs
GO:0006898	receptor-mediated endocytosis	16/319	64/2437	0.00655079	0.0643394	0.0523318	Anxa2/Apoe/Arrb1/Cd81/Clu/Cttn/Eps15/Ezr/Grb2/Lrpap1/Prkca/Rab5a/Ralb/Scrib/Sh3glb2/Unc119	16	Increased	Poly I:C. Diff vs NSCs
GO:0010243	response to organonitrogen compound	38/319	197/2437	0.00666349	0.0650945	0.0529459	Abat/Anxa5/Anxa7/Apoe/Appl1/Atp2a2/Atp2b4/Camk2a/Capn2/Cd81/Cdh13/Crk/Ctnna1/Ctnnb1/Erlin2/Ezr/Fbxo2/Fis1/Flna/Gnai2/Gnai3/Gnao1/Grb2/Igfbp5/Lamtor2/Lamtor3/Lgmn/Mecp2/Palm/Pde2a/Ppp1r1b/Prkca/Ptpra/Pygm/Slc1a3/Slc27a1/Sorbs1/Stxbp4	38	Increased	Poly I:C. Diff vs NSCs
GO:1904375	regulation of protein localization to cell periphery	13/319	48/2437	0.00679514	0.0660255	0.0537033	Appl1/Arf6/Atp2b4/Camk2a/Camk2d/Camk2g/Dlg1/Epb41l2/Ezr/Gpc6/Ppp2r5a/Sorbs1/Sptbn1	13	Increased	Poly I:C. Diff vs NSCs
GO:0099504	synaptic vesicle cycle	17/319	70/2437	0.00701335	0.0675941	0.054979	Ap3d1/Arf6/Atp2a2/Atp6v1g1/Cadps/Camk2a/Cdh2/Ctnnb1/Dnajc5/Grn/Mff/Pls3/Prkca/Rab5a/Scrib/Snap47/Tprg1l	17	Increased	Poly I:C. Diff vs NSCs
GO:0006816	calcium ion transport	15/319	59/2437	0.00710465	0.0675941	0.054979	Atp2a2/Atp2a3/Atp2b4/Cachd1/Camk2a/Camk2d/Camk2g/Ctnnb1/Flna/Gnai2/Gnao1/Letm1/Nol3/Pawr/S100a1	15	Increased	Poly I:C. Diff vs NSCs
GO:0044706	multi-multicellular organism process	9/319	28/2437	0.0071147	0.0675941	0.054979	A2m/Comt/Ctsb/Grn/Hexb/Igfbp5/Lamb1/Prdx3/Ptn	9	Increased	Poly I:C. Diff vs NSCs
GO:0051049	regulation of transport	60/319	343/2437	0.0071174	0.0675941	0.054979	Abat/Actn4/Add1/Agrn/Ak1/Anxa2/Anxa5/Anxa7/Apoe/Appl1/Arf6/Arrb1/Atp2a2/Atp2b4/Cadps/Camk1/Camk2a/Camk2d/Cd81/Cdh13/Cdh2/Clu/Cntf/Ctnnb1/Dcx/Dlg1/Dnajc5/Ezr/Fis1/Flna/Gnai2/Gnao1/Gnb2/Hadh/Idh2/Lrpap1/Mecp2/Mff/Myh10/Nol3/Pawr/Pls3/Ppp1r12a/Prkca/Rab11b/Rab5a/Rab5c/Rdx/S100a1/Scp2/Scrib/Sdc4/Snta1/Sorbs1/Stom/Stxbp4/Tmed10/Tprg1l/Ufm1/Unc119	60	Increased	Poly I:C. Diff vs NSCs
GO:0010647	positive regulation of cell communication	53/319	296/2437	0.00714258	0.0675941	0.054979	Abat/Actn4/Akap12/Anxa7/Apoe/Arrb1/Camk2a/Camk2d/Ccn1/Cd81/Cdh13/Cdh2/Clu/Cntf/Crb2/Crk/Ctnna1/Ctnnb1/Fgf1/Fis1/Flna/Gab1/Gbp2/Gnai2/Gpx1/Gsn/Igfbp5/Lama1/Lamb1/Lamc1/Lamtor2/Lamtor3/Lgmn/Macf1/Mecp2/Nacc2/Nid1/Pawr/Plxnb1/Prkca/Ptn/Ralb/Rnf13/S100b/Slc1a3/Snap47/Sorbs1/Sulf2/Tial1/Tmod2/Tns3/Tpbg/Wwc1	53	Increased	Poly I:C. Diff vs NSCs
GO:0048659	smooth muscle cell proliferation	11/319	38/2437	0.00731516	0.0687928	0.055954	Apoe/Camk2d/Cdh13/Comt/Ctnnb1/Gnai2/Gnai3/Igfbp5/Nol3/Prkca/Tpm1	11	Increased	Poly I:C. Diff vs NSCs
GO:1901880	negative regulation of protein depolymerization	10/319	33/2437	0.00734496	0.0687928	0.055954	Add1/Gsn/Rdx/Shroom2/Sptan1/Sptbn1/Swap70/Tmod2/Tpm1/Twf2	10	Increased	Poly I:C. Diff vs NSCs
GO:0042982	amyloid precursor protein metabolic process	7/319	19/2437	0.00760906	0.070181	0.0570832	Apoe/Clu/Dlg1/Itm2b/Pawr/Rtn1/Tmed10	7	Increased	Poly I:C. Diff vs NSCs
GO:0043954	cellular component maintenance	7/319	19/2437	0.00760906	0.070181	0.0570832	Apoe/Appl1/Arf6/Cttn/Grn/Sdf4/Shroom2	7	Increased	Poly I:C. Diff vs NSCs
GO:0045446	endothelial cell differentiation	7/319	19/2437	0.00760906	0.070181	0.0570832	Add1/Ctnnb1/Ezr/Gpx1/Pde2a/Rdx/Tjp2	7	Increased	Poly I:C. Diff vs NSCs
GO:0033002	muscle cell proliferation	13/319	49/2437	0.00818571	0.0747409	0.0607921	Apoe/Camk2d/Cdh13/Comt/Ctnnb1/Fgf1/Gnai2/Gnai3/Igfbp5/Myh10/Nol3/Prkca/Tpm1	13	Increased	Poly I:C. Diff vs NSCs
GO:0070371	ERK1 and ERK2 cascade	13/319	49/2437	0.00818571	0.0747409	0.0607921	Akap12/Apoe/Arrb1/Camk2d/Ccn1/Dlg1/Dusp3/Ezr/Fgf1/Gnai2/Prkca/Tpbg/Ywhaz	13	Increased	Poly I:C. Diff vs NSCs
GO:0035304	regulation of protein dephosphorylation	8/319	24/2437	0.0086803	0.0780892	0.0635155	Gnai2/Igbp1/Mprip/Pawr/Ppp1r12a/Ppp1r1b/Ppp2r5a/Swap70	8	Increased	Poly I:C. Diff vs NSCs
GO:0043112	receptor metabolic process	8/319	24/2437	0.0086803	0.0780892	0.0635155	Agrn/Anxa2/Apoe/Eps15/Lgmn/Optn/Rab11b/Scrib	8	Increased	Poly I:C. Diff vs NSCs
GO:1901698	response to nitrogen compound	40/319	213/2437	0.00868135	0.0780892	0.0635155	Abat/Anxa5/Anxa7/Apoe/Appl1/Atp2a2/Atp2b4/Camk2a/Capn2/Cd81/Cdh13/Crk/Ctnna1/Ctnnb1/Erlin2/Ezr/Fbxo2/Fis1/Flna/Gnai2/Gnai3/Gnao1/Grb2/Igfbp5/Lamtor2/Lamtor3/Lgmn/Mecp2/Mtarc2/Palm/Pde2a/Ppp1r1b/Prkca/Ptpra/Pygm/Ralb/Slc1a3/Slc27a1/Sorbs1/Stxbp4	40	Increased	Poly I:C. Diff vs NSCs
GO:0099003	vesicle-mediated transport in synapse	19/319	83/2437	0.00879582	0.0787291	0.064036	Ap3d1/Arf6/Atp2a2/Atp6v1g1/Cadps/Camk2a/Cdh2/Ctnnb1/Dnajc5/Eps15/Grn/Mff/Pls3/Prkca/Rab5a/Scrib/Sh3glb2/Snap47/Tprg1l	19	Increased	Poly I:C. Diff vs NSCs
GO:0065009	regulation of molecular function	72/319	429/2437	0.00898399	0.0792423	0.0644533	A2m/Add1/Agrn/Anxa2/Apoe/Arhgap12/Arrb1/Atp2a2/Atp2a3/Atp2b4/Camk1/Camk2a/Camk2d/Ccn1/Clu/Cnn3/Cnpy2/Crb2/Crk/Ctnnb1/Ctsb/Dlg1/Dusp3/Evi5/Fam162a/Fgf1/Fis1/Flna/Gab1/Gnai2/Gnai3/Gnao1/Gpx1/Grn/Gsn/Hspa1b/Iqgap2/Itga6/Lgmn/Lrpap1/Mecp2/Mprip/Nol3/Palm/Pawr/Pdcd6/Phpt1/Plxnb1/Ppp1r12a/Ppp1r1b/Ppp2r5a/Prdx3/Prdx5/Prkca/Pura/Ralb/Rap2b/Rdx/S100a1/Scrib/Sdc4/Skp1/Stom/Synpo2/Tax1bp3/Tbc1d2b/Tmed10/Tns…	72	Increased	Poly I:C. Diff vs NSCs
GO:1901879	regulation of protein depolymerization	11/319	39/2437	0.00902939	0.0792423	0.0644533	Add1/Dstn/Gsn/Rdx/Shroom2/Sptan1/Sptbn1/Swap70/Tmod2/Tpm1/Twf2	11	Increased	Poly I:C. Diff vs NSCs
GO:0051094	positive regulation of developmental process	41/319	220/2437	0.00904165	0.0792423	0.0644533	Add1/Agrn/Ap3d1/Apoe/Camk1/Capn2/Ccn1/Clu/Cntf/Coro1b/Crb2/Ctnnb1/Dcx/Ddah1/Dlg1/Ezr/Fgf1/Fis1/Flna/Gab1/Gpc1/Grn/Impact/Lama1/Lamb1/Lamc1/Macf1/Map6/Mecp2/Mff/Nid1/Palm/Pdcd6/Plxnb1/Prkca/Ptn/Ptpra/S100a1/S100b/Tpbg/Twf2	41	Increased	Poly I:C. Diff vs NSCs
GO:0030198	extracellular matrix organization	9/319	29/2437	0.00915843	0.0792423	0.0644533	Anxa2/Ccn1/Lama1/Lamb1/Lamc1/Nid1/P4ha1/Spock2/Sulf2	9	Increased	Poly I:C. Diff vs NSCs
GO:0043062	extracellular structure organization	9/319	29/2437	0.00915843	0.0792423	0.0644533	Anxa2/Ccn1/Lama1/Lamb1/Lamc1/Nid1/P4ha1/Spock2/Sulf2	9	Increased	Poly I:C. Diff vs NSCs
GO:0045229	external encapsulating structure organization	9/319	29/2437	0.00915843	0.0792423	0.0644533	Anxa2/Ccn1/Lama1/Lamb1/Lamc1/Nid1/P4ha1/Spock2/Sulf2	9	Increased	Poly I:C. Diff vs NSCs
GO:0046890	regulation of lipid biosynthetic process	9/319	29/2437	0.00915843	0.0792423	0.0644533	Apoe/Capn2/Ccn1/Erlin2/Fgf1/Scp2/Slc27a1/Sorbs1/Zbtb20	9	Increased	Poly I:C. Diff vs NSCs
GO:0043242	negative regulation of protein-containing complex disassembly	10/319	34/2437	0.00922865	0.0794714	0.0646397	Add1/Gsn/Rdx/Shroom2/Sptan1/Sptbn1/Swap70/Tmod2/Tpm1/Twf2	10	Increased	Poly I:C. Diff vs NSCs
GO:0009628	response to abiotic stimulus	35/319	182/2437	0.0095956	0.0819776	0.0666782	Abat/Anxa7/Arrb1/Arsa/Arsb/Atp2b4/Atp6v1g1/Camk2d/Camk2g/Ctnnb1/Ddah1/Fam162a/Fgf1/Fmn2/Gpx1/Grb2/Gsn/Hsbp1/Hspa1b/Letm1/Lgmn/Mecp2/Nol3/Palm/Pawr/Pdcd6/Pde2a/Ppp1r1b/Prkca/Ptn/Pygm/Rab11b/Sdf4/Slc1a3/Slc27a1	35	Increased	Poly I:C. Diff vs NSCs
GO:0009967	positive regulation of signal transduction	45/319	247/2437	0.00960992	0.0819776	0.0666782	Actn4/Akap12/Apoe/Arrb1/Camk2a/Camk2d/Ccn1/Cd81/Cdh13/Cdh2/Clu/Cntf/Crb2/Crk/Ctnna1/Ctnnb1/Fgf1/Fis1/Flna/Gab1/Gbp2/Gnai2/Gpx1/Gsn/Igfbp5/Lama1/Lamb1/Lamc1/Lamtor2/Lamtor3/Macf1/Nacc2/Nid1/Plxnb1/Prkca/Ralb/Rnf13/S100b/Sorbs1/Sulf2/Tial1/Tmod2/Tns3/Tpbg/Wwc1	45	Increased	Poly I:C. Diff vs NSCs
GO:0006887	exocytosis	18/319	78/2437	0.00978144	0.0830508	0.0675511	Anxa2/Atp2a2/Cadps/Camk2a/Gnai2/Gnao1/Myh10/Prkca/Rab11b/Rab5a/Ralb/Scrib/Sdc4/Sdf4/Snap47/Tmed10/Tprg1l/Ywhaz	18	Increased	Poly I:C. Diff vs NSCs
GO:0032880	regulation of protein localization	44/319	241/2437	0.0100435	0.0848797	0.0690386	Abat/Anxa5/Anxa7/Apoe/Appl1/Arf6/Arrb1/Atp2b4/Camk1/Camk2a/Camk2d/Camk2g/Cd81/Cdh2/Ctnna1/Ctnnb1/Dlg1/Epb41l2/Eps15/Ezr/Fis1/Flna/Gnao1/Gpc1/Gpc6/Gsn/Hadh/Idh2/Mff/Myh10/Nol3/Ppp2r5a/Ptn/Rab11b/Rdx/Sorbs1/Sptbn1/Stom/Stxbp4/Swap70/Tax1bp3/Tmed10/Ufm1/Ywhaz	44	Increased	Poly I:C. Diff vs NSCs
GO:0043086	negative regulation of catalytic activity	23/319	108/2437	0.0103372	0.0863868	0.0702645	A2m/Apoe/Arrb1/Atp2b4/Camk2a/Crb2/Dusp3/Gnai2/Gpx1/Grn/Hspa1b/Mprip/Nol3/Palm/Phpt1/Ppp1r12a/Ppp1r1b/Ppp2r5a/Prdx3/Prdx5/Prkca/Rdx/Tmed10	23	Increased	Poly I:C. Diff vs NSCs
GO:0048585	negative regulation of response to stimulus	45/319	248/2437	0.0103506	0.0863868	0.0702645	A2m/Anxa2/Anxa5/Apoe/Appl1/Arhgap12/Arrb1/Atp2b4/Cdh2/Clu/Coro1b/Crk/Ctnna1/Ctnna2/Ctnnb1/Cttn/Cyrib/Ddah1/Dlg1/Dusp3/Ezr/Gnai2/Gnai3/Gpc1/Gpx1/Grn/Htra1/Igbp1/Igfbp5/Itga6/Lgmn/Nol3/Optn/Palm/Pawr/Pdcd6/Pde2a/Phpt1/Prkca/Sulf2/Tax1bp3/Tns3/Tpbg/Wwc1/Ywhaz	45	Increased	Poly I:C. Diff vs NSCs
GO:0061138	morphogenesis of a branching epithelium	7/319	20/2437	0.0104215	0.0863868	0.0702645	Ctnnb1/Ctsz/Dlg1/Fgf1/Grb2/Lama1/Lama5	7	Increased	Poly I:C. Diff vs NSCs
GO:0098742	cell-cell adhesion via plasma-membrane adhesion molecules	7/319	20/2437	0.0104215	0.0863868	0.0702645	Alcam/Arvcf/Cdh13/Cdh2/Crb2/Nexn/Palld	7	Increased	Poly I:C. Diff vs NSCs
GO:0051241	negative regulation of multicellular organismal process	29/319	145/2437	0.0104596	0.0863868	0.0702645	Anxa2/Anxa5/Apoe/Arrb1/Atp2a2/Atp2b4/Cntf/Cpe/Ctnna1/Ctnnb1/Dip2b/Dlg1/Dpysl5/Dusp3/Ezr/Gnai2/Grn/Idh2/Igfbp5/Lgmn/Lrpap1/Mecp2/Nol3/Pawr/Ptn/Scrib/Sdc4/Tjp2/Wwc1	29	Increased	Poly I:C. Diff vs NSCs
GO:0032990	cell part morphogenesis	33/319	171/2437	0.0112003	0.092051	0.0748716	Agrn/Alcam/Apoe/Camk2a/Cdh2/Clu/Coro1b/Ctnna2/Ctnnb1/Ctnnd2/Cttn/Dcx/Dip2b/Dpysl5/Enah/Fis1/Gpm6a/Impact/Lama1/Lama5/Macf1/Map6/Mecp2/Mff/Myh10/Nexn/Plxnb1/Prkca/Ptn/S100b/Tpbg/Tubb2b/Twf2	33	Increased	Poly I:C. Diff vs NSCs
GO:0003158	endothelium development	8/319	25/2437	0.0113481	0.092051	0.0748716	Add1/Ctnnb1/Ezr/Fgf1/Gpx1/Pde2a/Rdx/Tjp2	8	Increased	Poly I:C. Diff vs NSCs
GO:0006941	striated muscle contraction	8/319	25/2437	0.0113481	0.092051	0.0748716	Agrn/Atp2a2/Camk2d/Dlg1/Flna/Gsn/Snta1/Tpm1	8	Increased	Poly I:C. Diff vs NSCs
GO:0007565	female pregnancy	8/319	25/2437	0.0113481	0.092051	0.0748716	A2m/Comt/Ctsb/Grn/Igfbp5/Lamb1/Prdx3/Ptn	8	Increased	Poly I:C. Diff vs NSCs
GO:0051258	protein polymerization	19/319	85/2437	0.0114217	0.0921448	0.0749479	Add1/Arf6/Arpc4/Cdc42ep4/Cotl1/Cttn/Cyrib/Dlg1/Grb2/Gsn/Kank4/Mecp2/Rdx/Sptan1/Sptbn1/Tmod2/Tpm1/Tubb4a/Twf2	19	Increased	Poly I:C. Diff vs NSCs
GO:1902414	protein localization to cell junction	10/319	35/2437	0.011461	0.0921448	0.0749479	Actn4/Camk2a/Dlg1/Flna/Gpc6/Lamtor2/Lamtor3/Scrib/Snap47/Tjp2	10	Increased	Poly I:C. Diff vs NSCs
GO:0072359	circulatory system development	32/319	165/2437	0.0115695	0.0923026	0.0750763	Add1/Anxa2/Apoe/Atp2b4/Camk2d/Ccn1/Cdh13/Cdh2/Cpe/Crb2/Ctnnb1/Ddah1/Fgf1/Flna/Gab1/Gpx1/Grn/Lama1/Mecp2/Myh10/Parva/Pdcd6/Pde2a/Pdlim1/Pdlim4/Prkca/Ptn/Rnh1/S100a1/Tpm1/Txnrd2/Ywhaz	32	Increased	Poly I:C. Diff vs NSCs
GO:0007043	cell-cell junction assembly	9/319	30/2437	0.0116174	0.0923026	0.0750763	Actn4/Arvcf/Cdh13/Cdh2/Ctnna1/Ctnnb1/Ctnnd2/Dlg1/Prkca	9	Increased	Poly I:C. Diff vs NSCs
GO:0031333	negative regulation of protein-containing complex assembly	13/319	51/2437	0.0116331	0.0923026	0.0750763	Add1/Clu/Cyrib/Gsn/Kank4/Nol3/Rdx/Sptan1/Sptbn1/Tmod2/Tpm1/Tubb4a/Twf2	13	Increased	Poly I:C. Diff vs NSCs
GO:0120039	plasma membrane bounded cell projection morphogenesis	31/319	159/2437	0.011936	0.0942947	0.0766965	Agrn/Alcam/Apoe/Camk2a/Cdh2/Clu/Coro1b/Ctnna2/Ctnnb1/Ctnnd2/Cttn/Dcx/Dip2b/Dpysl5/Enah/Gpm6a/Impact/Lama1/Lama5/Macf1/Map6/Mecp2/Myh10/Nexn/Plxnb1/Prkca/Ptn/S100b/Tpbg/Tubb2b/Twf2	31	Increased	Poly I:C. Diff vs NSCs
GO:0060341	regulation of cellular localization	48/319	270/2437	0.0119988	0.0943804	0.0767663	Abat/Anxa2/Anxa5/Anxa7/Apoe/Appl1/Arf6/Arrb1/Atp2b4/Camk1/Camk2a/Camk2d/Camk2g/Cd81/Cdh2/Ctnna1/Ctnnb1/Dlg1/Epb41l2/Eps15/Ezr/Fis1/Flna/Gnao1/Gpc1/Gpc6/Gsn/Hadh/Idh2/Mecp2/Mff/Myh10/Nol3/Ppp1r12a/Ppp2r5a/Ptn/Rab11b/Rdx/Scp2/Sorbs1/Sptbn1/Stom/Stxbp4/Swap70/Tax1bp3/Tmed10/Ufm1/Ywhaz	48	Increased	Poly I:C. Diff vs NSCs
GO:0001885	endothelial cell development	6/319	16/2437	0.0121685	0.0948938	0.0771838	Add1/Ezr/Gpx1/Pde2a/Rdx/Tjp2	6	Increased	Poly I:C. Diff vs NSCs
GO:0016601	Rac protein signal transduction	6/319	16/2437	0.0121685	0.0948938	0.0771838	Arf6/Camk2d/Cdh13/Crk/Nisch/Tns3	6	Increased	Poly I:C. Diff vs NSCs
GO:0060429	epithelium development	30/319	153/2437	0.0122974	0.095489	0.0776679	Add1/Arhgap12/Ccn1/Cdh2/Crb2/Crygs/Ctnnb1/Ctsz/Dlg1/Enah/Ezr/Fgf1/Flna/Flnb/Gpx1/Grb2/Igfbp5/Lama1/Lama5/Lamc1/Palld/Pals1/Pde2a/Rbbp9/Rdx/Rilpl1/Scrib/Sdc4/Tdrd7/Tjp2	30	Increased	Poly I:C. Diff vs NSCs
GO:0009968	negative regulation of signal transduction	37/319	198/2437	0.0124538	0.0955916	0.0777514	Apoe/Appl1/Arhgap12/Arrb1/Atp2b4/Cdh2/Clu/Ctnna1/Ctnnb1/Cttn/Cyrib/Dlg1/Dusp3/Ezr/Gnai2/Gnai3/Gpc1/Gpx1/Htra1/Igbp1/Igfbp5/Itga6/Lgmn/Nol3/Optn/Palm/Pawr/Pdcd6/Pde2a/Phpt1/Prkca/Sulf2/Tax1bp3/Tns3/Tpbg/Wwc1/Ywhaz	37	Increased	Poly I:C. Diff vs NSCs
GO:0002009	morphogenesis of an epithelium	17/319	74/2437	0.0124613	0.0955916	0.0777514	Arhgap12/Ccn1/Crygs/Ctnnb1/Ctsz/Dlg1/Enah/Fgf1/Flna/Grb2/Igfbp5/Lama1/Lama5/Lamc1/Pals1/Scrib/Sdc4	17	Increased	Poly I:C. Diff vs NSCs
GO:0010632	regulation of epithelial cell migration	12/319	46/2437	0.0125334	0.0955916	0.0777514	Apoe/Arf6/Arhgap5/Arsb/Atp2b4/Fgf1/Grn/Lgmn/Macf1/Mecp2/Pdcd6/Prkca	12	Increased	Poly I:C. Diff vs NSCs
GO:0050890	cognition	14/319	57/2437	0.0125737	0.0955916	0.0777514	Apoe/Comt/Ctnnd2/Gm2a/Gmfb/Lamb1/Lgmn/Mecp2/Ppp1r1b/Prkca/Ptn/S100b/Tmod2/Tpbg	14	Increased	Poly I:C. Diff vs NSCs
GO:0051495	positive regulation of cytoskeleton organization	14/319	57/2437	0.0125737	0.0955916	0.0777514	Arf6/Cdc42ep4/Cttn/Dlg1/Dstn/Flna/Grb2/Gsn/Mecp2/Pdlim4/Sdc4/Swap70/Synpo2/Tpm1	14	Increased	Poly I:C. Diff vs NSCs
GO:0001816	cytokine production	20/319	92/2437	0.0130473	0.0984402	0.0800684	Akap12/Ap3d1/Appl1/Arrb1/Capn2/Ccn1/Cd81/Clu/Cyrib/Dlg1/Ezr/Optn/Pawr/Rbbp9/S100b/Scrib/Sptbn1/Sulf2/Tmed10/Zbtb20	20	Increased	Poly I:C. Diff vs NSCs
GO:0032940	secretion by cell	31/319	160/2437	0.0130567	0.0984402	0.0800684	Abat/Anxa2/Anxa5/Anxa7/Apoe/Arf6/Arrb1/Atp2a2/Cadps/Camk2a/Cntf/Cpe/Gnai2/Gnao1/Hadh/Idh2/Mecp2/Myh10/Nisch/Prkca/Rab11b/Rab5a/Ralb/Scrib/Sdc4/Sdf4/Snap47/Stxbp4/Tmed10/Tprg1l/Ywhaz	31	Increased	Poly I:C. Diff vs NSCs
GO:1902531	regulation of intracellular signal transduction	46/319	258/2437	0.0131795	0.0989552	0.0804873	Actn4/Akap12/Apoe/Arf6/Arhgap12/Arrb1/Atp2b4/Camk2d/Ccn1/Cd81/Cdh13/Cdh2/Clu/Cntf/Crk/Ctnnb1/Cyrib/Dlg1/Dusp3/Ezr/Fgf1/Fis1/Gab1/Gnai2/Gpx1/Grb2/Gsn/Igfbp5/Lamtor2/Lamtor3/Nacc2/Nol3/Optn/Pdcd6/Pde2a/Plxnb1/Prkca/Rdx/Rnf13/S100b/Sptbn1/Tial1/Tns3/Tpbg/Wwc1/Ywhaz	46	Increased	Poly I:C. Diff vs NSCs
GO:0070887	cellular response to chemical stimulus	76/319	464/2437	0.0133456	0.0997897	0.081166	Actn4/Add1/Anxa2/Anxa5/Anxa7/Appl1/Arrb1/Atp2a2/Atp2b4/Atp6v1g1/Camk2a/Capn2/Cdc42ep4/Cmpk2/Cntf/Coro1b/Crk/Cryz/Ctnna1/Ctnnb1/Ddah1/Enah/Ezr/Fam162a/Fgf1/Fis1/Flna/Flnb/Fmn2/Gab1/Gbp2/Gnai2/Gnai3/Gnao1/Gpx1/Grb2/Gsn/Ifit3/Igfbp5/Lamtor2/Lamtor3/Letm1/Lgmn/Mecp2/Mtarc2/Nol3/Optn/Palm/Parva/Pawr/Pde2a/Pfkp/Ppp1r12a/Ppp1r1b/Prdx3/Prdx5/Prdx6/Prkca/Ptn/Ptpra/Rab11b/Ralb/Rdx/Slc1a3/Slc27a1/Sorbs1/Spo…	76	Increased	Poly I:C. Diff vs NSCs
GO:0048812	neuron projection morphogenesis	30/319	154/2437	0.0134707	0.100313	0.0815913	Agrn/Alcam/Apoe/Camk2a/Cdh2/Clu/Ctnna2/Ctnnb1/Ctnnd2/Cttn/Dcx/Dip2b/Dpysl5/Enah/Gpm6a/Impact/Lama1/Lama5/Macf1/Map6/Mecp2/Myh10/Nexn/Plxnb1/Prkca/Ptn/S100b/Tpbg/Tubb2b/Twf2	30	Increased	Poly I:C. Diff vs NSCs
GO:0035556	intracellular signal transduction	64/319	381/2437	0.0137767	0.100772	0.081965	Actn4/Akap12/Apoe/Arf6/Arhgap12/Arhgap5/Arhgef12/Arl3/Arrb1/Atp2a2/Atp2a3/Atp2b4/Camk2d/Ccn1/Cd81/Cdc42ep4/Cdh13/Cdh2/Clu/Cntf/Coro1b/Crk/Ctnnb1/Cyrib/Dcx/Dlg1/Dusp3/Ezr/Fgf1/Fis1/Gab1/Gnai2/Gpx1/Grb2/Gsn/Hacd3/Igfbp5/Impact/Lamtor2/Lamtor3/Nacc2/Nisch/Nol3/Optn/Pdcd6/Pde2a/Plxnb1/Ppp1r1a/Ppp1r1b/Prkca/Ralb/Rap2b/Rdx/Rilpl1/Rnf13/S100b/Sptbn1/Tax1bp3/Tial1/Tns3/Tpbg/Twf2/Wwc1/Ywhaz	64	Increased	Poly I:C. Diff vs NSCs
GO:0006897	endocytosis	29/319	148/2437	0.0138787	0.100772	0.081965	Actn4/Add1/Anxa2/Ap3d1/Apoe/Appl1/Arf6/Arhgap12/Arrb1/Cd81/Cdh13/Clu/Cttn/Dcx/Eps15/Ezr/Grb2/Grn/Gsn/Lrpap1/Mff/Prkca/Rab5a/Rab5c/Ralb/Scrib/Sh3glb2/Tbc1d2b/Unc119	29	Increased	Poly I:C. Diff vs NSCs
GO:0003205	cardiac chamber development	7/319	21/2437	0.0139206	0.100772	0.081965	Ccn1/Cpe/Ctnnb1/Myh10/Parva/Pde2a/Tpm1	7	Increased	Poly I:C. Diff vs NSCs
GO:0007599	hemostasis	7/319	21/2437	0.0139206	0.100772	0.081965	Anxa2/Anxa5/Anxa7/Apoe/Flna/Prkca/Rap2b	7	Increased	Poly I:C. Diff vs NSCs
GO:0022612	gland morphogenesis	7/319	21/2437	0.0139206	0.100772	0.081965	Fgf1/Igfbp5/Lama1/Lama5/Ptn/Scrib/Sulf2	7	Increased	Poly I:C. Diff vs NSCs
GO:0050921	positive regulation of chemotaxis	7/319	21/2437	0.0139206	0.100772	0.081965	Cdh13/Cttn/Lgmn/Prkca/Ptn/Swap70/Tpbg	7	Increased	Poly I:C. Diff vs NSCs
GO:0071805	potassium ion transmembrane transport	7/319	21/2437	0.0139206	0.100772	0.081965	Agrn/Atp1a4/Dlg1/Flna/Gnb2/Letm1/Slc1a3	7	Increased	Poly I:C. Diff vs NSCs
GO:0048660	regulation of smooth muscle cell proliferation	10/319	36/2437	0.0140796	0.10147	0.082533	Apoe/Camk2d/Cdh13/Comt/Ctnnb1/Gnai2/Gnai3/Igfbp5/Prkca/Tpm1	10	Increased	Poly I:C. Diff vs NSCs
GO:0009887	animal organ morphogenesis	24/319	117/2437	0.0141585	0.10147	0.082533	Ccn1/Cdh2/Cntf/Cpe/Crb2/Ctnna2/Ctnnb1/Ctsz/Dlg1/Fgf1/Flna/Igfbp5/Itga6/Lama1/Lama5/Lamb1/Lamc1/Parva/Ptn/Scrib/Shroom2/Sulf2/Tdrd7/Tpm1	24	Increased	Poly I:C. Diff vs NSCs
GO:0098771	inorganic ion homeostasis	17/319	75/2437	0.0142433	0.10147	0.082533	Anxa7/Apoe/Atp1a4/Atp2a2/Atp2a3/Atp2b4/Atp6v1g1/Camk2d/Fis1/Flna/Hexb/Letm1/Nol3/Prkca/Pygm/S100b/Slc1a3	17	Increased	Poly I:C. Diff vs NSCs
GO:0048858	cell projection morphogenesis	31/319	161/2437	0.0142616	0.10147	0.082533	Agrn/Alcam/Apoe/Camk2a/Cdh2/Clu/Coro1b/Ctnna2/Ctnnb1/Ctnnd2/Cttn/Dcx/Dip2b/Dpysl5/Enah/Gpm6a/Impact/Lama1/Lama5/Macf1/Map6/Mecp2/Myh10/Nexn/Plxnb1/Prkca/Ptn/S100b/Tpbg/Tubb2b/Twf2	31	Increased	Poly I:C. Diff vs NSCs
GO:0030003	intracellular monoatomic cation homeostasis	18/319	81/2437	0.0144982	0.10147	0.082533	Anxa7/Apoe/Atp1a4/Atp2a2/Atp2a3/Atp2b4/Atp6v1g1/Camk2d/Fis1/Flna/Grn/Hexb/Letm1/Nol3/Prkca/Pygm/S100b/Slc1a3	18	Increased	Poly I:C. Diff vs NSCs
GO:1901700	response to oxygen-containing compound	51/319	293/2437	0.0145165	0.10147	0.082533	Abat/Add1/Aldh3a2/Anxa5/Anxa7/Appl1/Arrb1/Arsa/Atp2a2/Atp2b4/Camk2a/Capn2/Cmpk2/Crk/Ctnna1/Ctnnb1/Ezr/Fis1/Flna/Gbp2/Gnai2/Gnai3/Gnao1/Gpx1/Grb2/Grn/Igfbp5/Lamtor2/Lamtor3/Lgmn/Mecp2/Palm/Pawr/Pdcd6/Pde2a/Ppp1r1b/Prdx3/Prdx5/Prdx6/Prkca/Ptpra/Pygm/Rab11b/Sdf4/Slc1a3/Slc27a1/Sorbs1/Stxbp4/Twf2/Txnrd2/Zbtb20	51	Increased	Poly I:C. Diff vs NSCs
GO:0030038	contractile actin filament bundle assembly	9/319	31/2437	0.0145387	0.10147	0.082533	Arrb1/Itgb5/Kank4/Pdlim1/Pdlim4/Sdc4/Sorbs1/Tpm1/Zyx	9	Increased	Poly I:C. Diff vs NSCs
GO:0043149	stress fiber assembly	9/319	31/2437	0.0145387	0.10147	0.082533	Arrb1/Itgb5/Kank4/Pdlim1/Pdlim4/Sdc4/Sorbs1/Tpm1/Zyx	9	Increased	Poly I:C. Diff vs NSCs
GO:0044703	multi-organism reproductive process	8/319	26/2437	0.0145755	0.10147	0.082533	A2m/Comt/Ctsb/Grn/Igfbp5/Lamb1/Prdx3/Ptn	8	Increased	Poly I:C. Diff vs NSCs
GO:0070374	positive regulation of ERK1 and ERK2 cascade	8/319	26/2437	0.0145755	0.10147	0.082533	Akap12/Apoe/Arrb1/Camk2d/Fgf1/Gnai2/Prkca/Tpbg	8	Increased	Poly I:C. Diff vs NSCs
GO:2000116	regulation of cysteine-type endopeptidase activity	12/319	47/2437	0.0149109	0.103409	0.0841099	Arrb1/Atp2a3/Ccn1/Fam162a/Fis1/Gpx1/Gsn/Hspa1b/Lgmn/Nol3/Pawr/Pdcd6	12	Increased	Poly I:C. Diff vs NSCs
GO:0007423	sensory organ development	15/319	64/2437	0.0153725	0.106087	0.0862883	Cntf/Crb2/Crygs/Ctnnb1/Dcx/Dlg1/Gpm6a/Grn/Lama1/Myh10/Ptn/Scrib/Sdc4/Shroom2/Tdrd7	15	Increased	Poly I:C. Diff vs NSCs
GO:0044087	regulation of cellular component biogenesis	41/319	227/2437	0.0154139	0.106087	0.0862883	Add1/Agrn/Apoe/Arf6/Ccn1/Cdc42ep4/Clu/Cotl1/Ctnnb1/Cttn/Cyrib/Dlg1/Dusp3/Ezr/Flna/Gbp2/Gpm6a/Grb2/Gsn/Hspa1b/Kank4/Macf1/Mecp2/Nol3/Palm/Pdlim4/Prkca/Ptpra/Rab5a/Ralb/Rdx/Sdc4/Sptan1/Sptbn1/Swap70/Synpo2/Tmod2/Tpbg/Tpm1/Tubb4a/Twf2	41	Increased	Poly I:C. Diff vs NSCs
GO:0050804	modulation of chemical synaptic transmission	21/319	100/2437	0.0163675	0.112113	0.0911895	Agrn/Akap12/Apoe/Atp2a2/Camk2a/Cdh2/Ctnnd2/Fbxo2/Gnai2/Lgmn/Mecp2/Nisch/Prkca/Ptn/Ptpra/Rab5a/S100b/Slc1a3/Snap47/Tprg1l/Tubb2b	21	Increased	Poly I:C. Diff vs NSCs
GO:0051402	neuron apoptotic process	18/319	82/2437	0.0164161	0.112113	0.0911895	Agrn/Apoe/Arrb1/Clu/Cntf/Ctnnb1/Ctsb/Dnajc5/Fam162a/Fis1/Gpx1/Grn/Lgmn/Mecp2/Optn/Pawr/Prdx3/Trim2	18	Increased	Poly I:C. Diff vs NSCs
GO:0008645	hexose transmembrane transport	6/319	17/2437	0.016783	0.112113	0.0911895	Ak1/Appl1/Prkca/Slc27a1/Sorbs1/Stxbp4	6	Increased	Poly I:C. Diff vs NSCs
GO:0010665	regulation of cardiac muscle cell apoptotic process	6/319	17/2437	0.016783	0.112113	0.0911895	Atp2a2/Camk2a/Camk2d/Capn2/Mff/Nol3	6	Increased	Poly I:C. Diff vs NSCs
GO:0015749	monosaccharide transmembrane transport	6/319	17/2437	0.016783	0.112113	0.0911895	Ak1/Appl1/Prkca/Slc27a1/Sorbs1/Stxbp4	6	Increased	Poly I:C. Diff vs NSCs
GO:0034219	carbohydrate transmembrane transport	6/319	17/2437	0.016783	0.112113	0.0911895	Ak1/Appl1/Prkca/Slc27a1/Sorbs1/Stxbp4	6	Increased	Poly I:C. Diff vs NSCs
GO:0042129	regulation of T cell proliferation	6/319	17/2437	0.016783	0.112113	0.0911895	Cd81/Ctnnb1/Dlg1/Pawr/Scrib/Sdc4	6	Increased	Poly I:C. Diff vs NSCs
GO:1904659	glucose transmembrane transport	6/319	17/2437	0.016783	0.112113	0.0911895	Ak1/Appl1/Prkca/Slc27a1/Sorbs1/Stxbp4	6	Increased	Poly I:C. Diff vs NSCs
GO:0007416	synapse assembly	10/319	37/2437	0.0171217	0.112718	0.0916813	Agrn/Arf6/Cdh2/Crk/Ctnnb1/Gpm6a/Mecp2/Plxnb1/Prkca/Tpbg	10	Increased	Poly I:C. Diff vs NSCs
GO:0060326	cell chemotaxis	10/319	37/2437	0.0171217	0.112718	0.0916813	Coro1b/Crk/Fgf1/Gab1/Lgmn/Parva/Prkca/Ptn/Swap70/Tpbg	10	Increased	Poly I:C. Diff vs NSCs
GO:0150115	cell-substrate junction organization	10/319	37/2437	0.0171217	0.112718	0.0916813	Actn1/Arf6/Cttn/Dusp3/Lamc1/Lamtor2/Macf1/Ptpra/Sdc4/Sorbs1	10	Increased	Poly I:C. Diff vs NSCs
GO:1901136	carbohydrate derivative catabolic process	10/319	37/2437	0.0171217	0.112718	0.0916813	Arsb/Fbxo2/Gm2a/Gnpda1/Gnpda2/Gns/Gpc1/Hexb/Naga/Pde2a	10	Increased	Poly I:C. Diff vs NSCs
GO:0052548	regulation of endopeptidase activity	15/319	65/2437	0.01768	0.115973	0.0943293	A2m/Arrb1/Atp2a3/Ccn1/Crb2/Fam162a/Fis1/Gpx1/Gsn/Hspa1b/Lgmn/Nol3/Pawr/Pdcd6/Tmed10	15	Increased	Poly I:C. Diff vs NSCs
GO:2001056	positive regulation of cysteine-type endopeptidase activity	9/319	32/2437	0.0179688	0.117443	0.0955249	Arrb1/Atp2a3/Ccn1/Fam162a/Fis1/Gsn/Lgmn/Pawr/Pdcd6	9	Increased	Poly I:C. Diff vs NSCs
GO:1903531	negative regulation of secretion by cell	7/319	22/2437	0.0181868	0.118424	0.0963229	Abat/Anxa5/Apoe/Gnai2/Gnao1/Hadh/Idh2	7	Increased	Poly I:C. Diff vs NSCs
GO:0099177	regulation of trans-synaptic signaling	21/319	101/2437	0.0182492	0.118424	0.0963229	Agrn/Akap12/Apoe/Atp2a2/Camk2a/Cdh2/Ctnnd2/Fbxo2/Gnai2/Lgmn/Mecp2/Nisch/Prkca/Ptn/Ptpra/Rab5a/S100b/Slc1a3/Snap47/Tprg1l/Tubb2b	21	Increased	Poly I:C. Diff vs NSCs
GO:0016079	synaptic vesicle exocytosis	8/319	27/2437	0.0184224	0.1187	0.0965473	Atp2a2/Cadps/Camk2a/Prkca/Rab5a/Scrib/Snap47/Tprg1l	8	Increased	Poly I:C. Diff vs NSCs
GO:0046578	regulation of Ras protein signal transduction	8/319	27/2437	0.0184224	0.1187	0.0965473	Apoe/Arf6/Arrb1/Camk2d/Cdh2/Crk/Rdx/Tns3	8	Increased	Poly I:C. Diff vs NSCs
GO:1901701	cellular response to oxygen-containing compound	41/319	230/2437	0.0190896	0.122564	0.0996904	Add1/Anxa5/Anxa7/Appl1/Arrb1/Atp2b4/Camk2a/Capn2/Cmpk2/Crk/Ctnna1/Ctnnb1/Ezr/Fis1/Flna/Gbp2/Gnai2/Gnai3/Gnao1/Gpx1/Grb2/Igfbp5/Lamtor2/Lamtor3/Lgmn/Mecp2/Palm/Pawr/Pde2a/Ppp1r1b/Prdx3/Prdx5/Prkca/Ptpra/Rab11b/Slc1a3/Slc27a1/Sorbs1/Stxbp4/Twf2/Zbtb20	41	Increased	Poly I:C. Diff vs NSCs
GO:0019219	regulation of nucleobase-containing compound metabolic process	199/620	476/2437	1.13816e-18	2.16023e-15	1.92529e-15	Abce1/Actl6a/Aifm1/Apex1/Arhgef2/Arid1a/Asph/Atrx/Bclaf1/Bud31/Cand1/Caprin1/Cat/Cbx3/Cbx5/Ccar2/Ccdc22/Cct3/Cct5/Cct6a/Cct7/Cct8/Cdc5l/Cdc73/Cdk5rap3/Celf1/Chd4/Chd5/Ckap2/Cnbp/Cnot1/Ctbp1/Ctbp2/Dazap1/Ddx21/Ddx39b/Ddx3x/Ddx5/Dek/Dhx36/Dkc1/Dnajb1/Dnmt1/Dnmt3a/Eif4a3/Elp3/Elp4/Eno1/Exosc2/Exosc6/Exosc8/Faf1/Fip1l1/Fmr1/Fto/Fubp1/Fus/Fxr1/Gatad2a/Gatad2b/Gigyf2/Gtf2f2/Gtf2i/Hcfc1/Hdac1/Hdac2/Hmgb…	199	Decreased	Poly I:C. Diff vs NSCs
GO:0045935	positive regulation of nucleobase-containing compound metabolic process	132/620	280/2437	4.28168e-17	3.27304e-14	2.91707e-14	Actl6a/Apex1/Arhgef2/Arid1a/Asph/Atrx/Bclaf1/Cand1/Caprin1/Cct3/Cct5/Cct6a/Cct7/Cct8/Cdc5l/Cdc73/Cdk5rap3/Celf1/Chd4/Ckap2/Cnbp/Cnot1/Ctbp2/Dazap1/Ddx21/Ddx39b/Ddx3x/Ddx5/Dek/Dhx36/Dkc1/Eif4a3/Eno1/Exosc2/Exosc6/Exosc8/Faf1/Fto/Fus/Fxr1/Gatad2a/Gatad2b/Gigyf2/Gtf2f2/Gtf2i/Hcfc1/Hdac1/Hdac2/Hmgb1/Hmgb2/Hnrnpa2b1/Hnrnpab/Hnrnpk/Hnrnpll/Hnrnpu/Hsp90aa1/Ilf3/Kars1/Kdm1a/Kpna6/Larp7/Lyar/Mars1/Mbd3/Ms…	132	Decreased	Poly I:C. Diff vs NSCs
GO:0006396	RNA processing	126/620	263/2437	5.1734e-17	3.27304e-14	2.91707e-14	Aars1/Aqr/Bop1/Bud31/Ccar2/Cdc5l/Cdc73/Celf1/Cherp/Cpsf6/Cpsf7/Cstf3/Ctnnbl1/Ctu2/Dazap1/Ddx21/Ddx39a/Ddx39b/Ddx3x/Ddx46/Ddx5/Dhx15/Dhx36/Dkc1/Eftud2/Eif4a3/Eif6/Elp2/Elp3/Elp4/Exosc2/Exosc6/Exosc8/Fip1l1/Fmr1/Fus/Fxr1/Hnrnpa1/Hnrnpa2b1/Hnrnpa3/Hnrnpc/Hnrnpf/Hnrnpk/Hnrnpl/Hnrnpll/Hnrnpu/Ints3/Khdrbs1/Larp7/Luc7l3/Lyar/Nat10/Ncbp1/Ncl/Nhp2/Nono/Nop2/Nova1/Npm1/Nsun2/Osgep/Pa2g4/Pabpc1/Pabpn1/Pelp1…	126	Decreased	Poly I:C. Diff vs NSCs
GO:0006259	DNA metabolic process	100/620	191/2437	8.12155e-17	3.76791e-14	3.35812e-14	Actl6a/Adprs/Aifm1/Apex1/Arid1a/Atrx/Cct3/Cct5/Cct6a/Cct7/Cct8/Cdc5l/Chd4/Cnbp/Cul4b/Ddb1/Ddx39b/Dek/Dhx36/Dkc1/Dnmt1/Dnmt3a/Exosc6/Faf1/Fen1/Fmr1/Fto/Fus/Grwd1/Hmgb1/Hmgb2/Hnrnpa2b1/Hnrnpab/Hnrnpc/Hnrnpu/Hsp90aa1/Huwe1/Ints3/Kdm1a/Lig1/Macroh2a1/Mcm2/Mcm3/Mcm5/Mcm6/Mcm7/Msh2/Msh6/Mta2/Nasp/Nat10/Nhp2/Nono/Npm1/Nsd2/Parp1/Pcna/Pds5a/Pnkp/Pogz/Ppp4r2/Prpf19/Psmd14/Rad21/Rad23a/Rad50/Rbbp4/Rbbp7/Rf…	100	Decreased	Poly I:C. Diff vs NSCs
GO:0016071	mRNA metabolic process	110/620	219/2437	9.926e-17	3.76791e-14	3.35812e-14	Apex1/Aqr/Atxn2l/Bud31/Caprin1/Ccar2/Cdc5l/Cdc73/Celf1/Cnot1/Cpsf6/Cpsf7/Cstf3/Ctnnbl1/Dazap1/Ddx39a/Ddx39b/Ddx46/Ddx5/Dhx15/Dhx36/Dkc1/Edc4/Eftud2/Eif3e/Eif4a3/Etf1/Exosc2/Exosc6/Exosc8/Fip1l1/Fmr1/Fto/Fus/Fxr1/Gigyf2/Gspt1/Hnrnpa1/Hnrnpa2b1/Hnrnpa3/Hnrnpab/Hnrnpc/Hnrnpdl/Hnrnpf/Hnrnpk/Hnrnpl/Hnrnpll/Hnrnpu/Khdrbs1/Larp7/Luc7l3/Ncbp1/Ncl/Nono/Nova1/Npm1/Nsun2/Pabpc1/Pabpn1/Paip1/Phf5a/Ppp1r8/Ppp…	110	Decreased	Poly I:C. Diff vs NSCs
GO:0051252	regulation of RNA metabolic process	176/620	419/2437	1.7207e-16	5.44314e-14	4.85116e-14	Abce1/Actl6a/Apex1/Arhgef2/Arid1a/Asph/Atrx/Bclaf1/Bud31/Cand1/Caprin1/Cat/Cbx3/Cbx5/Ccar2/Ccdc22/Cdc5l/Cdc73/Cdk5rap3/Celf1/Chd4/Chd5/Ckap2/Cnbp/Cnot1/Ctbp1/Ctbp2/Dazap1/Ddx21/Ddx39b/Ddx3x/Ddx5/Dek/Dhx36/Dkc1/Dnajb1/Dnmt1/Dnmt3a/Eif4a3/Elp3/Elp4/Eno1/Exosc2/Exosc8/Faf1/Fip1l1/Fmr1/Fto/Fubp1/Fus/Fxr1/Gatad2a/Gatad2b/Gigyf2/Gtf2f2/Gtf2i/Hcfc1/Hdac1/Hdac2/Hmgb1/Hmgb2/Hmgb3/Hmgn5/Hnrnpa2b1/Hnrnpab/H…	176	Decreased	Poly I:C. Diff vs NSCs
GO:0006281	DNA repair	67/620	110/2437	7.95063e-16	2.15576e-13	1.9213e-13	Actl6a/Adprs/Apex1/Arid1a/Atrx/Cdc5l/Chd4/Cul4b/Ddb1/Dek/Fen1/Fmr1/Fto/Fus/Hmgb1/Huwe1/Ints3/Kdm1a/Lig1/Macroh2a1/Mcm2/Mcm3/Mcm5/Mcm6/Mcm7/Msh2/Msh6/Nono/Npm1/Nsd2/Parp1/Pcna/Pds5a/Pnkp/Pogz/Ppp4r2/Prpf19/Psmd14/Rad21/Rad23a/Rad50/Rfc1/Rfc2/Rfc3/Rfc4/Rfc5/Rpa1/Rps3/Rrm1/Sf3b3/Sfpq/Smarca5/Smarcc1/Smarcc2/Smarce1/Smc1a/Smc2/Smc4/Smchd1/Ssrp1/Terf2ip/Trim28/Uchl5/Uhrf1/Usp7/Xrcc1/Xrn2	67	Decreased	Poly I:C. Diff vs NSCs
GO:0006974	DNA damage response	84/620	161/2437	4.61674e-14	1.09532e-11	9.76197e-12	Actl6a/Adprs/Apex1/Arid1a/Atrx/Bclaf1/Casp3/Cbx3/Cbx5/Ccar2/Cdc5l/Cdk5rap3/Cdkn2aip/Chd4/Cul4b/Ddb1/Ddx39b/Ddx5/Dek/Fen1/Fmr1/Fto/Fus/Gigyf2/Gnl1/Hmgb1/Hnrnpk/Huwe1/Ints3/Kdm1a/Lig1/Macroh2a1/Mcm2/Mcm3/Mcm5/Mcm6/Mcm7/Msh2/Msh6/Nono/Npm1/Nsd2/Parp1/Pcna/Pds5a/Pnkp/Pogz/Ppp4r2/Prpf19/Psmd14/Rad21/Rad23a/Rad50/Rfc1/Rfc2/Rfc3/Rfc4/Rfc5/Rpa1/Rpl26/Rps3/Rrm1/Sf3b3/Sfpq/Smarca5/Smarcc1/Smarcc2/Smarce1/S…	84	Decreased	Poly I:C. Diff vs NSCs
GO:0045934	negative regulation of nucleobase-containing compound metabolic process	100/620	212/2437	6.02738e-13	1.27111e-10	1.13286e-10	Abce1/Arid1a/Bclaf1/Cbx3/Cbx5/Ccar2/Cdc73/Chd4/Chd5/Cnbp/Cnot1/Ctbp1/Ctbp2/Ddx5/Dhx36/Dkc1/Dnajb1/Dnmt1/Dnmt3a/Eno1/Fmr1/Fus/Gatad2a/Gatad2b/Hcfc1/Hdac1/Hdac2/Hmgb1/Hmgb2/Hnrnpa2b1/Hnrnpab/Hnrnpc/Hnrnpk/Hnrnpl/Hnrnpu/Ilf3/Kdm1a/Khdrbs1/Larp7/Lyar/Macroh2a1/Mbd3/Msh2/Msh6/Mta2/Mybbp1a/Nat10/Nelfb/Nono/Npm1/Nsd2/Nsun2/Pa2g4/Paip1/Parp1/Pcbp3/Pcna/Pdcd4/Pds5a/Pex14/Ppm1f/Pspc1/Ptbp2/Qki/Rad50/Raly/R…	100	Decreased	Poly I:C. Diff vs NSCs
GO:0006397	mRNA processing	87/620	177/2437	1.37406e-12	2.60797e-10	2.32434e-10	Aqr/Bud31/Ccar2/Cdc5l/Cdc73/Celf1/Cpsf6/Cpsf7/Cstf3/Ctnnbl1/Dazap1/Ddx39a/Ddx39b/Ddx46/Ddx5/Dhx15/Dhx36/Eftud2/Eif4a3/Fip1l1/Fmr1/Fxr1/Hnrnpa1/Hnrnpa2b1/Hnrnpa3/Hnrnpc/Hnrnpf/Hnrnpk/Hnrnpl/Hnrnpll/Hnrnpu/Khdrbs1/Larp7/Luc7l3/Ncbp1/Ncl/Nono/Nova1/Npm1/Pabpc1/Pabpn1/Phf5a/Ppp1r8/Ppp4r2/Prpf19/Prpf3/Prpf31/Psip1/Ptbp2/Qki/Raly/Rbm14/Rbm25/Rbm26/Rbm3/Rbm39/Rbm8a/Safb2/Sap18/Sf1/Sf3a1/Sf3b3/Sf3b4/Sfpq…	87	Decreased	Poly I:C. Diff vs NSCs
GO:0051253	negative regulation of RNA metabolic process	91/620	194/2437	1.19844e-11	2.02323e-09	1.80319e-09	Abce1/Arid1a/Bclaf1/Cbx3/Cbx5/Ccar2/Cdc73/Chd4/Chd5/Cnbp/Cnot1/Ctbp1/Ctbp2/Ddx5/Dhx36/Dkc1/Dnajb1/Dnmt1/Dnmt3a/Eno1/Fmr1/Fus/Gatad2a/Gatad2b/Hcfc1/Hdac1/Hdac2/Hmgb1/Hmgb2/Hnrnpa2b1/Hnrnpab/Hnrnpc/Hnrnpk/Hnrnpl/Hnrnpu/Ilf3/Kdm1a/Khdrbs1/Larp7/Lyar/Macroh2a1/Mbd3/Mta2/Mybbp1a/Nelfb/Nono/Npm1/Nsd2/Nsun2/Pa2g4/Paip1/Parp1/Pcbp3/Pcna/Pdcd4/Pex14/Ppm1f/Pspc1/Ptbp2/Qki/Raly/Rbbp4/Rbbp7/Rfc1/Rnf2/Rpl23/S…	91	Decreased	Poly I:C. Diff vs NSCs
GO:0008380	RNA splicing	79/620	160/2437	1.27918e-11	2.02323e-09	1.80319e-09	Aqr/Bud31/Ccar2/Cdc5l/Celf1/Ctnnbl1/Dazap1/Ddx39a/Ddx39b/Ddx46/Ddx5/Dhx15/Eftud2/Eif4a3/Fmr1/Fus/Fxr1/Hnrnpa1/Hnrnpa2b1/Hnrnpa3/Hnrnpc/Hnrnpf/Hnrnpk/Hnrnpl/Hnrnpll/Hnrnpu/Khdrbs1/Larp7/Luc7l3/Ncbp1/Ncl/Nono/Nova1/Npm1/Pabpc1/Phf5a/Polr2a/Ppp1r8/Ppp4r2/Prmt1/Prpf19/Prpf3/Prpf31/Psip1/Ptbp2/Qki/Raly/Rbm14/Rbm25/Rbm3/Rbm39/Rbm8a/Rtcb/Sap18/Sf1/Sf3a1/Sf3b3/Sf3b4/Sfpq/Snrnp40/Snrnp70/Snrpb2/Snrpd1/Snr…	79	Decreased	Poly I:C. Diff vs NSCs
GO:0051254	positive regulation of RNA metabolic process	102/620	228/2437	2.10269e-11	2.69186e-09	2.3991e-09	Actl6a/Apex1/Arhgef2/Arid1a/Asph/Atrx/Bclaf1/Cand1/Caprin1/Cdc5l/Cdc73/Cdk5rap3/Celf1/Chd4/Ckap2/Cnbp/Cnot1/Ctbp2/Dazap1/Ddx21/Ddx39b/Ddx3x/Ddx5/Dek/Dhx36/Eif4a3/Exosc2/Exosc8/Fto/Fxr1/Gatad2a/Gatad2b/Gigyf2/Gtf2f2/Gtf2i/Hcfc1/Hdac1/Hdac2/Hmgb1/Hmgb2/Hnrnpab/Hnrnpk/Hnrnpll/Hnrnpu/Ilf3/Kars1/Kdm1a/Kpna6/Larp7/Lyar/Mars1/Mbd3/Mta2/Mybbp1a/Naa15/Nampt/Ncbp1/Ncl/Nolc1/Npm1/Pabpc1/Paip1/Parp1/Pelp1/Ph…	102	Decreased	Poly I:C. Diff vs NSCs
GO:0010557	positive regulation of macromolecule biosynthetic process	145/620	362/2437	2.12739e-11	2.69186e-09	2.3991e-09	Abcf1/Actl6a/Apex1/Arhgef2/Arid1a/Asph/Atrx/Bclaf1/Cand1/Cct3/Cct5/Cct6a/Cct7/Cct8/Cdc5l/Cdc73/Cdk4/Cdk5rap3/Celf1/Chd4/Ckap2/Cnbp/Ctbp2/Dazap1/Ddx21/Ddx39b/Ddx3x/Ddx5/Dek/Dhx36/Dkc1/Dnmt1/Eef2/Eif3d/Eif3e/Eif4a3/Eif4g2/Eif6/Eno1/Epm2aip1/Exosc6/Fmr1/Fubp1/Fus/Fxr1/G3bp1/Gatad2a/Gatad2b/Gtf2f2/Gtf2i/Hcfc1/Hdac1/Hdac2/Hmgb1/Hmgb2/Hmgn5/Hnrnpa1/Hnrnpab/Hnrnpc/Hnrnpk/Hnrnpll/Hnrnpu/Hsp90aa1/Ilf3/Kar…	145	Decreased	Poly I:C. Diff vs NSCs
GO:0032774	RNA biosynthetic process	145/620	362/2437	2.12739e-11	2.69186e-09	2.3991e-09	Actl6a/Apex1/Arhgef2/Arid1a/Asph/Atrx/Bclaf1/Bud31/Cand1/Cat/Cbx3/Cbx5/Ccar2/Ccdc22/Cdc5l/Cdc73/Cdk5rap3/Chd4/Chd5/Ckap2/Cnbp/Cnot1/Ctbp1/Ctbp2/Ddx21/Ddx39b/Ddx3x/Ddx5/Dek/Dhx36/Dnajb1/Dnmt1/Dnmt3a/Eif4a3/Elp3/Elp4/Eno1/Faf1/Fmr1/Fubp1/Fus/Gatad2a/Gatad2b/Gtf2e1/Gtf2e2/Gtf2f2/Gtf2i/Gtf3c5/Hcfc1/Hdac1/Hdac2/Hmgb1/Hmgb2/Hmgb3/Hmgn5/Hnrnpa2b1/Hnrnpab/Hnrnpk/Hnrnpl/Hnrnpu/Ilf3/Kars1/Kdm1a/Khdrbs1/Kpn…	145	Decreased	Poly I:C. Diff vs NSCs
GO:0006351	DNA-templated transcription	143/620	359/2437	5.09966e-11	6.04948e-09	5.39155e-09	Actl6a/Apex1/Arhgef2/Arid1a/Asph/Atrx/Bclaf1/Bud31/Cand1/Cat/Cbx3/Cbx5/Ccar2/Ccdc22/Cdc5l/Cdc73/Cdk5rap3/Chd4/Chd5/Ckap2/Cnbp/Cnot1/Ctbp1/Ctbp2/Ddx21/Ddx39b/Ddx3x/Ddx5/Dek/Dhx36/Dnajb1/Dnmt1/Dnmt3a/Eif4a3/Elp3/Elp4/Eno1/Faf1/Fubp1/Fus/Gatad2a/Gatad2b/Gtf2e1/Gtf2e2/Gtf2f2/Gtf2i/Gtf3c5/Hcfc1/Hdac1/Hdac2/Hmgb1/Hmgb2/Hmgb3/Hmgn5/Hnrnpa2b1/Hnrnpab/Hnrnpk/Hnrnpl/Hnrnpu/Ilf3/Kars1/Kdm1a/Khdrbs1/Kpna6/La…	143	Decreased	Poly I:C. Diff vs NSCs
GO:2001141	regulation of RNA biosynthetic process	136/620	339/2437	9.73202e-11	1.08655e-08	9.68381e-09	Actl6a/Apex1/Arhgef2/Arid1a/Asph/Atrx/Bclaf1/Bud31/Cand1/Cat/Cbx3/Cbx5/Ccar2/Ccdc22/Cdc5l/Cdc73/Cdk5rap3/Chd4/Chd5/Ckap2/Cnbp/Cnot1/Ctbp1/Ctbp2/Ddx21/Ddx39b/Ddx3x/Ddx5/Dek/Dhx36/Dnajb1/Dnmt1/Dnmt3a/Eif4a3/Elp3/Elp4/Eno1/Faf1/Fubp1/Fus/Gatad2a/Gatad2b/Gtf2f2/Gtf2i/Hcfc1/Hdac1/Hdac2/Hmgb1/Hmgb2/Hmgb3/Hmgn5/Hnrnpa2b1/Hnrnpab/Hnrnpk/Hnrnpl/Hnrnpu/Ilf3/Kars1/Kdm1a/Khdrbs1/Kpna6/Larp7/Lyar/Macroh2a1/Ma…	136	Decreased	Poly I:C. Diff vs NSCs
GO:1903311	regulation of mRNA metabolic process	55/620	100/2437	1.16309e-10	1.22639e-08	1.09301e-08	Apex1/Caprin1/Cdc73/Celf1/Cnot1/Dazap1/Ddx5/Dhx36/Eif4a3/Exosc2/Exosc8/Fip1l1/Fmr1/Fto/Fus/Fxr1/Gigyf2/Hnrnpa2b1/Hnrnpab/Hnrnpc/Hnrnpk/Hnrnpl/Hnrnpu/Khdrbs1/Larp7/Ncbp1/Ncl/Nova1/Npm1/Pabpc1/Pabpn1/Paip1/Prpf19/Qki/Rbm25/Rbm3/Rbm39/Rbm8a/Safb2/Sap18/Sf1/Sf3b4/Snrnp70/Snw1/Srsf6/Syncrip/Tardbp/Thrap3/Tia1/Tra2b/U2af2/Vim/Wdr77/Ybx1/Zc3h14	55	Decreased	Poly I:C. Diff vs NSCs
GO:0031328	positive regulation of cellular biosynthetic process	148/620	379/2437	1.26905e-10	1.22639e-08	1.09301e-08	Abcf1/Actl6a/Apex1/Arhgef2/Arid1a/Asph/Atrx/Bclaf1/Cand1/Cct3/Cct5/Cct6a/Cct7/Cct8/Cdc5l/Cdc73/Cdk4/Cdk5rap3/Celf1/Chd4/Ckap2/Cnbp/Ctbp2/Dazap1/Ddb1/Ddx21/Ddx39b/Ddx3x/Ddx5/Dek/Dhx36/Dkc1/Dnmt1/Eef2/Eif3d/Eif3e/Eif4a3/Eif4g2/Eif6/Eno1/Epm2aip1/Exosc6/Fmr1/Fubp1/Fus/Fxr1/G3bp1/Gatad2a/Gatad2b/Gtf2f2/Gtf2i/Hcfc1/Hdac1/Hdac2/Hmgb1/Hmgb2/Hmgn5/Hnrnpa1/Hnrnpab/Hnrnpc/Hnrnpk/Hnrnpll/Hnrnpu/Hsp90aa1/Ilf…	148	Decreased	Poly I:C. Diff vs NSCs
GO:0071824	protein-DNA complex organization	61/620	116/2437	1.2923e-10	1.22639e-08	1.09301e-08	Actl6a/Arid1a/Atrx/Cand1/Cbx3/Cbx5/Chd4/Chd5/Chtop/Ddb1/Ddx21/Dek/Dnajc9/Dnmt1/Dnmt3a/Gatad2a/Gatad2b/Grwd1/Gtf2e1/Gtf2f2/Hat1/Hcfc1/Hdac1/Hdac2/Hmgb1/Hmgn5/Hnrnpu/Kdm1a/Lmnb2/Macroh2a1/Mbd3/Mcm2/Mki67/Mta2/Mybbp1a/Nasp/Npm1/Nsd2/Pogz/Prkcb/Psip1/Ptma/Rad21/Rbbp4/Rbbp7/Rnf2/Rpl23/Sfpq/Smarca5/Smarcc1/Smarcc2/Smarce1/Smchd1/Ssrp1/Top1/Tpr/Trim28/Uchl5/Uhrf1/Usp7/Wbp2	61	Decreased	Poly I:C. Diff vs NSCs
GO:0009891	positive regulation of biosynthetic process	149/620	383/2437	1.50624e-10	1.36135e-08	1.21329e-08	Abcf1/Actl6a/Apex1/Arhgef2/Arid1a/Asph/Atrx/Bclaf1/Cand1/Cct3/Cct5/Cct6a/Cct7/Cct8/Cdc5l/Cdc73/Cdk4/Cdk5rap3/Celf1/Chd4/Ckap2/Cnbp/Ctbp2/Dazap1/Ddb1/Ddx21/Ddx39b/Ddx3x/Ddx5/Dek/Dhx36/Dkc1/Dnmt1/Eef2/Eif3d/Eif3e/Eif4a3/Eif4g2/Eif6/Eno1/Epm2aip1/Exosc6/Fdps/Fmr1/Fubp1/Fus/Fxr1/G3bp1/Gatad2a/Gatad2b/Gtf2f2/Gtf2i/Hcfc1/Hdac1/Hdac2/Hmgb1/Hmgb2/Hmgn5/Hnrnpa1/Hnrnpab/Hnrnpc/Hnrnpk/Hnrnpll/Hnrnpu/Hsp90aa…	149	Decreased	Poly I:C. Diff vs NSCs
GO:0006366	transcription by RNA polymerase II	109/620	256/2437	1.69645e-10	1.40451e-08	1.25176e-08	Actl6a/Apex1/Arhgef2/Arid1a/Atrx/Bclaf1/Bud31/Cand1/Cbx3/Cbx5/Cdc5l/Cdc73/Cdk5rap3/Chd4/Chd5/Ckap2/Cnbp/Cnot1/Ctbp1/Ctbp2/Ddx21/Ddx3x/Ddx5/Dek/Dhx36/Dnajb1/Dnmt1/Dnmt3a/Eif4a3/Elp3/Elp4/Eno1/Fubp1/Fus/Gatad2a/Gatad2b/Gtf2e1/Gtf2e2/Gtf2f2/Gtf2i/Hcfc1/Hdac1/Hdac2/Hmgb1/Hmgb2/Hmgb3/Hmgn5/Hnrnpa2b1/Hnrnpab/Hnrnpk/Hnrnpu/Kdm1a/Khdrbs1/Kpna6/Larp7/Lyar/Macroh2a1/Mbd3/Mta2/Mybbp1a/Nampt/Ncbp1/Ncl/Nelfb/…	109	Decreased	Poly I:C. Diff vs NSCs
GO:0006355	regulation of DNA-templated transcription	135/620	338/2437	1.70199e-10	1.40451e-08	1.25176e-08	Actl6a/Apex1/Arhgef2/Arid1a/Asph/Atrx/Bclaf1/Bud31/Cand1/Cat/Cbx3/Cbx5/Ccar2/Ccdc22/Cdc5l/Cdc73/Cdk5rap3/Chd4/Chd5/Ckap2/Cnbp/Cnot1/Ctbp1/Ctbp2/Ddx21/Ddx39b/Ddx3x/Ddx5/Dek/Dhx36/Dnajb1/Dnmt1/Dnmt3a/Eif4a3/Elp3/Elp4/Eno1/Faf1/Fubp1/Fus/Gatad2a/Gatad2b/Gtf2f2/Gtf2i/Hcfc1/Hdac1/Hdac2/Hmgb1/Hmgb2/Hmgb3/Hmgn5/Hnrnpa2b1/Hnrnpab/Hnrnpk/Hnrnpl/Hnrnpu/Ilf3/Kars1/Kdm1a/Khdrbs1/Kpna6/Larp7/Lyar/Macroh2a1/Ma…	135	Decreased	Poly I:C. Diff vs NSCs
GO:0009890	negative regulation of biosynthetic process	142/620	364/2437	3.79014e-10	2.99737e-08	2.67138e-08	Apex1/Arid1a/Atrx/Bclaf1/Caprin1/Casp3/Cbx3/Cbx5/Ccar2/Cdc73/Celf1/Chd4/Chd5/Cnbp/Cnot1/Ctbp1/Ctbp2/Ddx3x/Ddx5/Dhx36/Dkc1/Dnajb1/Dnmt1/Dnmt3a/Dynll1/Edc4/Eif2a/Eif2s1/Eif3e/Eif4a3/Eif4e/Eif6/Eno1/Eprs1/Etf1/Exosc2/Exosc6/Exosc8/Fmr1/Fto/Fus/Fxr1/Gatad2a/Gatad2b/Gfpt1/Gigyf2/Got1/Gspt1/Hat1/Hcfc1/Hdac1/Hdac2/Hmgb1/Hmgb2/Hnrnpa2b1/Hnrnpab/Hnrnpc/Hnrnpk/Hnrnpl/Hnrnpu/Ilf3/Kdm1a/Khdrbs1/Klhl25/Larp7/…	142	Decreased	Poly I:C. Diff vs NSCs
GO:0010558	negative regulation of macromolecule biosynthetic process	137/620	348/2437	4.05549e-10	3.01865e-08	2.69035e-08	Apex1/Arid1a/Atrx/Bclaf1/Caprin1/Casp3/Cbx3/Cbx5/Ccar2/Cdc73/Celf1/Chd4/Chd5/Cnbp/Cnot1/Ctbp1/Ctbp2/Ddx3x/Ddx5/Dhx36/Dkc1/Dnajb1/Dnmt1/Dnmt3a/Edc4/Eif2a/Eif2s1/Eif3e/Eif4a3/Eif4e/Eif6/Eno1/Eprs1/Etf1/Exosc2/Exosc6/Exosc8/Fmr1/Fto/Fus/Fxr1/Gatad2a/Gatad2b/Gfpt1/Gigyf2/Gspt1/Hat1/Hcfc1/Hdac1/Hdac2/Hmgb1/Hmgb2/Hnrnpa2b1/Hnrnpab/Hnrnpc/Hnrnpk/Hnrnpl/Hnrnpu/Ilf3/Kdm1a/Khdrbs1/Larp7/Lmnb2/Lyar/Macroh2a…	137	Decreased	Poly I:C. Diff vs NSCs
GO:0006338	chromatin remodeling	49/620	87/2437	4.22823e-10	3.01865e-08	2.69035e-08	Actl6a/Arid1a/Atrx/Cbx3/Chd4/Chd5/Chtop/Ddb1/Ddx21/Dek/Dnajc9/Dnmt1/Dnmt3a/Gatad2a/Gatad2b/Grwd1/Hat1/Hcfc1/Hdac1/Hdac2/Hmgb1/Hnrnpu/Kdm1a/Lmnb2/Macroh2a1/Mbd3/Mcm2/Mta2/Mybbp1a/Nasp/Npm1/Psip1/Rbbp4/Rbbp7/Rnf2/Sfpq/Smarca5/Smarcc1/Smarcc2/Smarce1/Smchd1/Ssrp1/Top1/Tpr/Trim28/Uchl5/Uhrf1/Usp7/Wbp2	49	Decreased	Poly I:C. Diff vs NSCs
GO:0031327	negative regulation of cellular biosynthetic process	140/620	358/2437	4.29418e-10	3.01865e-08	2.69035e-08	Apex1/Arid1a/Atrx/Bclaf1/Caprin1/Casp3/Cbx3/Cbx5/Ccar2/Cdc73/Celf1/Chd4/Chd5/Cnbp/Cnot1/Ctbp1/Ctbp2/Ddx3x/Ddx5/Dhx36/Dkc1/Dnajb1/Dnmt1/Dnmt3a/Dynll1/Edc4/Eif2a/Eif2s1/Eif3e/Eif4a3/Eif4e/Eif6/Eno1/Eprs1/Etf1/Exosc2/Exosc6/Exosc8/Fmr1/Fto/Fus/Fxr1/Gatad2a/Gatad2b/Gfpt1/Gigyf2/Gspt1/Hat1/Hcfc1/Hdac1/Hdac2/Hmgb1/Hmgb2/Hnrnpa2b1/Hnrnpab/Hnrnpc/Hnrnpk/Hnrnpl/Hnrnpu/Ilf3/Kdm1a/Khdrbs1/Klhl25/Larp7/Lmnb2…	140	Decreased	Poly I:C. Diff vs NSCs
GO:0006310	DNA recombination	34/620	51/2437	4.56588e-10	3.09501e-08	2.75841e-08	Actl6a/Apex1/Chd4/Exosc6/Fus/Hmgb1/Hmgb2/Ints3/Kdm1a/Lig1/Mcm2/Mcm3/Mcm5/Mcm6/Mcm7/Msh2/Msh6/Nono/Nsd2/Parp1/Pogz/Ppp4r2/Psmd14/Rad21/Rad50/Rpa1/Sfpq/Smchd1/Terf2ip/Tfrc/Top2b/Uchl5/Xrcc1/Xrn2	34	Decreased	Poly I:C. Diff vs NSCs
GO:0006357	regulation of transcription by RNA polymerase II	102/620	238/2437	4.7422e-10	3.10369e-08	2.76614e-08	Actl6a/Apex1/Arhgef2/Arid1a/Atrx/Bclaf1/Bud31/Cand1/Cbx3/Cbx5/Cdc5l/Cdc73/Cdk5rap3/Chd4/Chd5/Ckap2/Cnbp/Cnot1/Ctbp1/Ctbp2/Ddx21/Ddx3x/Ddx5/Dek/Dhx36/Dnajb1/Dnmt1/Dnmt3a/Eif4a3/Elp3/Elp4/Eno1/Fubp1/Fus/Gatad2a/Gatad2b/Gtf2f2/Gtf2i/Hcfc1/Hdac1/Hdac2/Hmgb1/Hmgb2/Hmgb3/Hmgn5/Hnrnpa2b1/Hnrnpab/Hnrnpk/Hnrnpu/Kdm1a/Khdrbs1/Kpna6/Larp7/Lyar/Macroh2a1/Mbd3/Mta2/Mybbp1a/Nampt/Ncbp1/Ncl/Npm1/Nsd2/Parp1/Pcbp…	102	Decreased	Poly I:C. Diff vs NSCs
GO:0045892	negative regulation of DNA-templated transcription	73/620	155/2437	1.3664e-09	8.3659e-08	7.45605e-08	Arid1a/Bclaf1/Cbx3/Cbx5/Ccar2/Cdc73/Chd4/Chd5/Cnbp/Cnot1/Ctbp1/Ctbp2/Ddx5/Dnajb1/Dnmt1/Dnmt3a/Eno1/Gatad2a/Gatad2b/Hcfc1/Hdac1/Hdac2/Hmgb1/Hmgb2/Hnrnpa2b1/Hnrnpab/Hnrnpk/Hnrnpl/Hnrnpu/Ilf3/Kdm1a/Khdrbs1/Larp7/Lyar/Macroh2a1/Mbd3/Mta2/Mybbp1a/Nelfb/Nono/Nsd2/Pa2g4/Parp1/Pcbp3/Pcna/Pdcd4/Pex14/Ppm1f/Pspc1/Raly/Rbbp4/Rbbp7/Rfc1/Rnf2/Rpl23/Sap18/Sfpq/Smarca5/Smarcc2/Smarce1/Snw1/Sox2/Sox3/Strap/Tcerg…	73	Decreased	Poly I:C. Diff vs NSCs
GO:1902679	negative regulation of RNA biosynthetic process	73/620	155/2437	1.3664e-09	8.3659e-08	7.45605e-08	Arid1a/Bclaf1/Cbx3/Cbx5/Ccar2/Cdc73/Chd4/Chd5/Cnbp/Cnot1/Ctbp1/Ctbp2/Ddx5/Dnajb1/Dnmt1/Dnmt3a/Eno1/Gatad2a/Gatad2b/Hcfc1/Hdac1/Hdac2/Hmgb1/Hmgb2/Hnrnpa2b1/Hnrnpab/Hnrnpk/Hnrnpl/Hnrnpu/Ilf3/Kdm1a/Khdrbs1/Larp7/Lyar/Macroh2a1/Mbd3/Mta2/Mybbp1a/Nelfb/Nono/Nsd2/Pa2g4/Parp1/Pcbp3/Pcna/Pdcd4/Pex14/Ppm1f/Pspc1/Raly/Rbbp4/Rbbp7/Rfc1/Rnf2/Rpl23/Sap18/Sfpq/Smarca5/Smarcc2/Smarce1/Snw1/Sox2/Sox3/Strap/Tcerg…	73	Decreased	Poly I:C. Diff vs NSCs
GO:0006325	chromatin organization	56/620	109/2437	2.50839e-09	1.48779e-07	1.32598e-07	Actl6a/Arid1a/Atrx/Cbx3/Cbx5/Chd4/Chd5/Chtop/Ddb1/Ddx21/Dek/Dnajc9/Dnmt1/Dnmt3a/Gatad2a/Gatad2b/Grwd1/Hat1/Hcfc1/Hdac1/Hdac2/Hmgb1/Hmgn5/Hnrnpu/Kdm1a/Lmnb2/Macroh2a1/Mbd3/Mcm2/Mki67/Mta2/Mybbp1a/Nasp/Npm1/Nsd2/Prkcb/Psip1/Ptma/Rad21/Rbbp4/Rbbp7/Rnf2/Sfpq/Smarca5/Smarcc1/Smarcc2/Smarce1/Smchd1/Ssrp1/Top1/Tpr/Trim28/Uchl5/Uhrf1/Usp7/Wbp2	56	Decreased	Poly I:C. Diff vs NSCs
GO:0051173	positive regulation of nitrogen compound metabolic process	175/620	484/2437	2.78232e-09	1.60025e-07	1.42621e-07	Abcf1/Actl6a/Aifm1/Aimp2/Apex1/Arhgef2/Arid1a/Asph/Atrx/Bclaf1/Cand1/Caprin1/Casp3/Ccdc22/Cct3/Cct5/Cct6a/Cct7/Cct8/Cdc5l/Cdc73/Cdk4/Cdk5rap3/Celf1/Chd4/Ckap2/Cnbp/Cnot1/Ctbp2/Cul4b/Dazap1/Ddb1/Ddx21/Ddx39b/Ddx3x/Ddx5/Dek/Dhx36/Dkc1/Eef2/Eif2a/Eif3d/Eif3e/Eif4a3/Eif4g2/Eif6/Eno1/Exosc2/Exosc6/Exosc8/Faf1/Fmr1/Fto/Fus/Fxr1/Gatad2a/Gatad2b/Gigyf2/Gtf2f2/Gtf2i/Hcfc1/Hdac1/Hdac2/Hip1/Hip1r/Hmgb1/Hmgb…	175	Decreased	Poly I:C. Diff vs NSCs
GO:0006412	translation	120/620	303/2437	4.45432e-09	2.48656e-07	2.21613e-07	Aars1/Aars2/Abce1/Abcf1/Aco1/Aimp1/Aimp2/Bzw1/Caprin1/Cdk4/Celf1/Cnbp/Cnot1/Ddx39b/Ddx3x/Dhx36/Drg1/Eef1a1/Eef1a2/Eef1g/Eef2/Eif1b/Eif2a/Eif2s1/Eif2s2/Eif2s3x/Eif2s3y/Eif3a/Eif3b/Eif3d/Eif3e/Eif3f/Eif3h/Eif3l/Eif3m/Eif4a2/Eif4a3/Eif4e/Eif4g2/Eif6/Eprs1/Etf1/Exosc2/Exosc8/Fmr1/Fto/Fxr1/Gigyf2/Gspt1/Hnrnpu/Iars1/Ilf3/Kars1/Khdrbs1/Klhl25/Lars1/Lrrc47/Mars1/Mrpl15/Mrpl18/Mrpl22/Mrpl23/Mrpl37/Mrpl4/M…	120	Decreased	Poly I:C. Diff vs NSCs
GO:0010608	post-transcriptional regulation of gene expression	74/620	163/2437	8.14386e-09	4.4163e-07	3.93599e-07	Aars1/Abce1/Abcf1/Aco1/Apex1/Bzw1/Caprin1/Cdk4/Celf1/Cnbp/Cnot1/Ddx39b/Ddx3x/Dhx36/Dkc1/Eef2/Eif2a/Eif2s1/Eif3b/Eif3d/Eif3e/Eif4a3/Eif4e/Eif4g2/Eif6/Eprs1/Etf1/Exosc2/Exosc8/Fmr1/Fto/Fus/Fxr1/Gigyf2/Gspt1/Hnrnpc/Hnrnpu/Ilf3/Khdrbs1/Klhl25/Matr3/Nat10/Ncbp1/Ncl/Nolc1/Npm1/Nsun2/Pa2g4/Pabpc1/Paip1/Poldip3/Prmt1/Ptcd3/Qki/Rack1/Rbm3/Rpl26/Rps3/Serbp1/Shmt2/Ssb/Stat3/Syncrip/Tardbp/Tcof1/Thrap3/Tia1/…	74	Decreased	Poly I:C. Diff vs NSCs
GO:0051054	positive regulation of DNA metabolic process	43/620	78/2437	1.29169e-08	6.81006e-07	6.06941e-07	Actl6a/Arid1a/Atrx/Cct3/Cct5/Cct6a/Cct7/Cct8/Ddx39b/Dhx36/Dkc1/Exosc6/Faf1/Fus/Hmgb1/Hnrnpa2b1/Hnrnpab/Hsp90aa1/Msh2/Npm1/Nsd2/Parp1/Pcna/Pnkp/Rad50/Rfc2/Rfc3/Rfc4/Rfc5/Rps3/Smarca5/Smarcc1/Smarcc2/Smarce1/Smchd1/Syncrip/Tcp1/Terf2ip/Tfrc/Trim28/Uchl5/Usp7/Xrcc1	43	Decreased	Poly I:C. Diff vs NSCs
GO:0033044	regulation of chromosome organization	37/620	63/2437	1.40258e-08	7.19487e-07	6.41237e-07	Actl6a/Arid1a/Atrx/Bub3/Cct3/Cct5/Cct6a/Cct7/Cct8/Cdc16/Dhx36/Dkc1/Fen1/Hnrnpa2b1/Hnrnpc/Hnrnpu/Macroh2a1/Mcm2/Nat10/Ncapd2/Parp1/Pnkp/Rad21/Rad50/Sfpq/Smarca5/Smarcc1/Smarcc2/Smarce1/Smc2/Smc4/Tcp1/Terf2ip/Tpr/Trim28/Uchl5/Xrcc1	37	Decreased	Poly I:C. Diff vs NSCs
GO:0043043	peptide biosynthetic process	120/620	309/2437	1.81989e-08	9.08986e-07	8.10127e-07	Aars1/Aars2/Abce1/Abcf1/Aco1/Aimp1/Aimp2/Bzw1/Caprin1/Cdk4/Celf1/Cnbp/Cnot1/Ddx39b/Ddx3x/Dhx36/Drg1/Eef1a1/Eef1a2/Eef1g/Eef2/Eif1b/Eif2a/Eif2s1/Eif2s2/Eif2s3x/Eif2s3y/Eif3a/Eif3b/Eif3d/Eif3e/Eif3f/Eif3h/Eif3l/Eif3m/Eif4a2/Eif4a3/Eif4e/Eif4g2/Eif6/Eprs1/Etf1/Exosc2/Exosc8/Fmr1/Fto/Fxr1/Gigyf2/Gspt1/Hnrnpu/Iars1/Ilf3/Kars1/Khdrbs1/Klhl25/Lars1/Lrrc47/Mars1/Mrpl15/Mrpl18/Mrpl22/Mrpl23/Mrpl37/Mrpl4/M…	120	Decreased	Poly I:C. Diff vs NSCs
GO:1902680	positive regulation of RNA biosynthetic process	80/620	184/2437	2.2011e-08	1.04631e-06	9.32518e-07	Actl6a/Apex1/Arhgef2/Arid1a/Asph/Atrx/Bclaf1/Cand1/Cdc5l/Cdc73/Cdk5rap3/Chd4/Ckap2/Cnbp/Ctbp2/Ddx21/Ddx39b/Ddx3x/Ddx5/Dek/Dhx36/Eif4a3/Gatad2a/Gatad2b/Gtf2f2/Gtf2i/Hcfc1/Hdac1/Hdac2/Hmgb1/Hmgb2/Hnrnpab/Hnrnpk/Hnrnpu/Ilf3/Kars1/Kdm1a/Kpna6/Larp7/Lyar/Mars1/Mbd3/Mta2/Mybbp1a/Naa15/Nampt/Ncbp1/Ncl/Nolc1/Npm1/Parp1/Pelp1/Phf5a/Pogz/Psip1/Ptma/Rbbp4/Rbbp7/Rfc1/Sf3b3/Sfpq/Smarca5/Smarcc1/Smarcc2/Snw1/S…	80	Decreased	Poly I:C. Diff vs NSCs
GO:0034660	ncRNA metabolic process	63/620	134/2437	2.26021e-08	1.04631e-06	9.32518e-07	Aars1/Aars2/Bop1/Ctu2/Ddx21/Ddx3x/Ddx5/Dkc1/Eif6/Elp2/Elp3/Elp4/Eprs1/Exosc2/Exosc6/Exosc8/Hdac2/Hnrnpa2b1/Iars1/Ints3/Kars1/Larp7/Lars1/Lrrc47/Lyar/Macroh2a1/Mars1/Nat10/Ncbp1/Ncl/Nhp2/Nolc1/Nop2/Npm1/Nsun2/Osgep/Pa2g4/Pelp1/Prkra/Rars1/Rars2/Rbm3/Rpl26/Rpl35/Rps21/Rps8/Rsl1d1/Rtcb/Snd1/Srrt/Ssb/Stat3/Tars1/Tcof1/Top1/Trnt1/Ubtf/Vars1/Wbp11/Wdr12/Wdr18/Yars1/Zc3h4	63	Decreased	Poly I:C. Diff vs NSCs
GO:0051276	chromosome organization	63/620	134/2437	2.26021e-08	1.04631e-06	9.32518e-07	Actl6a/Apex1/Arid1a/Atrx/Bub3/Cct3/Cct5/Cct6a/Cct7/Cct8/Cdc16/Dhx36/Dkc1/Drg1/Fen1/Hat1/Hmgb1/Hnrnpa2b1/Hnrnpc/Hnrnpu/Hsp90aa1/Kpnb1/Macroh2a1/Mcm2/Mcm3/Mcm5/Mcm6/Mcm7/Msh2/Mta2/Nasp/Nat10/Ncapd2/Nhp2/Nup107/Nup133/Parp1/Pcna/Pds5a/Pnkp/Pogz/Rad21/Rad50/Ran/Rpa1/Sfpq/Smarca5/Smarcc1/Smarcc2/Smarce1/Smc1a/Smc2/Smc4/Smchd1/Tcp1/Terf2ip/Top1/Top2b/Tpr/Tpx2/Trim28/Uchl5/Xrcc1	63	Decreased	Poly I:C. Diff vs NSCs
GO:0006417	regulation of translation	64/620	137/2437	2.36597e-08	1.05618e-06	9.41311e-07	Aars1/Abce1/Abcf1/Aco1/Bzw1/Caprin1/Cdk4/Celf1/Cnbp/Cnot1/Ddx39b/Ddx3x/Dhx36/Eef2/Eif2a/Eif2s1/Eif3b/Eif3d/Eif3e/Eif4a3/Eif4e/Eif4g2/Eif6/Eprs1/Etf1/Exosc2/Exosc8/Fmr1/Fto/Fxr1/Gigyf2/Gspt1/Hnrnpu/Ilf3/Khdrbs1/Klhl25/Nat10/Ncbp1/Ncl/Nolc1/Npm1/Pa2g4/Pabpc1/Paip1/Poldip3/Prmt1/Ptcd3/Qki/Rack1/Rbm3/Rpl26/Rps3/Serbp1/Shmt2/Ssb/Syncrip/Tardbp/Tcof1/Tia1/Tpr/Trap1/Tyms/Vim/Ybx1	64	Decreased	Poly I:C. Diff vs NSCs
GO:0006405	RNA export from nucleus	26/620	38/2437	2.47166e-08	1.05618e-06	9.41311e-07	Chtop/Cpsf6/Ddx19a/Ddx39a/Ddx39b/Eif4a3/Fmr1/Hnrnpa2b1/Khdrbs1/Ncbp1/Npm1/Nsun2/Nup107/Nup133/Nup160/Nup93/Nxf1/Pabpn1/Poldip3/Rbm8a/Ssb/Thoc2/Tpr/Wnk1/Xpo1/Xpo5	26	Decreased	Poly I:C. Diff vs NSCs
GO:0050684	regulation of mRNA processing	39/620	69/2437	2.49536e-08	1.05618e-06	9.41311e-07	Cdc73/Celf1/Dazap1/Ddx5/Dhx36/Eif4a3/Fip1l1/Fmr1/Fxr1/Hnrnpa2b1/Hnrnpk/Hnrnpl/Hnrnpu/Khdrbs1/Larp7/Ncbp1/Ncl/Nova1/Npm1/Pabpn1/Prpf19/Qki/Rbm25/Rbm3/Rbm39/Rbm8a/Safb2/Sap18/Sf1/Sf3b4/Snrnp70/Snw1/Srsf6/Thrap3/Tia1/Tra2b/U2af2/Wdr77/Zc3h14	39	Decreased	Poly I:C. Diff vs NSCs
GO:0000375	RNA splicing, via transesterification reactions	59/620	123/2437	2.6154e-08	1.05618e-06	9.41311e-07	Aqr/Bud31/Cdc5l/Celf1/Ctnnbl1/Dazap1/Ddx39a/Ddx39b/Ddx46/Ddx5/Eftud2/Eif4a3/Fmr1/Fxr1/Hnrnpa1/Hnrnpa2b1/Hnrnpa3/Hnrnpc/Hnrnpk/Hnrnpl/Hnrnpu/Khdrbs1/Larp7/Luc7l3/Ncbp1/Ncl/Nova1/Npm1/Phf5a/Prpf19/Prpf3/Prpf31/Psip1/Ptbp2/Qki/Rbm14/Rbm25/Rbm3/Rbm39/Rbm8a/Sap18/Sf1/Sf3a1/Sf3b3/Sf3b4/Sfpq/Snrnp70/Snrpb2/Snrpd1/Snrpd3/Snw1/Srsf6/Strap/Thrap3/Tia1/Tra2b/U2af1/U2af2/Wdr77	59	Decreased	Poly I:C. Diff vs NSCs
GO:0000377	RNA splicing, via transesterification reactions with bulged adenosine as nucleophile	59/620	123/2437	2.6154e-08	1.05618e-06	9.41311e-07	Aqr/Bud31/Cdc5l/Celf1/Ctnnbl1/Dazap1/Ddx39a/Ddx39b/Ddx46/Ddx5/Eftud2/Eif4a3/Fmr1/Fxr1/Hnrnpa1/Hnrnpa2b1/Hnrnpa3/Hnrnpc/Hnrnpk/Hnrnpl/Hnrnpu/Khdrbs1/Larp7/Luc7l3/Ncbp1/Ncl/Nova1/Npm1/Phf5a/Prpf19/Prpf3/Prpf31/Psip1/Ptbp2/Qki/Rbm14/Rbm25/Rbm3/Rbm39/Rbm8a/Sap18/Sf1/Sf3a1/Sf3b3/Sf3b4/Sfpq/Snrnp70/Snrpb2/Snrpd1/Snrpd3/Snw1/Srsf6/Strap/Thrap3/Tia1/Tra2b/U2af1/U2af2/Wdr77	59	Decreased	Poly I:C. Diff vs NSCs
GO:0000398	mRNA splicing, via spliceosome	59/620	123/2437	2.6154e-08	1.05618e-06	9.41311e-07	Aqr/Bud31/Cdc5l/Celf1/Ctnnbl1/Dazap1/Ddx39a/Ddx39b/Ddx46/Ddx5/Eftud2/Eif4a3/Fmr1/Fxr1/Hnrnpa1/Hnrnpa2b1/Hnrnpa3/Hnrnpc/Hnrnpk/Hnrnpl/Hnrnpu/Khdrbs1/Larp7/Luc7l3/Ncbp1/Ncl/Nova1/Npm1/Phf5a/Prpf19/Prpf3/Prpf31/Psip1/Ptbp2/Qki/Rbm14/Rbm25/Rbm3/Rbm39/Rbm8a/Sap18/Sf1/Sf3a1/Sf3b3/Sf3b4/Sfpq/Snrnp70/Snrpb2/Snrpd1/Snrpd3/Snw1/Srsf6/Strap/Thrap3/Tia1/Tra2b/U2af1/U2af2/Wdr77	59	Decreased	Poly I:C. Diff vs NSCs
GO:0031324	negative regulation of cellular metabolic process	161/620	448/2437	2.72231e-08	1.07645e-06	9.59375e-07	Abce1/Apex1/Arid1a/Atrx/Bclaf1/Caprin1/Casp3/Cbx3/Cbx5/Ccar2/Cdc73/Cdk5rap3/Celf1/Chd4/Chd5/Cnbp/Cnot1/Coro1c/Ctbp1/Ctbp2/Ddx3x/Ddx5/Dhx36/Dkc1/Dnajb1/Dnajc10/Dnmt1/Dnmt3a/Dynll1/Edc4/Eif2a/Eif2s1/Eif3e/Eif4a3/Eif4e/Eif4g2/Eif6/Eno1/Eprs1/Etf1/Exosc2/Exosc6/Exosc8/Fmr1/Fto/Fus/Fxr1/Gatad2a/Gatad2b/Gfpt1/Gigyf2/Gpd1l/Gspt1/Hat1/Hcfc1/Hdac1/Hdac2/Hmgb1/Hmgb2/Hnrnpa2b1/Hnrnpab/Hnrnpc/Hnrnpk/Hnrnpl/H…	161	Decreased	Poly I:C. Diff vs NSCs
GO:0006403	RNA localization	42/620	77/2437	2.9316e-08	1.13555e-06	1.01205e-06	Chtop/Cpsf6/Ddx19a/Ddx39a/Ddx39b/Dhx36/Dkc1/Eif4a3/Fmr1/Hnrnpa1/Hnrnpa2b1/Hnrnpa3/Hnrnpab/Hnrnpu/Khdrbs1/Kpnb1/Mrpl18/Ncbp1/Nop58/Npm1/Nsun2/Nup107/Nup133/Nup160/Nup35/Nup93/Nxf1/Pabpn1/Poldip3/Qki/Ran/Ranbp2/Rbm8a/Ssb/Stau1/Tcp1/Thoc2/Tpr/Wnk1/Xpo1/Xpo5/Ybx1	42	Decreased	Poly I:C. Diff vs NSCs
GO:0000122	negative regulation of transcription by RNA polymerase II	56/620	115/2437	3.10673e-08	1.17932e-06	1.05106e-06	Arid1a/Cbx3/Cbx5/Cdc73/Chd4/Chd5/Cnbp/Cnot1/Ctbp1/Ddx5/Dnajb1/Dnmt1/Dnmt3a/Eno1/Gatad2a/Gatad2b/Hcfc1/Hdac1/Hdac2/Hmgb1/Hmgb2/Hnrnpa2b1/Hnrnpab/Hnrnpk/Hnrnpu/Kdm1a/Khdrbs1/Larp7/Lyar/Macroh2a1/Mbd3/Mta2/Nsd2/Parp1/Pcbp3/Pcna/Raly/Rbbp4/Rbbp7/Rfc1/Rnf2/Rpl23/Sfpq/Smarcc2/Snw1/Sox2/Sox3/Strap/Tcerg1/Tpr/Trim28/Ube2i/Uhrf1/Xpo1/Ybx1/Ybx3	56	Decreased	Poly I:C. Diff vs NSCs
GO:0022613	ribonucleoprotein complex biogenesis	68/620	150/2437	3.79573e-08	1.41261e-06	1.25898e-06	Abce1/Bop1/Cdc73/Celf1/Cpsf6/Cpsf7/Cul4b/Ddx21/Ddx39b/Ddx3x/Dkc1/Eif2a/Eif2s2/Eif2s3x/Eif2s3y/Eif3a/Eif3d/Eif6/Exosc2/Exosc6/Exosc8/Grwd1/Hsp90aa1/Ipo4/Ipo9/Luc7l3/Lyar/Mrps2/Mybbp1a/Nat10/Ncbp1/Ncl/Nhp2/Nop2/Nop56/Nop58/Npm1/Pa2g4/Pelp1/Prkra/Prpf19/Prpf3/Prpf31/Psip1/Ptbp2/Ran/Rasl2-9/Rpl10l/Rpl26/Rpl35/Rplp0/Rps15a/Rps21/Rps23/Rps8/Rpsa/Rsl1d1/Serbp1/Sf3a1/Snrpd1/Snrpd3/Srsf6/Strap/Wbp11/Wdr12…	68	Decreased	Poly I:C. Diff vs NSCs
GO:0045893	positive regulation of DNA-templated transcription	79/620	183/2437	4.02432e-08	1.46888e-06	1.30912e-06	Actl6a/Apex1/Arhgef2/Arid1a/Asph/Atrx/Bclaf1/Cand1/Cdc5l/Cdc73/Cdk5rap3/Chd4/Ckap2/Cnbp/Ctbp2/Ddx21/Ddx39b/Ddx3x/Ddx5/Dek/Dhx36/Eif4a3/Gatad2a/Gatad2b/Gtf2f2/Gtf2i/Hcfc1/Hdac1/Hdac2/Hmgb1/Hmgb2/Hnrnpab/Hnrnpk/Hnrnpu/Ilf3/Kars1/Kdm1a/Kpna6/Larp7/Lyar/Mars1/Mbd3/Mta2/Mybbp1a/Naa15/Nampt/Ncbp1/Ncl/Nolc1/Npm1/Parp1/Pelp1/Phf5a/Pogz/Psip1/Ptma/Rbbp4/Rbbp7/Rfc1/Sf3b3/Sfpq/Smarca5/Smarcc1/Smarcc2/Snw1/S…	79	Decreased	Poly I:C. Diff vs NSCs
GO:0010605	negative regulation of macromolecule metabolic process	167/620	471/2437	4.20071e-08	1.50433e-06	1.34072e-06	Abce1/Alad/Apex1/Arid1a/Atrx/Bclaf1/Caprin1/Casp3/Cbx3/Cbx5/Ccar2/Cdc73/Cdk5rap3/Celf1/Chd4/Chd5/Cnbp/Cnot1/Coro1c/Ctbp1/Ctbp2/Ddx3x/Ddx5/Dhx36/Dkc1/Dnajb1/Dnajc10/Dnmt1/Dnmt3a/Edc4/Eif2a/Eif2s1/Eif3e/Eif3h/Eif4a3/Eif4e/Eif6/Eno1/Eprs1/Etf1/Exosc2/Exosc6/Exosc8/Fmr1/Fto/Fus/Fxr1/Gatad2a/Gatad2b/Gfpt1/Gigyf2/Gpd1l/Gspt1/Hat1/Hcfc1/Hdac1/Hdac2/Hmgb1/Hmgb2/Hnrnpa2b1/Hnrnpab/Hnrnpc/Hnrnpk/Hnrnpl/Hnrn…	167	Decreased	Poly I:C. Diff vs NSCs
GO:0006518	peptide metabolic process	127/620	336/2437	4.43454e-08	1.55866e-06	1.38914e-06	Aars1/Aars2/Abce1/Abcf1/Aco1/Aimp1/Aimp2/Bzw1/Caprin1/Casp3/Cdk4/Celf1/Cnbp/Cnot1/Cpd/Ddx39b/Ddx3x/Dhx36/Drg1/Eef1a1/Eef1a2/Eef1g/Eef2/Eif1b/Eif2a/Eif2s1/Eif2s2/Eif2s3x/Eif2s3y/Eif3a/Eif3b/Eif3d/Eif3e/Eif3f/Eif3h/Eif3l/Eif3m/Eif4a2/Eif4a3/Eif4e/Eif4g2/Eif6/Eprs1/Etf1/Exosc2/Exosc8/Fmr1/Fto/Fxr1/Gigyf2/Gspt1/Hnrnpu/Hsp90b1/Iars1/Ide/Ilf3/Kars1/Khdrbs1/Klhl25/Lars1/Lrrc47/Mars1/Mrpl15/Mrpl18/Mrpl22…	127	Decreased	Poly I:C. Diff vs NSCs
GO:0051052	regulation of DNA metabolic process	53/620	108/2437	5.36992e-08	1.85311e-06	1.65157e-06	Actl6a/Aifm1/Arid1a/Atrx/Cct3/Cct5/Cct6a/Cct7/Cct8/Ddx39b/Dek/Dhx36/Dkc1/Exosc6/Faf1/Fus/Hmgb1/Hnrnpa2b1/Hnrnpab/Hnrnpc/Hnrnpu/Hsp90aa1/Kdm1a/Msh2/Msh6/Nat10/Npm1/Nsd2/Parp1/Pcna/Pds5a/Pnkp/Ppp4r2/Rad50/Rfc2/Rfc3/Rfc4/Rfc5/Rps3/Sf3b3/Smarca5/Smarcc1/Smarcc2/Smarce1/Smchd1/Syncrip/Tcp1/Terf2ip/Tfrc/Trim28/Uchl5/Usp7/Xrcc1	53	Decreased	Poly I:C. Diff vs NSCs
GO:0051172	negative regulation of nitrogen compound metabolic process	145/620	399/2437	7.6913e-08	2.59431e-06	2.31216e-06	Abce1/Alad/Arid1a/Bclaf1/Caprin1/Casp3/Cbx3/Cbx5/Ccar2/Cdc73/Cdk5rap3/Celf1/Chd4/Chd5/Cnbp/Cnot1/Coro1c/Ctbp1/Ctbp2/Ddx3x/Ddx5/Dhx36/Dkc1/Dnajb1/Dnajc10/Dnmt1/Dnmt3a/Dynll1/Eif2a/Eif2s1/Eif3h/Eif4a3/Eif4e/Eif6/Eno1/Eprs1/Exosc2/Exosc8/Fmr1/Fto/Fus/Fxr1/Gatad2a/Gatad2b/Gigyf2/Gpd1l/Hcfc1/Hdac1/Hdac2/Hmgb1/Hmgb2/Hnrnpa2b1/Hnrnpab/Hnrnpc/Hnrnpk/Hnrnpl/Hnrnpu/Hsp90ab1/Hspg2/Ide/Ilf3/Kdm1a/Khdrbs1/Lar…	145	Decreased	Poly I:C. Diff vs NSCs
GO:0006402	mRNA catabolic process	37/620	66/2437	7.79114e-08	2.59431e-06	2.31216e-06	Apex1/Caprin1/Celf1/Cnot1/Ddx5/Dhx36/Edc4/Eif3e/Eif4a3/Etf1/Exosc2/Exosc6/Exosc8/Fmr1/Fto/Fus/Fxr1/Gigyf2/Gspt1/Hnrnpab/Hnrnpc/Hnrnpu/Ncbp1/Npm1/Pabpc1/Paip1/Qki/Rbm8a/Snd1/Ssb/Syncrip/Tardbp/Thrap3/Vim/Xrn2/Ybx1/Zc3h14	37	Decreased	Poly I:C. Diff vs NSCs
GO:0006406	mRNA export from nucleus	21/620	29/2437	1.26048e-07	4.07545e-06	3.63222e-06	Chtop/Ddx19a/Ddx39a/Ddx39b/Eif4a3/Fmr1/Hnrnpa2b1/Ncbp1/Nsun2/Nup107/Nup133/Nup160/Nup93/Nxf1/Pabpn1/Poldip3/Rbm8a/Thoc2/Tpr/Wnk1/Xpo1	21	Decreased	Poly I:C. Diff vs NSCs
GO:0006401	RNA catabolic process	42/620	80/2437	1.26687e-07	4.07545e-06	3.63222e-06	Apex1/Caprin1/Celf1/Cnot1/Ddx5/Dhx36/Dkc1/Edc4/Eif3e/Eif4a3/Etf1/Exosc2/Exosc6/Exosc8/Fen1/Fmr1/Fto/Fus/Fxr1/Gigyf2/Gspt1/Hnrnpab/Hnrnpc/Hnrnpu/Ncbp1/Npm1/Nsun2/Pabpc1/Paip1/Qki/Rbm8a/Snd1/Ssb/Syncrip/Tardbp/Thrap3/Trnt1/Vim/Xrn2/Ybx1/Zc3h14/Zc3h4	42	Decreased	Poly I:C. Diff vs NSCs
GO:0006302	double-strand break repair	31/620	52/2437	1.36958e-07	4.33243e-06	3.86125e-06	Actl6a/Arid1a/Chd4/Dek/Fus/Ints3/Kdm1a/Lig1/Mcm2/Mcm3/Mcm5/Mcm6/Mcm7/Msh2/Nsd2/Parp1/Pnkp/Pogz/Ppp4r2/Prpf19/Psmd14/Rad21/Rad50/Rpa1/Sfpq/Smarcc1/Smarcc2/Smarce1/Smchd1/Terf2ip/Xrcc1	31	Decreased	Poly I:C. Diff vs NSCs
GO:0032200	telomere organization	26/620	41/2437	2.57275e-07	8.00505e-06	7.13444e-06	Actl6a/Apex1/Atrx/Cct3/Cct5/Cct6a/Cct7/Cct8/Dhx36/Dkc1/Hat1/Hnrnpa2b1/Hnrnpc/Hnrnpu/Hsp90aa1/Nat10/Nhp2/Parp1/Pcna/Pnkp/Rad50/Rpa1/Tcp1/Terf2ip/Uchl5/Xrcc1	26	Decreased	Poly I:C. Diff vs NSCs
GO:0043604	amide biosynthetic process	122/620	329/2437	3.16915e-07	9.7017e-06	8.64657e-06	Aars1/Aars2/Abce1/Abcf1/Acat1/Acly/Aco1/Aimp1/Aimp2/Bzw1/Caprin1/Cdk4/Celf1/Cnbp/Cnot1/Ddx39b/Ddx3x/Dhx36/Drg1/Eef1a1/Eef1a2/Eef1g/Eef2/Eif1b/Eif2a/Eif2s1/Eif2s2/Eif2s3x/Eif2s3y/Eif3a/Eif3b/Eif3d/Eif3e/Eif3f/Eif3h/Eif3l/Eif3m/Eif4a2/Eif4a3/Eif4e/Eif4g2/Eif6/Eprs1/Etf1/Exosc2/Exosc8/Fmr1/Fto/Fxr1/Gigyf2/Gspt1/Hnrnpu/Iars1/Ilf3/Kars1/Khdrbs1/Klhl25/Lars1/Lrrc47/Mars1/Mrpl15/Mrpl18/Mrpl22/Mrpl23/Mrp…	122	Decreased	Poly I:C. Diff vs NSCs
GO:2001252	positive regulation of chromosome organization	24/620	37/2437	4.08983e-07	1.23214e-05	1.09814e-05	Actl6a/Atrx/Cct3/Cct5/Cct6a/Cct7/Cct8/Dhx36/Dkc1/Fen1/Hnrnpa2b1/Macroh2a1/Ncapd2/Pnkp/Rad21/Rad50/Sfpq/Smc2/Smc4/Tcp1/Terf2ip/Tpr/Trim28/Uchl5	24	Decreased	Poly I:C. Diff vs NSCs
GO:0048024	regulation of mRNA splicing, via spliceosome	33/620	59/2437	4.36927e-07	1.29576e-05	1.15484e-05	Celf1/Dazap1/Ddx5/Eif4a3/Fmr1/Fxr1/Hnrnpa2b1/Hnrnpk/Hnrnpl/Hnrnpu/Khdrbs1/Larp7/Ncbp1/Ncl/Nova1/Npm1/Prpf19/Qki/Rbm25/Rbm3/Rbm39/Rbm8a/Sap18/Sf1/Sf3b4/Snrnp70/Snw1/Srsf6/Thrap3/Tia1/Tra2b/U2af2/Wdr77	33	Decreased	Poly I:C. Diff vs NSCs
GO:0034248	regulation of amide metabolic process	65/620	149/2437	4.62536e-07	1.3506e-05	1.20372e-05	Aars1/Abce1/Abcf1/Aco1/Bzw1/Caprin1/Casp3/Cdk4/Celf1/Cnbp/Cnot1/Ddx39b/Ddx3x/Dhx36/Eef2/Eif2a/Eif2s1/Eif3b/Eif3d/Eif3e/Eif4a3/Eif4e/Eif4g2/Eif6/Eprs1/Etf1/Exosc2/Exosc8/Fmr1/Fto/Fxr1/Gigyf2/Gspt1/Hnrnpu/Ilf3/Khdrbs1/Klhl25/Nat10/Ncbp1/Ncl/Nolc1/Npm1/Pa2g4/Pabpc1/Paip1/Poldip3/Prmt1/Ptcd3/Qki/Rack1/Rbm3/Rpl26/Rps3/Serbp1/Shmt2/Ssb/Syncrip/Tardbp/Tcof1/Tia1/Tpr/Trap1/Tyms/Vim/Ybx1	65	Decreased	Poly I:C. Diff vs NSCs
GO:0043484	regulation of RNA splicing	39/620	75/2437	5.07513e-07	1.45949e-05	1.30076e-05	Celf1/Dazap1/Ddx5/Eif4a3/Fmr1/Fus/Fxr1/Hnrnpa2b1/Hnrnpf/Hnrnpk/Hnrnpl/Hnrnpll/Hnrnpu/Khdrbs1/Larp7/Ncbp1/Ncl/Nova1/Npm1/Polr2a/Prpf19/Ptbp2/Qki/Rbm25/Rbm3/Rbm39/Rbm8a/Sap18/Sf1/Sf3b3/Sf3b4/Snrnp70/Snw1/Srsf6/Thrap3/Tia1/Tra2b/U2af2/Wdr77	39	Decreased	Poly I:C. Diff vs NSCs
GO:0000723	telomere maintenance	25/620	40/2437	6.62887e-07	1.79357e-05	1.59851e-05	Actl6a/Apex1/Atrx/Cct3/Cct5/Cct6a/Cct7/Cct8/Dhx36/Dkc1/Hnrnpa2b1/Hnrnpc/Hnrnpu/Hsp90aa1/Nat10/Nhp2/Parp1/Pcna/Pnkp/Rad50/Rpa1/Tcp1/Terf2ip/Uchl5/Xrcc1	25	Decreased	Poly I:C. Diff vs NSCs
GO:0050657	nucleic acid transport	35/620	65/2437	6.70937e-07	1.79357e-05	1.59851e-05	Chtop/Cpsf6/Ddx19a/Ddx39a/Ddx39b/Eif4a3/Fmr1/Hnrnpa1/Hnrnpa2b1/Hnrnpa3/Khdrbs1/Kpnb1/Mrpl18/Ncbp1/Npm1/Nsun2/Nup107/Nup133/Nup160/Nup35/Nup93/Nxf1/Pabpn1/Poldip3/Qki/Ran/Ranbp2/Rbm8a/Ssb/Thoc2/Tpr/Wnk1/Xpo1/Xpo5/Ybx1	35	Decreased	Poly I:C. Diff vs NSCs
GO:0050658	RNA transport	35/620	65/2437	6.70937e-07	1.79357e-05	1.59851e-05	Chtop/Cpsf6/Ddx19a/Ddx39a/Ddx39b/Eif4a3/Fmr1/Hnrnpa1/Hnrnpa2b1/Hnrnpa3/Khdrbs1/Kpnb1/Mrpl18/Ncbp1/Npm1/Nsun2/Nup107/Nup133/Nup160/Nup35/Nup93/Nxf1/Pabpn1/Poldip3/Qki/Ran/Ranbp2/Rbm8a/Ssb/Thoc2/Tpr/Wnk1/Xpo1/Xpo5/Ybx1	35	Decreased	Poly I:C. Diff vs NSCs
GO:0051168	nuclear export	35/620	65/2437	6.70937e-07	1.79357e-05	1.59851e-05	Abce1/Chtop/Cpsf6/Cse1l/Ddx19a/Ddx39a/Ddx39b/Eif4a3/Eif4e/Eif6/Fmr1/Hnrnpa2b1/Khdrbs1/Ncbp1/Npm1/Nsun2/Nup107/Nup133/Nup160/Nup93/Nxf1/Pabpn1/Poldip3/Ran/Ranbp2/Ranbp3/Rasl2-9/Rbm8a/Ssb/Thoc2/Tpr/Ube2i/Wnk1/Xpo1/Xpo5	35	Decreased	Poly I:C. Diff vs NSCs
GO:0051236	establishment of RNA localization	35/620	65/2437	6.70937e-07	1.79357e-05	1.59851e-05	Chtop/Cpsf6/Ddx19a/Ddx39a/Ddx39b/Eif4a3/Fmr1/Hnrnpa1/Hnrnpa2b1/Hnrnpa3/Khdrbs1/Kpnb1/Mrpl18/Ncbp1/Npm1/Nsun2/Nup107/Nup133/Nup160/Nup35/Nup93/Nxf1/Pabpn1/Poldip3/Qki/Ran/Ranbp2/Rbm8a/Ssb/Thoc2/Tpr/Wnk1/Xpo1/Xpo5/Ybx1	35	Decreased	Poly I:C. Diff vs NSCs
GO:0015931	nucleobase-containing compound transport	36/620	68/2437	8.02177e-07	2.11463e-05	1.88465e-05	Chtop/Cpsf6/Ddx19a/Ddx39a/Ddx39b/Eif4a3/Fmr1/Hnrnpa1/Hnrnpa2b1/Hnrnpa3/Khdrbs1/Kpnb1/Mrpl18/Ncbp1/Npm1/Nsun2/Nup107/Nup133/Nup160/Nup35/Nup93/Nxf1/Pabpn1/Poldip3/Qki/Ran/Ranbp2/Rbm8a/Slc25a5/Ssb/Thoc2/Tpr/Wnk1/Xpo1/Xpo5/Ybx1	36	Decreased	Poly I:C. Diff vs NSCs
GO:0033554	cellular response to stress	132/620	368/2437	8.71963e-07	2.2671e-05	2.02054e-05	Actl6a/Adprs/Aifm1/Apex1/Arid1a/Asns/Atrx/Bclaf1/Casp3/Cat/Cbx3/Cbx5/Ccar2/Ccs/Cdc5l/Cdk5rap3/Cdkn2aip/Chd4/Cul4b/Ddb1/Ddx39b/Ddx3x/Ddx5/Dek/Dhfr/Dhx36/Dnajb1/Dnajc10/Dnmt3a/Ecpas/Eif2a/Eif2s1/Eno1/Faf1/Fen1/Fmr1/Fto/Fus/Fxn/Gap43/Gigyf2/Gnl1/Hdac2/Hmgb1/Hnrnpk/Hsp90aa1/Hsp90ab1/Hsp90b1/Hspa5/Huwe1/Hyou1/Ints3/Kdm1a/Lars1/Lig1/Macroh2a1/Map4k4/Mcm2/Mcm3/Mcm5/Mcm6/Mcm7/Msh2/Msh6/Mybbp1a/Nampt/Nono…	132	Decreased	Poly I:C. Diff vs NSCs
GO:0010833	telomere maintenance via telomere lengthening	19/620	27/2437	1.06395e-06	2.72889e-05	2.43211e-05	Cct3/Cct5/Cct6a/Cct7/Cct8/Dhx36/Dkc1/Hnrnpa2b1/Hnrnpc/Hnrnpu/Hsp90aa1/Nat10/Nhp2/Parp1/Pnkp/Rad50/Rpa1/Tcp1/Terf2ip	19	Decreased	Poly I:C. Diff vs NSCs
GO:0010629	negative regulation of gene expression	89/620	228/2437	1.40256e-06	3.54941e-05	3.16338e-05	Apex1/Atrx/Caprin1/Casp3/Cbx3/Celf1/Chd4/Cnot1/Ddx3x/Ddx5/Dhx36/Dkc1/Dnmt1/Dnmt3a/Edc4/Eif2a/Eif2s1/Eif3e/Eif4a3/Eif4e/Eif6/Eprs1/Etf1/Exosc2/Exosc6/Exosc8/Fmr1/Fto/Fus/Fxr1/Gigyf2/Gspt1/Hat1/Hdac1/Hdac2/Hmgb1/Hmgb2/Hnrnpa2b1/Hnrnpab/Hnrnpc/Hnrnpk/Hnrnpu/Ilf3/Kdm1a/Larp7/Lmnb2/Macroh2a1/Mbd3/Ncbp1/Ncl/Nme1/Nploc4/Npm1/Pabpc1/Paip1/Parp1/Pdcd4/Prkra/Ptbp2/Qki/Rack1/Rad21/Rbm3/Rbm8a/Rps3/Sap18/Serb…	89	Decreased	Poly I:C. Diff vs NSCs
GO:1903313	positive regulation of mRNA metabolic process	28/620	49/2437	1.8884e-06	4.65662e-05	4.15018e-05	Caprin1/Cdc73/Celf1/Cnot1/Dazap1/Dhx36/Eif4a3/Exosc2/Exosc8/Fto/Fxr1/Gigyf2/Hnrnpu/Ncbp1/Ncl/Pabpc1/Paip1/Prpf19/Rbm3/Sf3b4/Snrnp70/Snw1/Syncrip/Tardbp/Thrap3/Tra2b/Wdr77/Ybx1	28	Decreased	Poly I:C. Diff vs NSCs
GO:0006913	nucleocytoplasmic transport	52/620	115/2437	1.91368e-06	4.65662e-05	4.15018e-05	Abce1/Chtop/Cpsf6/Cse1l/Ddx19a/Ddx39a/Ddx39b/Ddx5/Eif4a3/Eif4e/Eif6/Fmr1/Hnrnpa2b1/Hsp90aa1/Hsp90ab1/Ipo4/Ipo5/Ipo9/Khdrbs1/Kpna1/Kpna2/Kpna6/Kpnb1/Ncbp1/Nolc1/Npm1/Nsun2/Nup107/Nup133/Nup160/Nup35/Nup50/Nup93/Nxf1/Pabpn1/Poldip3/Ran/Ranbp2/Ranbp3/Rasl2-9/Rbm8a/Ssb/Stat3/Tardbp/Thoc2/Tnpo1/Tpr/Trim28/Ube2i/Wnk1/Xpo1/Xpo5	52	Decreased	Poly I:C. Diff vs NSCs
GO:0051169	nuclear transport	52/620	115/2437	1.91368e-06	4.65662e-05	4.15018e-05	Abce1/Chtop/Cpsf6/Cse1l/Ddx19a/Ddx39a/Ddx39b/Ddx5/Eif4a3/Eif4e/Eif6/Fmr1/Hnrnpa2b1/Hsp90aa1/Hsp90ab1/Ipo4/Ipo5/Ipo9/Khdrbs1/Kpna1/Kpna2/Kpna6/Kpnb1/Ncbp1/Nolc1/Npm1/Nsun2/Nup107/Nup133/Nup160/Nup35/Nup50/Nup93/Nxf1/Pabpn1/Poldip3/Ran/Ranbp2/Ranbp3/Rasl2-9/Rbm8a/Ssb/Stat3/Tardbp/Thoc2/Tnpo1/Tpr/Trim28/Ube2i/Wnk1/Xpo1/Xpo5	52	Decreased	Poly I:C. Diff vs NSCs
GO:0000724	double-strand break repair via homologous recombination	20/620	30/2437	2.08313e-06	5.00477e-05	4.46047e-05	Actl6a/Chd4/Fus/Ints3/Kdm1a/Mcm2/Mcm3/Mcm5/Mcm6/Mcm7/Parp1/Pogz/Ppp4r2/Psmd14/Rad21/Rpa1/Sfpq/Smchd1/Terf2ip/Xrcc1	20	Decreased	Poly I:C. Diff vs NSCs
GO:0006260	DNA replication	31/620	57/2437	2.25085e-06	5.31797e-05	4.7396e-05	Actl6a/Atrx/Faf1/Fen1/Grwd1/Lig1/Mcm2/Mcm3/Mcm5/Mcm6/Mcm7/Nasp/Npm1/Parp1/Pcna/Pds5a/Rad50/Rbbp4/Rbbp7/Rfc1/Rfc2/Rfc3/Rfc4/Rfc5/Rpa1/Rrm1/Smarca5/Ssrp1/Top1/Uchl5/Wdr18	31	Decreased	Poly I:C. Diff vs NSCs
GO:0034655	nucleobase-containing compound catabolic process	47/620	101/2437	2.26952e-06	5.31797e-05	4.7396e-05	Acat1/Ahcy/Aifm1/Apex1/Caprin1/Celf1/Cnot1/Ddx5/Dhx36/Dkc1/Dnph1/Edc4/Eif3e/Eif4a3/Etf1/Exosc2/Exosc6/Exosc8/Fen1/Fmr1/Fto/Fus/Fxr1/Gigyf2/Gspt1/Hnrnpab/Hnrnpc/Hnrnpu/Ncbp1/Npm1/Nsun2/Pabpc1/Paip1/Qki/Rbm8a/Snd1/Ssb/Syncrip/Tardbp/Thrap3/Trnt1/Upp1/Vim/Xrn2/Ybx1/Zc3h14/Zc3h4	47	Decreased	Poly I:C. Diff vs NSCs
GO:0061013	regulation of mRNA catabolic process	27/620	47/2437	2.51959e-06	5.83193e-05	5.19766e-05	Apex1/Caprin1/Celf1/Cnot1/Dhx36/Eif4a3/Exosc2/Exosc8/Fmr1/Fto/Fus/Fxr1/Gigyf2/Hnrnpab/Hnrnpc/Hnrnpu/Npm1/Pabpc1/Paip1/Qki/Rbm8a/Syncrip/Tardbp/Thrap3/Vim/Ybx1/Zc3h14	27	Decreased	Poly I:C. Diff vs NSCs
GO:0017148	negative regulation of translation	31/620	58/2437	3.68841e-06	8.43446e-05	7.51715e-05	Caprin1/Celf1/Cnot1/Ddx3x/Dhx36/Eif2a/Eif2s1/Eif4a3/Eif4e/Eif6/Eprs1/Exosc2/Exosc8/Fmr1/Fto/Fxr1/Gigyf2/Hnrnpu/Ilf3/Ncl/Pabpc1/Paip1/Rack1/Rps3/Serbp1/Syncrip/Tardbp/Tia1/Tpr/Tyms/Ybx1	31	Decreased	Poly I:C. Diff vs NSCs
GO:0000956	nuclear-transcribed mRNA catabolic process	23/620	38/2437	4.20264e-06	9.49597e-05	8.46322e-05	Caprin1/Cnot1/Ddx5/Dhx36/Edc4/Eif3e/Eif4a3/Etf1/Exosc2/Exosc6/Exosc8/Gspt1/Hnrnpab/Hnrnpu/Ncbp1/Pabpc1/Paip1/Rbm8a/Ssb/Syncrip/Thrap3/Xrn2/Ybx1	23	Decreased	Poly I:C. Diff vs NSCs
GO:0071897	DNA biosynthetic process	25/620	43/2437	4.46041e-06	9.95983e-05	8.87662e-05	Cct3/Cct5/Cct6a/Cct7/Cct8/Ddx39b/Dkc1/Hnrnpa2b1/Hnrnpc/Hnrnpu/Hsp90aa1/Lig1/Nat10/Nhp2/Npm1/Pcna/Pnkp/Rad50/Rfc2/Rfc3/Rfc4/Rfc5/Rpa1/Rrm1/Tcp1	25	Decreased	Poly I:C. Diff vs NSCs
GO:0006413	translational initiation	30/620	56/2437	4.99773e-06	0.000110299	9.8303e-05	Abce1/Abcf1/Bzw1/Ddx3x/Eif1b/Eif2a/Eif2s1/Eif2s2/Eif2s3x/Eif2s3y/Eif3a/Eif3b/Eif3d/Eif3e/Eif3f/Eif3h/Eif3l/Eif3m/Eif4a2/Eif4e/Eif4g2/Eif6/Fmr1/Gigyf2/Khdrbs1/Klhl25/Ncbp1/Npm1/Paip1/Tpr	30	Decreased	Poly I:C. Diff vs NSCs
GO:0044270	cellular nitrogen compound catabolic process	48/620	107/2437	6.40526e-06	0.000139738	0.00012454	Acat1/Ahcy/Aifm1/Apex1/Caprin1/Celf1/Cnot1/Ddx5/Dhx36/Dkc1/Dnph1/Edc4/Eif3e/Eif4a3/Etf1/Exosc2/Exosc6/Exosc8/Fen1/Fmr1/Fto/Fus/Fxr1/Gigyf2/Gspt1/Hnrnpab/Hnrnpc/Hnrnpu/Ncbp1/Npm1/Nsun2/Pabpc1/Paip1/Por/Qki/Rbm8a/Snd1/Ssb/Syncrip/Tardbp/Thrap3/Trnt1/Upp1/Vim/Xrn2/Ybx1/Zc3h14/Zc3h4	48	Decreased	Poly I:C. Diff vs NSCs
GO:0046700	heterocycle catabolic process	47/620	105/2437	8.648e-06	0.000186522	0.000166236	Acat1/Ahcy/Aifm1/Apex1/Caprin1/Celf1/Cnot1/Ddx5/Dhx36/Dkc1/Dnph1/Edc4/Eif3e/Eif4a3/Etf1/Exosc2/Exosc6/Exosc8/Fen1/Fmr1/Fto/Fus/Fxr1/Gigyf2/Gspt1/Hnrnpab/Hnrnpc/Hnrnpu/Ncbp1/Npm1/Nsun2/Pabpc1/Paip1/Qki/Rbm8a/Snd1/Ssb/Syncrip/Tardbp/Thrap3/Trnt1/Upp1/Vim/Xrn2/Ybx1/Zc3h14/Zc3h4	47	Decreased	Poly I:C. Diff vs NSCs
GO:0000725	recombinational repair	20/620	32/2437	9.15245e-06	0.000195184	0.000173956	Actl6a/Chd4/Fus/Ints3/Kdm1a/Mcm2/Mcm3/Mcm5/Mcm6/Mcm7/Parp1/Pogz/Ppp4r2/Psmd14/Rad21/Rpa1/Sfpq/Smchd1/Terf2ip/Xrcc1	20	Decreased	Poly I:C. Diff vs NSCs
GO:0043487	regulation of RNA stability	26/620	47/2437	1.00668e-05	0.000210092	0.000187243	Apex1/Caprin1/Celf1/Cnot1/Dhx36/Dkc1/Exosc2/Exosc8/Fmr1/Fto/Fus/Fxr1/Gigyf2/Hnrnpc/Hnrnpu/Npm1/Nsun2/Pabpc1/Paip1/Qki/Syncrip/Tardbp/Thrap3/Vim/Ybx1/Zc3h14	26	Decreased	Poly I:C. Diff vs NSCs
GO:0031507	heterochromatin formation	16/620	23/2437	1.00729e-05	0.000210092	0.000187243	Atrx/Cbx3/Dnmt1/Dnmt3a/Hat1/Hdac1/Hdac2/Hmgb1/Kdm1a/Lmnb2/Mbd3/Smarca5/Smchd1/Tpr/Trim28/Uhrf1	16	Decreased	Poly I:C. Diff vs NSCs
GO:0034470	ncRNA processing	43/620	94/2437	1.08228e-05	0.000223279	0.000198996	Aars1/Bop1/Ctu2/Ddx21/Ddx3x/Ddx5/Dkc1/Eif6/Elp2/Elp3/Elp4/Exosc2/Exosc6/Exosc8/Hnrnpa2b1/Ints3/Larp7/Lyar/Nat10/Ncbp1/Ncl/Nhp2/Nop2/Npm1/Nsun2/Osgep/Pa2g4/Pelp1/Prkra/Rbm3/Rpl26/Rpl35/Rps21/Rps8/Rsl1d1/Rtcb/Srrt/Ssb/Stat3/Trnt1/Wbp11/Wdr12/Wdr18	43	Decreased	Poly I:C. Diff vs NSCs
GO:0000380	alternative mRNA splicing, via spliceosome	19/620	30/2437	1.17162e-05	0.000239111	0.000213106	Celf1/Ddx5/Fmr1/Fxr1/Hnrnpa1/Hnrnpl/Hnrnpu/Khdrbs1/Ncbp1/Nova1/Rbm25/Rbm8a/Sap18/Sfpq/Srsf6/Strap/Thrap3/Tia1/Tra2b	19	Decreased	Poly I:C. Diff vs NSCs
GO:0043603	amide metabolic process	139/620	408/2437	1.20613e-05	0.000243535	0.000217049	Aars1/Aars2/Abce1/Abcf1/Acaca/Acat1/Acly/Aco1/Aimp1/Aimp2/Aldh18a1/Bzw1/Caprin1/Casp3/Cdk4/Celf1/Cnbp/Cnot1/Cpd/Ddx39b/Ddx3x/Dhfr/Dhx36/Dnph1/Drg1/Eef1a1/Eef1a2/Eef1g/Eef2/Eif1b/Eif2a/Eif2s1/Eif2s2/Eif2s3x/Eif2s3y/Eif3a/Eif3b/Eif3d/Eif3e/Eif3f/Eif3h/Eif3l/Eif3m/Eif4a2/Eif4a3/Eif4e/Eif4g2/Eif6/Eprs1/Etf1/Exosc2/Exosc8/Fasn/Fmr1/Fto/Fxr1/Gigyf2/Got1/Gspt1/Hmgcs1/Hnrnpu/Hsp90b1/Iars1/Ide/Ilf3/Kars1/…	139	Decreased	Poly I:C. Diff vs NSCs
GO:0045814	negative regulation of gene expression, epigenetic	18/620	28/2437	1.48718e-05	0.000297123	0.000264809	Atrx/Cbx3/Dnmt1/Dnmt3a/Hat1/Hdac1/Hdac2/Hmgb1/Kdm1a/Lmnb2/Macroh2a1/Mbd3/Smarca5/Smchd1/Tpr/Trim28/Uhrf1/Usp7	18	Decreased	Poly I:C. Diff vs NSCs
GO:0032204	regulation of telomere maintenance	20/620	33/2437	1.7769e-05	0.000351308	0.000313101	Actl6a/Atrx/Cct3/Cct5/Cct6a/Cct7/Cct8/Dhx36/Dkc1/Hnrnpa2b1/Hnrnpc/Hnrnpu/Nat10/Parp1/Pnkp/Rad50/Tcp1/Terf2ip/Uchl5/Xrcc1	20	Decreased	Poly I:C. Diff vs NSCs
GO:0070828	heterochromatin organization	16/620	24/2437	2.31624e-05	0.00045322	0.000403929	Atrx/Cbx3/Dnmt1/Dnmt3a/Hat1/Hdac1/Hdac2/Hmgb1/Kdm1a/Lmnb2/Mbd3/Smarca5/Smchd1/Tpr/Trim28/Uhrf1	16	Decreased	Poly I:C. Diff vs NSCs
GO:0000381	regulation of alternative mRNA splicing, via spliceosome	15/620	22/2437	2.82393e-05	0.000546796	0.000487328	Celf1/Ddx5/Fmr1/Fxr1/Hnrnpl/Hnrnpu/Khdrbs1/Nova1/Rbm25/Rbm8a/Sap18/Srsf6/Thrap3/Tia1/Tra2b	15	Decreased	Poly I:C. Diff vs NSCs
GO:0042254	ribosome biogenesis	43/620	97/2437	2.8521e-05	0.000546796	0.000487328	Abce1/Bop1/Cul4b/Ddx21/Ddx3x/Dkc1/Eif2a/Eif6/Exosc2/Exosc6/Exosc8/Grwd1/Ipo4/Ipo9/Lyar/Mrps2/Mybbp1a/Nat10/Ncl/Nhp2/Nop2/Nop56/Nop58/Npm1/Pa2g4/Pelp1/Ran/Rasl2-9/Rpl10l/Rpl26/Rpl35/Rplp0/Rps15a/Rps21/Rps23/Rps8/Rpsa/Rsl1d1/Serbp1/Wbp11/Wdr12/Wdr18/Xpo1	43	Decreased	Poly I:C. Diff vs NSCs
GO:0043488	regulation of mRNA stability	24/620	44/2437	3.06288e-05	0.000581334	0.00051811	Apex1/Caprin1/Celf1/Cnot1/Dhx36/Exosc2/Exosc8/Fmr1/Fto/Fus/Fxr1/Gigyf2/Hnrnpc/Hnrnpu/Npm1/Pabpc1/Paip1/Qki/Syncrip/Tardbp/Thrap3/Vim/Ybx1/Zc3h14	24	Decreased	Poly I:C. Diff vs NSCs
GO:2000278	regulation of DNA biosynthetic process	20/620	34/2437	3.30103e-05	0.000620332	0.000552866	Cct3/Cct5/Cct6a/Cct7/Cct8/Ddx39b/Dkc1/Hnrnpa2b1/Hnrnpc/Hnrnpu/Hsp90aa1/Nat10/Npm1/Pcna/Pnkp/Rfc2/Rfc3/Rfc4/Rfc5/Tcp1	20	Decreased	Poly I:C. Diff vs NSCs
GO:0040029	epigenetic regulation of gene expression	23/620	42/2437	4.13605e-05	0.000769629	0.000685927	Atrx/Cbx3/Ddb1/Dnmt1/Dnmt3a/Hat1/Hcfc1/Hdac1/Hdac2/Hmgb1/Hnrnpu/Kdm1a/Lmnb2/Macroh2a1/Mbd3/Rnf2/Smarca5/Smchd1/Tpr/Trim28/Uhrf1/Usp7/Wbp2	23	Decreased	Poly I:C. Diff vs NSCs
GO:0006282	regulation of DNA repair	21/620	37/2437	4.40348e-05	0.000811438	0.000723188	Actl6a/Arid1a/Dek/Fus/Hmgb1/Kdm1a/Nsd2/Parp1/Pcna/Pnkp/Ppp4r2/Rps3/Sf3b3/Smarcc1/Smarcc2/Smarce1/Smchd1/Terf2ip/Trim28/Uchl5/Xrcc1	21	Decreased	Poly I:C. Diff vs NSCs
GO:0009451	RNA modification	16/620	25/2437	4.93307e-05	0.000900285	0.000802372	Aars1/Ctu2/Dkc1/Elp2/Elp3/Elp4/Fto/Hnrnpab/Hnrnpc/Larp7/Nat10/Nhp2/Nop2/Nsun2/Osgep/Syncrip	16	Decreased	Poly I:C. Diff vs NSCs
GO:1901361	organic cyclic compound catabolic process	48/620	114/2437	5.07244e-05	0.000916904	0.000817185	Acat1/Ahcy/Aifm1/Apex1/Caprin1/Celf1/Cnot1/Ddx5/Dhx36/Dkc1/Dnph1/Edc4/Eif3e/Eif4a3/Etf1/Exosc2/Exosc6/Exosc8/Fen1/Fmr1/Fto/Fus/Fxr1/Gigyf2/Gspt1/Hnrnpab/Hnrnpc/Hnrnpu/Ncbp1/Npm1/Nsun2/Pabpc1/Paip1/Qki/Rbm8a/Snd1/Ssb/Syncrip/Tardbp/Thrap3/Trnt1/Upp1/Vim/Xrn2/Ybx1/Ywhah/Zc3h14/Zc3h4	48	Decreased	Poly I:C. Diff vs NSCs
GO:0019439	aromatic compound catabolic process	47/620	111/2437	5.13311e-05	0.000919117	0.000819156	Acat1/Ahcy/Aifm1/Apex1/Caprin1/Celf1/Cnot1/Ddx5/Dhx36/Dkc1/Dnph1/Edc4/Eif3e/Eif4a3/Etf1/Exosc2/Exosc6/Exosc8/Fen1/Fmr1/Fto/Fus/Fxr1/Gigyf2/Gspt1/Hnrnpab/Hnrnpc/Hnrnpu/Ncbp1/Npm1/Nsun2/Pabpc1/Paip1/Qki/Rbm8a/Snd1/Ssb/Syncrip/Tardbp/Thrap3/Trnt1/Upp1/Vim/Xrn2/Ybx1/Zc3h14/Zc3h4	47	Decreased	Poly I:C. Diff vs NSCs
GO:0006261	DNA-templated DNA replication	18/620	30/2437	5.74731e-05	0.00101948	0.000908601	Atrx/Lig1/Mcm2/Mcm3/Mcm5/Mcm6/Mcm7/Npm1/Parp1/Pcna/Rad50/Rfc1/Rfc2/Rfc3/Rfc4/Rfc5/Rrm1/Wdr18	18	Decreased	Poly I:C. Diff vs NSCs
GO:0006399	tRNA metabolic process	25/620	48/2437	5.89691e-05	0.00103633	0.000923619	Aars1/Aars2/Ctu2/Elp2/Elp3/Elp4/Eprs1/Exosc2/Exosc8/Iars1/Kars1/Lars1/Lrrc47/Mars1/Nat10/Nsun2/Osgep/Rars1/Rars2/Rtcb/Ssb/Tars1/Trnt1/Vars1/Yars1	25	Decreased	Poly I:C. Diff vs NSCs
GO:0006278	RNA-templated DNA biosynthetic process	15/620	23/2437	6.23013e-05	0.00107498	0.000958068	Cct3/Cct5/Cct6a/Cct7/Cct8/Dkc1/Hnrnpc/Hnrnpu/Hsp90aa1/Nat10/Nhp2/Pnkp/Rad50/Rpa1/Tcp1	15	Decreased	Poly I:C. Diff vs NSCs
GO:0007004	telomere maintenance via telomerase	15/620	23/2437	6.23013e-05	0.00107498	0.000958068	Cct3/Cct5/Cct6a/Cct7/Cct8/Dkc1/Hnrnpc/Hnrnpu/Hsp90aa1/Nat10/Nhp2/Pnkp/Rad50/Rpa1/Tcp1	15	Decreased	Poly I:C. Diff vs NSCs
GO:0051726	regulation of cell cycle	72/620	191/2437	6.52278e-05	0.00111534	0.000994036	Actl6a/Apex1/Arid1a/Asns/Atrx/Bop1/Bub3/Casp3/Ccar2/Cdc16/Cdc5l/Cdc73/Cdk4/Cdk5rap3/Celf1/Ctbp1/Cul4b/Ddb1/Ddx39b/Ddx3x/Drg1/Eif4e/Fen1/Gigyf2/Hmgb1/Hnrnpu/Hsp90ab1/Ints3/Larp7/Macroh2a1/Mki67/Msh2/Mybbp1a/Nat10/Ncapd2/Npm1/Nsun2/Pkn2/Prpf19/Psme3/Rack1/Rad21/Rad23a/Rad50/Rcc1/Rcc2/Rhob/Rpl23/Rpl26/Rps15a/Rrm1/Sfpq/Smarca5/Smarcc1/Smarcc2/Smarce1/Smc2/Smc4/Snd1/Sox2/Spast/Stat3/Tardbp/Tpr/Tpx2/Tt…	72	Decreased	Poly I:C. Diff vs NSCs
GO:0051028	mRNA transport	26/620	51/2437	6.76183e-05	0.00114589	0.00102127	Chtop/Ddx19a/Ddx39a/Ddx39b/Eif4a3/Fmr1/Hnrnpa1/Hnrnpa2b1/Hnrnpa3/Ncbp1/Nsun2/Nup107/Nup133/Nup160/Nup35/Nup93/Nxf1/Pabpn1/Poldip3/Qki/Ranbp2/Rbm8a/Thoc2/Tpr/Wnk1/Xpo1	26	Decreased	Poly I:C. Diff vs NSCs
GO:0034502	protein localization to chromosome	17/620	28/2437	7.5385e-05	0.0012662	0.00112849	Atrx/Bub3/Cct3/Cct5/Cct6a/Cct7/Cct8/Dkc1/Macroh2a1/Msh2/Parp1/Rad21/Rcc2/Rpa1/Tcp1/Terf2ip/Wbp2	17	Decreased	Poly I:C. Diff vs NSCs
GO:1904356	regulation of telomere maintenance via telomere lengthening	14/620	21/2437	7.76e-05	0.00129197	0.00115146	Cct3/Cct5/Cct6a/Cct7/Cct8/Dhx36/Dkc1/Hnrnpa2b1/Hnrnpc/Hnrnpu/Nat10/Parp1/Pnkp/Tcp1	14	Decreased	Poly I:C. Diff vs NSCs
GO:0045944	positive regulation of transcription by RNA polymerase II	52/620	128/2437	7.82856e-05	0.00129205	0.00115153	Apex1/Arhgef2/Atrx/Bclaf1/Cand1/Cdc5l/Cdc73/Cdk5rap3/Ckap2/Cnbp/Ctbp2/Ddx21/Ddx3x/Dek/Dhx36/Eif4a3/Gtf2f2/Gtf2i/Hcfc1/Hdac1/Hdac2/Hmgb1/Hmgb2/Hnrnpk/Hnrnpu/Kdm1a/Kpna6/Larp7/Mta2/Mybbp1a/Nampt/Ncbp1/Ncl/Npm1/Parp1/Pelp1/Pogz/Psip1/Ptma/Sfpq/Smarca5/Smarcc1/Snw1/Sox2/Sox3/Stat3/Tcea1/Tcerg1/Thrap3/Ube3a/Wbp2/Ybx1	52	Decreased	Poly I:C. Diff vs NSCs
GO:0007623	circadian rhythm	22/620	41/2437	9.21036e-05	0.00150701	0.00134311	Ahcy/Ccar2/Ddb1/Ddx5/Fxr1/Gfpt1/Hdac1/Hdac2/Hnrnpu/Huwe1/Impdh2/Mybbp1a/Nampt/Nono/Parp1/Pspc1/Sfpq/Tardbp/Thrap3/Top1/Ube3a/Usp7	22	Decreased	Poly I:C. Diff vs NSCs
GO:2001251	negative regulation of chromosome organization	13/620	19/2437	9.48913e-05	0.00153935	0.00137193	Atrx/Bub3/Hnrnpc/Hnrnpu/Mcm2/Nat10/Parp1/Rad21/Rad50/Smarca5/Terf2ip/Tpr/Xrcc1	13	Decreased	Poly I:C. Diff vs NSCs
GO:2000573	positive regulation of DNA biosynthetic process	16/620	26/2437	9.8369e-05	0.00158224	0.00141016	Cct3/Cct5/Cct6a/Cct7/Cct8/Ddx39b/Dkc1/Hsp90aa1/Npm1/Pcna/Pnkp/Rfc2/Rfc3/Rfc4/Rfc5/Tcp1	16	Decreased	Poly I:C. Diff vs NSCs
GO:0034249	negative regulation of amide metabolic process	31/620	66/2437	0.000103389	0.00164902	0.00146967	Caprin1/Celf1/Cnot1/Ddx3x/Dhx36/Eif2a/Eif2s1/Eif4a3/Eif4e/Eif6/Eprs1/Exosc2/Exosc8/Fmr1/Fto/Fxr1/Gigyf2/Hnrnpu/Ilf3/Ncl/Pabpc1/Paip1/Rack1/Rps3/Serbp1/Syncrip/Tardbp/Tia1/Tpr/Tyms/Ybx1	31	Decreased	Poly I:C. Diff vs NSCs
GO:0043687	post-translational protein modification	63/620	165/2437	0.000125449	0.00198418	0.00176839	Actl6a/Aimp2/Cand1/Cand2/Cdc16/Cdc73/Cdk5rap3/Cul2/Cul4b/Ddb1/Ddx21/Ddx3x/Dek/Eif3f/Gps1/Hat1/Hcfc1/Hdac1/Hdac2/Hsp90aa1/Hspa5/Hspbp1/Huwe1/Kdm1a/Klhl25/Mbd3/Mta2/Mybbp1a/Npm1/Parp1/Pcnp/Plaa/Pnkp/Prkcb/Prmt3/Prpf19/Psmd14/Rack1/Rbbp4/Rbbp7/Rnf114/Rnf2/Rpl23/Rps2/Rps3/Sae1/Shmt2/Smarca5/Trim28/U2af2/Uba1/Uba1y/Ube2i/Ube2k/Ube2m/Ube3a/Ubqln1/Uchl5/Uhrf1/Usp19/Usp7/Wdr77/Wnk1	63	Decreased	Poly I:C. Diff vs NSCs
GO:2000736	regulation of stem cell differentiation	14/620	22/2437	0.000163981	0.0025722	0.00229246	Chd4/Dhx36/Gatad2a/Gatad2b/Hdac1/Hdac2/Hnrnpu/Mbd3/Mta2/Nelfb/Nsun2/Rbbp4/Rbbp7/Stat3	14	Decreased	Poly I:C. Diff vs NSCs
GO:0045727	positive regulation of translation	27/620	56/2437	0.000167966	0.00260844	0.00232475	Abcf1/Cdk4/Cnbp/Ddx39b/Ddx3x/Dhx36/Eef2/Eif3d/Eif3e/Eif4a3/Eif4g2/Eif6/Fmr1/Fxr1/Hnrnpu/Khdrbs1/Nat10/Npm1/Paip1/Poldip3/Prmt1/Rbm3/Rpl26/Ssb/Syncrip/Vim/Ybx1	27	Decreased	Poly I:C. Diff vs NSCs
GO:0010948	negative regulation of cell cycle process	20/620	37/2437	0.00016904	0.00260844	0.00232475	Atrx/Bub3/Ccar2/Cdc5l/Cdc73/Cdk5rap3/Ddx39b/Gigyf2/Ints3/Macroh2a1/Msh2/Npm1/Nsun2/Prpf19/Rad21/Rad50/Rpl26/Smarca5/Sox2/Tpr	20	Decreased	Poly I:C. Diff vs NSCs
GO:0033120	positive regulation of RNA splicing	16/620	27/2437	0.00018524	0.00283537	0.00252701	Dazap1/Eif4a3/Hnrnpk/Hnrnpll/Ncbp1/Ncl/Polr2a/Prpf19/Rbm3/Sf3b4/Snrnp70/Snw1/Thrap3/Tra2b/U2af2/Wdr77	16	Decreased	Poly I:C. Diff vs NSCs
GO:0032206	positive regulation of telomere maintenance	15/620	25/2437	0.000244835	0.00369796	0.00329578	Actl6a/Atrx/Cct3/Cct5/Cct6a/Cct7/Cct8/Dhx36/Dkc1/Hnrnpa2b1/Pnkp/Rad50/Tcp1/Terf2ip/Uchl5	15	Decreased	Poly I:C. Diff vs NSCs
GO:0022402	cell cycle process	91/620	262/2437	0.000245491	0.00369796	0.00329578	Actl6a/Apex1/Arhgef2/Arid1a/Atrx/Bub3/Ccar2/Cdc16/Cdc5l/Cdc73/Cdk4/Cdk5rap3/Ckap2/Cul4b/Ddb1/Ddx39b/Ddx3x/Drg1/Eif4e/Exoc8/Fen1/Gigyf2/Hnrnpu/Ints3/Kif4/Kpnb1/Larp7/Lig1/Macroh2a1/Mcm2/Mcm3/Mcm5/Mcm6/Mcm7/Mki67/Msh2/Mybbp1a/Nasp/Nat10/Ncapd2/Nes/Npm1/Nsun2/Pcm1/Pcna/Pds5a/Pkn2/Pmf1/Pogz/Ppp6c/Prpf19/Psmd13/Psme3/Rad21/Rad50/Ran/Rcc1/Rcc2/Rhob/Rhoc/Rpl10l/Rpl23/Rpl26/Rps3/Rrm1/Septin9/Sfpq/Slc25a5…	91	Decreased	Poly I:C. Diff vs NSCs
GO:0010564	regulation of cell cycle process	55/620	143/2437	0.000276588	0.00413358	0.00368402	Actl6a/Apex1/Arid1a/Atrx/Bub3/Ccar2/Cdc16/Cdc5l/Cdc73/Cdk4/Cdk5rap3/Cul4b/Ddb1/Ddx39b/Ddx3x/Drg1/Fen1/Gigyf2/Hnrnpu/Ints3/Larp7/Macroh2a1/Mki67/Msh2/Mybbp1a/Nat10/Ncapd2/Npm1/Nsun2/Pkn2/Prpf19/Psme3/Rad21/Rad50/Rcc1/Rcc2/Rpl23/Rpl26/Rrm1/Sfpq/Smarca5/Smarcc1/Smarcc2/Smarce1/Smc2/Smc4/Snd1/Sox2/Spast/Tpr/Tpx2/Usp19/Wnk1/Xpo1/Ywhah	55	Decreased	Poly I:C. Diff vs NSCs
GO:0050685	positive regulation of mRNA processing	14/620	23/2437	0.00032215	0.00477688	0.00425736	Cdc73/Dazap1/Dhx36/Eif4a3/Ncbp1/Ncl/Prpf19/Rbm3/Sf3b4/Snrnp70/Snw1/Thrap3/Tra2b/Wdr77	14	Decreased	Poly I:C. Diff vs NSCs
GO:1901987	regulation of cell cycle phase transition	33/620	76/2437	0.000398057	0.00585668	0.00521973	Actl6a/Apex1/Arid1a/Bub3/Ccar2/Cdc16/Cdc5l/Cdc73/Cdk4/Cdk5rap3/Cul4b/Ddb1/Ddx39b/Ddx3x/Gigyf2/Ints3/Larp7/Macroh2a1/Msh2/Npm1/Nsun2/Prpf19/Psme3/Rad21/Rad50/Rcc2/Rpl26/Rrm1/Smarcc1/Smarcc2/Smarce1/Sox2/Tpr	33	Decreased	Poly I:C. Diff vs NSCs
GO:0016570	histone modification	17/620	31/2437	0.000419715	0.00605947	0.00540046	Actl6a/Cdc73/Ddx21/Dek/Hat1/Hcfc1/Hdac1/Hdac2/Kdm1a/Mbd3/Mta2/Mybbp1a/Rbbp4/Rbbp7/Rnf2/Smarca5/Uhrf1	17	Decreased	Poly I:C. Diff vs NSCs
GO:1901988	negative regulation of cell cycle phase transition	17/620	31/2437	0.000419715	0.00605947	0.00540046	Bub3/Ccar2/Cdc5l/Cdc73/Cdk5rap3/Ddx39b/Gigyf2/Ints3/Macroh2a1/Msh2/Nsun2/Prpf19/Rad21/Rad50/Rpl26/Sox2/Tpr	17	Decreased	Poly I:C. Diff vs NSCs
GO:0000018	regulation of DNA recombination	13/620	21/2437	0.000421417	0.00605947	0.00540046	Actl6a/Exosc6/Fus/Kdm1a/Msh2/Msh6/Nsd2/Parp1/Ppp4r2/Rad50/Smchd1/Terf2ip/Tfrc	13	Decreased	Poly I:C. Diff vs NSCs
GO:0034728	nucleosome organization	15/620	26/2437	0.000444563	0.00625022	0.00557046	Arid1a/Atrx/Dnajc9/Grwd1/Hat1/Macroh2a1/Mcm2/Nasp/Npm1/Rbbp4/Smarca5/Smarcc1/Smarcc2/Smarce1/Ssrp1	15	Decreased	Poly I:C. Diff vs NSCs
GO:0045739	positive regulation of DNA repair	15/620	26/2437	0.000444563	0.00625022	0.00557046	Actl6a/Arid1a/Fus/Hmgb1/Parp1/Pcna/Pnkp/Rps3/Smarcc1/Smarcc2/Smarce1/Smchd1/Trim28/Uchl5/Xrcc1	15	Decreased	Poly I:C. Diff vs NSCs
GO:0051983	regulation of chromosome segregation	15/620	26/2437	0.000444563	0.00625022	0.00557046	Actl6a/Arid1a/Bub3/Cdc16/Hnrnpu/Mki67/Ncapd2/Rad21/Rcc2/Smarcc1/Smarcc2/Smarce1/Smc2/Smc4/Tpr	15	Decreased	Poly I:C. Diff vs NSCs
GO:0010628	positive regulation of gene expression	73/620	205/2437	0.000466343	0.00650822	0.00580041	Abcf1/Arhgef2/Cdk4/Celf1/Cnbp/Dazap1/Ddx21/Ddx39b/Ddx3x/Dhx36/Dnmt1/Eef2/Eif3d/Eif3e/Eif4a3/Eif4g2/Eif6/Eno1/Exosc6/Fmr1/Fubp1/Fus/Fxr1/G3bp1/Hcfc1/Hdac2/Hmgb1/Hmgb2/Hmgn5/Hnrnpa1/Hnrnpab/Hnrnpc/Hnrnpk/Hnrnpll/Hnrnpu/Hsp90aa1/Khdrbs1/Kpna6/Macroh2a1/Msh2/Nat10/Ncbp1/Ncl/Npm1/Nsd2/Paip1/Pdcl3/Poldip3/Polr2a/Ppm1f/Prmt1/Prpf19/Qki/Rad21/Rbm3/Rpl23/Rpl26/Rps3/Sf3b4/Snrnp70/Snw1/Ssb/Stat3/Syncrip/Tar…	73	Decreased	Poly I:C. Diff vs NSCs
GO:0034250	positive regulation of amide metabolic process	28/620	62/2437	0.00050593	0.00700916	0.00624687	Abcf1/Casp3/Cdk4/Cnbp/Ddx39b/Ddx3x/Dhx36/Eef2/Eif3d/Eif3e/Eif4a3/Eif4g2/Eif6/Fmr1/Fxr1/Hnrnpu/Khdrbs1/Nat10/Npm1/Paip1/Poldip3/Prmt1/Rbm3/Rpl26/Ssb/Syncrip/Vim/Ybx1	28	Decreased	Poly I:C. Diff vs NSCs
GO:0006304	DNA modification	12/620	19/2437	0.000547021	0.00746939	0.00665704	Apex1/Dnmt1/Dnmt3a/Exosc6/Fto/Hnrnpab/Mta2/Parp1/Smarca5/Syncrip/Trim28/Usp7	12	Decreased	Poly I:C. Diff vs NSCs
GO:0098781	ncRNA transcription	12/620	19/2437	0.000547021	0.00746939	0.00665704	Ddx5/Hdac2/Larp7/Macroh2a1/Mars1/Ncl/Npm1/Stat3/Tcof1/Top1/Ubtf/Zc3h4	12	Decreased	Poly I:C. Diff vs NSCs
GO:0031047	regulatory ncRNA-mediated gene silencing	19/620	37/2437	0.00058503	0.00793134	0.00706875	Cnot1/Ddx3x/Ddx5/Dkc1/Eif6/Exosc2/Exosc6/Fmr1/Fxr1/Hnrnpa2b1/Larp7/Ncbp1/Pabpc1/Prkra/Rbm3/Snd1/Srrt/Stat3/Xpo5	19	Decreased	Poly I:C. Diff vs NSCs
GO:0007049	cell cycle	114/620	349/2437	0.000650072	0.00875061	0.00779892	Actl6a/Apex1/Arhgef2/Arid1a/Asns/Atrx/Bop1/Bub3/Casp3/Ccar2/Cdc123/Cdc16/Cdc5l/Cdc73/Cdk4/Cdk5rap3/Celf1/Ckap2/Ctbp1/Cul4b/Ddb1/Ddx39b/Ddx3x/Drg1/Eif4e/Exoc8/Fen1/Gigyf2/Hcfc1/Hmgb1/Hnrnpu/Hsp90ab1/Ints3/Khdrbs1/Kif4/Kpnb1/Larp7/Lig1/Macroh2a1/Mcm2/Mcm3/Mcm5/Mcm6/Mcm7/Mki67/Msh2/Mybbp1a/Nasp/Nat10/Ncapd2/Nes/Npm1/Nsun2/Pcm1/Pcna/Pcnp/Pds5a/Pkn2/Pmf1/Pogz/Ppp6c/Prpf19/Psmd13/Psme3/Rack1/Rad21/Rad2…	114	Decreased	Poly I:C. Diff vs NSCs
GO:0031123	RNA 3'-end processing	17/620	32/2437	0.000687014	0.00918277	0.00818408	Cdc73/Cpsf6/Cpsf7/Cstf3/Dhx36/Dkc1/Exosc2/Exosc6/Exosc8/Fip1l1/Larp7/Ncbp1/Pabpn1/Rps21/Ssb/Trnt1/Zc3h14	17	Decreased	Poly I:C. Diff vs NSCs
GO:0045165	cell fate commitment	15/620	27/2437	0.000768715	0.0100622	0.00896788	Arhgef2/Casp3/Cdc73/Chd4/Gap43/Gatad2a/Gatad2b/Hdac1/Hdac2/Mbd3/Mta2/Rbbp4/Rbbp7/Sox2/Stat3	15	Decreased	Poly I:C. Diff vs NSCs
GO:0061014	positive regulation of mRNA catabolic process	15/620	27/2437	0.000768715	0.0100622	0.00896788	Caprin1/Celf1/Cnot1/Dhx36/Exosc2/Exosc8/Fto/Fxr1/Gigyf2/Hnrnpu/Pabpc1/Paip1/Syncrip/Tardbp/Ybx1	15	Decreased	Poly I:C. Diff vs NSCs
GO:0061157	mRNA destabilization	15/620	27/2437	0.000768715	0.0100622	0.00896788	Caprin1/Celf1/Cnot1/Dhx36/Exosc2/Exosc8/Fto/Fxr1/Gigyf2/Hnrnpu/Pabpc1/Paip1/Syncrip/Tardbp/Ybx1	15	Decreased	Poly I:C. Diff vs NSCs
GO:0045786	negative regulation of cell cycle	22/620	46/2437	0.000778593	0.0101217	0.0090209	Atrx/Bub3/Casp3/Ccar2/Cdc5l/Cdc73/Cdk5rap3/Ddx39b/Gigyf2/Ints3/Macroh2a1/Msh2/Npm1/Nsun2/Prpf19/Rad21/Rad50/Rhob/Rpl26/Smarca5/Sox2/Tpr	22	Decreased	Poly I:C. Diff vs NSCs
GO:0006606	protein import into nucleus	25/620	55/2437	0.000895543	0.0115629	0.0103053	Cse1l/Ddx5/Hsp90aa1/Hsp90ab1/Ipo4/Ipo5/Ipo9/Kpna1/Kpna2/Kpna6/Kpnb1/Nolc1/Nup107/Nup133/Nup35/Nup50/Nup93/Ran/Ranbp2/Rasl2-9/Stat3/Tardbp/Tnpo1/Tpr/Trim28	25	Decreased	Poly I:C. Diff vs NSCs
GO:0016072	rRNA metabolic process	28/620	64/2437	0.000945077	0.01212	0.0108018	Bop1/Ddx21/Dkc1/Eif6/Exosc2/Exosc6/Exosc8/Lyar/Macroh2a1/Mars1/Nat10/Ncl/Nhp2/Nop2/Npm1/Pa2g4/Pelp1/Rpl26/Rpl35/Rps21/Rps8/Rsl1d1/Tcof1/Top1/Ubtf/Wbp11/Wdr12/Wdr18	28	Decreased	Poly I:C. Diff vs NSCs
GO:0032259	methylation	20/620	41/2437	0.000984067	0.0125353	0.011172	Coq3/Dnmt1/Dnmt3a/Etf1/Gspt1/Hcfc1/Ilf3/Larp7/Mta2/Nop2/Nsd2/Nsun2/Parp1/Prmt1/Prmt3/Prmt8/Rab3b/Smarca5/Snrpd3/Tyms	20	Decreased	Poly I:C. Diff vs NSCs
GO:0044770	cell cycle phase transition	39/620	98/2437	0.00101635	0.0128602	0.0114616	Actl6a/Apex1/Arid1a/Bub3/Ccar2/Cdc16/Cdc5l/Cdc73/Cdk4/Cdk5rap3/Cul4b/Ddb1/Ddx39b/Ddx3x/Eif4e/Gigyf2/Ints3/Larp7/Macroh2a1/Msh2/Nasp/Nes/Npm1/Nsun2/Ppp6c/Prpf19/Psme3/Rad21/Rad50/Rcc1/Rcc2/Rpl26/Rrm1/Smarcc1/Smarcc2/Smarce1/Sox2/Spast/Tpr	39	Decreased	Poly I:C. Diff vs NSCs
GO:0048026	positive regulation of mRNA splicing, via spliceosome	12/620	20/2437	0.00105468	0.0132569	0.0118151	Dazap1/Eif4a3/Ncbp1/Ncl/Prpf19/Rbm3/Sf3b4/Snrnp70/Snw1/Thrap3/Tra2b/Wdr77	12	Decreased	Poly I:C. Diff vs NSCs
GO:0043414	macromolecule methylation	17/620	33/2437	0.00108757	0.0135804	0.0121034	Dnmt1/Dnmt3a/Etf1/Gspt1/Hcfc1/Ilf3/Larp7/Mta2/Nop2/Nsun2/Parp1/Prmt1/Prmt3/Prmt8/Rab3b/Smarca5/Snrpd3	17	Decreased	Poly I:C. Diff vs NSCs
GO:0048511	rhythmic process	24/620	53/2437	0.00120908	0.0149989	0.0133677	Ahcy/Cbx3/Ccar2/Ddb1/Ddx5/Fxr1/Gfpt1/Hdac1/Hdac2/Hnrnpu/Huwe1/Impdh2/Mybbp1a/Nampt/Nono/Parp1/Pspc1/Rack1/Sfpq/Tardbp/Thrap3/Top1/Ube3a/Usp7	24	Decreased	Poly I:C. Diff vs NSCs
GO:1903312	negative regulation of mRNA metabolic process	18/620	36/2437	0.0012234	0.015078	0.0134381	Fmr1/Fus/Hnrnpa2b1/Hnrnpab/Hnrnpc/Hnrnpk/Hnrnpu/Npm1/Paip1/Qki/Sap18/Srsf6/Syncrip/Tardbp/Thrap3/U2af2/Ybx1/Zc3h14	18	Decreased	Poly I:C. Diff vs NSCs
GO:0051170	import into nucleus	25/620	56/2437	0.00123725	0.0151503	0.0135026	Cse1l/Ddx5/Hsp90aa1/Hsp90ab1/Ipo4/Ipo5/Ipo9/Kpna1/Kpna2/Kpna6/Kpnb1/Nolc1/Nup107/Nup133/Nup35/Nup50/Nup93/Ran/Ranbp2/Rasl2-9/Stat3/Tardbp/Tnpo1/Tpr/Trim28	25	Decreased	Poly I:C. Diff vs NSCs
GO:0050779	RNA destabilization	15/620	28/2437	0.00127295	0.0153889	0.0137152	Caprin1/Celf1/Cnot1/Dhx36/Exosc2/Exosc8/Fto/Fxr1/Gigyf2/Hnrnpu/Pabpc1/Paip1/Syncrip/Tardbp/Ybx1	15	Decreased	Poly I:C. Diff vs NSCs
GO:0065004	protein-DNA complex assembly	15/620	28/2437	0.00127295	0.0153889	0.0137152	Atrx/Cand1/Dnajc9/Grwd1/Gtf2f2/Hat1/Hmgb1/Macroh2a1/Mcm2/Nasp/Npm1/Pogz/Rbbp4/Smarca5/Ssrp1	15	Decreased	Poly I:C. Diff vs NSCs
GO:0032210	regulation of telomere maintenance via telomerase	11/620	18/2437	0.00139572	0.0163685	0.0145883	Cct3/Cct5/Cct6a/Cct7/Cct8/Dkc1/Hnrnpc/Hnrnpu/Nat10/Pnkp/Tcp1	11	Decreased	Poly I:C. Diff vs NSCs
GO:0000075	cell cycle checkpoint signaling	13/620	23/2437	0.00140572	0.0163685	0.0145883	Bub3/Ccar2/Cdc5l/Cdk5rap3/Ddx39b/Gigyf2/Ints3/Msh2/Nsun2/Prpf19/Rad50/Rpl26/Tpr	13	Decreased	Poly I:C. Diff vs NSCs
GO:0006418	tRNA aminoacylation for protein translation	13/620	23/2437	0.00140572	0.0163685	0.0145883	Aars1/Aars2/Eprs1/Iars1/Kars1/Lars1/Lrrc47/Mars1/Rars1/Rars2/Tars1/Vars1/Yars1	13	Decreased	Poly I:C. Diff vs NSCs
GO:0043038	amino acid activation	13/620	23/2437	0.00140572	0.0163685	0.0145883	Aars1/Aars2/Eprs1/Iars1/Kars1/Lars1/Lrrc47/Mars1/Rars1/Rars2/Tars1/Vars1/Yars1	13	Decreased	Poly I:C. Diff vs NSCs
GO:0043039	tRNA aminoacylation	13/620	23/2437	0.00140572	0.0163685	0.0145883	Aars1/Aars2/Eprs1/Iars1/Kars1/Lars1/Lrrc47/Mars1/Rars1/Rars2/Tars1/Vars1/Yars1	13	Decreased	Poly I:C. Diff vs NSCs
GO:0051053	negative regulation of DNA metabolic process	13/620	23/2437	0.00140572	0.0163685	0.0145883	Hnrnpc/Hnrnpu/Msh2/Msh6/Nat10/Parp1/Pds5a/Rad50/Rps3/Smchd1/Terf2ip/Trim28/Xrcc1	13	Decreased	Poly I:C. Diff vs NSCs
GO:0019827	stem cell population maintenance	16/620	31/2437	0.00148449	0.0170761	0.015219	Actl6a/Arid1a/Cdc73/Cnot1/Eif4e/Hdac1/Hdac2/Pcm1/Rbbp4/Rbbp7/Smarcc1/Smarce1/Smc1a/Sox2/Srrt/Stat3	16	Decreased	Poly I:C. Diff vs NSCs
GO:0098727	maintenance of cell number	16/620	31/2437	0.00148449	0.0170761	0.015219	Actl6a/Arid1a/Cdc73/Cnot1/Eif4e/Hdac1/Hdac2/Pcm1/Rbbp4/Rbbp7/Smarcc1/Smarce1/Smc1a/Sox2/Srrt/Stat3	16	Decreased	Poly I:C. Diff vs NSCs
GO:0007059	chromosome segregation	34/620	84/2437	0.00150411	0.0171976	0.0153273	Actl6a/Arid1a/Bub3/Cdc16/Ddb1/Ddx3x/Drg1/Hnrnpu/Kif4/Kpnb1/Mki67/Ncapd2/Pmf1/Rad21/Ran/Rcc1/Rcc2/Rps3/Slc25a5/Smarca5/Smarcc1/Smarcc2/Smarce1/Smc1a/Smc2/Smc4/Top1/Top2b/Tpr/Tpx2/Tubb5/Tubgcp2/Ube2i/Washc5	34	Decreased	Poly I:C. Diff vs NSCs
GO:1902369	negative regulation of RNA catabolic process	14/620	26/2437	0.00173422	0.0195925	0.0174617	Dhx36/Dkc1/Fmr1/Fus/Hnrnpab/Hnrnpc/Hnrnpu/Nsun2/Paip1/Qki/Syncrip/Tardbp/Thrap3/Ybx1	14	Decreased	Poly I:C. Diff vs NSCs
GO:2000779	regulation of double-strand break repair	14/620	26/2437	0.00173422	0.0195925	0.0174617	Actl6a/Arid1a/Dek/Fus/Kdm1a/Nsd2/Parp1/Pnkp/Ppp4r2/Smarcc1/Smarcc2/Smarce1/Smchd1/Terf2ip	14	Decreased	Poly I:C. Diff vs NSCs
GO:0019953	sexual reproduction	53/620	146/2437	0.00176439	0.0198154	0.0176603	Agfg1/Atrx/Bckdk/Bub3/Cct3/Cct5/Cct6a/Cct7/Cct8/Celf1/Chd5/Dazap1/Ddb1/Ddx3x/Ddx3y/Dhx36/Dnmt3a/Eif2s2/Fxr1/Hmgb2/Larp7/Mcm2/Mcm3/Mcm5/Mcm6/Mcm7/Mki67/Msh2/Ncapd2/Nsun2/Psmd13/Qki/Rad50/Rnf114/Rnf2/Rpa1/Rpl10l/Smc1a/Smc2/Smc4/Sox3/Stat3/Stau1/Strbp/Tcp1/Top2b/Trim28/Tubgcp2/Ube3a/Washc5/Wdr77/Xrn2/Ybx3	53	Decreased	Poly I:C. Diff vs NSCs
GO:0000288	nuclear-transcribed mRNA catabolic process, deadenylation-dependent decay	10/620	16/2437	0.00183487	0.020366	0.018151	Caprin1/Cnot1/Dhx36/Exosc2/Exosc8/Hnrnpu/Pabpc1/Paip1/Syncrip/Ybx1	10	Decreased	Poly I:C. Diff vs NSCs
GO:1904358	positive regulation of telomere maintenance via telomere lengthening	10/620	16/2437	0.00183487	0.020366	0.018151	Cct3/Cct5/Cct6a/Cct7/Cct8/Dhx36/Dkc1/Hnrnpa2b1/Pnkp/Tcp1	10	Decreased	Poly I:C. Diff vs NSCs
GO:0070918	regulatory ncRNA processing	12/620	21/2437	0.00189904	0.0209557	0.0186766	Ddx3x/Ddx5/Dkc1/Exosc2/Exosc6/Hnrnpa2b1/Larp7/Ncbp1/Prkra/Rbm3/Srrt/Stat3	12	Decreased	Poly I:C. Diff vs NSCs
GO:0051321	meiotic cell cycle	21/620	46/2437	0.00214365	0.0235182	0.0209604	Atrx/Bub3/Ddb1/Mcm2/Mcm3/Mcm5/Mcm6/Mcm7/Mki67/Ncapd2/Nsun2/Psmd13/Rad50/Rpa1/Rpl10l/Smc1a/Smc2/Smc4/Top2b/Tubgcp2/Washc5	21	Decreased	Poly I:C. Diff vs NSCs
GO:0009124	nucleoside monophosphate biosynthetic process	13/620	24/2437	0.00236431	0.02579	0.0229851	Adsl/Adss2/Cad/Gart/Gmps/Impdh1/Impdh2/Nme1/Nme2/Prps1/Tyms/Umps/Upp1	13	Decreased	Poly I:C. Diff vs NSCs
GO:0022414	reproductive process	65/620	189/2437	0.00269482	0.0292272	0.0260486	Agfg1/Alpl/Arid1a/Atrx/Bckdk/Bub3/Cct3/Cct5/Cct6a/Cct7/Cct8/Celf1/Chd5/Dazap1/Ddb1/Ddx3x/Ddx3y/Dhx36/Dnmt3a/Eif2s2/Fkbp4/Fxr1/Gapdhs/Hdac2/Hmgb2/Hnrnpk/Kpna6/Larp7/Mcm2/Mcm3/Mcm5/Mcm6/Mcm7/Mki67/Msh2/Ncapd2/Nsun2/Nup107/Parp1/Pgk2/Psmd13/Qki/Rad50/Rnf114/Rnf2/Rpa1/Rpl10l/Safb2/Sf1/Smc1a/Smc2/Smc4/Sox2/Sox3/Stau1/Strbp/Tcp1/Top2b/Trim28/Tubgcp2/Ube3a/Washc5/Wdr77/Xrn2/Ybx3	65	Decreased	Poly I:C. Diff vs NSCs
GO:0000003	reproduction	66/620	193/2437	0.00293509	0.0316523	0.0282099	Agfg1/Alpl/Arid1a/Atrx/Bckdk/Bub3/Cct3/Cct5/Cct6a/Cct7/Cct8/Celf1/Chd5/Dazap1/Ddb1/Ddx3x/Ddx3y/Dhx36/Dnmt3a/Eif2s2/Fkbp4/Fxr1/Gapdhs/Hdac2/Hmgb2/Hnrnpk/Kpna6/Larp7/Mcm2/Mcm3/Mcm5/Mcm6/Mcm7/Mki67/Msh2/Ncapd2/Nsun2/Nup107/Parp1/Pgk2/Psmd13/Qki/Rad50/Rnf114/Rnf2/Rpa1/Rpl10l/Safb2/Sf1/Smc1a/Smc2/Smc4/Sox2/Sox3/Stat3/Stau1/Strbp/Tcp1/Top2b/Trim28/Tubgcp2/Ube3a/Washc5/Wdr77/Xrn2/Ybx3	66	Decreased	Poly I:C. Diff vs NSCs
GO:0007346	regulation of mitotic cell cycle	34/620	87/2437	0.00302965	0.0324874	0.0289542	Actl6a/Apex1/Arid1a/Asns/Bub3/Cdc16/Cdc73/Cdk4/Cdk5rap3/Cul4b/Ddb1/Ddx3x/Eif4e/Gigyf2/Hmgb1/Hnrnpu/Ints3/Larp7/Mki67/Msh2/Pkn2/Psme3/Rad21/Rad50/Rcc1/Rcc2/Rpl26/Rrm1/Smarcc1/Smarcc2/Smarce1/Tpr/Ttll12/Ywhah	34	Decreased	Poly I:C. Diff vs NSCs
GO:0043489	RNA stabilization	12/620	22/2437	0.00322597	0.0343982	0.0306572	Dhx36/Dkc1/Fus/Hnrnpc/Hnrnpu/Nsun2/Paip1/Qki/Syncrip/Tardbp/Thrap3/Ybx1	12	Decreased	Poly I:C. Diff vs NSCs
GO:0006360	transcription by RNA polymerase I	10/620	17/2437	0.00345245	0.0366075	0.0326262	Ddx21/Dek/Lyar/Macroh2a1/Mars1/Mybbp1a/Ncl/Smarca5/Tcof1/Ubtf	10	Decreased	Poly I:C. Diff vs NSCs
GO:0032446	protein modification by small protein conjugation	40/620	108/2437	0.00425191	0.0448341	0.0399581	Aimp2/Cand1/Cand2/Cdc16/Cdk5rap3/Cul2/Cul4b/Ddb1/Ddx3x/Hsp90aa1/Hspa5/Hspbp1/Huwe1/Kdm1a/Klhl25/Npm1/Pcnp/Plaa/Pnkp/Prmt3/Prpf19/Rack1/Rnf114/Rnf2/Rpl23/Rps2/Rps3/Sae1/Trim28/U2af2/Uba1/Uba1y/Ube2i/Ube2k/Ube2m/Ube3a/Ubqln1/Uhrf1/Wdr77/Wnk1	40	Decreased	Poly I:C. Diff vs NSCs
GO:0071103	DNA conformation change	11/620	20/2437	0.00440577	0.0461997	0.0411751	Dhx36/Hmgb1/Hnrnpa2b1/Mcm2/Mcm3/Mcm5/Mcm6/Mcm7/Rad50/Top1/Top2b	11	Decreased	Poly I:C. Diff vs NSCs
GO:0000184	nuclear-transcribed mRNA catabolic process, nonsense-mediated decay	9/620	15/2437	0.00463899	0.0472564	0.0421169	Eif3e/Eif4a3/Etf1/Gspt1/Hnrnpab/Ncbp1/Pabpc1/Rbm8a/Syncrip	9	Decreased	Poly I:C. Diff vs NSCs
GO:0006356	regulation of transcription by RNA polymerase I	9/620	15/2437	0.00463899	0.0472564	0.0421169	Ddx21/Dek/Lyar/Macroh2a1/Mars1/Mybbp1a/Ncl/Smarca5/Ubtf	9	Decreased	Poly I:C. Diff vs NSCs
GO:0007091	metaphase/anaphase transition of mitotic cell cycle	9/620	15/2437	0.00463899	0.0472564	0.0421169	Actl6a/Arid1a/Bub3/Cdc16/Rad21/Smarcc1/Smarcc2/Smarce1/Tpr	9	Decreased	Poly I:C. Diff vs NSCs
GO:0044784	metaphase/anaphase transition of cell cycle	9/620	15/2437	0.00463899	0.0472564	0.0421169	Actl6a/Arid1a/Bub3/Cdc16/Rad21/Smarcc1/Smarcc2/Smarce1/Tpr	9	Decreased	Poly I:C. Diff vs NSCs
GO:2000036	regulation of stem cell population maintenance	9/620	15/2437	0.00463899	0.0472564	0.0421169	Actl6a/Arid1a/Cnot1/Hdac1/Hdac2/Rbbp4/Rbbp7/Smarcc1/Smarce1	9	Decreased	Poly I:C. Diff vs NSCs
GO:0009411	response to UV	15/620	31/2437	0.00465593	0.0472564	0.0421169	Casp3/Cat/Ccar2/Cul4b/Ddb1/Dhx36/Eif2s1/Kdm1a/Msh2/Msh6/Npm1/Parp1/Pbk/Pcna/Rpl26	15	Decreased	Poly I:C. Diff vs NSCs
GO:1901990	regulation of mitotic cell cycle phase transition	24/620	58/2437	0.00523396	0.0528408	0.0470939	Actl6a/Apex1/Arid1a/Bub3/Cdc16/Cdc73/Cdk4/Cdk5rap3/Cul4b/Ddb1/Ddx3x/Gigyf2/Ints3/Larp7/Psme3/Rad21/Rad50/Rcc2/Rpl26/Rrm1/Smarcc1/Smarcc2/Smarce1/Tpr	24	Decreased	Poly I:C. Diff vs NSCs
GO:0022618	protein-RNA complex assembly	31/620	80/2437	0.00530211	0.0531979	0.0474123	Bop1/Cdc73/Celf1/Cpsf6/Cpsf7/Ddx39b/Eif2s2/Eif2s3x/Eif2s3y/Eif3a/Eif3d/Eif6/Hsp90aa1/Luc7l3/Ncbp1/Nop2/Prkra/Prpf19/Prpf3/Prpf31/Psip1/Ptbp2/Rpl10l/Rplp0/Rpsa/Sf3a1/Snrpd1/Snrpd3/Srsf6/Strap/Wdr77	31	Decreased	Poly I:C. Diff vs NSCs
GO:0006364	rRNA processing	23/620	55/2437	0.0053254	0.0531979	0.0474123	Bop1/Ddx21/Dkc1/Eif6/Exosc2/Exosc6/Exosc8/Lyar/Nat10/Ncl/Nhp2/Nop2/Npm1/Pa2g4/Pelp1/Rpl26/Rpl35/Rps21/Rps8/Rsl1d1/Wbp11/Wdr12/Wdr18	23	Decreased	Poly I:C. Diff vs NSCs
GO:0006352	DNA-templated transcription initiation	10/620	18/2437	0.00602336	0.0595435	0.0530677	Bclaf1/Cand1/Dhx36/Gtf2e1/Gtf2e2/Gtf2f2/Gtf3c5/Hmgb1/Smarca5/Ubtf	10	Decreased	Poly I:C. Diff vs NSCs
GO:0033045	regulation of sister chromatid segregation	10/620	18/2437	0.00602336	0.0595435	0.0530677	Actl6a/Arid1a/Bub3/Cdc16/Hnrnpu/Rad21/Smarcc1/Smarcc2/Smarce1/Tpr	10	Decreased	Poly I:C. Diff vs NSCs
GO:1903047	mitotic cell cycle process	56/620	164/2437	0.00627315	0.0616914	0.054982	Actl6a/Apex1/Arhgef2/Arid1a/Bub3/Cdc16/Cdc73/Cdk4/Cdk5rap3/Ckap2/Cul4b/Ddb1/Ddx3x/Drg1/Eif4e/Exoc8/Gigyf2/Hnrnpu/Ints3/Kif4/Kpnb1/Larp7/Lig1/Mcm2/Mcm3/Mcm6/Mki67/Msh2/Nasp/Ncapd2/Nes/Pcna/Ppp6c/Psme3/Rad21/Rad50/Ran/Rcc1/Rcc2/Rhob/Rhoc/Rpl26/Rrm1/Smarca5/Smarcc1/Smarcc2/Smarce1/Smc1a/Smc2/Smc4/Spast/Tacc1/Tpr/Tpx2/Wnk1/Ywhah	56	Decreased	Poly I:C. Diff vs NSCs
GO:0016567	protein ubiquitination	36/620	97/2437	0.00631128	0.0617464	0.0550311	Aimp2/Cand1/Cand2/Cdc16/Cdk5rap3/Cul2/Cul4b/Ddb1/Ddx3x/Hsp90aa1/Hspa5/Hspbp1/Huwe1/Kdm1a/Klhl25/Npm1/Pcnp/Plaa/Pnkp/Prmt3/Prpf19/Rack1/Rnf114/Rnf2/Rpl23/Rps2/Rps3/U2af2/Uba1/Uba1y/Ube2k/Ube3a/Ubqln1/Uhrf1/Wdr77/Wnk1	36	Decreased	Poly I:C. Diff vs NSCs
GO:0072331	signal transduction by p53 class mediator	15/620	32/2437	0.0067506	0.0657058	0.0585599	Atrx/Bop1/Cdk5rap3/Chd5/Ddx5/Hnrnpk/Kdm1a/Msh2/Mybbp1a/Nop2/Npm1/Rpl23/Rpl26/Rps20/Snw1	15	Decreased	Poly I:C. Diff vs NSCs
GO:0006334	nucleosome assembly	11/620	21/2437	0.00716316	0.0690136	0.0615079	Atrx/Dnajc9/Grwd1/Hat1/Macroh2a1/Mcm2/Nasp/Npm1/Rbbp4/Smarca5/Ssrp1	11	Decreased	Poly I:C. Diff vs NSCs
GO:1902373	negative regulation of mRNA catabolic process	11/620	21/2437	0.00716316	0.0690136	0.0615079	Fmr1/Fus/Hnrnpab/Hnrnpc/Hnrnpu/Paip1/Qki/Syncrip/Tardbp/Thrap3/Ybx1	11	Decreased	Poly I:C. Diff vs NSCs
GO:0045069	regulation of viral genome replication	9/620	16/2437	0.0082443	0.0790287	0.0704337	Ddb1/Ddx3x/Ddx5/Ilf3/Pkn2/Rad23a/Stau1/Top2b/Trim28	9	Decreased	Poly I:C. Diff vs NSCs
GO:0044772	mitotic cell cycle phase transition	30/620	79/2437	0.00845815	0.0806712	0.0718976	Actl6a/Apex1/Arid1a/Bub3/Cdc16/Cdc73/Cdk4/Cdk5rap3/Cul4b/Ddb1/Ddx3x/Eif4e/Gigyf2/Ints3/Larp7/Nasp/Nes/Ppp6c/Psme3/Rad21/Rad50/Rcc1/Rcc2/Rpl26/Rrm1/Smarcc1/Smarcc2/Smarce1/Spast/Tpr	30	Decreased	Poly I:C. Diff vs NSCs
GO:0009894	regulation of catabolic process	71/620	219/2437	0.00915819	0.0869112	0.077459	Aifm1/Alad/Apex1/Caprin1/Ccar2/Ccdc22/Cdk5rap3/Celf1/Cisd1/Cnot1/Cul4b/Ddb1/Dhx36/Dkc1/Eif2a/Eif3h/Eif4a3/Eif4g2/Eif6/Exosc2/Exosc8/Faf1/Fmr1/Fto/Fus/Fxr1/Gapdhs/Gigyf2/Gpd1/Hmgb1/Hnrnpab/Hnrnpc/Hnrnpu/Hsp90aa1/Hsp90ab1/Hspbp1/Nampt/Npm1/Nrbp2/Nsun2/Pabpc1/Paip1/Pbk/Pdcl3/Psmd14/Psmd2/Psme3/Qki/Rack1/Rad23a/Rbm8a/Rpl23/Sf3b3/Sgta/Slc25a5/Smarcc1/Stat3/Syncrip/Tardbp/Thrap3/Ube2k/Ube3a/Ubqln1/Uchl…	71	Decreased	Poly I:C. Diff vs NSCs
GO:1903900	regulation of viral life cycle	14/620	30/2437	0.00921658	0.0870302	0.077565	Ddb1/Ddx3x/Ddx5/Fmr1/Hmgb1/Ilf3/Kpna2/Kpna6/Pkn2/Rad23a/Rad50/Stau1/Top2b/Trim28	14	Decreased	Poly I:C. Diff vs NSCs
GO:0070647	protein modification by small protein conjugation or removal	47/620	136/2437	0.00933391	0.0877018	0.0781636	Aimp2/Cand1/Cand2/Cdc16/Cdk5rap3/Cul2/Cul4b/Ddb1/Ddx3x/Eif3f/Gps1/Hsp90aa1/Hspa5/Hspbp1/Huwe1/Kdm1a/Klhl25/Npm1/Pcnp/Plaa/Pnkp/Prmt3/Prpf19/Psmd14/Rack1/Rnf114/Rnf2/Rpl23/Rps2/Rps3/Sae1/Shmt2/Trim28/U2af2/Uba1/Uba1y/Ube2i/Ube2k/Ube2m/Ube3a/Ubqln1/Uchl5/Uhrf1/Usp19/Usp7/Wdr77/Wnk1	47	Decreased	Poly I:C. Diff vs NSCs
GO:0002181	cytoplasmic translation	38/620	106/2437	0.00975882	0.0912425	0.0813193	Aars1/Cnbp/Dhx36/Drg1/Eef2/Eif2s2/Eif2s3x/Eif2s3y/Eif3a/Eif3d/Eif3m/Eif4a2/Etf1/Fmr1/Hnrnpu/Ncbp1/Paip1/Rpl15/Rpl18a/Rpl19/Rpl22/Rpl22l1/Rpl23/Rpl26/Rpl3/Rpl8/Rplp0/Rps15a/Rps2/Rps20/Rps21/Rps23/Rps3/Rps4x/Rps8/Rpsa/Syncrip/Ybx1	38	Decreased	Poly I:C. Diff vs NSCs
GO:0071826	protein-RNA complex organization	31/620	83/2437	0.0098523	0.0913686	0.0814316	Bop1/Cdc73/Celf1/Cpsf6/Cpsf7/Ddx39b/Eif2s2/Eif2s3x/Eif2s3y/Eif3a/Eif3d/Eif6/Hsp90aa1/Luc7l3/Ncbp1/Nop2/Prkra/Prpf19/Prpf3/Prpf31/Psip1/Ptbp2/Rpl10l/Rplp0/Rpsa/Sf3a1/Snrpd1/Snrpd3/Srsf6/Strap/Wdr77	31	Decreased	Poly I:C. Diff vs NSCs
GO:0034644	cellular response to UV	10/620	19/2437	0.00986858	0.0913686	0.0814316	Cul4b/Ddb1/Dhx36/Eif2s1/Kdm1a/Npm1/Parp1/Pbk/Pcna/Rpl26	10	Decreased	Poly I:C. Diff vs NSCs
GO:0034504	protein localization to nucleus	34/620	93/2437	0.01019	0.0938867	0.0836759	Cdk5rap3/Cse1l/Dclk2/Ddx5/Hnrnpu/Hsp90aa1/Hsp90ab1/Ipo4/Ipo5/Ipo9/Kpna1/Kpna2/Kpna6/Kpnb1/Larp7/Lmnb2/Nolc1/Npm1/Nup107/Nup133/Nup35/Nup50/Nup93/Parp1/Ran/Ranbp2/Rasl2-9/Stat3/Tardbp/Tfrc/Tnpo1/Tpr/Trim28/Xpo1	34	Decreased	Poly I:C. Diff vs NSCs
GO:0006354	DNA-templated transcription elongation	11/620	22/2437	0.0111004	0.101291	0.0902747	Ccar2/Cdc73/Ddx39b/Gtf2f2/Hnrnpu/Ncbp1/Nelfb/Parp1/Tcea1/Ubtf/Zc3h4	11	Decreased	Poly I:C. Diff vs NSCs
GO:1901796	regulation of signal transduction by p53 class mediator	11/620	22/2437	0.0111004	0.101291	0.0902747	Bop1/Cdk5rap3/Chd5/Ddx5/Hnrnpk/Kdm1a/Nop2/Npm1/Rpl23/Rpl26/Rps20	11	Decreased	Poly I:C. Diff vs NSCs
GO:0010498	proteasomal protein catabolic process	44/620	127/2437	0.0111725	0.101462	0.090427	Alad/Ccar2/Cdc16/Cul2/Cul4b/Ddb1/Dnajc10/Ecpas/Eif2a/Eif3h/Faf1/Fmr1/Hsp90ab1/Hsp90b1/Hspa5/Hspbp1/Nploc4/Pbk/Pcnp/Plaa/Prpf19/Psma1/Psma2/Psma3/Psma4/Psmb2/Psmb3/Psmb5/Psmb6/Psmd14/Psmd2/Psmd8/Psme3/Rack1/Rad23a/Sgta/Smarcc1/Ube2k/Ube3a/Ubqln1/Uchl5/Usp19/Usp7/Xpo1	44	Decreased	Poly I:C. Diff vs NSCs
GO:0042770	signal transduction in response to DNA damage	12/620	25/2437	0.0119912	0.107864	0.0961332	Atrx/Ccar2/Cdc5l/Cdk5rap3/Ddx39b/Ddx5/Gigyf2/Kdm1a/Msh2/Npm1/Prpf19/Rpl26	12	Decreased	Poly I:C. Diff vs NSCs
GO:1903051	negative regulation of proteolysis involved in protein catabolic process	12/620	25/2437	0.0119912	0.107864	0.0961332	Alad/Ccar2/Eif3h/Hsp90ab1/Pbk/Pdcl3/Rpl23/Sgta/Smarcc1/Uchl5/Usp19/Usp7	12	Decreased	Poly I:C. Diff vs NSCs
