# Supplementary material for: Maternal immune activation imprints translational dysregulation and differential MAP2 phosphorylation in descendant neural stem cells
Source: Mol Psychiatry. 2025 Feb 3;30(7):2994–3007. doi: 10.1038/s41380-025-02905-5 (PMC12185331; doi:10.1038/s41380-025-02905-5)
Supplement: Supplementary file 6 — Supplementary Table 2A [file 41380_2025_2905_MOESM6_ESM.xlsx]

## Sheet: Supplementary_Table_2A
ID	Description	GeneRatio	BgRatio	pvalue	p.adjust	qvalue	geneID	Count	effect
GO:1901879	regulation of protein depolymerization	18/463	36/2102	0.000180518	0.0862657	0.0787949	Map1b/Mid1/Map2/Map1a/Nes/Cracd/Specc1l/Arhgef2/Camsap2/Map1s/Add1/Shroom2/Carmil1/Mid1ip1/Sptbn1/Svil/Camsap1/Apc	18	Increased
GO:0043244	regulation of protein-containing complex disassembly	21/463	45/2102	0.000184453	0.0862657	0.0787949	Map1b/Mid1/Map2/Map1a/Nes/Cracd/Specc1l/Arhgef2/Bnip3/Camsap2/Map1s/Upf1/Add1/Shroom2/Carmil1/Mid1ip1/Sptbn1/Svil/Camsap1/Oga/Apc	21	Increased
GO:1900180	regulation of protein localization to nucleus	23/463	53/2102	0.000350578	0.0862657	0.0787949	Flna/Nolc1/Ipo7/Npm1/Fyn/Larp7/Ywhaz/Hsp90aa1/Mavs/Mcrs1/Stk11/Hsp90ab1/Trim28/Ipo5/Bag3/Src/Prkcq/Mark3/Crebbp/Gsk3b/Nf2/Akt1/Nf1	23	Increased
GO:0050792	regulation of viral process	14/463	26/2102	0.000360613	0.0862657	0.0787949	Tasor/Larp7/Prox1/Mavs/Ifih1/Srpk1/Mphosph8/Trim28/Rad50/Pkn2/Morc2a/Crebbp/Top2b/Hacd3	14	Increased
GO:0048525	negative regulation of viral process	11/463	18/2102	0.000368452	0.0862657	0.0787949	Tasor/Larp7/Prox1/Mavs/Ifih1/Srpk1/Mphosph8/Trim28/Rad50/Morc2a/Crebbp	11	Increased
GO:0032984	protein-containing complex disassembly	29/463	73/2102	0.000388546	0.0862657	0.0787949	Map1b/Mid1/Map2/Tfip11/Vps4b/Map1a/Nes/Gak/Cracd/Arid1a/Specc1l/Arhgef2/Bnip3/Pik3r4/Camsap2/Map1s/Upf1/Add1/Shroom2/Carmil1/Mid1ip1/Gsk3b/Sptbn1/Svil/Smarcc2/Camsap1/Smarca4/Oga/Apc	29	Increased
GO:0097581	lamellipodium organization	15/463	29/2102	0.000394901	0.0862657	0.0787949	Ccdc88a/Hsp90aa1/Ajuba/Ablim2/Myo9b/Abi1/Cttn/Pxn/Src/Vcl/Arhgef7/Carmil1/Mtss2/Plce1/Hdac4	15	Increased
GO:0051261	protein depolymerization	20/463	44/2102	0.00040767	0.0862657	0.0787949	Map1b/Mid1/Map2/Vps4b/Map1a/Nes/Gak/Cracd/Specc1l/Arhgef2/Camsap2/Map1s/Add1/Shroom2/Carmil1/Mid1ip1/Sptbn1/Svil/Camsap1/Apc	20	Increased
GO:1900182	positive regulation of protein localization to nucleus	17/463	35/2102	0.00042612	0.0862657	0.0787949	Flna/Ipo7/Npm1/Fyn/Larp7/Hsp90aa1/Mavs/Mcrs1/Stk11/Hsp90ab1/Trim28/Ipo5/Bag3/Src/Prkcq/Crebbp/Akt1	17	Increased
GO:0044087	regulation of cellular component biogenesis	76/463	248/2102	0.000477957	0.0870838	0.0795422	Map4/Map1b/Arhgef10/Ptpn13/Pdlim5/Flna/Macf1/Npm1/Tasor/Limch1/Rps3/Map2/Ccdc88a/Slk/Tfip11/Vps4b/Dbn1/Daam2/Palm/Hsp90aa1/Cracd/Mavs/Ajuba/Map4k4/Rbm10/Sipa1l1/Mphosph8/Git1/Ptpn11/Phldb1/Cttn/Trim28/Ice1/Arhgef2/Baiap2/Trim9/Fxr1/Gba2/Cdc42ep1/Pxn/Camsap2/Map3k7/Mycbp2/Morc2a/Src/Vcl/Farp1/Septin9/Bin1/Crocc/Add1/Rgcc/Chd4/Bcl2l11/Arhgef7/Pak2/Carmil1/Prkcq/Arhgap35/Gsk3b/Scfd1/Sirt2/Tjp1/Sptbn…	76	Increased
GO:0051493	regulation of cytoskeleton organization	52/463	157/2102	0.000568067	0.0890597	0.0813469	Mpdz/Map1b/Arhgef10/Flna/Mid1/Npm1/Limch1/Rps3/Syde1/Map2/Ccdc88a/Prox1/Crk/Vps4b/Dbn1/Map1a/Daam2/Nes/Cracd/Git1/Specc1l/Phldb1/Cttn/Arhgef2/Baiap2/Gba2/Cdc42ep1/Pxn/Camsap2/Mycbp2/Bin1/Map1s/Add1/Shroom2/Rgcc/Arhgef7/Mark2/Pak2/Carmil1/Prkcq/Arhgap35/Mid1ip1/Gsk3b/Tjp1/Sptbn1/Svil/Cdc42ep4/Bcas3/Nf2/Camsap1/Dbnl/Apc	52	Increased
GO:1901880	negative regulation of protein depolymerization	16/463	33/2102	0.000646575	0.0890597	0.0813469	Map1b/Mid1/Map2/Map1a/Cracd/Specc1l/Arhgef2/Camsap2/Add1/Shroom2/Carmil1/Mid1ip1/Sptbn1/Svil/Camsap1/Apc	16	Increased
GO:0031114	regulation of microtubule depolymerization	11/463	19/2102	0.000703477	0.0890597	0.0813469	Map1b/Mid1/Map2/Map1a/Specc1l/Arhgef2/Camsap2/Map1s/Mid1ip1/Camsap1/Apc	11	Increased
GO:0045069	regulation of viral genome replication	11/463	19/2102	0.000703477	0.0890597	0.0813469	Tasor/Prox1/Mavs/Ifih1/Srpk1/Mphosph8/Trim28/Pkn2/Morc2a/Top2b/Hacd3	11	Increased
GO:0051129	negative regulation of cellular component organization	56/463	174/2102	0.00078152	0.0890597	0.0813469	Map4/Map1b/Huwe1/Ptpn13/Flna/Mid1/Npm1/Sema6d/Phf8/Fyn/Map2/Dpysl5/Prag1/Phf2/Tfip11/Atrx/Dbn1/Map1a/Xrcc4/Gak/Cracd/Mcrs1/Map4k4/Lrp4/Specc1l/Baz1b/Arhgef2/Rad50/Dip2b/Ptprz1/Bnip3/Vim/Trim9/Camsap2/Map3k7/Src/Add1/Shroom2/Mtmr2/Arhgef7/Pak2/Carmil1/Mid1ip1/Gsk3b/Scfd1/Sirt2/Tjp1/Sptbn1/Svil/Smarca5/Fat3/Atxn2/Hnrnpc/Akt1/Camsap1/Apc	56	Increased
GO:1903900	regulation of viral life cycle	12/463	22/2102	0.000828536	0.0890597	0.0813469	Tasor/Prox1/Mavs/Ifih1/Srpk1/Mphosph8/Trim28/Rad50/Pkn2/Morc2a/Top2b/Hacd3	12	Increased
GO:0033043	regulation of organelle organization	90/463	308/2102	0.000830963	0.0890597	0.0813469	Macroh2a1/Map4/Mpdz/Map1b/Huwe1/Arhgef10/Flna/Mid1/Npm1/Tasor/Limch1/Rps3/Syde1/Map2/Ccdc88a/Prox1/Crk/Atrx/Vps4b/Dbn1/Map1a/Daam2/Gnl3/Xrcc4/Nes/Cracd/Mavs/Mcrs1/Arid1a/Sipa1l1/Cdk11b/Mphosph8/Git1/Specc1l/Phldb1/Cttn/Baz1b/Trim28/Arhgef2/Rad50/Baiap2/Naf1/Cdc16/Bnip3/Trim9/Gba2/Cdc42ep1/Pxn/Camsap2/Mycbp2/Morc2a/Src/Septin9/Bin1/Map1s/Upf1/Crocc/Add1/Shroom2/Rgcc/Bcl2l11/Arhgef7/Mark2/Pak2/Carm…	90	Increased
GO:1902903	regulation of supramolecular fiber organization	41/463	119/2102	0.000925154	0.0936461	0.0855362	Map1b/Arhgef10/Flna/Mid1/Limch1/Rps3/Map2/Ccdc88a/Prox1/Dbn1/Map1a/Daam2/Cracd/Git1/Specc1l/Cttn/Arhgef2/Baiap2/Gba2/Cdc42ep1/Pxn/Camsap2/Bin1/Map1s/Add1/Shroom2/Rgcc/Arhgef7/Pak2/Carmil1/Prkcq/Arhgap35/Mid1ip1/Tjp1/Sptbn1/Svil/Cdc42ep4/Nf2/Camsap1/Dbnl/Apc	41	Increased
GO:0022411	cellular component disassembly	39/463	112/2102	0.000976875	0.0936772	0.0855645	Map4/Map1b/Huwe1/Retreg3/Mid1/Map2/Tfip11/Vps4b/Map1a/Nes/Gak/Cracd/Map4k4/Arid1a/Pbxip1/Lrba/Specc1l/Cttn/Arhgef2/Optn/Denr/Bnip3/Pik3r4/Camsap2/Map1s/Upf1/Acin1/Add1/Shroom2/Carmil1/Mid1ip1/Gsk3b/Sptbn1/Svil/Smarcc2/Camsap1/Smarca4/Oga/Apc	39	Increased
GO:0031111	negative regulation of microtubule polymerization or depolymerization	11/463	20/2102	0.00125728	0.105663	0.0965119	Map1b/Mid1/Map2/Map1a/Specc1l/Arhgef2/Camsap2/Arhgef7/Mid1ip1/Camsap1/Apc	11	Increased
GO:0140718	facultative heterochromatin formation	11/463	20/2102	0.00125728	0.105663	0.0965119	Phf8/Tasor/Phf2/Mphosph8/Trim28/L3mbtl3/Morc2a/Smarca5/Hdac1/Smarca4/Kmt2b	11	Increased
GO:0010639	negative regulation of organelle organization	35/463	99/2102	0.0013086	0.105663	0.0965119	Map4/Map1b/Huwe1/Mid1/Npm1/Map2/Atrx/Dbn1/Map1a/Xrcc4/Cracd/Mcrs1/Specc1l/Baz1b/Arhgef2/Rad50/Bnip3/Trim9/Camsap2/Src/Add1/Shroom2/Arhgef7/Pak2/Carmil1/Mid1ip1/Scfd1/Tjp1/Sptbn1/Svil/Smarca5/Hnrnpc/Akt1/Camsap1/Apc	35	Increased
GO:0007417	central nervous system development	59/463	189/2102	0.00133383	0.105663	0.0965119	Flna/Ncor1/Sema6d/Fyn/Llgl1/Prox1/Crk/Arl13b/Lrp2/Atrx/Vps4b/Daam2/Xrcc4/Hsp90aa1/Gak/Plp1/Arid1a/Rtn1/Git1/Ecrg4/Hsp90ab1/Hnrnpk/Ptpn11/Nipbl/Ptprz1/Pcm1/Myh10/Vim/Fxr1/Gba2/Zeb1/Il6st/Mycbp2/Kif21b/Ccdc39/Src/Bin1/Map1s/Abr/Shroom2/Foxo3/Ccdc85c/Setd2/Arhgap35/Top2b/Gsk3b/Sirt2/Sptbn1/Bag6/Srgap2/Atxn2/Dock7/Hdac1/Nf2/Akt1/Nf1/Smarca4/Syne2/Ctnnb1	59	Increased
