# Supplementary material for: Maternal immune activation imprints translational dysregulation and differential MAP2 phosphorylation in descendant neural stem cells
Source: Mol Psychiatry. 2025 Feb 3;30(7):2994–3007. doi: 10.1038/s41380-025-02905-5 (PMC12185331; doi:10.1038/s41380-025-02905-5)
Supplement: Supplementary file 7 — Supllementary Table 2B [file 41380_2025_2905_MOESM7_ESM.xlsx]

## Sheet: Supplementary_Table_2B
ID	Description	GeneRatio	BgRatio	pvalue	p.adjust	qvalue	geneID	Count	effect
GO:0015629	actin cytoskeleton	55/465	157/2117	6.54597e-05	0.0172814	0.0157792	Pdlim5/Myo18a/Flna/Macf1/Sorbs1/Limch1/Fyn/Map2/Llgl1/Cttnbp2nl/Arhgap21/Crk/Dbn1/Epb41l2/Shroom3/Fmn2/Ablim2/Myo9b/Sipa1l1/Amot/Specc1/Fkbp15/Ptpn11/Specc1l/Cttn/Arhgef2/Aldoa/Baiap2/Cttnbp2/Myh10/Pxn/Itsn1/Bag3/Mprip/Src/Vcl/Zyx/Septin9/Crocc/Add1/Shroom2/Ncoa5/Mark2/Carmil1/Afap1/Mtss2/Arhgap35/Sptbn1/Svil/Cdc42ep4/Hnrnpc/Nf2/Tns3/Hdac4/Dbnl	55	Increased
GO:0030425	dendrite	61/465	188/2117	0.000322042	0.0283397	0.0258763	Map1b/Flna/Ppp1r1b/Rps3/Fyn/Map2/Dpysl5/Lrp2/Dbn1/Map1a/Palm/Hsp90aa1/Mcrs1/Zdhhc5/Sipa1l1/Ctnnd1/Lrp4/Kcnd2/Rtn1/Git1/Atp2b1/Hsp90ab1/Hnrnpk/Arhgef2/Ncoa2/Dip2b/Baiap2/Plec/Ptprz1/Pura/Bnip3/Canx/Myh10/Dlgap4/Trim9/Fxr1/Sorbs2/Itsn1/Il6st/Rgs12/Src/Farp1/Bin1/Hspb1/Syap1/Map1s/Eif4b/Add1/Mtmr2/Mark2/Mark3/Gsk3b/Srgap2/Fat3/Adnp/Nf1/Crtc1/Ctnnb1/Cpeb4/Dbnl/Apc	61	Increased
GO:0097447	dendritic tree	61/465	188/2117	0.000322042	0.0283397	0.0258763	Map1b/Flna/Ppp1r1b/Rps3/Fyn/Map2/Dpysl5/Lrp2/Dbn1/Map1a/Palm/Hsp90aa1/Mcrs1/Zdhhc5/Sipa1l1/Ctnnd1/Lrp4/Kcnd2/Rtn1/Git1/Atp2b1/Hsp90ab1/Hnrnpk/Arhgef2/Ncoa2/Dip2b/Baiap2/Plec/Ptprz1/Pura/Bnip3/Canx/Myh10/Dlgap4/Trim9/Fxr1/Sorbs2/Itsn1/Il6st/Rgs12/Src/Farp1/Bin1/Hspb1/Syap1/Map1s/Eif4b/Add1/Mtmr2/Mark2/Mark3/Gsk3b/Srgap2/Fat3/Adnp/Nf1/Crtc1/Ctnnb1/Cpeb4/Dbnl/Apc	61	Increased
GO:0099572	postsynaptic specialization	49/465	145/2117	0.000456938	0.0301579	0.0275365	Map4/Mpdz/Map1b/Rps6kc1/Pdlim5/Macf1/Rps3/Fyn/Map2/Ywhaz/Hnrnph2/Dbn1/Map1a/Palm/Cast/Dlgap1/Zdhhc5/Cnksr2/Sipa1l1/Ctnnd1/Lrp4/Camk2g/Kcnd2/Rtn1/Abi1/Ank2/Arhgef2/Baiap2/Ptprz1/Pura/Bnip3/Dlgap4/Fxr1/Map3k7/Src/Hspb1/Abr/Add1/Mtmr2/Pak2/Gsk3b/Sptbn1/Eif4g2/Srgap2/Erbin/Crtc1/Ctnnb1/Cpeb4/Dbnl	49	Increased
GO:0000792	heterochromatin	16/465	33/2117	0.000625846	0.0330447	0.0301724	Macroh2a1/Tasor/Tnks1bp1/Atrx/Mphosph8/Baz1b/Trim28/Aldoa/Psip1/Smarcad1/Morc2a/Cbx5/Sirt2/Smarca5/Hdac1/Smarca4	16	Increased
GO:0030027	lamellipodium	26/465	67/2117	0.00113002	0.0469505	0.0428695	Ptpn13/Ccdc88a/Dbn1/Ajuba/Myo9b/Ctnnd1/Amot/Abi1/Cttn/Baiap2/Ptprz1/Myh10/Pxn/Itsn1/Pkn2/Arhgef7/Carmil1/Mtss2/Arhgap31/Plce1/Srgap2/Nf2/Syne2/Ctnnb1/Dbnl/Apc	26	Increased
GO:0036477	somatodendritic compartment	71/465	236/2117	0.0012449	0.0469505	0.0428695	Map1b/Flna/Ppp1r1b/Rps3/Fyn/Map2/Dpysl5/Lrp2/Dbn1/Map1a/Palm/Hsp90aa1/Mcrs1/Zdhhc5/Cnksr2/Sipa1l1/Ctnnd1/Lrp4/Kcnd2/Rtn1/Git1/Atp2b1/Hsp90ab1/Pmm1/Hnrnpk/Arhgef2/Ncoa2/Dip2b/Optn/Baiap2/Plec/Ptprz1/Pura/Bnip3/Canx/Myh10/Dlgap4/Trim9/Fxr1/Sorbs2/Itsn1/Il6st/Rgs12/Src/Farp1/Bin1/Hspb1/Syap1/Map1s/Eif4b/Add1/Shroom2/Pard3/Mtmr2/Arhgef7/Mark2/Casp3/Mark3/Gsk3b/Sirt2/Srgap2/Fat3/Adnp/Hdac1/Nf1/Crtc1/C…	71	Increased
GO:0098590	plasma membrane region	72/465	241/2117	0.00142365	0.0469806	0.042897	Mpdz/Pex19/Macf1/Sorbs1/Rps3/Syde1/Map2/Llgl1/C2cd2l/Arl13b/Lrp2/Ap2m1/Dbn1/Fcho2/Palm/Shroom3/Hsp90aa1/Cavin1/Wwc1/Dlgap1/Jcad/Cnksr2/Ctnnd1/Lrp4/Kcnd2/Frmd6/Ecrg4/Atp2b1/Hsp90ab1/Ptpn11/Pard3b/Cttn/Ank2/Arhgef2/Cr1l/Baiap2/Plec/Slc4a4/Ptprz1/Canx/Myh10/Fnbp1/Reps1/Itsn1/Prickle2/Pkn2/Src/Farp1/Hspb1/Syap1/Mtdh/Shroom2/Pard3/Eps15/Mtmr2/Sytl4/Pkn1/Mtss2/Eps15l1/Tjp1/Sptbn1/Srgap2/Erbin/Prkab2/Eh…	72	Increased
GO:0031252	cell leading edge	42/465	127/2117	0.00192063	0.0563386	0.0514415	Ptpn13/Macf1/Rps3/Map2/Ccdc88a/Ywhaz/Slk/Dbn1/Palm/Wwc1/Ajuba/Jcad/Myo9b/Ctnnd1/Amot/Abi1/Atp2b1/Cttn/Arhgef2/Baiap2/Ptprz1/Myh10/Vim/Pxn/Itsn1/Pkn2/Src/Arhgef7/Carmil1/Inpp5e/Mtss2/Arhgap31/Sptbn1/Tmem87a/Plce1/Srgap2/Bcas3/Nf2/Syne2/Ctnnb1/Dbnl/Apc	42	Increased
GO:0098984	neuron to neuron synapse	45/465	139/2117	0.00216648	0.0571951	0.0522236	Map4/Mpdz/Map1b/Rps6kc1/Pdlim5/Macf1/Rps3/Fyn/Map2/Ywhaz/Hnrnph2/Dbn1/Map1a/Palm/Cast/Dlgap1/Cnksr2/Sipa1l1/Ctnnd1/Lrp4/Camk2g/Rtn1/Abi1/Ank2/Arhgef2/Baiap2/Ptprz1/Pura/Bnip3/Fxr1/Map3k7/Hspb1/Abr/Add1/Mtmr2/Chd4/Pak2/Gsk3b/Sptbn1/Eif4g2/Srgap2/Crtc1/Ctnnb1/Cpeb4/Dbnl	45	Increased
GO:0043296	apical junction complex	18/465	43/2117	0.00245054	0.0588129	0.0537008	Mpdz/Cdk4/Shroom3/Ctnnd1/Amot/Plekha7/Frmd6/Pard3b/Arhgef2/Tjp2/Pkn2/Mtdh/Shroom2/Ccdc85c/Pard3/Tjp1/Ctnnb1/Apc	18	Increased
GO:0032279	asymmetric synapse	44/465	137/2117	0.00289062	0.0635937	0.058066	Map4/Mpdz/Map1b/Rps6kc1/Pdlim5/Macf1/Rps3/Fyn/Map2/Hnrnph2/Dbn1/Map1a/Palm/Cast/Dlgap1/Cnksr2/Sipa1l1/Ctnnd1/Lrp4/Camk2g/Rtn1/Abi1/Ank2/Arhgef2/Baiap2/Ptprz1/Pura/Bnip3/Fxr1/Map3k7/Hspb1/Abr/Add1/Mtmr2/Chd4/Pak2/Gsk3b/Sptbn1/Eif4g2/Srgap2/Crtc1/Ctnnb1/Cpeb4/Dbnl	44	Increased
GO:0014069	postsynaptic density	43/465	134/2117	0.00328192	0.0666483	0.0608551	Map4/Mpdz/Map1b/Rps6kc1/Pdlim5/Macf1/Rps3/Fyn/Map2/Hnrnph2/Dbn1/Map1a/Palm/Cast/Dlgap1/Cnksr2/Sipa1l1/Ctnnd1/Lrp4/Camk2g/Rtn1/Abi1/Ank2/Arhgef2/Baiap2/Ptprz1/Pura/Bnip3/Fxr1/Map3k7/Hspb1/Abr/Add1/Mtmr2/Pak2/Gsk3b/Sptbn1/Eif4g2/Srgap2/Crtc1/Ctnnb1/Cpeb4/Dbnl	43	Increased
GO:0044297	cell body	53/465	175/2117	0.00461255	0.0837193	0.0764422	Map1b/Ptpn13/Flna/Ppp1r1b/Fyn/Map2/Dpysl5/Dbn1/Map1a/Hsp90aa1/Mcrs1/Cnksr2/Sipa1l1/Lrp4/Kcnd2/Rtn1/Atp2b1/Hsp90ab1/Pmm1/Arhgef2/Dip2b/Optn/Baiap2/Ptprz1/Pura/Canx/Myh10/Dlgap4/Vim/Fxr1/Sorbs2/Itsn1/Il6st/Rgs12/Src/Pitpnm2/Hspb1/Syap1/Map1s/Eif4b/Shroom2/Pard3/Arhgef7/Casp3/Gsk3b/Sirt2/Adnp/Hdac1/Nf2/Stk39/Crtc1/Akap12/Apc	53	Increased
GO:0070161	anchoring junction	62/465	211/2117	0.00482505	0.0837193	0.0764422	Mpdz/Cdk4/Pdlim5/Flna/Sorbs1/Prag1/Arhgap21/Tnks1bp1/Dbn1/Shroom3/Gak/Ajuba/Map4k4/Sntb2/Jcad/Ctnnd1/Amot/Kcnd2/Git1/Plekha7/Frmd6/Uba1/Hnrnpk/Atp6v0a2/Specc1l/Pard3b/Cttn/Ank2/Arhgef2/Hepacam/Tjp2/Plec/Pnn/Sorbs2/Pxn/Pkn2/Arvcf/Src/Vcl/Zyx/Mtdh/Add1/Shroom2/Ccdc85c/Pard3/Arhgef7/Pak2/Afap1/Bcar3/Arhgap31/Sirt2/Tjp1/Svil/Cdc42ep4/Erbin/Nf2/Akt1/Tns3/Syne2/Ctnnb1/Dbnl/Apc	62	Increased
GO:0120025	plasma membrane bounded cell projection	117/465	439/2117	0.0051895	0.0837193	0.0764422	Map4/Mpdz/Map1b/Ptpn13/Pex19/Flna/Macf1/Ppp1r1b/Rps3/Syde1/Fyn/Map2/Ccdc88a/Llgl1/Dpysl5/Arl13b/Lrp2/Dbn1/Map1a/Palm/Hsp90aa1/Fmn2/Wwc1/Ptpn23/Ajuba/Mcrs1/Zdhhc5/Jcad/Myo9b/Sipa1l1/Ctnnd1/Amot/Lrp4/Camk2g/Kcnd2/Rtn1/Git1/Fkbp15/Abi1/Ap3d1/Atp2b1/Hsp90ab1/Hnrnpk/Cttn/Arhgef2/Hepacam/Ncoa2/Dip2b/Optn/Aldoa/Baiap2/Plec/Ptprz1/Pura/Bnip3/Pcm1/Canx/Myh10/Dlgap4/Vim/Trim9/Fxr1/Sorbs2/Pxn/Itsn1/Dtna/Cep…	117	Increased
GO:0005912	adherens junction	21/465	56/2117	0.00539101	0.0837193	0.0764422	Pdlim5/Sorbs1/Tnks1bp1/Shroom3/Ajuba/Jcad/Ctnnd1/Plekha7/Pard3b/Arvcf/Vcl/Zyx/Add1/Shroom2/Ccdc85c/Pard3/Tjp1/Cdc42ep4/Nf2/Ctnnb1/Apc	21	Increased
GO:0043025	neuronal cell body	47/465	155/2117	0.00737132	0.106862	0.0975733	Map1b/Flna/Ppp1r1b/Map2/Dpysl5/Dbn1/Map1a/Hsp90aa1/Mcrs1/Cnksr2/Sipa1l1/Lrp4/Kcnd2/Rtn1/Atp2b1/Hsp90ab1/Pmm1/Arhgef2/Dip2b/Optn/Baiap2/Ptprz1/Pura/Canx/Myh10/Dlgap4/Fxr1/Sorbs2/Itsn1/Il6st/Rgs12/Src/Hspb1/Syap1/Map1s/Eif4b/Shroom2/Pard3/Arhgef7/Casp3/Gsk3b/Sirt2/Adnp/Hdac1/Crtc1/Akap12/Apc	47	Increased
GO:0016324	apical plasma membrane	20/465	54/2117	0.00769082	0.106862	0.0975733	Mpdz/C2cd2l/Lrp2/Shroom3/Hsp90aa1/Frmd6/Ecrg4/Atp2b1/Hsp90ab1/Pard3b/Plec/Mtdh/Shroom2/Pard3/Eps15/Sytl4/Tjp1/Prkab2/Stk39/Ctnnb1	20	Increased
GO:0031253	cell projection membrane	16/163	64/2117	1.38302e-05	0.00212199	0.0018166	Jcad/Map2/Psd2/Ppp1r9b/Mapk8ip3/Twf1/Wwc1/C2cd5/Robo2/Mtss2/Shank2/Iqce/Mapt/Ripor2/Dmd/Ezr	16	Decreased
GO:0120025	plasma membrane bounded cell projection	56/163	439/2117	1.76099e-05	0.00212199	0.0018166	Jcad/Synpo/Map2/Snap23/Dpysl2/Bin1/Psd2/Dlg5/Septin9/Cacna1h/Ppp1r9b/Marcks/Ap3d1/Pdlim4/Mapk8ip3/Ssh1/Twf1/Adnp/Wwc1/Ccdc88a/Numa1/Llgl1/Rbm8a/C2cd5/Robo2/Pum1/Mtss2/Shank2/Iqce/Mapt/Dclk1/Dennd1a/Strn4/Camk2d/Prex1/Ripor2/Mtmr2/Erc1/Gfap/Vim/Hycc1/Pum2/Gpr161/Dmd/Strn/Mpdz/Camk2g/Nme7/Enah/Ctnnd1/Dcx/Abi1/Pygb/Ezr/Ablim1/Rabgef1	56	Decreased
GO:0031256	leading edge membrane	12/163	42/2117	4.19252e-05	0.00336049	0.00287685	Jcad/Map2/Psd2/Ppp1r9b/Mapk8ip3/Twf1/Wwc1/C2cd5/Robo2/Mtss2/Mapt/Ripor2	12	Decreased
GO:0031252	cell leading edge	23/163	127/2117	5.57757e-05	0.00336049	0.00287685	Jcad/Map2/Psd2/Ppp1r9b/Pdlim4/Mapk8ip3/Ssh1/Twf1/Wwc1/Ccdc88a/C2cd5/Robo2/Mtss2/Mapt/Ripor2/Vim/Dmd/Enah/Ctnnd1/Exoc8/Abi1/Ezr/Ablim1	23	Decreased
GO:0043005	neuron projection	42/163	314/2117	9.97319e-05	0.00480708	0.00411526	Synpo/Map2/Snap23/Dpysl2/Bin1/Psd2/Cacna1h/Ppp1r9b/Marcks/Ap3d1/Pdlim4/Mapk8ip3/Ssh1/Adnp/Numa1/Llgl1/Rbm8a/Robo2/Pum1/Shank2/Mapt/Dclk1/Dennd1a/Strn4/Camk2d/Prex1/Ripor2/Mtmr2/Vim/Hycc1/Pum2/Gpr161/Dmd/Strn/Mpdz/Camk2g/Enah/Ctnnd1/Dcx/Abi1/Pygb/Rabgef1	42	Decreased
GO:0014069	postsynaptic density	21/163	134/2117	0.000965775	0.032567	0.02788	Rpl14/Pkp4/Map2/Dlg5/Ppp1r9b/Ctnnd2/Camk1/Shank2/Iqsec1/Mapt/Dclk1/Hnrnpa3/Mtmr2/Erc1/Dmd/Mpdz/Ank2/Camk2g/Ctnnd1/Abi1/Ablim1	21	Decreased
GO:0032587	ruffle membrane	8/163	29/2117	0.00110049	0.032567	0.02788	Jcad/Map2/Psd2/Ppp1r9b/Twf1/Wwc1/C2cd5/Mtss2	8	Decreased
GO:0044304	main axon	6/163	17/2117	0.00115107	0.032567	0.02788	Map2/Bin1/Mapk8ip3/Robo2/Mapt/Camk2d	6	Decreased
GO:0032279	asymmetric synapse	21/163	137/2117	0.00129976	0.032567	0.02788	Rpl14/Pkp4/Map2/Dlg5/Ppp1r9b/Ctnnd2/Camk1/Shank2/Iqsec1/Mapt/Dclk1/Hnrnpa3/Mtmr2/Erc1/Dmd/Mpdz/Ank2/Camk2g/Ctnnd1/Abi1/Ablim1	21	Decreased
GO:0098794	postsynapse	32/163	246/2117	0.00135133	0.032567	0.02788	Rpl14/Synpo/Pkp4/Map2/Snap23/Rpl29/Psd2/Dlg5/Cacna1h/Ppp1r9b/Marcks/Ctnnd2/Ap3d1/Pdlim4/Camk1/Shank2/Iqsec1/Mapt/Dclk1/Strn4/Hnrnpa3/Mtmr2/Erc1/Dmd/Strn/Mpdz/Ank2/Camk2g/Ctnnd1/Abi1/Snta1/Ablim1	32	Decreased
GO:0098984	neuron to neuron synapse	21/163	139/2117	0.0015739	0.0344827	0.02952	Rpl14/Pkp4/Map2/Dlg5/Ppp1r9b/Ctnnd2/Camk1/Shank2/Iqsec1/Mapt/Dclk1/Hnrnpa3/Mtmr2/Erc1/Dmd/Mpdz/Ank2/Camk2g/Ctnnd1/Abi1/Ablim1	21	Decreased
GO:0042383	sarcolemma	8/163	32/2117	0.002208	0.044344	0.0379621	Bin1/Cacna1h/Flnc/Camk2d/Dmd/Ank2/Ezr/Snta1	8	Decreased
GO:0099572	postsynaptic specialization	21/163	145/2117	0.00271185	0.0487812	0.0417607	Rpl14/Pkp4/Map2/Dlg5/Ppp1r9b/Ctnnd2/Camk1/Shank2/Iqsec1/Mapt/Dclk1/Hnrnpa3/Mtmr2/Erc1/Dmd/Mpdz/Ank2/Camk2g/Ctnnd1/Abi1/Ablim1	21	Decreased
GO:0005912	adherens junction	11/163	56/2117	0.00283376	0.0487812	0.0417607	Jcad/Pkp4/Snap23/Cdc42ep4/Dlg5/Ctnnd2/Pdlim4/Tnks1bp1/Shroom3/Ctnnd1/Ezr	11	Decreased
GO:0030175	filopodium	8/163	34/2117	0.00333647	0.053606	0.0458911	Map2/Ppp1r9b/Twf1/Ripor2/Dmd/Enah/Abi1/Ezr	8	Decreased
GO:0030424	axon	23/163	168/2117	0.00359732	0.0541846	0.0463865	Map2/Dpysl2/Bin1/Ppp1r9b/Marcks/Ap3d1/Mapk8ip3/Ssh1/Adnp/Llgl1/Robo2/Pum1/Shank2/Mapt/Dclk1/Camk2d/Prex1/Mtmr2/Vim/Dmd/Ctnnd1/Dcx/Pygb	23	Decreased
GO:0098590	plasma membrane region	30/163	241/2117	0.00393559	0.0557928	0.0477632	Jcad/Map2/Psd2/Cacna1h/Ppp1r9b/Marcks/Pdlim4/Mapk8ip3/Twf1/Wwc1/Llgl1/Epb41/C2cd5/Robo2/Mtss2/Shank2/Shroom3/Prickle2/Iqce/Mapt/Ripor2/Mtmr2/Dmd/Strn/Mpdz/Ank2/Fcho2/Ctnnd1/Ezr/Snta1	30	Decreased
GO:0070161	anchoring junction	27/163	211/2117	0.00428702	0.0573985	0.0491378	Jcad/Synpo/Pkp4/Map4k4/Snap23/Cdc42ep4/Dlg5/Ppp1r9b/Ctnnd2/Pdlim4/Twf1/Tjp2/Tnks1bp1/Shroom3/Magi3/Camk2d/Dmd/Tns3/Strn/Mpdz/Ank2/Yap1/Enah/Ctnnd1/Mast2/Ezr/Snta1	27	Decreased
GO:0005911	cell-cell junction	19/163	134/2117	0.00552131	0.0700335	0.0599544	Jcad/Synpo/Pkp4/Snap23/Cdc42ep4/Dlg5/Ctnnd2/Pdlim4/Twf1/Tjp2/Tnks1bp1/Shroom3/Magi3/Camk2d/Strn/Mpdz/Ank2/Ctnnd1/Ezr	19	Decreased
GO:0034399	nuclear periphery	9/163	45/2117	0.00602213	0.0725666	0.062123	Map2/Srrm1/Smc3/Smarcc2/Numa1/Uhrf1/Mapt/Matr3/Psip1	9	Decreased
GO:0015629	actin cytoskeleton	21/163	157/2117	0.00712332	0.0770582	0.0659682	Synpo/Map2/Cdc42ep4/Septin9/Ppp1r9b/Marcks/Pdlim4/Ppp1r12a/Flnc/Twf1/Llgl1/Epb41/Mtss2/Shroom3/Specc1/Tns3/Arhgap6/Enah/Ezr/Limch1/Ablim1	21	Decreased
GO:0030425	dendrite	24/163	188/2117	0.0073541	0.0770582	0.0659682	Synpo/Map2/Dpysl2/Bin1/Psd2/Cacna1h/Ppp1r9b/Marcks/Pdlim4/Mapk8ip3/Adnp/Numa1/Rbm8a/Shank2/Mapt/Dennd1a/Strn4/Prex1/Mtmr2/Pum2/Strn/Ctnnd1/Dcx/Rabgef1	24	Decreased
GO:0097447	dendritic tree	24/163	188/2117	0.0073541	0.0770582	0.0659682	Synpo/Map2/Dpysl2/Bin1/Psd2/Cacna1h/Ppp1r9b/Marcks/Pdlim4/Mapk8ip3/Adnp/Numa1/Rbm8a/Shank2/Mapt/Dennd1a/Strn4/Prex1/Mtmr2/Pum2/Strn/Ctnnd1/Dcx/Rabgef1	24	Decreased
