# Supplementary material for: Maternal immune activation imprints translational dysregulation and differential MAP2 phosphorylation in descendant neural stem cells
Source: Mol Psychiatry. 2025 Feb 3;30(7):2994–3007. doi: 10.1038/s41380-025-02905-5 (PMC12185331; doi:10.1038/s41380-025-02905-5)
Supplement: Supplementary file 8 — Supplementary Table 3 [file 41380_2025_2905_MOESM8_ESM.xlsx]

## Sheet: Info
Information about Supplementary Table 3
	Sheet	Description
	Phosphoproteomic_Peptides	Details used for phosphopeptide identification by LC-MS/MS
	Legend	Key for columns in Sheet "Phosphoproteomic_Peptides"
	Phosphoproteomic_limma	Log2 fold change (FC) and statistical information of phosphopeptides in the comparisson Poly I:C vs Saline Diff.
	GO_Phosphopeptides	Significant phosphopeptides in GO ontologies shown in figure 4D
	Map2_Phosphopeptides	Phosphopeptides identified for Map2 in the comparisson Poly I:C vs Saline Diff.

## Sheet: Phosphoproteomic_Peptides
db_id	acc_no	protein	Uniprot no	Genename	peptide	pep_mod	m_z	best_tr	z_pept	xmod_pos	max_ppm	min_ppm	mean_ppm	min_tR	max_tR	prot_scr	max_expectancy	Mean_expt	max_scr	mean_scr	N_peptides	pep_start	pep_end	max_delta_score	Raw file & Scan number	Dat file	Phosphopeptide
p00000	ASXL2_MOUSE	Putative Polycomb group protein ASXL2 OS=Mus musculus OX=10090 GN=Asxl2 PE=1 SV=1	Q8BZ32;	Asxl2;	AAAAAAAAAAAAASVGGTIPGPGPGGGQSPR	Phospho (ST)	646.069	57.5233	4	x'000000000000003000000000000000000	0.458483	-1.04525	-0.611183	57.3338	57.6875	75.97	6.52559e-07	3.92884e-06	75.97	69.7633	70	625	655	64.71	10966: Scan 17317 (rt=57.5233) [\\qmcr.qmul.ac.uk\rfs\HAEMONC\Mass Spec Facility\MS Lab\Projects\2022\MS-451-Antonio_Juan Lopez\RAW\PP\QE1_MS_451_Juan_PP_Sample28.raw]	Q:/Mass Spec Facility/MS Lab/Projects/2022/MS-451-Antonio_Juan Lopez/DAT/PP/F013715.dat	Asxl2(S638);
p00001	UNKL_MOUSE	Putative E3 ubiquitin-protein ligase UNKL OS=Mus musculus OX=10090 GN=Unkl PE=2 SV=2	Q5FWH2;	Unkl;	AAAAALSGSPPQTEKPTHYR	Phospho (ST)	711.676	31.1585	3	x'0000000300000000000000	0.0750467	-0.164165	-0.164165	31.1585	32.2268	30.1737	0.019414	0.0495255	30.93	27.865	3	7	26	6.83	3094: Scan 7156 (rt=31.1585) [\\qmcr.qmul.ac.uk\rfs\HAEMONC\Mass Spec Facility\MS Lab\Projects\2022\MS-451-Antonio_Juan Lopez\RAW\PP\QE1_MS_451_Juan_PP_Sample25R.raw]	Q:/Mass Spec Facility/MS Lab/Projects/2022/MS-451-Antonio_Juan Lopez/DAT/PP/F013710.dat	Unkl(S13);
p00002	PSMD4_MOUSE	26S proteasome non-ATPase regulatory subunit 4 OS=Mus musculus OX=10090 GN=Psmd4 PE=1 SV=1	O35226;	Psmd4;	AAAASAAEAGIATPGTEDSDDALLK	Phospho (ST)	799.367	52.619	3	x'000003000000000000000000000	-0.691001	-0.691001	-0.691001	52.619	52.619	35.18	0.00840388	0.00840388	35.18	35.18	2	238	262	17.54	11077: Scan 16343 (rt=52.619) [\\qmcr.qmul.ac.uk\rfs\HAEMONC\Mass Spec Facility\MS Lab\Projects\2022\MS-451-Antonio_Juan Lopez\RAW\PP\QE1_MS_451_Juan_PP_Sample19.raw]	Q:/Mass Spec Facility/MS Lab/Projects/2022/MS-451-Antonio_Juan Lopez/DAT/PP/F013693.dat	Psmd4(S242);
p00003	SRGP3_MOUSE	SLIT-ROBO Rho GTPase-activating protein 3 OS=Mus musculus OX=10090 GN=Srgap3 PE=1 SV=1	Q812A2;	Srgap3;	AAACPSSPHKIPLSR	Phospho (ST)	557.94	30.0399	3	x'00000030000000000	0.198109	-0.28669	0.198109	29.7057	30.2649	113.604	0.0120225	0.0334881	31.53	28.23	10	889	903	19.55	2748: Scan 6725 (rt=30.0399) [\\qmcr.qmul.ac.uk\rfs\HAEMONC\Mass Spec Facility\MS Lab\Projects\2022\MS-451-Antonio_Juan Lopez\RAW\PP\QE1_MS_451_Juan_PP_Sample26.raw]	Q:/Mass Spec Facility/MS Lab/Projects/2022/MS-451-Antonio_Juan Lopez/DAT/PP/F013711.dat	Srgap3(S894);
p00004	APEX1_MOUSE	DNA-(apurinic or apyrimidinic site) endonuclease OS=Mus musculus OX=10090 GN=Apex1 PE=1 SV=2	P28352;	Apex1;	AAADDGEEPKSEPETK	Phospho (ST)	585.245	22.4132	3	x'000000000003000000	1.36132	1.36132	1.36132	22.4132	22.4132	36.59	0.0218199	0.0218199	28.72	28.72	1	8	23	9.07	539: Sum of 2 scans. Range 3887 (rt=22.3944) to 3900 (rt=22.432) [\\qmcr.qmul.ac.uk\rfs\HAEMONC\Mass Spec Facility\MS Lab\Projects\2022\MS-451-Antonio_Juan Lopez\RAW\PP\QE1_MS_451_Juan_PP_Sample10R.raw]	Q:/Mass Spec Facility/MS Lab/Projects/2022/MS-451-Antonio_Juan Lopez/DAT/PP/F013676.dat	Apex1(S18);
p00005	APEX1_MOUSE	DNA-(apurinic or apyrimidinic site) endonuclease OS=Mus musculus OX=10090 GN=Apex1 PE=1 SV=2	P28352;	Apex1;	AAADDGEEPKSEPETK	Phospho (ST)	877.363	22.4841	2	x'000000000000000300	1.7413	-0.780507	0.497515	22.2068	22.9436	46.01	0.000421026	0.0286734	46.01	35.355	14	8	23	22.45	441: Scan 3815 (rt=22.4841) [\\qmcr.qmul.ac.uk\rfs\HAEMONC\Mass Spec Facility\MS Lab\Projects\2022\MS-451-Antonio_Juan Lopez\RAW\PP\QE1_MS_451_Juan_PP_Sample21R.raw]	Q:/Mass Spec Facility/MS Lab/Projects/2022/MS-451-Antonio_Juan Lopez/DAT/PP/F013700.dat	Apex1(T22);
p00006	APEX1_MOUSE	DNA-(apurinic or apyrimidinic site) endonuclease OS=Mus musculus OX=10090 GN=Apex1 PE=1 SV=2	P28352;	Apex1;	AAADDGEEPKSEPETKK	Phospho (ST)	627.943	19.1775	3	x'0000000000030000000	0.362079	0.362079	0.362079	19.1775	19.1775	22.2437	0.0999869	0.0999869	23	23	1	8	24	6.61	161: Scan 3066 (rt=19.1775) [\\qmcr.qmul.ac.uk\rfs\HAEMONC\Mass Spec Facility\MS Lab\Projects\2022\MS-451-Antonio_Juan Lopez\RAW\PP\QE1_MS_451_Juan_PP_Sample30.raw]	Q:/Mass Spec Facility/MS Lab/Projects/2022/MS-451-Antonio_Juan Lopez/DAT/PP/F013719.dat	Apex1(S18);
p00007	SEPT6_MOUSE	Septin-6 OS=Mus musculus OX=10090 GN=Septin6 PE=1 SV=4	Q9R1T4;	Septin6;	AAAELLQSQGSQAGGSQTLKR	Phospho (ST)	727.695	37.106	3	x'00000000000000000030000	4.5283	-1.18254	1.43207	36.7268	37.2404	46.13	0.000581418	0.0334084	46.13	34.89	19	401	421	11.78	5334: Scan 9704 (rt=37.106) [\\qmcr.qmul.ac.uk\rfs\HAEMONC\Mass Spec Facility\MS Lab\Projects\2022\MS-451-Antonio_Juan Lopez\RAW\PP\QE1_MS_451_Juan_PP_Sample25R.raw]	Q:/Mass Spec Facility/MS Lab/Projects/2022/MS-451-Antonio_Juan Lopez/DAT/PP/F013710.dat	Septin6(T418);
p00009	SEP11_MOUSE	Septin-11 OS=Mus musculus OX=10090 GN=Septin11 PE=1 SV=4	Q8C1B7;	Septin11;	AAAQLLQSQAQQSGAQQTKK	Phospho (ST)	722.362	32.949	3	x'0000000000000300000000	-0.706542	-0.706542	-0.706542	32.949	32.949	77.0337	0.015289	0.0352725	31.44	28.65	2	400	419	12.06	3665: Scan 7999 (rt=32.949) [\\qmcr.qmul.ac.uk\rfs\HAEMONC\Mass Spec Facility\MS Lab\Projects\2022\MS-451-Antonio_Juan Lopez\RAW\PP\QE1_MS_451_Juan_PP_Sample25.raw]	Q:/Mass Spec Facility/MS Lab/Projects/2022/MS-451-Antonio_Juan Lopez/DAT/PP/F013709.dat	Septin11(S412);
p00011	MRP_MOUSE	MARCKS-related protein OS=Mus musculus OX=10090 GN=Marcksl1 PE=1 SV=2	P28667;	Marcksl1;	AAATPESQEPQAK	2 Phospho (ST)	744.294	26.4151	2	x'000030030000000	-0.299346	-0.63569	-0.63569	26.4151	26.551	313.12	0.0240788	0.0240788	26.14	26.14	2	145	157	26.14	1320: Scan 5126 (rt=26.4151) [\\qmcr.qmul.ac.uk\rfs\HAEMONC\Mass Spec Facility\MS Lab\Projects\2022\MS-451-Antonio_Juan Lopez\RAW\PP\QE1_MS_451_Juan_PP_Sample18.raw]	Q:/Mass Spec Facility/MS Lab/Projects/2022/MS-451-Antonio_Juan Lopez/DAT/PP/F013691.dat	Marcksl1(T148);Marcksl1(S151);
p00012	MRP_MOUSE	MARCKS-related protein OS=Mus musculus OX=10090 GN=Marcksl1 PE=1 SV=2	P28667;	Marcksl1;	AAATPESQEPQAK	Phospho (ST)	704.312	24.2283	2	x'000030000000000	1.15099	-1.19508	0.108298	23.9943	25.0741	313.73	7.40843e-06	0.0204775	63.02	38.83	106	145	157	36	572: Scan 4229 (rt=24.2283) [\\qmcr.qmul.ac.uk\rfs\HAEMONC\Mass Spec Facility\MS Lab\Projects\2022\MS-451-Antonio_Juan Lopez\RAW\PP\QE1_MS_451_Juan_PP_Sample27.raw]	Q:/Mass Spec Facility/MS Lab/Projects/2022/MS-451-Antonio_Juan Lopez/DAT/PP/F013713.dat	Marcksl1(T148);
p00016	YBOX1_MOUSE	Y-box-binding protein 1 OS=Mus musculus OX=10090 GN=Ybx1 PE=1 SV=3	P62960;	Ybx1;	AADPPAENSSAPEAEQGGAE	Phospho (ST)	989.386	35.8932	2	x'0000000003000000000000	-3.40861	-3.40861	-3.40861	35.8932	35.8932	88.7337	0.00668257	0.00668257	32.89	32.89	2	303	322	32.89	5052: Scan 9391 (rt=35.8932) [\\qmcr.qmul.ac.uk\rfs\HAEMONC\Mass Spec Facility\MS Lab\Projects\2022\MS-451-Antonio_Juan Lopez\RAW\PP\QE1_MS_451_Juan_PP_Sample15.raw]	Q:/Mass Spec Facility/MS Lab/Projects/2022/MS-451-Antonio_Juan Lopez/DAT/PP/F013685.dat	Ybx1(S311);
p00017	TOM1_MOUSE	Target of Myb protein 1 OS=Mus musculus OX=10090 GN=Tom1 PE=1 SV=1	O88746;	Tom1;	AADRLPNLASPSAEGPPRPSPGTAPR	2 Phospho (ST)	686.326	45.6322	4	x'0000000000300000000000030000	0.915269	0.915269	0.915269	45.6322	45.6322	173.714	0.00734301	0.0386352	36.44	31.7533	3	453	478	8.08	8629: Scan 13529 (rt=45.6322) [\\qmcr.qmul.ac.uk\rfs\HAEMONC\Mass Spec Facility\MS Lab\Projects\2022\MS-451-Antonio_Juan Lopez\RAW\PP\QE1_MS_451_Juan_PP_Sample25.raw]	Q:/Mass Spec Facility/MS Lab/Projects/2022/MS-451-Antonio_Juan Lopez/DAT/PP/F013709.dat	Tom1(S462);Tom1(T475);
p00018	TOM1_MOUSE	Target of Myb protein 1 OS=Mus musculus OX=10090 GN=Tom1 PE=1 SV=1	O88746;	Tom1;	AADRLPNLASPSAEGPPRPSPGTAPR	Phospho (ST)	666.333	42.8113	4	x'0000000000300000000000000000	2.2519	-1.76117	-0.122872	41.9444	43.2128	90.3437	4.70405e-05	0.00984068	57.45	44.215	141	453	478	29.29	7406: Scan 12278 (rt=42.8113) [\\qmcr.qmul.ac.uk\rfs\HAEMONC\Mass Spec Facility\MS Lab\Projects\2022\MS-451-Antonio_Juan Lopez\RAW\PP\QE1_MS_451_Juan_PP_Sample24.raw]	Q:/Mass Spec Facility/MS Lab/Projects/2022/MS-451-Antonio_Juan Lopez/DAT/PP/F013707.dat	Tom1(S462);
p00019	TOM1_MOUSE	Target of Myb protein 1 OS=Mus musculus OX=10090 GN=Tom1 PE=1 SV=1	O88746;	Tom1;	AADRLPNLASPSAEGPPRPSPGTAPR	Phospho (ST)	888.108	42.4176	3	x'0000000000000000000030000000	0.101078	-0.7331	-0.462556	42.2466	42.6614	30.0937	0.0217072	0.0217072	30.85	30.85	4	453	478	8.81	4511: Scan 10077 (rt=42.4176) [\\qmcr.qmul.ac.uk\rfs\HAEMONC\Mass Spec Facility\MS Lab\Projects\2022\MS-451-Antonio_Juan Lopez\RAW\PP\QE1_MS_451_Juan_PP_Sample48.raw]	Q:/Mass Spec Facility/MS Lab/Projects/2022/MS-451-Antonio_Juan Lopez/DAT/PP/F013756.dat	Tom1(S472);
p00020	MBD2_MOUSE	Methyl-CpG-binding domain protein 2 OS=Mus musculus OX=10090 GN=Mbd2 PE=2 SV=2	Q9Z2E1;	Mbd2;	AADTEEVDIDMDSGDEA	Oxidation (M); Phospho (ST)	939.828	49.0157	2	x'0000000000020300000	1.03161	-0.193328	-0.193328	49.0157	49.2884	27.61	0.0104028	0.0104028	27.61	27.61	3	398	414	19.18	6457: Scan 12798 (rt=49.0157) [\\qmcr.qmul.ac.uk\rfs\HAEMONC\Mass Spec Facility\MS Lab\Projects\2022\MS-451-Antonio_Juan Lopez\RAW\PP\QE1_MS_451_Juan_PP_Sample4R.raw]	Q:/Mass Spec Facility/MS Lab/Projects/2022/MS-451-Antonio_Juan Lopez/DAT/PP/F013664.dat	Mbd2(M408);Mbd2(S410);
p00021	S6A11_MOUSE	Sodium- and chloride-dependent GABA transporter 3 OS=Mus musculus OX=10090 GN=Slc6a11 PE=1 SV=2	P31650;	Slc6a11;	AAEEARGSETLGGGGGGAAGTR	Phospho (ST)	671.298	27.6587	3	x'000000003000000000000000	-1.11295	-2.81371	-2.81371	27.5776	27.7162	47.21	0.000457209	0.000457209	47.21	47.21	6	14	35	43.97	1127: Scan 5219 (rt=27.6587) [\\qmcr.qmul.ac.uk\rfs\HAEMONC\Mass Spec Facility\MS Lab\Projects\2022\MS-451-Antonio_Juan Lopez\RAW\PP\QE1_MS_451_Juan_PP_Sample38.raw]	Q:/Mass Spec Facility/MS Lab/Projects/2022/MS-451-Antonio_Juan Lopez/DAT/PP/F013735.dat	Slc6a11(S21);
p00022	MA7D1_MOUSE	MAP7 domain-containing protein 1 OS=Mus musculus OX=10090 GN=Map7d1 PE=1 SV=1	A2AJI0;	Map7d1;	AAEEKEPAAPASPAPSPVPSPTPAQPQK	2 Phospho (ST)	970.781	39.3856	3	x'000000000000300030000000000000	-0.901585	-1.66465	-1.66465	39.1986	39.3856	238.337	0.052131	0.052131	28.06	28.06	2	533	560	17.27	5962: Scan 10618 (rt=39.3856) [\\qmcr.qmul.ac.uk\rfs\HAEMONC\Mass Spec Facility\MS Lab\Projects\2022\MS-451-Antonio_Juan Lopez\RAW\PP\QE1_MS_451_Juan_PP_Sample24R.raw]	Q:/Mass Spec Facility/MS Lab/Projects/2022/MS-451-Antonio_Juan Lopez/DAT/PP/F013708.dat	Map7d1(S544);Map7d1(S548);
p00023	MA7D1_MOUSE	MAP7 domain-containing protein 1 OS=Mus musculus OX=10090 GN=Map7d1 PE=1 SV=1	A2AJI0;	Map7d1;	AAEEKEPAAPASPAPSPVPSPTPAQPQK	3 Phospho (ST)	997.438	41.1841	3	x'000000000000300030000030000000	0.104707	-0.437228	-0.437228	41.1474	41.2425	195.487	0.0147056	0.0277445	33.53	31.315	4	533	560	5.65	6867: Scan 11581 (rt=41.1841) [\\qmcr.qmul.ac.uk\rfs\HAEMONC\Mass Spec Facility\MS Lab\Projects\2022\MS-451-Antonio_Juan Lopez\RAW\PP\QE1_MS_451_Juan_PP_Sample25.raw]	Q:/Mass Spec Facility/MS Lab/Projects/2022/MS-451-Antonio_Juan Lopez/DAT/PP/F013709.dat	Map7d1(S544);Map7d1(S548);Map7d1(T554);
p00024	MA7D1_MOUSE	MAP7 domain-containing protein 1 OS=Mus musculus OX=10090 GN=Map7d1 PE=1 SV=1	A2AJI0;	Map7d1;	AAEEKEPAAPASPAPSPVPSPTPAQPQK	Phospho (ST)	944.126	38.4534	3	x'000000000000000030000000000000	0.792052	-1.44521	-1.44521	38.1394	38.4957	268.687	0.00147005	0.0160213	42.72	36.13	6	533	560	27.26	5698: Scan 10372 (rt=38.4534) [\\qmcr.qmul.ac.uk\rfs\HAEMONC\Mass Spec Facility\MS Lab\Projects\2022\MS-451-Antonio_Juan Lopez\RAW\PP\QE1_MS_451_Juan_PP_Sample24.raw]	Q:/Mass Spec Facility/MS Lab/Projects/2022/MS-451-Antonio_Juan Lopez/DAT/PP/F013707.dat	Map7d1(S548);
p00025	MAP4_MOUSE	Microtubule-associated protein 4 OS=Mus musculus OX=10090 GN=Map4 PE=1 SV=3	P27546;	Map4;	AAEQMSTLPIDAPSPLENLEQK	Oxidation (M); Phospho (ST)	826.721	60.833	3	x'000002300000000000000000	-0.105363	-0.650347	-0.383911	60.8121	61.0456	620.69	0.000427118	0.00218626	48.84	43.1333	8	604	625	40.28	13975: Scan 19823 (rt=60.833) [\\qmcr.qmul.ac.uk\rfs\HAEMONC\Mass Spec Facility\MS Lab\Projects\2022\MS-451-Antonio_Juan Lopez\RAW\PP\QE1_MS_451_Juan_PP_Sample21.raw]	Q:/Mass Spec Facility/MS Lab/Projects/2022/MS-451-Antonio_Juan Lopez/DAT/PP/F013698.dat	Map4(M608);Map4(S609);
p00026	SRRM2_MOUSE	Serine/arginine repetitive matrix protein 2 OS=Mus musculus OX=10090 GN=Srrm2 PE=1 SV=3	Q8BTI8;	Srrm2;	AAETPAVASCWSGPQVSPEHK	Phospho (ST)	763.672	44.3939	3	x'00000000000000000300000	0.452798	-1.93358	-0.333917	44.2719	44.8993	944.986	4.47308e-07	0.000510231	77.35	60.56	82	1253	1273	33.58	7588: Scan 12571 (rt=44.3939) [\\qmcr.qmul.ac.uk\rfs\HAEMONC\Mass Spec Facility\MS Lab\Projects\2022\MS-451-Antonio_Juan Lopez\RAW\PP\QE1_MS_451_Juan_PP_Sample18.raw]	Q:/Mass Spec Facility/MS Lab/Projects/2022/MS-451-Antonio_Juan Lopez/DAT/PP/F013691.dat	Srrm2(S1269);
p00027	SRRM2_MOUSE	Serine/arginine repetitive matrix protein 2 OS=Mus musculus OX=10090 GN=Srrm2 PE=1 SV=3	Q8BTI8;	Srrm2;	AAETPAVASCWSGPQVSPEHK	Phospho (ST)	1145	44.4441	2	x'00000000000000000300000	1.99388	-2.46417	-0.278847	44.3213	44.8612	1041.68	4.3783e-10	0.00110052	107.38	69.06	136	1253	1273	46.21	8007: Scan 12867 (rt=44.4441) [\\qmcr.qmul.ac.uk\rfs\HAEMONC\Mass Spec Facility\MS Lab\Projects\2022\MS-451-Antonio_Juan Lopez\RAW\PP\QE1_MS_451_Juan_PP_Sample36R.raw]	Q:/Mass Spec Facility/MS Lab/Projects/2022/MS-451-Antonio_Juan Lopez/DAT/PP/F013732.dat	Srrm2(S1269);
p00030	1433E_MOUSE	14-3-3 protein epsilon OS=Mus musculus OX=10090 GN=Ywhae PE=1 SV=1	P62259;	Ywhae;	AAFDDAIAELDTLSEESYK	Phospho (ST)	723.316	68.5494	3	x'000000000000300000000	0.55701	-0.730529	-0.135215	68.2904	68.5494	394.124	0.00494736	0.0132221	36.51	33.32	11	197	215	12.24	16571: Scan 23114 (rt=68.5494) [\\qmcr.qmul.ac.uk\rfs\HAEMONC\Mass Spec Facility\MS Lab\Projects\2022\MS-451-Antonio_Juan Lopez\RAW\PP\QE1_MS_451_Juan_PP_Sample26R.raw]	Q:/Mass Spec Facility/MS Lab/Projects/2022/MS-451-Antonio_Juan Lopez/DAT/PP/F013712.dat	Ywhae(T208);
p00031	1433E_MOUSE	14-3-3 protein epsilon OS=Mus musculus OX=10090 GN=Ywhae PE=1 SV=1	P62259;	Ywhae;	AAFDDAIAELDTLSEESYK	Phospho (ST)	1084.47	68.3255	2	x'000000000000000003000	2.90872	-0.967732	0.416719	68.0923	68.5211	208.164	1.80807e-07	1.7143e-05	80.94	66.6133	155	197	215	57.26	15396: Scan 22366 (rt=68.3255) [\\qmcr.qmul.ac.uk\rfs\HAEMONC\Mass Spec Facility\MS Lab\Projects\2022\MS-451-Antonio_Juan Lopez\RAW\PP\QE1_MS_451_Juan_PP_Sample14.raw]	Q:/Mass Spec Facility/MS Lab/Projects/2022/MS-451-Antonio_Juan Lopez/DAT/PP/F013683.dat	Ywhae(S213);
p00032	NCAM1_MOUSE	Neural cell adhesion molecule 1 OS=Mus musculus OX=10090 GN=Ncam1 PE=1 SV=3	P13595;	Ncam1;	AAFSKDESKEPIVEVR	Phospho (ST)	628.975	37.6093	3	x'000030000000000000	0.951747	-1.67578	-0.131111	37.1998	38.123	99.63	0.00103282	0.00103282	43.42	43.42	48	767	782	39.76	5019: Scan 9643 (rt=37.6093) [\\qmcr.qmul.ac.uk\rfs\HAEMONC\Mass Spec Facility\MS Lab\Projects\2022\MS-451-Antonio_Juan Lopez\RAW\PP\QE1_MS_451_Juan_PP_Sample18.raw]	Q:/Mass Spec Facility/MS Lab/Projects/2022/MS-451-Antonio_Juan Lopez/DAT/PP/F013691.dat	Ncam1(S770);
p00033	SMAG2_MOUSE	Protein Smaug homolog 2 OS=Mus musculus OX=10090 GN=Samd4b PE=1 SV=1	Q80XS6;	Samd4b;	AAFTTPDHAPLSPQSSVASSGSEQTEEQGSSR	Phospho (ST)	1109.49	43.9204	3	x'0000000000000000000000300000000000	0.684722	-2.38255	-1.02934	43.6451	44.2732	146.93	3.01738e-10	0.000201588	110.48	90.6688	270	260	291	26.87	7433: Scan 12387 (rt=43.9204) [\\qmcr.qmul.ac.uk\rfs\HAEMONC\Mass Spec Facility\MS Lab\Projects\2022\MS-451-Antonio_Juan Lopez\RAW\PP\QE1_MS_451_Juan_PP_Sample17R.raw]	Q:/Mass Spec Facility/MS Lab/Projects/2022/MS-451-Antonio_Juan Lopez/DAT/PP/F013690.dat	Samd4b(S281);
p00034	FRM4A_MOUSE	FERM domain-containing protein 4A OS=Mus musculus OX=10090 GN=Frmd4a PE=1 SV=2	Q8BIE6;	Frmd4a;	AAGALGSASSGSMPNLAAR	Oxidation (M); Phospho (ST)	892.904	40.037	2	x'000000030000020000000	1.7345	-0.95639	0.0414846	39.8632	40.3362	123.94	4.93654e-08	0.000145186	86.73	67.575	124	774	792	46.14	4929: Scan 10041 (rt=40.037) [\\qmcr.qmul.ac.uk\rfs\HAEMONC\Mass Spec Facility\MS Lab\Projects\2022\MS-451-Antonio_Juan Lopez\RAW\PP\QE1_MS_451_Juan_PP_Sample35.raw]	Q:/Mass Spec Facility/MS Lab/Projects/2022/MS-451-Antonio_Juan Lopez/DAT/PP/F013729.dat	Frmd4a(M786);Frmd4a(S780);
p00035	FRM4A_MOUSE	FERM domain-containing protein 4A OS=Mus musculus OX=10090 GN=Frmd4a PE=1 SV=2	Q8BIE6;	Frmd4a;	AAGALGSASSGSMPNLAAR	Phospho (ST)	884.906	48.1988	2	x'000000030000000000000	4.63456	-2.2101	-0.569636	47.9203	48.2742	118.34	3.09963e-11	4.3515e-06	118.34	88.7975	119	774	792	60.88	9685: Scan 14558 (rt=48.1988) [\\qmcr.qmul.ac.uk\rfs\HAEMONC\Mass Spec Facility\MS Lab\Projects\2022\MS-451-Antonio_Juan Lopez\RAW\PP\QE1_MS_451_Juan_PP_Sample25R.raw]	Q:/Mass Spec Facility/MS Lab/Projects/2022/MS-451-Antonio_Juan Lopez/DAT/PP/F013710.dat	Frmd4a(S780);
p00037	PGM5_MOUSE	Phosphoglucomutase-like protein 5 OS=Mus musculus OX=10090 GN=Pgm5 PE=1 SV=2	Q8BZF8;	Pgm5;	AAGGIILTASHCPGGPGGEFGVK	Phospho (ST)	745.021	50.977	3	x'0000000030000000000000000	4.34623	-1.60795	0.287181	50.6849	50.9914	61.26	1.99013e-05	0.000191023	61.26	54.96	17	113	135	46.11	10434: Scan 15531 (rt=50.977) [\\qmcr.qmul.ac.uk\rfs\HAEMONC\Mass Spec Facility\MS Lab\Projects\2022\MS-451-Antonio_Juan Lopez\RAW\PP\QE1_MS_451_Juan_PP_Sample26R.raw]	Q:/Mass Spec Facility/MS Lab/Projects/2022/MS-451-Antonio_Juan Lopez/DAT/PP/F013712.dat	Pgm5(T120);
p00038	3BP5L_MOUSE	SH3 domain-binding protein 5-like OS=Mus musculus OX=10090 GN=Sh3bp5l PE=1 SV=1	Q99LH9;	Sh3bp5l;	AAGGRETPQGELR	Phospho (ST)	711.33	25.0143	2	x'000000030000000	-0.91015	-1.47328	-1.47328	24.8035	25.0143	124.7	0.0611962	0.0611962	24.45	24.45	2	7	19	19.6	1053: Scan 4677 (rt=25.0143) [\\qmcr.qmul.ac.uk\rfs\HAEMONC\Mass Spec Facility\MS Lab\Projects\2022\MS-451-Antonio_Juan Lopez\RAW\PP\QE1_MS_451_Juan_PP_Sample25R.raw]	Q:/Mass Spec Facility/MS Lab/Projects/2022/MS-451-Antonio_Juan Lopez/DAT/PP/F013710.dat	Sh3bp5l(T13);
p00039	RPGP1_MOUSE	Rap1 GTPase-activating protein 1 OS=Mus musculus OX=10090 GN=Rap1gap PE=1 SV=2	A2ALS5;	Rap1gap;	AAGISLIVPGKSPTR	Phospho (ST)	516.284	47.4789	3	x'00000000000000300	0.491646	-0.711593	-0.245823	47.0217	47.4789	90.3437	0.000877805	0.000903811	43.86	43.735	37	473	487	40.26	9925: Scan 14862 (rt=47.4789) [\\qmcr.qmul.ac.uk\rfs\HAEMONC\Mass Spec Facility\MS Lab\Projects\2022\MS-451-Antonio_Juan Lopez\RAW\PP\QE1_MS_451_Juan_PP_Sample22.raw]	Q:/Mass Spec Facility/MS Lab/Projects/2022/MS-451-Antonio_Juan Lopez/DAT/PP/F013702.dat	Rap1gap(T486);
p00040	RPGP1_MOUSE	Rap1 GTPase-activating protein 1 OS=Mus musculus OX=10090 GN=Rap1gap PE=1 SV=2	A2ALS5;	Rap1gap;	AAGISLIVPGKSPTR	Phospho (ST)	773.922	47.2157	2	x'00000300000000000	2.9214	-1.6716	0.683129	47.0326	47.9753	91.7437	9.75816e-06	0.00435545	60.88	46.6867	131	473	487	29.66	7714: Scan 13184 (rt=47.2157) [\\qmcr.qmul.ac.uk\rfs\HAEMONC\Mass Spec Facility\MS Lab\Projects\2022\MS-451-Antonio_Juan Lopez\RAW\PP\QE1_MS_451_Juan_PP_Sample35R.raw]	Q:/Mass Spec Facility/MS Lab/Projects/2022/MS-451-Antonio_Juan Lopez/DAT/PP/F013730.dat	Rap1gap(S477);
p00041	ATX1_MOUSE	Ataxin-1 OS=Mus musculus OX=10090 GN=Atxn1 PE=1 SV=2	P54254;	Atxn1;	AAGLVNPGSPPPPTQQNQYIHISSSPQSSGR	Phospho (ST)	1084.85	47.8595	3	x'000000000300000000000000000000000	2.28046	-1.77916	0.250651	47.6873	48.0245	35.7637	0.00715328	0.00715328	36.52	36.52	12	205	235	19.19	7077: Scan 12827 (rt=47.8595) [\\qmcr.qmul.ac.uk\rfs\HAEMONC\Mass Spec Facility\MS Lab\Projects\2022\MS-451-Antonio_Juan Lopez\RAW\PP\QE1_MS_451_Juan_PP_Sample34.raw]	Q:/Mass Spec Facility/MS Lab/Projects/2022/MS-451-Antonio_Juan Lopez/DAT/PP/F013727.dat	Atxn1(S213);
p00042	AMER2_MOUSE	APC membrane recruitment protein 2 OS=Mus musculus OX=10090 GN=Amer2 PE=1 SV=2	Q8CCJ4;	Amer2;	AAGPGNLVLPGSLTASLECVK	2 Phospho (ST)	738.682	71.2941	3	x'00000000000030300000000	1.49388	0.368727	0.978752	71.2941	71.4918	72.96	0.00476701	0.0315069	37.45	31.22	7	212	232	26.23	17163: Scan 24296 (rt=71.2941) [\\qmcr.qmul.ac.uk\rfs\HAEMONC\Mass Spec Facility\MS Lab\Projects\2022\MS-451-Antonio_Juan Lopez\RAW\PP\QE1_MS_451_Juan_PP_Sample10R.raw]	Q:/Mass Spec Facility/MS Lab/Projects/2022/MS-451-Antonio_Juan Lopez/DAT/PP/F013676.dat	Amer2(S223);Amer2(T225);
p00043	AMER2_MOUSE	APC membrane recruitment protein 2 OS=Mus musculus OX=10090 GN=Amer2 PE=1 SV=2	Q8CCJ4;	Amer2;	AAGPGNLVLPGSLTASLECVK	2 Phospho (ST)	1107.52	71.4538	2	x'00000000000030003000000	1.73157	1.2797	1.2797	71.3833	71.4538	28.43	0.0376098	0.0376098	28.43	28.43	4	212	232	13.37	10361: Scan 19564 (rt=71.4538) [\\qmcr.qmul.ac.uk\rfs\HAEMONC\Mass Spec Facility\MS Lab\Projects\2022\MS-451-Antonio_Juan Lopez\RAW\PP\QE1_MS_451_Juan_PP_Sample39R.raw]	Q:/Mass Spec Facility/MS Lab/Projects/2022/MS-451-Antonio_Juan Lopez/DAT/PP/F013738.dat	Amer2(S223);Amer2(S227);
p00044	AMER2_MOUSE	APC membrane recruitment protein 2 OS=Mus musculus OX=10090 GN=Amer2 PE=1 SV=2	Q8CCJ4;	Amer2;	AAGPGNLVLPGSLTASLECVK	Phospho (ST)	712.025	63.8923	3	x'00000000000000003000000	-0.656336	-0.656336	-0.656336	63.8923	63.8923	60.8	0.0419243	0.0419243	26.72	26.72	1	212	232	19.48	14719: Scan 20996 (rt=63.8923) [\\qmcr.qmul.ac.uk\rfs\HAEMONC\Mass Spec Facility\MS Lab\Projects\2022\MS-451-Antonio_Juan Lopez\RAW\PP\QE1_MS_451_Juan_PP_Sample18.raw]	Q:/Mass Spec Facility/MS Lab/Projects/2022/MS-451-Antonio_Juan Lopez/DAT/PP/F013691.dat	Amer2(S227);
p00045	AMER2_MOUSE	APC membrane recruitment protein 2 OS=Mus musculus OX=10090 GN=Amer2 PE=1 SV=2	Q8CCJ4;	Amer2;	AAGPGNLVLPGSLTASLECVKEEPPR	2 Phospho (ST)	941.445	62.1006	3	x'0000000000003030000000000000	0.473893	-1.37631	-0.578809	61.8726	62.7091	57.07	6.00788e-05	0.000508892	57.07	50.1767	96	212	237	44.23	12496: Scan 19273 (rt=62.1006) [\\qmcr.qmul.ac.uk\rfs\HAEMONC\Mass Spec Facility\MS Lab\Projects\2022\MS-451-Antonio_Juan Lopez\RAW\PP\QE1_MS_451_Juan_PP_Sample28.raw]	Q:/Mass Spec Facility/MS Lab/Projects/2022/MS-451-Antonio_Juan Lopez/DAT/PP/F013715.dat	Amer2(S223);Amer2(T225);
p00046	AMER2_MOUSE	APC membrane recruitment protein 2 OS=Mus musculus OX=10090 GN=Amer2 PE=1 SV=2	Q8CCJ4;	Amer2;	AAGPGNLVLPGSLTASLECVKEEPPR	Phospho (ST)	914.791	57.5276	3	x'0000000000003000000000000000	1.50692	0.226531	1.01446	57.3429	57.6478	38.73	0.00286691	0.00938079	38.73	35.7533	7	212	237	29.68	13240: Scan 18724 (rt=57.5276) [\\qmcr.qmul.ac.uk\rfs\HAEMONC\Mass Spec Facility\MS Lab\Projects\2022\MS-451-Antonio_Juan Lopez\RAW\PP\QE1_MS_451_Juan_PP_Sample25.raw]	Q:/Mass Spec Facility/MS Lab/Projects/2022/MS-451-Antonio_Juan Lopez/DAT/PP/F013709.dat	Amer2(S223);
p00047	CTND2_MOUSE	Catenin delta-2 OS=Mus musculus OX=10090 GN=Ctnnd2 PE=1 SV=1	O35927;	Ctnnd2;	AAGQSFSQGTTGR	Phospho (ST)	674.29	29.7532	2	x'000003000000000	7.15372	-1.71326	0.232442	27.4598	30.0623	469.305	2.34733e-06	0.0268533	67.74	38.9675	111	197	209	27.29	1564: Scan 5855 (rt=29.7532) [\\qmcr.qmul.ac.uk\rfs\HAEMONC\Mass Spec Facility\MS Lab\Projects\2022\MS-451-Antonio_Juan Lopez\RAW\PP\QE1_MS_451_Juan_PP_Sample34R.raw]	Q:/Mass Spec Facility/MS Lab/Projects/2022/MS-451-Antonio_Juan Lopez/DAT/PP/F013728.dat	Ctnnd2(S201);
p00048	ZMYM4_MOUSE	Zinc finger MYM-type protein 4 OS=Mus musculus OX=10090 GN=Zmym4 PE=1 SV=1	A2A791;	Zmym4;	AAHQESDNENEIQIQNQLK	Phospho (ST)	763.676	40.288	3	x'000000300000000000000	0.76442	-1.93662	-0.717219	40.288	41.0833	54.83	8.40216e-05	8.40216e-05	54.83	54.83	25	116	134	54.83	6279: Scan 10972 (rt=40.288) [\\qmcr.qmul.ac.uk\rfs\HAEMONC\Mass Spec Facility\MS Lab\Projects\2022\MS-451-Antonio_Juan Lopez\RAW\PP\QE1_MS_451_Juan_PP_Sample17.raw]	Q:/Mass Spec Facility/MS Lab/Projects/2022/MS-451-Antonio_Juan Lopez/DAT/PP/F013689.dat	Zmym4(S121);
p00049	ZMYM4_MOUSE	Zinc finger MYM-type protein 4 OS=Mus musculus OX=10090 GN=Zmym4 PE=1 SV=1	A2A791;	Zmym4;	AAHQESDNENEIQIQNQLKK	Phospho (ST)	806.374	35.1382	3	x'0000003000000000000000	-1.02521	-1.49704	-1.49704	34.9169	35.1382	30.03	0.0284031	0.0284031	30.03	30.03	2	116	135	30.03	4255: Scan 8612 (rt=35.1382) [\\qmcr.qmul.ac.uk\rfs\HAEMONC\Mass Spec Facility\MS Lab\Projects\2022\MS-451-Antonio_Juan Lopez\RAW\PP\QE1_MS_451_Juan_PP_Sample26R.raw]	Q:/Mass Spec Facility/MS Lab/Projects/2022/MS-451-Antonio_Juan Lopez/DAT/PP/F013712.dat	Zmym4(S121);
p00050	RL14_MOUSE	60S ribosomal protein L14 OS=Mus musculus OX=10090 GN=Rpl14 PE=1 SV=3	Q9CR57;	Rpl14;	AAILKASPK	Phospho (ST)	489.773	27.7408	2	x'00000003000	-0.069563	-0.192321	-0.192321	27.1313	27.7408	54.85	2.73329e-05	2.73329e-05	54.85	54.85	3	133	141	52.31	2183: Scan 5994 (rt=27.7408) [\\qmcr.qmul.ac.uk\rfs\HAEMONC\Mass Spec Facility\MS Lab\Projects\2022\MS-451-Antonio_Juan Lopez\RAW\PP\QE1_MS_451_Juan_PP_Sample15.raw]	Q:/Mass Spec Facility/MS Lab/Projects/2022/MS-451-Antonio_Juan Lopez/DAT/PP/F013685.dat	Rpl14(S139);
p00051	NOLC1_MOUSE	Nucleolar and coiled-body phosphoprotein 1 OS=Mus musculus OX=10090 GN=Nolc1 PE=1 SV=1	E9Q5C9;	Nolc1;	AAKESEEEEEEEETEEK	Phospho (ST)	702.271	25.9352	3	x'0000030000000000000	0.887446	-0.980613	0.445387	25.6963	26.3707	86.76	0.000157983	0.000157983	49.17	49.17	15	559	575	37.3	1694: Scan 5525 (rt=25.9352) [\\qmcr.qmul.ac.uk\rfs\HAEMONC\Mass Spec Facility\MS Lab\Projects\2022\MS-451-Antonio_Juan Lopez\RAW\PP\QE1_MS_451_Juan_PP_Sample22.raw]	Q:/Mass Spec Facility/MS Lab/Projects/2022/MS-451-Antonio_Juan Lopez/DAT/PP/F013702.dat	Nolc1(S563);
p00052	NOLC1_MOUSE	Nucleolar and coiled-body phosphoprotein 1 OS=Mus musculus OX=10090 GN=Nolc1 PE=1 SV=1	E9Q5C9;	Nolc1;	AAKESEEEEEEEETEEK	Phospho (ST)	1052.9	25.9544	2	x'0000030000000000000	3.2622	-1.39605	0.410212	25.6937	26.5159	86.76	2.75176e-08	2.75176e-08	86.76	86.76	26	559	575	71.82	1699: Scan 5532 (rt=25.9544) [\\qmcr.qmul.ac.uk\rfs\HAEMONC\Mass Spec Facility\MS Lab\Projects\2022\MS-451-Antonio_Juan Lopez\RAW\PP\QE1_MS_451_Juan_PP_Sample22.raw]	Q:/Mass Spec Facility/MS Lab/Projects/2022/MS-451-Antonio_Juan Lopez/DAT/PP/F013702.dat	Nolc1(S563);
p00053	ZC3H4_MOUSE	Zinc finger CCCH domain-containing protein 4 OS=Mus musculus OX=10090 GN=Zc3h4 PE=1 SV=2	Q6ZPZ3;	Zc3h4;	AAKPCPTEASPPAASPSGDSSPPATAPYDPR	2 Phospho (ST)	1070.79	43.2722	3	x'000000000030000300000000000000000	0.254881	0.254881	0.254881	43.2722	43.2722	25.7437	0.0645871	0.0645871	26.5	26.5	10	1095	1125	26.5	6489: Scan 11660 (rt=43.2722) [\\qmcr.qmul.ac.uk\rfs\HAEMONC\Mass Spec Facility\MS Lab\Projects\2022\MS-451-Antonio_Juan Lopez\RAW\PP\QE1_MS_451_Juan_PP_Sample33.raw]	Q:/Mass Spec Facility/MS Lab/Projects/2022/MS-451-Antonio_Juan Lopez/DAT/PP/F013725.dat	Zc3h4(S1104);Zc3h4(S1109);
p00054	CC85C_MOUSE	Coiled-coil domain-containing protein 85C OS=Mus musculus OX=10090 GN=Ccdc85c PE=1 SV=1	E9Q6B2;	Ccdc85c;	AALAAAGGAGGGGGGAGSRSSIDSQASLSGPLAGSAAGSGAR	3 Phospho (ST)	914.149	54.4047	4	x'00000000000000000000330030000000000000000000	-0.299515	-0.299515	-0.299515	54.4047	54.4047	70.65	0.021483	0.021483	31.91	31.91	10	160	201	31.91	11587: Scan 17036 (rt=54.4047) [\\qmcr.qmul.ac.uk\rfs\HAEMONC\Mass Spec Facility\MS Lab\Projects\2022\MS-451-Antonio_Juan Lopez\RAW\PP\QE1_MS_451_Juan_PP_Sample21.raw]	Q:/Mass Spec Facility/MS Lab/Projects/2022/MS-451-Antonio_Juan Lopez/DAT/PP/F013698.dat	Ccdc85c(S179);Ccdc85c(S180);Ccdc85c(S183);
p00057	CPLX2_MOUSE	Complexin-2 OS=Mus musculus OX=10090 GN=Cplx2 PE=1 SV=1	P84086;	Cplx2;	AALEQPCEGSLTRPK	Phospho (ST)	579.606	35.4958	3	x'00000000000030000	0.420556	-0.737414	-0.737414	35.4958	36.189	41.76	0.00141696	0.00287783	41.76	39.33	36	84	98	33.86	4464: Scan 8903 (rt=35.4958) [\\qmcr.qmul.ac.uk\rfs\HAEMONC\Mass Spec Facility\MS Lab\Projects\2022\MS-451-Antonio_Juan Lopez\RAW\PP\QE1_MS_451_Juan_PP_Sample17.raw]	Q:/Mass Spec Facility/MS Lab/Projects/2022/MS-451-Antonio_Juan Lopez/DAT/PP/F013689.dat	Cplx2(T95);
p00058	CPLX2_MOUSE	Complexin-2 OS=Mus musculus OX=10090 GN=Cplx2 PE=1 SV=1	P84086;	Cplx2;	AALEQPCEGSLTRPK	Phospho (ST)	868.906	35.9597	2	x'00000000003000000	0.222376	0.222376	0.222376	35.9597	35.9597	25.78	0.0554906	0.0554906	25.78	25.78	2	84	98	25.78	4200: Scan 8807 (rt=35.9597) [\\qmcr.qmul.ac.uk\rfs\HAEMONC\Mass Spec Facility\MS Lab\Projects\2022\MS-451-Antonio_Juan Lopez\RAW\PP\QE1_MS_451_Juan_PP_Sample6.raw]	Q:/Mass Spec Facility/MS Lab/Projects/2022/MS-451-Antonio_Juan Lopez/DAT/PP/F013667.dat	Cplx2(S93);
p00059	DDX46_MOUSE	Probable ATP-dependent RNA helicase DDX46 OS=Mus musculus OX=10090 GN=Ddx46 PE=1 SV=2	Q569Z5;	Ddx46;	AALGLQDSDDEDAAVDIDEQIESMFNSK	Oxidation (M); Phospho (ST)	1041.44	72.5796	3	x'000000003000000000000000200000	-0.0208247	-2.71202	-2.71202	72.5552	72.6556	90.1612	0.000155455	0.000155455	52.54	52.54	14	797	824	36.56	14373: Scan 22975 (rt=72.5796) [\\qmcr.qmul.ac.uk\rfs\HAEMONC\Mass Spec Facility\MS Lab\Projects\2022\MS-451-Antonio_Juan Lopez\RAW\PP\QE1_MS_451_Juan_PP_Sample34R.raw]	Q:/Mass Spec Facility/MS Lab/Projects/2022/MS-451-Antonio_Juan Lopez/DAT/PP/F013728.dat	Ddx46(M820);Ddx46(S804);
p00060	DOP2_MOUSE	Protein dopey-2 OS=Mus musculus OX=10090 GN=Dop1b PE=1 SV=3	Q3UHQ6;	Dop1b;	AALLAAFQPESPR	Phospho (ST)	725.858	59.4725	2	x'000000000003000	1.63964	-4.62373	-0.553907	59.2443	59.7427	51.61	0.000110783	0.000110783	51.61	51.61	53	1157	1169	43.68	11202: Scan 17800 (rt=59.4725) [\\qmcr.qmul.ac.uk\rfs\HAEMONC\Mass Spec Facility\MS Lab\Projects\2022\MS-451-Antonio_Juan Lopez\RAW\PP\QE1_MS_451_Juan_PP_Sample34.raw]	Q:/Mass Spec Facility/MS Lab/Projects/2022/MS-451-Antonio_Juan Lopez/DAT/PP/F013727.dat	Dop1b(S1167);
p00061	CCD43_MOUSE	Coiled-coil domain-containing protein 43 OS=Mus musculus OX=10090 GN=Ccdc43 PE=1 SV=1	Q9CR29;	Ccdc43;	AALLAQYADVTDEEDEADKKDDAGASTANVSSDR	Phospho (ST)	906.148	47.4636	4	x'000000000003000000000000000000000000	1.26582	-1.24207	-0.987969	47.0769	47.764	56.2237	0.000139514	0.000139514	54.05	54.05	18	127	160	34.59	9700: Scan 14573 (rt=47.4636) [\\qmcr.qmul.ac.uk\rfs\HAEMONC\Mass Spec Facility\MS Lab\Projects\2022\MS-451-Antonio_Juan Lopez\RAW\PP\QE1_MS_451_Juan_PP_Sample22R.raw]	Q:/Mass Spec Facility/MS Lab/Projects/2022/MS-451-Antonio_Juan Lopez/DAT/PP/F013704.dat	Ccdc43(T137);
p00064	RNZ2_MOUSE	Zinc phosphodiesterase ELAC protein 2 OS=Mus musculus OX=10090 GN=Elac2 PE=1 SV=1	Q80Y81;	Elac2;	AALLTQQADSPEDREPQQK	Phospho (ST)	735.679	35.9032	3	x'000000000030000000000	0.592102	-0.769053	0.592102	35.7984	35.9032	37.2	0.00532576	0.00532576	37.2	37.2	2	788	806	22.81	4803: Scan 9184 (rt=35.9032) [\\qmcr.qmul.ac.uk\rfs\HAEMONC\Mass Spec Facility\MS Lab\Projects\2022\MS-451-Antonio_Juan Lopez\RAW\PP\QE1_MS_451_Juan_PP_Sample5R.raw]	Q:/Mass Spec Facility/MS Lab/Projects/2022/MS-451-Antonio_Juan Lopez/DAT/PP/F013666.dat	Elac2(S797);
p00066	AKIB1_MOUSE	Ankyrin repeat and IBR domain-containing protein 1 OS=Mus musculus OX=10090 GN=Ankib1 PE=1 SV=2	Q6ZPS6;	Ankib1;	AALSSSELLELGDSLMR	Oxidation (M); Phospho (ST)	944.441	68.8553	2	x'0000300000000000200	-1.9323	-1.9323	-1.9323	68.8553	68.8553	82.28	0.00249092	0.00249092	39.31	39.31	3	903	919	39.31	10996: Scan 19903 (rt=68.8553) [\\qmcr.qmul.ac.uk\rfs\HAEMONC\Mass Spec Facility\MS Lab\Projects\2022\MS-451-Antonio_Juan Lopez\RAW\PP\QE1_MS_451_Juan_PP_Sample45R.raw]	Q:/Mass Spec Facility/MS Lab/Projects/2022/MS-451-Antonio_Juan Lopez/DAT/PP/F013750.dat	Ankib1(M918);Ankib1(S906);
p00067	CDV3_MOUSE	Protein CDV3 OS=Mus musculus OX=10090 GN=Cdv3 PE=1 SV=2	Q4VAA2;	Cdv3;	AANAASGAGGSSAAAGSRPGDGGSLGSGAR	Phospho (ST)	842.376	29.0413	3	x'00000000000300000000000000000000	0.42312	-0.89616	-0.420743	28.686	29.474	72.81	1.43728e-06	0.000384666	72.81	61.094	155	28	57	22.81	2316: Scan 6258 (rt=29.0413) [\\qmcr.qmul.ac.uk\rfs\HAEMONC\Mass Spec Facility\MS Lab\Projects\2022\MS-451-Antonio_Juan Lopez\RAW\PP\QE1_MS_451_Juan_PP_Sample25R.raw]	Q:/Mass Spec Facility/MS Lab/Projects/2022/MS-451-Antonio_Juan Lopez/DAT/PP/F013710.dat	Cdv3(S38);
p00068	TPPP_MOUSE	Tubulin polymerization-promoting protein OS=Mus musculus OX=10090 GN=Tppp PE=1 SV=1	Q7TQD2;	Tppp;	AANKTPPKSPGDPAR	2 Phospho (ST)	556.25	21.5892	3	x'00000300030000000	0.306773	-1.38618	-0.215521	21.5892	22.2778	42.41	0.00109943	0.00109943	42.41	42.41	24	11	25	39.03	269: Scan 3559 (rt=21.5892) [\\qmcr.qmul.ac.uk\rfs\HAEMONC\Mass Spec Facility\MS Lab\Projects\2022\MS-451-Antonio_Juan Lopez\RAW\PP\QE1_MS_451_Juan_PP_Sample35.raw]	Q:/Mass Spec Facility/MS Lab/Projects/2022/MS-451-Antonio_Juan Lopez/DAT/PP/F013729.dat	Tppp(T15);Tppp(S19);
p00069	TPPP_MOUSE	Tubulin polymerization-promoting protein OS=Mus musculus OX=10090 GN=Tppp PE=1 SV=1	Q7TQD2;	Tppp;	AANKTPPKSPGDPAR	2 Phospho (ST)	833.871	21.9647	2	x'00000300030000000	0.16029	-0.884299	-0.884299	21.9647	22.1987	87.16	0.0256751	0.0256751	28.6	28.6	2	11	25	27.57	469: Scan 3759 (rt=21.9647) [\\qmcr.qmul.ac.uk\rfs\HAEMONC\Mass Spec Facility\MS Lab\Projects\2022\MS-451-Antonio_Juan Lopez\RAW\PP\QE1_MS_451_Juan_PP_Sample10.raw]	Q:/Mass Spec Facility/MS Lab/Projects/2022/MS-451-Antonio_Juan Lopez/DAT/PP/F013675.dat	Tppp(T15);Tppp(S19);
p00070	NUCL_MOUSE	Nucleolin OS=Mus musculus OX=10090 GN=Ncl PE=1 SV=2	P09405;	Ncl;	AAPAAPASEDEEDDEDEDDEEDDDEEEEDDSEEEVMEITTAK	2 Phospho (ST)	1212.67	64.5791	4	x'00000000300000000000000000000003000000000000	3.98933	-1.21011	1.01823	64.0875	64.9079	113.91	5.8215e-07	5.8215e-07	65.25	65.25	38	182	223	57.11	14503: Scan 21123 (rt=64.5791) [\\qmcr.qmul.ac.uk\rfs\HAEMONC\Mass Spec Facility\MS Lab\Projects\2022\MS-451-Antonio_Juan Lopez\RAW\PP\QE1_MS_451_Juan_PP_Sample33R.raw]	Q:/Mass Spec Facility/MS Lab/Projects/2022/MS-451-Antonio_Juan Lopez/DAT/PP/F013726.dat	Ncl(S189);Ncl(S212);
p00071	NUCL_MOUSE	Nucleolin OS=Mus musculus OX=10090 GN=Ncl PE=1 SV=2	P09405;	Ncl;	AAPAAPASEDEEDDEDEDDEEDDDEEEEDDSEEEVMEITTAK	Oxidation (M); 2 Phospho (ST)	1216.67	57.5838	4	x'00000000300000000000000000000003000020000000	5.76144	-0.737047	-0.284619	57.0524	64.1194	100.97	1.43612e-06	0.00647755	58.64	38.965	63	182	223	46.28	12401: Scan 18245 (rt=57.5838) [\\qmcr.qmul.ac.uk\rfs\HAEMONC\Mass Spec Facility\MS Lab\Projects\2022\MS-451-Antonio_Juan Lopez\RAW\PP\QE1_MS_451_Juan_PP_Sample30.raw]	Q:/Mass Spec Facility/MS Lab/Projects/2022/MS-451-Antonio_Juan Lopez/DAT/PP/F013719.dat	Ncl(M217);Ncl(S189);Ncl(S212);
p00072	NUCL_MOUSE	Nucleolin OS=Mus musculus OX=10090 GN=Ncl PE=1 SV=2	P09405;	Ncl;	AAPAAPASEDEEDDEDEDDEEDDDEEEEDDSEEEVMEITTAK	Oxidation (M); Phospho (ST)	1196.68	51.645	4	x'00000000300000000000000000000000000020000000	0.489265	-0.681626	0.489265	51.645	51.8099	79.23	0.0301426	0.0301426	16	16	6	182	223	12.67	9465: Scan 15290 (rt=51.645) [\\qmcr.qmul.ac.uk\rfs\HAEMONC\Mass Spec Facility\MS Lab\Projects\2022\MS-451-Antonio_Juan Lopez\RAW\PP\QE1_MS_451_Juan_PP_Sample7.raw]	Q:/Mass Spec Facility/MS Lab/Projects/2022/MS-451-Antonio_Juan Lopez/DAT/PP/F013669.dat	Ncl(M217);Ncl(S189);
p00073	NUCL_MOUSE	Nucleolin OS=Mus musculus OX=10090 GN=Ncl PE=1 SV=2	P09405;	Ncl;	AAPAAPASEDEEDDEDEDDEEDDDEEEEDDSEEEVMEITTAK	Phospho (ST)	1192.68	57.41	4	x'00000000300000000000000000000000000000000000	1.60677	-1.83377	-0.575033	57.129	57.6549	149.044	0.000210292	0.000210292	41.47	41.47	18	182	223	36.57	13061: Scan 18649 (rt=57.41) [\\qmcr.qmul.ac.uk\rfs\HAEMONC\Mass Spec Facility\MS Lab\Projects\2022\MS-451-Antonio_Juan Lopez\RAW\PP\QE1_MS_451_Juan_PP_Sample24.raw]	Q:/Mass Spec Facility/MS Lab/Projects/2022/MS-451-Antonio_Juan Lopez/DAT/PP/F013707.dat	Ncl(S189);
p00074	JCAD_MOUSE	Junctional protein associated with coronary artery disease OS=Mus musculus OX=10090 GN=Jcad PE=1 SV=2	Q5DTX6;	Jcad;	AAPLYCLSEPRGSQELTK	Phospho (ST)	700.667	46.7241	3	x'00000000000003000000	0.212961	0.212961	0.212961	46.7241	46.7241	84.1037	0.00463252	0.0261827	37.26	32.195	2	968	985	10.13	8522: Scan 13671 (rt=46.7241) [\\qmcr.qmul.ac.uk\rfs\HAEMONC\Mass Spec Facility\MS Lab\Projects\2022\MS-451-Antonio_Juan Lopez\RAW\PP\QE1_MS_451_Juan_PP_Sample30R.raw]	Q:/Mass Spec Facility/MS Lab/Projects/2022/MS-451-Antonio_Juan Lopez/DAT/PP/F013720.dat	Jcad(S980);
p00075	NU155_MOUSE	Nuclear pore complex protein Nup155 OS=Mus musculus OX=10090 GN=Nup155 PE=1 SV=1	Q99P88;	Nup155;	AAPQSPSVPK	Phospho (ST)	531.255	29.1024	2	x'000003000000	-0.14993	-0.828859	-0.828859	29.1024	29.3368	24.16	0.0527597	0.0527597	24.16	24.16	2	988	997	9.91	1605: Scan 5810 (rt=29.1024) [\\qmcr.qmul.ac.uk\rfs\HAEMONC\Mass Spec Facility\MS Lab\Projects\2022\MS-451-Antonio_Juan Lopez\RAW\PP\QE1_MS_451_Juan_PP_Sample35R.raw]	Q:/Mass Spec Facility/MS Lab/Projects/2022/MS-451-Antonio_Juan Lopez/DAT/PP/F013730.dat	Nup155(S992);
p00076	BAG3_MOUSE	BAG family molecular chaperone regulator 3 OS=Mus musculus OX=10090 GN=Bag3 PE=1 SV=2	Q9JLV1;	Bag3;	AAPSPAPAEPAAPK	Phospho (ST)	677.824	32.1067	2	x'0000300000000000	0.511955	-0.78825	-0.463198	32.1067	32.3699	178.02	0.00612062	0.00612062	34.55	34.55	9	401	414	34.55	1537: Scan 6186 (rt=32.1067) [\\qmcr.qmul.ac.uk\rfs\HAEMONC\Mass Spec Facility\MS Lab\Projects\2022\MS-451-Antonio_Juan Lopez\RAW\PP\QE1_MS_451_Juan_PP_Sample53R.raw]	Q:/Mass Spec Facility/MS Lab/Projects/2022/MS-451-Antonio_Juan Lopez/DAT/PP/F013775.dat	Bag3(S404);
p00077	MOT1_MOUSE	Monocarboxylate transporter 1 OS=Mus musculus OX=10090 GN=Slc16a1 PE=1 SV=1	P53986;	Slc16a1;	AAQSPQQHSSGDPTEEESPV	Phospho (ST)	1080.94	31.9882	2	x'0000000000000000003000	0.929224	-1.10794	-1.10794	31.9498	32.1225	28.22	0.025989	0.025989	28.22	28.22	4	474	493	24.17	3734: Scan 7834 (rt=31.9882) [\\qmcr.qmul.ac.uk\rfs\HAEMONC\Mass Spec Facility\MS Lab\Projects\2022\MS-451-Antonio_Juan Lopez\RAW\PP\QE1_MS_451_Juan_PP_Sample22R.raw]	Q:/Mass Spec Facility/MS Lab/Projects/2022/MS-451-Antonio_Juan Lopez/DAT/PP/F013704.dat	Slc16a1(S491);
p00078	GPSM1_MOUSE	G-protein-signaling modulator 1 OS=Mus musculus OX=10090 GN=Gpsm1 PE=1 SV=3	Q6IR34;	Gpsm1;	AAQSSVTASPQTEEFFDLIASSQSR	Phospho (ST)	913.086	71.2023	3	x'000030000000000000000000000	9.9501	-6.85766	2.71395	70.973	71.3962	98.1	6.10158e-06	6.10158e-06	66.96	66.96	295	535	559	60.63	10020: Scan 19226 (rt=71.2023) [\\qmcr.qmul.ac.uk\rfs\HAEMONC\Mass Spec Facility\MS Lab\Projects\2022\MS-451-Antonio_Juan Lopez\RAW\PP\QE1_MS_451_Juan_PP_Sample39.raw]	Q:/Mass Spec Facility/MS Lab/Projects/2022/MS-451-Antonio_Juan Lopez/DAT/PP/F013737.dat	Gpsm1(S538);
p00079	SLAI1_MOUSE	SLAIN motif-containing protein 1 OS=Mus musculus OX=10090 GN=Slain1 PE=1 SV=1	Q68FF7;	Slain1;	AASAAAAPHLLLLQPPPPSAPPPAGACSPLATHR	Phospho (ST)	847.187	54.2163	4	x'000000000000000000000000000000003000	0.179631	0.179631	0.179631	54.2163	54.2163	32.05	0.00957433	0.0393764	32.05	27.51	3	50	83	15.93	12013: Scan 17190 (rt=54.2163) [\\qmcr.qmul.ac.uk\rfs\HAEMONC\Mass Spec Facility\MS Lab\Projects\2022\MS-451-Antonio_Juan Lopez\RAW\PP\QE1_MS_451_Juan_PP_Sample25R.raw]	Q:/Mass Spec Facility/MS Lab/Projects/2022/MS-451-Antonio_Juan Lopez/DAT/PP/F013710.dat	Slain1(T81);
p00080	ZN652_MOUSE	Zinc finger protein 652 OS=Mus musculus OX=10090 GN=Znf652 PE=1 SV=2	Q5DU09;	Znf652;	AASAAAATTSPAPR	Phospho (ST)	661.808	26.0764	2	x'0003000000000000	0.136955	-1.2553	-1.2553	25.882	26.0764	27.89	0.0247896	0.0247896	27.89	27.89	5	194	207	9.75	852: Scan 4754 (rt=26.0764) [\\qmcr.qmul.ac.uk\rfs\HAEMONC\Mass Spec Facility\MS Lab\Projects\2022\MS-451-Antonio_Juan Lopez\RAW\PP\QE1_MS_451_Juan_PP_Sample38.raw]	Q:/Mass Spec Facility/MS Lab/Projects/2022/MS-451-Antonio_Juan Lopez/DAT/PP/F013735.dat	Znf652(S196);
p00081	MYO9A_MOUSE	Unconventional myosin-IXa OS=Mus musculus OX=10090 GN=Myo9a PE=1 SV=2	Q8C170;	Myo9a;	AASACEAQGTEGPLGQAK	Phospho (ST)	913.393	37.259	2	x'00030000000000000000	-0.037813	-0.037813	-0.037813	37.259	37.259	30.26	0.0181785	0.0181785	30.26	30.26	1	2456	2473	29.42	5797: Scan 10058 (rt=37.259) [\\qmcr.qmul.ac.uk\rfs\HAEMONC\Mass Spec Facility\MS Lab\Projects\2022\MS-451-Antonio_Juan Lopez\RAW\PP\QE1_MS_451_Juan_PP_Sample10R.raw]	Q:/Mass Spec Facility/MS Lab/Projects/2022/MS-451-Antonio_Juan Lopez/DAT/PP/F013676.dat	Myo9a(S2458);
p00082	H2AY_MOUSE	Core histone macro-H2A.1 OS=Mus musculus OX=10090 GN=Macroh2a1 PE=1 SV=3	Q9QZQ8;	Macroh2a1;	AASADSTTEGTPTDGFTVLSTK	2 Phospho (ST)	1158.98	64.1447	2	x'000300300000000000000000	2.02293	1.15935	2.02293	64.0741	64.1447	77.69	0.0732421	0.0732421	24.33	24.33	13	168	189	24.33	13678: Scan 20449 (rt=64.1447) [\\qmcr.qmul.ac.uk\rfs\HAEMONC\Mass Spec Facility\MS Lab\Projects\2022\MS-451-Antonio_Juan Lopez\RAW\PP\QE1_MS_451_Juan_PP_Sample35.raw]	Q:/Mass Spec Facility/MS Lab/Projects/2022/MS-451-Antonio_Juan Lopez/DAT/PP/F013729.dat	Macroh2a1(S170);Macroh2a1(S173);
p00083	H2AY_MOUSE	Core histone macro-H2A.1 OS=Mus musculus OX=10090 GN=Macroh2a1 PE=1 SV=3	Q9QZQ8;	Macroh2a1;	AASADSTTEGTPTDGFTVLSTK	Phospho (ST)	746.334	54.9191	3	x'000300000000000000000000	-0.606894	-0.606894	-0.606894	54.9191	54.9191	59.8	0.0012318	0.0012318	43.16	43.16	5	168	189	27.91	12289: Scan 17498 (rt=54.9191) [\\qmcr.qmul.ac.uk\rfs\HAEMONC\Mass Spec Facility\MS Lab\Projects\2022\MS-451-Antonio_Juan Lopez\RAW\PP\QE1_MS_451_Juan_PP_Sample25R.raw]	Q:/Mass Spec Facility/MS Lab/Projects/2022/MS-451-Antonio_Juan Lopez/DAT/PP/F013710.dat	Macroh2a1(S170);
p00084	H2AY_MOUSE	Core histone macro-H2A.1 OS=Mus musculus OX=10090 GN=Macroh2a1 PE=1 SV=3	Q9QZQ8;	Macroh2a1;	AASADSTTEGTPTDGFTVLSTK	Phospho (ST)	1119	54.6645	2	x'000000000000030000000000	0.987933	-1.33767	-0.800992	53.7378	54.8995	77.69	4.33199e-07	0.00014405	77.69	69.5133	58	168	189	24.51	10478: Scan 16374 (rt=54.6645) [\\qmcr.qmul.ac.uk\rfs\HAEMONC\Mass Spec Facility\MS Lab\Projects\2022\MS-451-Antonio_Juan Lopez\RAW\PP\QE1_MS_451_Juan_PP_Sample35.raw]	Q:/Mass Spec Facility/MS Lab/Projects/2022/MS-451-Antonio_Juan Lopez/DAT/PP/F013729.dat	Macroh2a1(T180);
p00085	ISCU_MOUSE	Iron-sulfur cluster assembly enzyme ISCU, mitochondrial OS=Mus musculus OX=10090 GN=Iscu PE=1 SV=1	Q9D7P6;	Iscu;	AASALLLR	Phospho (ST)	447.744	50.634	2	x'0003000000	1.52439	-2.77345	-0.243992	50.3254	50.9299	93.61	3.20005e-06	3.20005e-06	63.67	63.67	51	13	20	49.17	10636: Sum of 2 scans. Range 15612 (rt=50.6012) to 15641 (rt=50.6667) [\\qmcr.qmul.ac.uk\rfs\HAEMONC\Mass Spec Facility\MS Lab\Projects\2022\MS-451-Antonio_Juan Lopez\RAW\PP\QE1_MS_451_Juan_PP_Sample25R.raw]	Q:/Mass Spec Facility/MS Lab/Projects/2022/MS-451-Antonio_Juan Lopez/DAT/PP/F013710.dat	Iscu(S15);
p00086	ISCU_MOUSE	Iron-sulfur cluster assembly enzyme ISCU, mitochondrial OS=Mus musculus OX=10090 GN=Iscu PE=1 SV=1	Q9D7P6;	Iscu;	AASALLLRSPR	2 Phospho (ST)	657.82	47.6015	2	x'0003000003000	0.532876	-2.99934	-1.53773	47.5	47.9436	34.47	0.00521618	0.00521618	34.47	34.47	30	13	23	21.37	5635: Scan 11784 (rt=47.6015) [\\qmcr.qmul.ac.uk\rfs\HAEMONC\Mass Spec Facility\MS Lab\Projects\2022\MS-451-Antonio_Juan Lopez\RAW\PP\QE1_MS_451_Juan_PP_Sample51.raw]	Q:/Mass Spec Facility/MS Lab/Projects/2022/MS-451-Antonio_Juan Lopez/DAT/PP/F013767.dat	Iscu(S15);Iscu(S21);
p00087	TFE3_MOUSE	Transcription factor E3 OS=Mus musculus OX=10090 GN=Tfe3 PE=1 SV=2	Q64092;	Tfe3;	AASDPLLSSVSPAVSK	Phospho (ST)	804.897	51.9818	2	x'000000000000000300	1.56862	-3.27036	-1.15563	51.8391	52.2414	53.48	9.22172e-05	0.00806892	53.48	40.2725	88	543	558	18.28	10218: Scan 15718 (rt=51.9818) [\\qmcr.qmul.ac.uk\rfs\HAEMONC\Mass Spec Facility\MS Lab\Projects\2022\MS-451-Antonio_Juan Lopez\RAW\PP\QE1_MS_451_Juan_PP_Sample33R.raw]	Q:/Mass Spec Facility/MS Lab/Projects/2022/MS-451-Antonio_Juan Lopez/DAT/PP/F013726.dat	Tfe3(S557);
p00088	FGD6_MOUSE	FYVE, RhoGEF and PH domain-containing protein 6 OS=Mus musculus OX=10090 GN=Fgd6 PE=1 SV=2	Q69ZL1;	Fgd6;	AASEELVEK	Phospho (ST)	528.238	33.1656	2	x'00030000000	1.17596	0.284506	1.17596	33.1656	33.2984	37.98	0.00505526	0.00505526	37.98	37.98	3	492	500	34.24	4184: Scan 8341 (rt=33.1656) [\\qmcr.qmul.ac.uk\rfs\HAEMONC\Mass Spec Facility\MS Lab\Projects\2022\MS-451-Antonio_Juan Lopez\RAW\PP\QE1_MS_451_Juan_PP_Sample22R.raw]	Q:/Mass Spec Facility/MS Lab/Projects/2022/MS-451-Antonio_Juan Lopez/DAT/PP/F013704.dat	Fgd6(S494);
p00089	ACBG1_MOUSE	Long-chain-fatty-acid--CoA ligase ACSBG1 OS=Mus musculus OX=10090 GN=Acsbg1 PE=1 SV=1	Q99PU5;	Acsbg1;	AASLDGAEEALWTTR	Phospho (ST)	557.586	60.6663	3	x'00030000000000000	1.33195	-0.60848	0.0742633	60.2374	60.6663	139.1	1.01899e-06	1.01899e-06	72.59	72.59	51	68	82	69.64	11558: Scan 18544 (rt=60.6663) [\\qmcr.qmul.ac.uk\rfs\HAEMONC\Mass Spec Facility\MS Lab\Projects\2022\MS-451-Antonio_Juan Lopez\RAW\PP\QE1_MS_451_Juan_PP_Sample27R.raw]	Q:/Mass Spec Facility/MS Lab/Projects/2022/MS-451-Antonio_Juan Lopez/DAT/PP/F013714.dat	Acsbg1(S70);
p00090	ACBG1_MOUSE	Long-chain-fatty-acid--CoA ligase ACSBG1 OS=Mus musculus OX=10090 GN=Acsbg1 PE=1 SV=1	Q99PU5;	Acsbg1;	AASLDGAEEALWTTR	Phospho (ST)	835.876	60.2287	2	x'00030000000000000	2.47943	-1.91648	-0.483112	60.2148	60.662	204.52	5.07974e-10	5.17542e-07	105.66	85.1133	143	68	82	105.66	13768: Scan 19618 (rt=60.2287) [\\qmcr.qmul.ac.uk\rfs\HAEMONC\Mass Spec Facility\MS Lab\Projects\2022\MS-451-Antonio_Juan Lopez\RAW\PP\QE1_MS_451_Juan_PP_Sample17.raw]	Q:/Mass Spec Facility/MS Lab/Projects/2022/MS-451-Antonio_Juan Lopez/DAT/PP/F013689.dat	Acsbg1(S70);
p00091	KLC4_MOUSE	Kinesin light chain 4 OS=Mus musculus OX=10090 GN=Klc4 PE=1 SV=1	Q9DBS5;	Klc4;	AASLNYLNQPNAAPLQVSR	Phospho (ST)	703.017	55.5509	3	x'000300000000000000000	1.07216	-2.10444	0.103512	55.2927	55.7326	162.294	1.74191e-08	1.74191e-08	91.15	91.15	102	588	606	39.18	11969: Scan 17802 (rt=55.5509) [\\qmcr.qmul.ac.uk\rfs\HAEMONC\Mass Spec Facility\MS Lab\Projects\2022\MS-451-Antonio_Juan Lopez\RAW\PP\QE1_MS_451_Juan_PP_Sample19R.raw]	Q:/Mass Spec Facility/MS Lab/Projects/2022/MS-451-Antonio_Juan Lopez/DAT/PP/F013694.dat	Klc4(S590);
p00092	KLC4_MOUSE	Kinesin light chain 4 OS=Mus musculus OX=10090 GN=Klc4 PE=1 SV=1	Q9DBS5;	Klc4;	AASLNYLNQPNAAPLQVSR	Phospho (ST)	1054.02	55.561	2	x'000300000000000000000	1.60682	-1.43208	-0.292494	55.273	55.7175	166.664	5.38001e-12	5.38001e-12	126.3	126.3	107	588	606	43.58	6867: Scan 14136 (rt=55.561) [\\qmcr.qmul.ac.uk\rfs\HAEMONC\Mass Spec Facility\MS Lab\Projects\2022\MS-451-Antonio_Juan Lopez\RAW\PP\QE1_MS_451_Juan_PP_Sample46R.raw]	Q:/Mass Spec Facility/MS Lab/Projects/2022/MS-451-Antonio_Juan Lopez/DAT/PP/F013752.dat	Klc4(S590);
p00093	KLC4_MOUSE	Kinesin light chain 4 OS=Mus musculus OX=10090 GN=Klc4 PE=1 SV=1	Q9DBS5;	Klc4;	AASLNYLNQPNAAPLQVSR	Phospho (Y)	703.016	55.492	3	x'000000400000000000000	0.673306	-1.20701	-0.565995	55.2927	55.6914	126.214	1.04166e-05	1.04166e-05	63.44	63.44	91	588	606	60.18	9108: Scan 15627 (rt=55.492) [\\qmcr.qmul.ac.uk\rfs\HAEMONC\Mass Spec Facility\MS Lab\Projects\2022\MS-451-Antonio_Juan Lopez\RAW\PP\QE1_MS_451_Juan_PP_Sample53.raw]	Q:/Mass Spec Facility/MS Lab/Projects/2022/MS-451-Antonio_Juan Lopez/DAT/PP/F013774.dat	Klc4(Y593);
p00094	KLC4_MOUSE	Kinesin light chain 4 OS=Mus musculus OX=10090 GN=Klc4 PE=1 SV=1	Q9DBS5;	Klc4;	AASLNYLNQPNAAPLQVSR	Phospho (Y)	1054.02	55.5086	2	x'000000400000000000000	1.60682	-1.43208	-1.43208	55.273	55.7175	143.784	3.22267e-09	3.22267e-09	98.43	98.43	107	588	606	90.79	8696: Scan 15408 (rt=55.5086) [\\qmcr.qmul.ac.uk\rfs\HAEMONC\Mass Spec Facility\MS Lab\Projects\2022\MS-451-Antonio_Juan Lopez\RAW\PP\QE1_MS_451_Juan_PP_Sample41.raw]	Q:/Mass Spec Facility/MS Lab/Projects/2022/MS-451-Antonio_Juan Lopez/DAT/PP/F013741.dat	Klc4(Y593);
p00095	SYNPO_MOUSE	Synaptopodin OS=Mus musculus OX=10090 GN=Synpo PE=1 SV=2	Q8CC35;	Synpo;	AASPAKPSSLDLVPNLPR	Phospho (ST)	638.335	53.1653	3	x'00000000300000000000	1.28348	-0.473854	-0.442473	53.0575	53.7172	34.84	0.00474098	0.00488232	34.84	34.7133	14	831	848	21.89	8076: Scan 14470 (rt=53.1653) [\\qmcr.qmul.ac.uk\rfs\HAEMONC\Mass Spec Facility\MS Lab\Projects\2022\MS-451-Antonio_Juan Lopez\RAW\PP\QE1_MS_451_Juan_PP_Sample31R.raw]	Q:/Mass Spec Facility/MS Lab/Projects/2022/MS-451-Antonio_Juan Lopez/DAT/PP/F013722.dat	Synpo(S838);
p00096	BAG3_MOUSE	BAG family molecular chaperone regulator 3 OS=Mus musculus OX=10090 GN=Bag3 PE=1 SV=2	Q9JLV1;	Bag3;	AASPFRSPVR	2 Phospho (ST)	416.516	35.7249	3	x'000300030000	-0.0080223	-1.21137	-0.296825	35.4386	35.9587	192.79	0.00646967	0.00646967	32.61	32.61	21	268	277	30.17	5196: Scan 9399 (rt=35.7249) [\\qmcr.qmul.ac.uk\rfs\HAEMONC\Mass Spec Facility\MS Lab\Projects\2022\MS-451-Antonio_Juan Lopez\RAW\PP\QE1_MS_451_Juan_PP_Sample10.raw]	Q:/Mass Spec Facility/MS Lab/Projects/2022/MS-451-Antonio_Juan Lopez/DAT/PP/F013675.dat	Bag3(S270);Bag3(S274);
p00097	BAG3_MOUSE	BAG family molecular chaperone regulator 3 OS=Mus musculus OX=10090 GN=Bag3 PE=1 SV=2	Q9JLV1;	Bag3;	AASPFRSPVR	2 Phospho (ST)	624.271	35.5642	2	x'000300030000	-0.0112312	-0.267945	-0.267945	35.3706	35.5731	127.22	0.0103011	0.0103011	30.59	30.59	4	268	277	19.86	2394: Scan 7418 (rt=35.5642) [\\qmcr.qmul.ac.uk\rfs\HAEMONC\Mass Spec Facility\MS Lab\Projects\2022\MS-451-Antonio_Juan Lopez\RAW\PP\QE1_MS_451_Juan_PP_Sample48.raw]	Q:/Mass Spec Facility/MS Lab/Projects/2022/MS-451-Antonio_Juan Lopez/DAT/PP/F013756.dat	Bag3(S270);Bag3(S274);
p00098	BAG3_MOUSE	BAG family molecular chaperone regulator 3 OS=Mus musculus OX=10090 GN=Bag3 PE=1 SV=2	Q9JLV1;	Bag3;	AASPFRSPVR	Phospho (ST)	389.861	31.9739	3	x'000000030000	-1.08524	-1.08524	-1.08524	31.9739	31.9739	176.92	0.0797526	0.0797526	23.45	23.45	1	268	277	8.39	3296: Scan 7518 (rt=31.9739) [\\qmcr.qmul.ac.uk\rfs\HAEMONC\Mass Spec Facility\MS Lab\Projects\2022\MS-451-Antonio_Juan Lopez\RAW\PP\QE1_MS_451_Juan_PP_Sample36.raw]	Q:/Mass Spec Facility/MS Lab/Projects/2022/MS-451-Antonio_Juan Lopez/DAT/PP/F013731.dat	Bag3(S274);
p00099	BAG3_MOUSE	BAG family molecular chaperone regulator 3 OS=Mus musculus OX=10090 GN=Bag3 PE=1 SV=2	Q9JLV1;	Bag3;	AASPFRSPVR	Phospho (ST)	584.287	32.1612	2	x'000000030000	-0.145728	-0.745783	-0.745783	31.9455	32.1612	226.02	0.0782579	0.0782579	23.42	23.42	3	268	277	9.53	4012: Scan 8180 (rt=32.1612) [\\qmcr.qmul.ac.uk\rfs\HAEMONC\Mass Spec Facility\MS Lab\Projects\2022\MS-451-Antonio_Juan Lopez\RAW\PP\QE1_MS_451_Juan_PP_Sample22.raw]	Q:/Mass Spec Facility/MS Lab/Projects/2022/MS-451-Antonio_Juan Lopez/DAT/PP/F013702.dat	Bag3(S274);
p00100	STRP1_MOUSE	Striatin-interacting protein 1 OS=Mus musculus OX=10090 GN=Strip1 PE=1 SV=2	Q8C079;	Strip1;	AASPPASASDLIEQQQK	Phospho (ST)	607.619	46.2014	3	x'0000000300000000000	-0.389596	-0.488506	-0.488506	46.0697	46.2014	34.19	0.0217014	0.0478725	30.29	27.625	3	333	349	7.03	8721: Scan 13761 (rt=46.2014) [\\qmcr.qmul.ac.uk\rfs\HAEMONC\Mass Spec Facility\MS Lab\Projects\2022\MS-451-Antonio_Juan Lopez\RAW\PP\QE1_MS_451_Juan_PP_Sample24.raw]	Q:/Mass Spec Facility/MS Lab/Projects/2022/MS-451-Antonio_Juan Lopez/DAT/PP/F013707.dat	Strip1(S339);
p00101	STRP1_MOUSE	Striatin-interacting protein 1 OS=Mus musculus OX=10090 GN=Strip1 PE=1 SV=2	Q8C079;	Strip1;	AASPPASASDLIEQQQK	Phospho (ST)	910.925	46.3922	2	x'0003000000000000000	1.76224	-2.08426	-0.0291235	45.8596	46.6351	91.62	1.59079e-08	0.00012549	91.62	70.63	77	333	349	41.98	8281: Scan 13379 (rt=46.3922) [\\qmcr.qmul.ac.uk\rfs\HAEMONC\Mass Spec Facility\MS Lab\Projects\2022\MS-451-Antonio_Juan Lopez\RAW\PP\QE1_MS_451_Juan_PP_Sample21R.raw]	Q:/Mass Spec Facility/MS Lab/Projects/2022/MS-451-Antonio_Juan Lopez/DAT/PP/F013700.dat	Strip1(S335);
p00102	MAT1_MOUSE	CDK-activating kinase assembly factor MAT1 OS=Mus musculus OX=10090 GN=Mnat1 PE=1 SV=2	P51949;	Mnat1;	AASPQDLAGGYTSSLACHR	Phospho (ST)	681.299	45.5788	3	x'000300000000000000000	0.208244	0.208244	0.208244	45.5788	45.5788	33.1837	0.0104141	0.0104141	33.94	33.94	1	277	295	10.43	4901: Scan 10891 (rt=45.5788) [\\qmcr.qmul.ac.uk\rfs\HAEMONC\Mass Spec Facility\MS Lab\Projects\2022\MS-451-Antonio_Juan Lopez\RAW\PP\QE1_MS_451_Juan_PP_Sample51R.raw]	Q:/Mass Spec Facility/MS Lab/Projects/2022/MS-451-Antonio_Juan Lopez/DAT/PP/F013769.dat	Mnat1(S279);
p00104	NSD1_MOUSE	Histone-lysine N-methyltransferase, H3 lysine-36 specific OS=Mus musculus OX=10090 GN=Nsd1 PE=1 SV=1	O88491;	Nsd1;	AASPQEVTPQADEK	Phospho (ST)	775.841	31.2005	2	x'0003000000000000	0.323295	-0.386535	-0.386535	30.9638	31.2005	30.75	0.0129154	0.0129154	30.75	30.75	3	2367	2380	30.75	2688: Scan 6923 (rt=31.2005) [\\qmcr.qmul.ac.uk\rfs\HAEMONC\Mass Spec Facility\MS Lab\Projects\2022\MS-451-Antonio_Juan Lopez\RAW\PP\QE1_MS_451_Juan_PP_Sample14R.raw]	Q:/Mass Spec Facility/MS Lab/Projects/2022/MS-451-Antonio_Juan Lopez/DAT/PP/F013684.dat	Nsd1(S2369);
p00105	SRRM1_MOUSE	Serine/arginine repetitive matrix protein 1 OS=Mus musculus OX=10090 GN=Srrm1 PE=1 SV=2	Q52KI8;	Srrm1;	AASPSPQSVR	2 Phospho (ST)	580.232	29.4603	2	x'000303000000	1.40187	-0.479953	0.89545	29.1963	29.793	1129.76	0.000202995	0.0127131	46.01	33.12	19	777	786	32.47	1739: Scan 5956 (rt=29.4603) [\\qmcr.qmul.ac.uk\rfs\HAEMONC\Mass Spec Facility\MS Lab\Projects\2022\MS-451-Antonio_Juan Lopez\RAW\PP\QE1_MS_451_Juan_PP_Sample20R.raw]	Q:/Mass Spec Facility/MS Lab/Projects/2022/MS-451-Antonio_Juan Lopez/DAT/PP/F013696.dat	Srrm1(S779);Srrm1(S781);
p00106	SRRM1_MOUSE	Serine/arginine repetitive matrix protein 1 OS=Mus musculus OX=10090 GN=Srrm1 PE=1 SV=2	Q52KI8;	Srrm1;	AASPSPQSVR	Phospho (ST)	540.248	25.759	2	x'000003000000	6.25691	-0.307841	0.25777	25.5086	26.7603	821.306	1.31956e-06	0.0173156	69.15	43.4575	238	777	786	31.64	765: Scan 4613 (rt=25.759) [\\qmcr.qmul.ac.uk\rfs\HAEMONC\Mass Spec Facility\MS Lab\Projects\2022\MS-451-Antonio_Juan Lopez\RAW\PP\QE1_MS_451_Juan_PP_Sample34.raw]	Q:/Mass Spec Facility/MS Lab/Projects/2022/MS-451-Antonio_Juan Lopez/DAT/PP/F013727.dat	Srrm1(S781);
p00107	PKP4_MOUSE	Plakophilin-4 OS=Mus musculus OX=10090 GN=Pkp4 PE=1 SV=1	Q68FH0;	Pkp4;	AASPYSQRPASPTAVR	2 Phospho (ST)	606.936	34.8641	3	x'000300000003000000	0.0286062	-0.747063	-0.747063	34.7964	35.0668	174.741	0.0702193	0.0702193	24.92	24.92	4	270	285	5.11	4083: Scan 8540 (rt=34.8641) [\\qmcr.qmul.ac.uk\rfs\HAEMONC\Mass Spec Facility\MS Lab\Projects\2022\MS-451-Antonio_Juan Lopez\RAW\PP\QE1_MS_451_Juan_PP_Sample21.raw]	Q:/Mass Spec Facility/MS Lab/Projects/2022/MS-451-Antonio_Juan Lopez/DAT/PP/F013698.dat	Pkp4(S272);Pkp4(S280);
p00108	PKP4_MOUSE	Plakophilin-4 OS=Mus musculus OX=10090 GN=Pkp4 PE=1 SV=1	Q68FH0;	Pkp4;	AASPYSQRPASPTAVR	2 Phospho (ST)	909.9	34.8138	2	x'000000300003000000	0.257456	-0.908799	-0.633738	34.8138	34.9572	239.151	0.0194733	0.02986	30.43	29.0467	9	270	285	7.88	4592: Scan 8791 (rt=34.8138) [\\qmcr.qmul.ac.uk\rfs\HAEMONC\Mass Spec Facility\MS Lab\Projects\2022\MS-451-Antonio_Juan Lopez\RAW\PP\QE1_MS_451_Juan_PP_Sample26.raw]	Q:/Mass Spec Facility/MS Lab/Projects/2022/MS-451-Antonio_Juan Lopez/DAT/PP/F013711.dat	Pkp4(S275);Pkp4(S280);
p00109	PKP4_MOUSE	Plakophilin-4 OS=Mus musculus OX=10090 GN=Pkp4 PE=1 SV=1	Q68FH0;	Pkp4;	AASPYSQRPASPTAVR	Phospho (ST)	580.281	31.4748	3	x'000000000003000000	2.0002	-1.08987	0.153065	31.4748	32.0831	390.318	0.00129726	0.00819948	42.43	37.1	24	270	285	10.66	3151: Scan 7389 (rt=31.4748) [\\qmcr.qmul.ac.uk\rfs\HAEMONC\Mass Spec Facility\MS Lab\Projects\2022\MS-451-Antonio_Juan Lopez\RAW\PP\QE1_MS_451_Juan_PP_Sample25.raw]	Q:/Mass Spec Facility/MS Lab/Projects/2022/MS-451-Antonio_Juan Lopez/DAT/PP/F013709.dat	Pkp4(S280);
p00110	EMAL3_MOUSE	Echinoderm microtubule-associated protein-like 3 OS=Mus musculus OX=10090 GN=Eml3 PE=1 SV=1	Q8VC03;	Eml3;	AASSANLLLR	Phospho (ST)	548.282	49.4845	2	x'000030000000	4.30404	-4.61288	-0.300581	49.2261	49.7948	126.26	5.74275e-09	4.3448e-07	94.45	83.565	165	175	184	64.68	4848: Scan 11518 (rt=49.4845) [\\qmcr.qmul.ac.uk\rfs\HAEMONC\Mass Spec Facility\MS Lab\Projects\2022\MS-451-Antonio_Juan Lopez\RAW\PP\QE1_MS_451_Juan_PP_Sample54.raw]	Q:/Mass Spec Facility/MS Lab/Projects/2022/MS-451-Antonio_Juan Lopez/DAT/PP/F013777.dat	Eml3(S178);
p00111	SPEG_MOUSE	Striated muscle-specific serine/threonine-protein kinase OS=Mus musculus OX=10090 GN=Speg PE=1 SV=2	Q62407;	Speg;	AASSEAAPHHQPPPESR	Phospho (ST)	616.939	20.4371	3	x'0000300000000000000	-0.81665	-0.81665	-0.81665	20.4371	20.4371	25.66	0.0510691	0.0542508	25.66	25.405	2	2112	2128	22.7	291: Scan 3405 (rt=20.4371) [\\qmcr.qmul.ac.uk\rfs\HAEMONC\Mass Spec Facility\MS Lab\Projects\2022\MS-451-Antonio_Juan Lopez\RAW\PP\QE1_MS_451_Juan_PP_Sample36.raw]	Q:/Mass Spec Facility/MS Lab/Projects/2022/MS-451-Antonio_Juan Lopez/DAT/PP/F013731.dat	Speg(S2115);
p00112	PRAG1_MOUSE	Inactive tyrosine-protein kinase PRAG1 OS=Mus musculus OX=10090 GN=Prag1 PE=1 SV=3	Q571I4;	Prag1;	AASSPDGFFWTQGSPKPR	Phospho (ST)	672.639	52.8852	3	x'00030000000000000000	0.345924	-1.57478	-0.770761	52.0171	52.8983	46.73	0.000502147	0.000502147	46.73	46.73	24	800	817	28.06	7286: Scan 14005 (rt=52.8852) [\\qmcr.qmul.ac.uk\rfs\HAEMONC\Mass Spec Facility\MS Lab\Projects\2022\MS-451-Antonio_Juan Lopez\RAW\PP\QE1_MS_451_Juan_PP_Sample32.raw]	Q:/Mass Spec Facility/MS Lab/Projects/2022/MS-451-Antonio_Juan Lopez/DAT/PP/F013723.dat	Prag1(S608);
p00113	M4K4_MOUSE	Mitogen-activated protein kinase kinase kinase kinase 4 OS=Mus musculus OX=10090 GN=Map4k4 PE=1 SV=1	P97820;	Map4k4;	AASSPNLSNGETESVK	Phospho (ST)	835.867	33.8896	2	x'000300000000000000	1.0894	-3.22271	-0.204226	33.6139	34.0259	177.28	2.04398e-06	2.04398e-06	69.46	69.46	57	792	807	52.44	4283: Scan 8523 (rt=33.8896) [\\qmcr.qmul.ac.uk\rfs\HAEMONC\Mass Spec Facility\MS Lab\Projects\2022\MS-451-Antonio_Juan Lopez\RAW\PP\QE1_MS_451_Juan_PP_Sample15.raw]	Q:/Mass Spec Facility/MS Lab/Projects/2022/MS-451-Antonio_Juan Lopez/DAT/PP/F013685.dat	Map4k4(S794);
p00114	SHC3_MOUSE	SHC-transforming protein 3 OS=Mus musculus OX=10090 GN=Shc3 PE=1 SV=2	Q61120;	Shc3;	AASVECISPVTPR	Phospho (ST)	733.84	45.2879	2	x'000300000000000	1.71117	-1.98682	0.687743	44.8279	45.4367	97.4237	7.20989e-07	7.20989e-07	73.31	73.31	65	352	364	66.09	7944: Scan 12971 (rt=45.2879) [\\qmcr.qmul.ac.uk\rfs\HAEMONC\Mass Spec Facility\MS Lab\Projects\2022\MS-451-Antonio_Juan Lopez\RAW\PP\QE1_MS_451_Juan_PP_Sample14.raw]	Q:/Mass Spec Facility/MS Lab/Projects/2022/MS-451-Antonio_Juan Lopez/DAT/PP/F013683.dat	Shc3(S354);
p00115	SPEG_MOUSE	Striated muscle-specific serine/threonine-protein kinase OS=Mus musculus OX=10090 GN=Speg PE=1 SV=2	Q62407;	Speg;	AASVELPQR	Phospho (ST)	525.754	37.8904	2	x'00030000000	4.00383	-1.16056	1.45023	37.6171	38.1821	48.99	0.000119874	0.000119874	48.99	48.99	12	2040	2048	39.61	6024: Scan 10343 (rt=37.8904) [\\qmcr.qmul.ac.uk\rfs\HAEMONC\Mass Spec Facility\MS Lab\Projects\2022\MS-451-Antonio_Juan Lopez\RAW\PP\QE1_MS_451_Juan_PP_Sample10.raw]	Q:/Mass Spec Facility/MS Lab/Projects/2022/MS-451-Antonio_Juan Lopez/DAT/PP/F013675.dat	Speg(S2042);
p00116	DLGP4_MOUSE	Disks large-associated protein 4 OS=Mus musculus OX=10090 GN=Dlgap4 PE=1 SV=1	B1AZP2;	Dlgap4;	AASVRQNSATESADSIEIYVPEAQTR	2 Phospho (ST)	985.105	57.0562	3	x'0003000030000000000000000000	0.145311	0.145311	0.145311	57.0562	57.0562	78.4973	0.0692173	0.0692173	26.71	26.71	10	966	991	26.71	10903: Scan 17750 (rt=57.0562) [\\qmcr.qmul.ac.uk\rfs\HAEMONC\Mass Spec Facility\MS Lab\Projects\2022\MS-451-Antonio_Juan Lopez\RAW\PP\QE1_MS_451_Juan_PP_Sample3.raw]	Q:/Mass Spec Facility/MS Lab/Projects/2022/MS-451-Antonio_Juan Lopez/DAT/PP/F013661.dat	Dlgap4(S968);Dlgap4(S973);
p00117	MPRIP_MOUSE	Myosin phosphatase Rho-interacting protein OS=Mus musculus OX=10090 GN=Mprip PE=1 SV=2	P97434;	Mprip;	AATEALGEKSPEGTTVSGYDIMK	Phospho (ST)	812.373	48.0744	3	x'0000000000300000000000000	-0.363995	-0.363995	-0.363995	48.0744	48.0744	182.074	0.0421097	0.0425002	28.22	28.18	3	967	989	8.57	9821: Scan 14610 (rt=48.0744) [\\qmcr.qmul.ac.uk\rfs\HAEMONC\Mass Spec Facility\MS Lab\Projects\2022\MS-451-Antonio_Juan Lopez\RAW\PP\QE1_MS_451_Juan_PP_Sample26.raw]	Q:/Mass Spec Facility/MS Lab/Projects/2022/MS-451-Antonio_Juan Lopez/DAT/PP/F013711.dat	Mprip(S976);
p00120	MAP4_MOUSE	Microtubule-associated protein 4 OS=Mus musculus OX=10090 GN=Map4 PE=1 SV=3	P27546;	Map4;	AAVGVTGNDITTPPNKEPPPSPEK	Phospho (ST)	832.74	38.8085	3	x'00000000000030000000000000	0.345865	-0.640031	0.345865	38.5561	38.8085	714.27	0.0191757	0.0522703	31.55	27.86	11	647	670	5.18	5988: Scan 10442 (rt=38.8085) [\\qmcr.qmul.ac.uk\rfs\HAEMONC\Mass Spec Facility\MS Lab\Projects\2022\MS-451-Antonio_Juan Lopez\RAW\PP\QE1_MS_451_Juan_PP_Sample25R.raw]	Q:/Mass Spec Facility/MS Lab/Projects/2022/MS-451-Antonio_Juan Lopez/DAT/PP/F013710.dat	Map4(T658);
p00121	MAP4_MOUSE	Microtubule-associated protein 4 OS=Mus musculus OX=10090 GN=Map4 PE=1 SV=3	P27546;	Map4;	AAVGVTGNDITTPPNKEPPPSPEKK	Phospho (ST)	656.83	34.8616	4	x'000000000000000000000300000	-0.239394	-0.803572	-0.635843	34.6766	35.5155	422.84	0.000374505	0.00785258	47.62	38.22	65	647	671	11.37	3167: Scan 7894 (rt=34.8616) [\\qmcr.qmul.ac.uk\rfs\HAEMONC\Mass Spec Facility\MS Lab\Projects\2022\MS-451-Antonio_Juan Lopez\RAW\PP\QE1_MS_451_Juan_PP_Sample42.raw]	Q:/Mass Spec Facility/MS Lab/Projects/2022/MS-451-Antonio_Juan Lopez/DAT/PP/F013743.dat	Map4(S667);
p00122	MAP4_MOUSE	Microtubule-associated protein 4 OS=Mus musculus OX=10090 GN=Map4 PE=1 SV=3	P27546;	Map4;	AAVGVTGNDITTPPNKEPPPSPEKK	Phospho (ST)	875.437	34.7345	3	x'000000000003000000000000000	0.25083	-1.55606	-0.69836	34.092	35.5794	682.92	8.06228e-05	0.00357273	54.29	43.1233	148	647	671	14.44	4559: Scan 8756 (rt=34.7345) [\\qmcr.qmul.ac.uk\rfs\HAEMONC\Mass Spec Facility\MS Lab\Projects\2022\MS-451-Antonio_Juan Lopez\RAW\PP\QE1_MS_451_Juan_PP_Sample26.raw]	Q:/Mass Spec Facility/MS Lab/Projects/2022/MS-451-Antonio_Juan Lopez/DAT/PP/F013711.dat	Map4(T657);
p00123	IWS1_MOUSE	Protein IWS1 homolog OS=Mus musculus OX=10090 GN=Iws1 PE=1 SV=1	Q8C1D8;	Iws1;	AAVLSDSEDDAGNASAK	2 Phospho (ST)	890.837	40.0435	2	x'0000030300000000000	0.378162	-1.81327	-1.4986	39.9568	40.5879	250.564	9.03967e-08	9.03967e-08	80.95	80.95	9	339	355	71.31	6368: Scan 10975 (rt=40.0435) [\\qmcr.qmul.ac.uk\rfs\HAEMONC\Mass Spec Facility\MS Lab\Projects\2022\MS-451-Antonio_Juan Lopez\RAW\PP\QE1_MS_451_Juan_PP_Sample5R.raw]	Q:/Mass Spec Facility/MS Lab/Projects/2022/MS-451-Antonio_Juan Lopez/DAT/PP/F013666.dat	Iws1(S343);Iws1(S345);
p00124	IWS1_MOUSE	Protein IWS1 homolog OS=Mus musculus OX=10090 GN=Iws1 PE=1 SV=1	Q8C1D8;	Iws1;	AAVLSDSEDDAGNASAKK	2 Phospho (ST)	954.884	32.638	2	x'00000303000000000000	0.354867	-1.75232	-0.955574	32.4357	32.6463	167.567	0.00154654	0.00154654	39.69	39.69	5	339	356	25.64	3216: Scan 7849 (rt=32.638) [\\qmcr.qmul.ac.uk\rfs\HAEMONC\Mass Spec Facility\MS Lab\Projects\2022\MS-451-Antonio_Juan Lopez\RAW\PP\QE1_MS_451_Juan_PP_Sample3R.raw]	Q:/Mass Spec Facility/MS Lab/Projects/2022/MS-451-Antonio_Juan Lopez/DAT/PP/F013662.dat	Iws1(S343);Iws1(S345);
p00128	CTNB1_MOUSE	Catenin beta-1 OS=Mus musculus OX=10090 GN=Ctnnb1 PE=1 SV=1	Q02248;	Ctnnb1;	AAVSHWQQQSYLDSGIHSGATTTAPSLSGK	Phospho (ST)	792.122	45.7934	4	x'00000000003000000000000000000000	0.364991	-1.05073	0.364991	45.2738	45.7934	150.084	0.00781496	0.0332386	36.43	31.1137	21	20	49	6.43	6160: Scan 11910 (rt=45.7934) [\\qmcr.qmul.ac.uk\rfs\HAEMONC\Mass Spec Facility\MS Lab\Projects\2022\MS-451-Antonio_Juan Lopez\RAW\PP\QE1_MS_451_Juan_PP_Sample29.raw]	Q:/Mass Spec Facility/MS Lab/Projects/2022/MS-451-Antonio_Juan Lopez/DAT/PP/F013717.dat	Ctnnb1(S29);
p00129	CTNB1_MOUSE	Catenin beta-1 OS=Mus musculus OX=10090 GN=Ctnnb1 PE=1 SV=1	Q02248;	Ctnnb1;	AAVSHWQQQSYLDSGIHSGATTTAPSLSGK	Phospho (ST)	1055.83	45.7983	3	x'00000000000000000000000000300000	0.584934	0.584934	0.584934	45.7983	45.7983	212.164	0.0320573	0.0320573	30.3	30.3	1	20	49	7	8916: Scan 13614 (rt=45.7983) [\\qmcr.qmul.ac.uk\rfs\HAEMONC\Mass Spec Facility\MS Lab\Projects\2022\MS-451-Antonio_Juan Lopez\RAW\PP\QE1_MS_451_Juan_PP_Sample26.raw]	Q:/Mass Spec Facility/MS Lab/Projects/2022/MS-451-Antonio_Juan Lopez/DAT/PP/F013711.dat	Ctnnb1(S45);
p00130	ZC3HD_MOUSE	Zinc finger CCCH domain-containing protein 13 OS=Mus musculus OX=10090 GN=Zc3h13 PE=1 SV=1	E9Q784;	Zc3h13;	AAVVASPLLDQQR	Phospho (ST)	724.369	48.822	2	x'000000300000000	-0.156906	-0.972544	-0.156906	48.5846	48.822	96.95	0.000155915	0.000155915	50.35	50.35	7	237	249	50.35	7864: Scan 13703 (rt=48.822) [\\qmcr.qmul.ac.uk\rfs\HAEMONC\Mass Spec Facility\MS Lab\Projects\2022\MS-451-Antonio_Juan Lopez\RAW\PP\QE1_MS_451_Juan_PP_Sample20R.raw]	Q:/Mass Spec Facility/MS Lab/Projects/2022/MS-451-Antonio_Juan Lopez/DAT/PP/F013696.dat	Zc3h13(S242);
p00131	ADDA_MOUSE	Alpha-adducin OS=Mus musculus OX=10090 GN=Add1 PE=1 SV=2	Q9QYC0;	Add1;	AAVVTSPPPTTAPHK	Phospho (ST)	518.596	30.9579	3	x'00000300000000000	-0.0180323	-0.153275	-0.0373527	30.9579	31.234	221.594	0.0405988	0.0405988	26.61	26.61	8	7	21	16.69	3544: Scan 7659 (rt=30.9579) [\\qmcr.qmul.ac.uk\rfs\HAEMONC\Mass Spec Facility\MS Lab\Projects\2022\MS-451-Antonio_Juan Lopez\RAW\PP\QE1_MS_451_Juan_PP_Sample22.raw]	Q:/Mass Spec Facility/MS Lab/Projects/2022/MS-451-Antonio_Juan Lopez/DAT/PP/F013702.dat	Add1(T11);
p00132	ADDA_MOUSE	Alpha-adducin OS=Mus musculus OX=10090 GN=Add1 PE=1 SV=2	Q9QYC0;	Add1;	AAVVTSPPPTTAPHK	Phospho (ST)	777.39	31.2605	2	x'00000030000000000	0.932529	-1.38592	-0.258893	30.6424	31.606	133.277	0.00188393	0.0225878	39.79	31.3375	107	7	21	25.29	2077: Scan 6509 (rt=31.2605) [\\qmcr.qmul.ac.uk\rfs\HAEMONC\Mass Spec Facility\MS Lab\Projects\2022\MS-451-Antonio_Juan Lopez\RAW\PP\QE1_MS_451_Juan_PP_Sample42.raw]	Q:/Mass Spec Facility/MS Lab/Projects/2022/MS-451-Antonio_Juan Lopez/DAT/PP/F013743.dat	Add1(S12);
p00136	DCP1B_MOUSE	mRNA-decapping enzyme 1B OS=Mus musculus OX=10090 GN=Dcp1b PE=1 SV=1	Q3U564;	Dcp1b;	ACHGAGSSPVTLSSGEGQEVDILQMLTK	Phospho (ST)	984.787	65.9936	3	x'000000000003000000000000000000	-1.50745	-1.50745	-1.50745	65.9936	65.9936	34.86	0.0107937	0.0140746	34.86	33.792	5	138	165	32.38	13354: Scan 20732 (rt=65.9936) [\\qmcr.qmul.ac.uk\rfs\HAEMONC\Mass Spec Facility\MS Lab\Projects\2022\MS-451-Antonio_Juan Lopez\RAW\PP\QE1_MS_451_Juan_PP_Sample38.raw]	Q:/Mass Spec Facility/MS Lab/Projects/2022/MS-451-Antonio_Juan Lopez/DAT/PP/F013735.dat	Dcp1b(T148);
p00138	NISCH_MOUSE	Nischarin OS=Mus musculus OX=10090 GN=Nisch PE=1 SV=2	Q80TM9;	Nisch;	ACSDSLESIPAGQVASDDLR	2 Phospho (ST)	750.97	58.3184	3	x'0003030000000000000000	0.871597	-2.19522	-1.87521	58.2085	58.7649	49.19	0.000231367	0.00023959	49.19	49.0433	69	541	560	43.16	12669: Scan 18594 (rt=58.3184) [\\qmcr.qmul.ac.uk\rfs\HAEMONC\Mass Spec Facility\MS Lab\Projects\2022\MS-451-Antonio_Juan Lopez\RAW\PP\QE1_MS_451_Juan_PP_Sample14R.raw]	Q:/Mass Spec Facility/MS Lab/Projects/2022/MS-451-Antonio_Juan Lopez/DAT/PP/F013684.dat	Nisch(S543);Nisch(S545);
p00139	NISCH_MOUSE	Nischarin OS=Mus musculus OX=10090 GN=Nisch PE=1 SV=2	Q80TM9;	Nisch;	ACSDSLESIPAGQVASDDLR	2 Phospho (ST)	1125.95	58.5116	2	x'0003030000000000000000	0.0875598	-2.84592	-0.4458	58.2859	58.5582	55.65	5.25481e-05	5.25481e-05	55.65	55.65	15	541	560	37.69	13606: Scan 19152 (rt=58.5116) [\\qmcr.qmul.ac.uk\rfs\HAEMONC\Mass Spec Facility\MS Lab\Projects\2022\MS-451-Antonio_Juan Lopez\RAW\PP\QE1_MS_451_Juan_PP_Sample25.raw]	Q:/Mass Spec Facility/MS Lab/Projects/2022/MS-451-Antonio_Juan Lopez/DAT/PP/F013709.dat	Nisch(S543);Nisch(S545);
p00140	NISCH_MOUSE	Nischarin OS=Mus musculus OX=10090 GN=Nisch PE=1 SV=2	Q80TM9;	Nisch;	ACSDSLESIPAGQVASDDLR	Phospho (ST)	724.316	55.066	3	x'0003000000000000000000	0.974687	-2.57844	0.0483888	53.2906	55.2967	61.97	1.53115e-05	1.53115e-05	61.97	61.97	90	541	560	58.29	11837: Scan 17322 (rt=55.066) [\\qmcr.qmul.ac.uk\rfs\HAEMONC\Mass Spec Facility\MS Lab\Projects\2022\MS-451-Antonio_Juan Lopez\RAW\PP\QE1_MS_451_Juan_PP_Sample21.raw]	Q:/Mass Spec Facility/MS Lab/Projects/2022/MS-451-Antonio_Juan Lopez/DAT/PP/F013698.dat	Nisch(S543);
p00141	NISCH_MOUSE	Nischarin OS=Mus musculus OX=10090 GN=Nisch PE=1 SV=2	Q80TM9;	Nisch;	ACSDSLESIPAGQVASDDLR	Phospho (ST)	1085.97	55.0658	2	x'0003000000000000000000	-0.589422	-1.51111	-1.51111	55.0658	55.0737	67.71	4.10877e-06	0.00222395	67.71	57.01	8	541	560	32.1	11574: Scan 17155 (rt=55.0658) [\\qmcr.qmul.ac.uk\rfs\HAEMONC\Mass Spec Facility\MS Lab\Projects\2022\MS-451-Antonio_Juan Lopez\RAW\PP\QE1_MS_451_Juan_PP_Sample21R.raw]	Q:/Mass Spec Facility/MS Lab/Projects/2022/MS-451-Antonio_Juan Lopez/DAT/PP/F013700.dat	Nisch(S543);
p00142	PTN13_MOUSE	Tyrosine-protein phosphatase non-receptor type 13 OS=Mus musculus OX=10090 GN=Ptpn13 PE=1 SV=2	Q64512;	Ptpn13;	ACSPDPLR	Phospho (ST)	498.205	34.6452	2	x'0003000000	2.08166	-1.21682	-0.11062	34.6452	35.1351	428.257	9.70182e-05	9.70182e-05	52.66	52.66	7	2057	2064	49.84	3137: Scan 7854 (rt=34.6452) [\\qmcr.qmul.ac.uk\rfs\HAEMONC\Mass Spec Facility\MS Lab\Projects\2022\MS-451-Antonio_Juan Lopez\RAW\PP\QE1_MS_451_Juan_PP_Sample35R.raw]	Q:/Mass Spec Facility/MS Lab/Projects/2022/MS-451-Antonio_Juan Lopez/DAT/PP/F013730.dat	Ptpn13(S2059);
p00143	SHRM3_MOUSE	Protein Shroom3 OS=Mus musculus OX=10090 GN=Shroom3 PE=1 SV=2	Q9QXN0;	Shroom3;	ACSTLSLSGPELK	Phospho (ST)	721.834	50.7947	2	x'000300000000000	2.32649	-2.66778	0.259424	50.7427	51.2401	212.964	3.71242e-09	0.00607087	96.29	69.27	238	1061	1073	39.93	7515: Scan 13597 (rt=50.7947) [\\qmcr.qmul.ac.uk\rfs\HAEMONC\Mass Spec Facility\MS Lab\Projects\2022\MS-451-Antonio_Juan Lopez\RAW\PP\QE1_MS_451_Juan_PP_Sample53R.raw]	Q:/Mass Spec Facility/MS Lab/Projects/2022/MS-451-Antonio_Juan Lopez/DAT/PP/F013775.dat	Shroom3(S1063);
p00144	FARP1_MOUSE	FERM, ARHGEF and pleckstrin domain-containing protein 1 OS=Mus musculus OX=10090 GN=Farp1 PE=1 SV=1	F8VPU2;	Farp1;	ACTLELGPHQSPALPK	Phospho (ST)	600.29	44.4768	3	x'000000000003000000	1.46397	-0.655228	-0.404929	44.1895	44.8801	121.85	0.00590113	0.00590113	35.87	35.87	24	417	432	22.16	8398: Scan 13034 (rt=44.4768) [\\qmcr.qmul.ac.uk\rfs\HAEMONC\Mass Spec Facility\MS Lab\Projects\2022\MS-451-Antonio_Juan Lopez\RAW\PP\QE1_MS_451_Juan_PP_Sample26.raw]	Q:/Mass Spec Facility/MS Lab/Projects/2022/MS-451-Antonio_Juan Lopez/DAT/PP/F013711.dat	Farp1(S427);
p00145	FARP1_MOUSE	FERM, ARHGEF and pleckstrin domain-containing protein 1 OS=Mus musculus OX=10090 GN=Farp1 PE=1 SV=1	F8VPU2;	Farp1;	ACTLELGPHQSPALPK	Phospho (ST)	899.931	44.4832	2	x'000300000000000000	0.899964	-9.81294	-1.02456	44.2097	44.8791	116.19	2.84886e-05	0.010381	59.08	44.77	167	417	432	30.42	8232: Scan 12932 (rt=44.4832) [\\qmcr.qmul.ac.uk\rfs\HAEMONC\Mass Spec Facility\MS Lab\Projects\2022\MS-451-Antonio_Juan Lopez\RAW\PP\QE1_MS_451_Juan_PP_Sample25R.raw]	Q:/Mass Spec Facility/MS Lab/Projects/2022/MS-451-Antonio_Juan Lopez/DAT/PP/F013710.dat	Farp1(T419);
p00147	SHRM2_MOUSE	Protein Shroom2 OS=Mus musculus OX=10090 GN=Shroom2 PE=1 SV=1	A2ALU4;	Shroom2;	ADASSTENILYK	Phospho (ST)	696.309	45.821	2	x'00000030000000	1.0988	-2.92824	-0.181217	45.3749	45.9578	94.5937	5.42641e-09	3.7133e-07	95.35	83.23	263	232	243	61.13	5134: Scan 11301 (rt=45.821) [\\qmcr.qmul.ac.uk\rfs\HAEMONC\Mass Spec Facility\MS Lab\Projects\2022\MS-451-Antonio_Juan Lopez\RAW\PP\QE1_MS_451_Juan_PP_Sample7R.raw]	Q:/Mass Spec Facility/MS Lab/Projects/2022/MS-451-Antonio_Juan Lopez/DAT/PP/F013670.dat	Shroom2(T237);
p00148	DDX41_MOUSE	Probable ATP-dependent RNA helicase DDX41 OS=Mus musculus OX=10090 GN=Ddx41 PE=1 SV=2	Q91VN6;	Ddx41;	ADEATAGGSRSEDEDEDDEDYVPYVPLR	2 Phospho (ST)	1087.42	61.9622	3	x'000003000300000000000000000000	1.45801	-1.39542	1.45801	61.7827	62.0465	34.7612	0.00389142	0.00389142	35.96	35.96	33	13	40	30.24	14834: Scan 20647 (rt=61.9622) [\\qmcr.qmul.ac.uk\rfs\HAEMONC\Mass Spec Facility\MS Lab\Projects\2022\MS-451-Antonio_Juan Lopez\RAW\PP\QE1_MS_451_Juan_PP_Sample25.raw]	Q:/Mass Spec Facility/MS Lab/Projects/2022/MS-451-Antonio_Juan Lopez/DAT/PP/F013709.dat	Ddx41(T17);Ddx41(S21);
p00149	DDX41_MOUSE	Probable ATP-dependent RNA helicase DDX41 OS=Mus musculus OX=10090 GN=Ddx41 PE=1 SV=2	Q91VN6;	Ddx41;	ADEATAGGSRSEDEDEDDEDYVPYVPLR	Phospho (ST)	1060.77	55.5812	3	x'000003000000000000000000000000	0.495396	-1.29747	0.401035	55.5163	55.7242	35.7037	0.00510632	0.00510632	36.46	36.46	15	13	40	29.46	12274: Scan 17728 (rt=55.5812) [\\qmcr.qmul.ac.uk\rfs\HAEMONC\Mass Spec Facility\MS Lab\Projects\2022\MS-451-Antonio_Juan Lopez\RAW\PP\QE1_MS_451_Juan_PP_Sample36.raw]	Q:/Mass Spec Facility/MS Lab/Projects/2022/MS-451-Antonio_Juan Lopez/DAT/PP/F013731.dat	Ddx41(T17);
p00154	PHAG1_MOUSE	Phosphoprotein associated with glycosphingolipid-enriched microdomains 1 OS=Mus musculus OX=10090 GN=Pag1 PE=1 SV=2	Q3U1F9;	Pag1;	ADFAEYASVDR	Phospho (ST)	662.267	46.7169	2	x'0000000030000	1.76784	-0.470315	0.391677	44.6351	46.9798	162.547	1.7881e-05	1.7881e-05	57.89	57.89	17	219	229	52.76	8965: Scan 13911 (rt=46.7169) [\\qmcr.qmul.ac.uk\rfs\HAEMONC\Mass Spec Facility\MS Lab\Projects\2022\MS-451-Antonio_Juan Lopez\RAW\PP\QE1_MS_451_Juan_PP_Sample5.raw]	Q:/Mass Spec Facility/MS Lab/Projects/2022/MS-451-Antonio_Juan Lopez/DAT/PP/F013665.dat	Pag1(S226);
p00155	PHAG1_MOUSE	Phosphoprotein associated with glycosphingolipid-enriched microdomains 1 OS=Mus musculus OX=10090 GN=Pag1 PE=1 SV=2	Q3U1F9;	Pag1;	ADFAEYASVDR	Phospho (Y)	662.267	44.8302	2	x'0000004000000	0.497536	-0.470315	0.497536	44.6351	44.9304	120.617	1.36572e-05	1.36572e-05	59.08	59.08	5	219	229	29.05	7705: Scan 12758 (rt=44.8302) [\\qmcr.qmul.ac.uk\rfs\HAEMONC\Mass Spec Facility\MS Lab\Projects\2022\MS-451-Antonio_Juan Lopez\RAW\PP\QE1_MS_451_Juan_PP_Sample11.raw]	Q:/Mass Spec Facility/MS Lab/Projects/2022/MS-451-Antonio_Juan Lopez/DAT/PP/F013677.dat	Pag1(Y224);
p00157	ZO1_MOUSE	Tight junction protein ZO-1 OS=Mus musculus OX=10090 GN=Tjp1 PE=1 SV=2	P39447;	Tjp1;	ADGATSDDLDLHDDRLSYLSAPGSEYSMYSTDSR	Oxidation (M); 2 Phospho (ST); Phospho (Y)	992.379	59.9289	4	x'000000000000000003003000004020000000	-1.14639	-1.14639	-1.14639	59.9289	59.9289	194.397	0.00350048	0.00356617	34.29	34.21	4	805	838	34.13	13657: Scan 19432 (rt=59.9289) [\\qmcr.qmul.ac.uk\rfs\HAEMONC\Mass Spec Facility\MS Lab\Projects\2022\MS-451-Antonio_Juan Lopez\RAW\PP\QE1_MS_451_Juan_PP_Sample21.raw]	Q:/Mass Spec Facility/MS Lab/Projects/2022/MS-451-Antonio_Juan Lopez/DAT/PP/F013698.dat	Tjp1(M832);Tjp1(S821);Tjp1(S824);Tjp1(Y830);
p00160	BCLF1_MOUSE	Bcl-2-associated transcription factor 1 OS=Mus musculus OX=10090 GN=Bclaf1 PE=1 SV=2	Q8K019;	Bclaf1;	ADGDWDDQEVLDYFSDKESAK	Phospho (ST)	838.339	59.3995	3	x'00000000000000030000000	6.42035	-0.816881	-0.32723	59.0481	59.5522	466.208	1.21846e-06	0.00129118	72.27	55.64	152	369	389	33.26	11074: Scan 18053 (rt=59.3995) [\\qmcr.qmul.ac.uk\rfs\HAEMONC\Mass Spec Facility\MS Lab\Projects\2022\MS-451-Antonio_Juan Lopez\RAW\PP\QE1_MS_451_Juan_PP_Sample27.raw]	Q:/Mass Spec Facility/MS Lab/Projects/2022/MS-451-Antonio_Juan Lopez/DAT/PP/F013713.dat	Bclaf1(S383);
p00161	BCLF1_MOUSE	Bcl-2-associated transcription factor 1 OS=Mus musculus OX=10090 GN=Bclaf1 PE=1 SV=2	Q8K019;	Bclaf1;	ADGDWDDQEVLDYFSDKESAK	Phospho (ST)	1257	59.1965	2	x'00000000000000000003000	1.72532	-2.97215	-1.14093	59.1422	59.6163	524.096	4.36869e-08	7.86194e-06	86.65	73.875	71	369	389	33.23	12111: Scan 18334 (rt=59.1965) [\\qmcr.qmul.ac.uk\rfs\HAEMONC\Mass Spec Facility\MS Lab\Projects\2022\MS-451-Antonio_Juan Lopez\RAW\PP\QE1_MS_451_Juan_PP_Sample35.raw]	Q:/Mass Spec Facility/MS Lab/Projects/2022/MS-451-Antonio_Juan Lopez/DAT/PP/F013729.dat	Bclaf1(S387);
p00162	BCLF1_MOUSE	Bcl-2-associated transcription factor 1 OS=Mus musculus OX=10090 GN=Bclaf1 PE=1 SV=2	Q8K019;	Bclaf1;	ADGDWDDQEVLDYFSDKESAK	Phospho (Y)	1257	59.1965	2	x'00000000000004000000000	-1.14093	-1.14093	-1.14093	59.1965	59.1965	524.096	0.0329876	0.0329876	27.87	27.87	1	369	389	27.87	12111: Scan 18334 (rt=59.1965) [\\qmcr.qmul.ac.uk\rfs\HAEMONC\Mass Spec Facility\MS Lab\Projects\2022\MS-451-Antonio_Juan Lopez\RAW\PP\QE1_MS_451_Juan_PP_Sample35.raw]	Q:/Mass Spec Facility/MS Lab/Projects/2022/MS-451-Antonio_Juan Lopez/DAT/PP/F013729.dat	Bclaf1(Y381);
p00168	MPDZ_MOUSE	Multiple PDZ domain protein OS=Mus musculus OX=10090 GN=Mpdz PE=1 SV=2	Q8VBX6;	Mpdz;	ADLALIDTPDAESIAESR	Phospho (ST)	983.955	60.1409	2	x'00000000300000000000	1.1903	-3.86594	0.152602	60.1207	60.4459	43.71	0.000976748	0.0135541	43.71	35.12	13	816	833	28.69	12428: Scan 19017 (rt=60.1409) [\\qmcr.qmul.ac.uk\rfs\HAEMONC\Mass Spec Facility\MS Lab\Projects\2022\MS-451-Antonio_Juan Lopez\RAW\PP\QE1_MS_451_Juan_PP_Sample20.raw]	Q:/Mass Spec Facility/MS Lab/Projects/2022/MS-451-Antonio_Juan Lopez/DAT/PP/F013695.dat	Mpdz(T823);
p00169	CHAP1_MOUSE	Chromosome alignment-maintaining phosphoprotein 1 OS=Mus musculus OX=10090 GN=Champ1 PE=1 SV=1	Q8K327;	Champ1;	ADLDTLDTKGQESSSDQEQVDVESIDFSK	2 Phospho (ST)	1116.12	60.3767	3	x'0000030030000000000000000000000	0.760752	-5.78564	-5.78564	60.3535	60.814	222.204	9.00174e-07	9.00174e-07	74.41	74.41	110	629	657	74.41	13989: Scan 19707 (rt=60.3767) [\\qmcr.qmul.ac.uk\rfs\HAEMONC\Mass Spec Facility\MS Lab\Projects\2022\MS-451-Antonio_Juan Lopez\RAW\PP\QE1_MS_451_Juan_PP_Sample19.raw]	Q:/Mass Spec Facility/MS Lab/Projects/2022/MS-451-Antonio_Juan Lopez/DAT/PP/F013693.dat	Champ1(T633);Champ1(T636);
p00170	CHAP1_MOUSE	Chromosome alignment-maintaining phosphoprotein 1 OS=Mus musculus OX=10090 GN=Champ1 PE=1 SV=1	Q8K327;	Champ1;	ADLDTLDTKGQESSSDQEQVDVESIDFSKENK	2 Phospho (ST)	930.145	53.4612	4	x'0000030030000000000000000000000000	0.409788	-0.634191	-0.246734	53.3697	53.4712	102.03	0.00124913	0.00186805	43.59	42.19	30	629	660	40.09	11087: Scan 16599 (rt=53.4612) [\\qmcr.qmul.ac.uk\rfs\HAEMONC\Mass Spec Facility\MS Lab\Projects\2022\MS-451-Antonio_Juan Lopez\RAW\PP\QE1_MS_451_Juan_PP_Sample30R.raw]	Q:/Mass Spec Facility/MS Lab/Projects/2022/MS-451-Antonio_Juan Lopez/DAT/PP/F013720.dat	Champ1(T633);Champ1(T636);
p00171	CHAP1_MOUSE	Chromosome alignment-maintaining phosphoprotein 1 OS=Mus musculus OX=10090 GN=Champ1 PE=1 SV=1	Q8K327;	Champ1;	ADLDTLDTKGQESSSDQEQVDVESIDFSKENK	2 Phospho (ST)	1239.86	53.6336	3	x'0000030030000000000000000000000000	2.36213	0.101976	2.36213	53.4742	53.6336	70.79	0.000544369	0.000544369	47.28	47.28	40	629	660	47.28	10117: Scan 16183 (rt=53.6336) [\\qmcr.qmul.ac.uk\rfs\HAEMONC\Mass Spec Facility\MS Lab\Projects\2022\MS-451-Antonio_Juan Lopez\RAW\PP\QE1_MS_451_Juan_PP_Sample23.raw]	Q:/Mass Spec Facility/MS Lab/Projects/2022/MS-451-Antonio_Juan Lopez/DAT/PP/F013705.dat	Champ1(T633);Champ1(T636);
p00173	EFHD2_MOUSE	EF-hand domain-containing protein D2 OS=Mus musculus OX=10090 GN=Efhd2 PE=1 SV=1	Q9D8Y0;	Efhd2;	ADLNQGIGEPQSPSR	Phospho (ST)	824.872	38.9505	2	x'00000000000000300	1.76667	-2.83361	1.42681	38.8096	39.1584	125.754	0.00186711	0.00763454	40.11	35.83	33	63	77	31.55	5992: Scan 10531 (rt=38.9505) [\\qmcr.qmul.ac.uk\rfs\HAEMONC\Mass Spec Facility\MS Lab\Projects\2022\MS-451-Antonio_Juan Lopez\RAW\PP\QE1_MS_451_Juan_PP_Sample5.raw]	Q:/Mass Spec Facility/MS Lab/Projects/2022/MS-451-Antonio_Juan Lopez/DAT/PP/F013665.dat	Efhd2(S76);
p00174	EFHD2_MOUSE	EF-hand domain-containing protein D2 OS=Mus musculus OX=10090 GN=Efhd2 PE=1 SV=1	Q9D8Y0;	Efhd2;	ADLNQGIGEPQSPSRR	Phospho (ST)	602.283	33.5822	3	x'000000000000003000	1.07549	-0.753953	0.0110875	33.2633	34.0361	125.754	2.97628e-05	0.000861414	59.26	50.485	43	63	78	28.55	3929: Scan 8195 (rt=33.5822) [\\qmcr.qmul.ac.uk\rfs\HAEMONC\Mass Spec Facility\MS Lab\Projects\2022\MS-451-Antonio_Juan Lopez\RAW\PP\QE1_MS_451_Juan_PP_Sample5.raw]	Q:/Mass Spec Facility/MS Lab/Projects/2022/MS-451-Antonio_Juan Lopez/DAT/PP/F013665.dat	Efhd2(S76);
p00176	TRAF1_MOUSE	TNF receptor-associated factor 1 OS=Mus musculus OX=10090 GN=Traf1 PE=1 SV=2	P39428;	Traf1;	ADNLHPVSPGSPLTQEK	Phospho (ST)	623.963	39.3134	3	x'0000000000000030000	0.507794	-1.24193	-1.24193	39.3134	39.6029	64.77	7.98556e-06	0.00770626	64.77	45.46	17	53	69	30.52	6128: Scan 10765 (rt=39.3134) [\\qmcr.qmul.ac.uk\rfs\HAEMONC\Mass Spec Facility\MS Lab\Projects\2022\MS-451-Antonio_Juan Lopez\RAW\PP\QE1_MS_451_Juan_PP_Sample25.raw]	Q:/Mass Spec Facility/MS Lab/Projects/2022/MS-451-Antonio_Juan Lopez/DAT/PP/F013709.dat	Traf1(T66);
p00177	ZFX_MOUSE	Zinc finger X-chromosomal protein OS=Mus musculus OX=10090 GN=Zfx PE=1 SV=2	P17012;	Zfx;	ADPGEDDLGGTVDIVESEPENEHGVELLDPNNSIR	Phospho (ST)	953.677	61.1928	4	x'0000000000000000030000000000000000000	0.330912	0.330912	0.330912	61.1928	61.1928	24.4973	0.0888416	0.0888416	26.01	26.01	1	253	287	5.34	12762: Scan 19460 (rt=61.1928) [\\qmcr.qmul.ac.uk\rfs\HAEMONC\Mass Spec Facility\MS Lab\Projects\2022\MS-451-Antonio_Juan Lopez\RAW\PP\QE1_MS_451_Juan_PP_Sample20.raw]	Q:/Mass Spec Facility/MS Lab/Projects/2022/MS-451-Antonio_Juan Lopez/DAT/PP/F013695.dat	Zfx(S269);
p00179	DCAF6_MOUSE	DDB1- and CUL4-associated factor 6 OS=Mus musculus OX=10090 GN=Dcaf6 PE=1 SV=1	Q9DC22;	Dcaf6;	ADRLEGDRSEGSGQENENEDEE	2 Phospho (ST)	875.647	31.1695	3	x'000000000300300000000000	-0.0362054	-0.0362054	-0.0362054	31.1695	31.1695	45.48	0.0815439	0.0815439	18.81	18.81	1	855	876	18.81	3628: Scan 7750 (rt=31.1695) [\\qmcr.qmul.ac.uk\rfs\HAEMONC\Mass Spec Facility\MS Lab\Projects\2022\MS-451-Antonio_Juan Lopez\RAW\PP\QE1_MS_451_Juan_PP_Sample22.raw]	Q:/Mass Spec Facility/MS Lab/Projects/2022/MS-451-Antonio_Juan Lopez/DAT/PP/F013702.dat	Dcaf6(S863);Dcaf6(S866);
p00180	GRM2B_MOUSE	GRAM domain-containing protein 2B OS=Mus musculus OX=10090 GN=Gramd2b PE=1 SV=2	Q6PEM6;	Gramd2b;	ADRPSSLPLDFNDEFSDLDGVVR	Phospho (ST)	882.069	67.6901	3	x'0000000000000000300000000	5.03481	-9.75424	-0.310988	67.4984	67.8189	46.35	0.000735773	0.000735773	46.35	46.35	8	250	272	33.65	13770: Scan 21379 (rt=67.6901) [\\qmcr.qmul.ac.uk\rfs\HAEMONC\Mass Spec Facility\MS Lab\Projects\2022\MS-451-Antonio_Juan Lopez\RAW\PP\QE1_MS_451_Juan_PP_Sample38.raw]	Q:/Mass Spec Facility/MS Lab/Projects/2022/MS-451-Antonio_Juan Lopez/DAT/PP/F013735.dat	Gramd2b(S265);
p00181	AKAP8_MOUSE	A-kinase anchor protein 8 OS=Mus musculus OX=10090 GN=Akap8 PE=1 SV=1	Q9DBR0;	Akap8;	ADSDGDLSENDDGAGDLR	2 Phospho (ST)	991.339	47.4636	2	x'00030000300000000000	0.191855	-0.605858	0.191855	47.2388	47.4636	24.84	0.0242791	0.0242791	24.84	24.84	2	318	335	22.63	8788: Scan 13920 (rt=47.4636) [\\qmcr.qmul.ac.uk\rfs\HAEMONC\Mass Spec Facility\MS Lab\Projects\2022\MS-451-Antonio_Juan Lopez\RAW\PP\QE1_MS_451_Juan_PP_Sample14.raw]	Q:/Mass Spec Facility/MS Lab/Projects/2022/MS-451-Antonio_Juan Lopez/DAT/PP/F013683.dat	Akap8(S320);Akap8(S325);
p00182	AKAP8_MOUSE	A-kinase anchor protein 8 OS=Mus musculus OX=10090 GN=Akap8 PE=1 SV=1	Q9DBR0;	Akap8;	ADSDGDLSENDDGAGDLRSGDEEFRGEDDLCDSR	3 Phospho (ST)	1310.46	52.9146	3	x'000300003000000000030000000000000000	-0.267287	-0.267287	-0.267287	52.9146	52.9146	23.01	0.00625043	0.00625043	23.01	23.01	1	318	351	23.01	11192: Scan 16472 (rt=52.9146) [\\qmcr.qmul.ac.uk\rfs\HAEMONC\Mass Spec Facility\MS Lab\Projects\2022\MS-451-Antonio_Juan Lopez\RAW\PP\QE1_MS_451_Juan_PP_Sample19.raw]	Q:/Mass Spec Facility/MS Lab/Projects/2022/MS-451-Antonio_Juan Lopez/DAT/PP/F013693.dat	Akap8(S320);Akap8(S325);Akap8(S336);
p00183	ACOT1_MOUSE	Acyl-coenzyme A thioesterase 1 OS=Mus musculus OX=10090 GN=Acot1 PE=1 SV=1	Q32Q92; Q6Q2Z6; Q8BWN8; Q9QYR7; O55137;	Acot6; Acot5; Acot4; Acot3; Acot1;	ADSHGELDLAR	Phospho (ST)	421.851	36.1449	3	x'0003000000000	0.571076	-1.32987	-0.426921	36.0118	36.1851	110.844	0.000157445	0.000157445	49.49	49.49	10	54	64	48.03	5556: Scan 9914 (rt=36.1449) [\\qmcr.qmul.ac.uk\rfs\HAEMONC\Mass Spec Facility\MS Lab\Projects\2022\MS-451-Antonio_Juan Lopez\RAW\PP\QE1_MS_451_Juan_PP_Sample22.raw]	Q:/Mass Spec Facility/MS Lab/Projects/2022/MS-451-Antonio_Juan Lopez/DAT/PP/F013702.dat	Acot6(S56);Acot5(S56);Acot4(S56);Acot3(S67);Acot1(S56);
p00184	ACOT1_MOUSE	Acyl-coenzyme A thioesterase 1 OS=Mus musculus OX=10090 GN=Acot1 PE=1 SV=1	Q32Q92; Q6Q2Z6; Q8BWN8; Q9QYR7; O55137;	Acot6; Acot5; Acot4; Acot3; Acot1;	ADSHGELDLAR	Phospho (ST)	632.272	36.0557	2	x'0003000000000	0.670875	-2.52906	-0.152868	35.7894	36.4463	115.604	0.00105996	0.00105996	41.27	41.27	13	54	64	39.68	5327: Scan 9534 (rt=36.0557) [\\qmcr.qmul.ac.uk\rfs\HAEMONC\Mass Spec Facility\MS Lab\Projects\2022\MS-451-Antonio_Juan Lopez\RAW\PP\QE1_MS_451_Juan_PP_Sample10R.raw]	Q:/Mass Spec Facility/MS Lab/Projects/2022/MS-451-Antonio_Juan Lopez/DAT/PP/F013676.dat	Acot6(S56);Acot5(S56);Acot4(S56);Acot3(S67);Acot1(S56);
p00185	MAP1A_MOUSE	Microtubule-associated protein 1A OS=Mus musculus OX=10090 GN=Map1a PE=1 SV=2	Q9QYR6;	Map1a;	ADSKESLKAAPK	2 Phospho (ST)	702.812	23.1805	2	x'00030030000000	-0.292104	-0.548586	-0.548586	22.7234	23.2045	247.55	0.028942	0.028942	27.74	27.74	3	317	328	24.3	442: Scan 3953 (rt=23.1805) [\\qmcr.qmul.ac.uk\rfs\HAEMONC\Mass Spec Facility\MS Lab\Projects\2022\MS-451-Antonio_Juan Lopez\RAW\PP\QE1_MS_451_Juan_PP_Sample11R.raw]	Q:/Mass Spec Facility/MS Lab/Projects/2022/MS-451-Antonio_Juan Lopez/DAT/PP/F013678.dat	Map1a(S319);Map1a(S322);
p00186	MAP1B_MOUSE	Microtubule-associated protein 1B OS=Mus musculus OX=10090 GN=Map1b PE=1 SV=2	P14873;	Map1b;	ADSRESLKPATKPVASK	2 Phospho (ST)	648.978	24.7517	3	x'0003003000000000000	-0.512884	-0.806107	-0.806107	24.4897	24.7517	783.579	0.00626129	0.00626129	35.79	35.79	3	539	555	35.51	1161: Scan 4730 (rt=24.7517) [\\qmcr.qmul.ac.uk\rfs\HAEMONC\Mass Spec Facility\MS Lab\Projects\2022\MS-451-Antonio_Juan Lopez\RAW\PP\QE1_MS_451_Juan_PP_Sample10.raw]	Q:/Mass Spec Facility/MS Lab/Projects/2022/MS-451-Antonio_Juan Lopez/DAT/PP/F013675.dat	Map1b(S541);Map1b(S544);
p00187	MAP1B_MOUSE	Microtubule-associated protein 1B OS=Mus musculus OX=10090 GN=Map1b PE=1 SV=2	P14873;	Map1b;	ADSRESLKPATKPVASK	Phospho (ST)	466.994	22.9531	4	x'0003000000000000000	0.579416	-0.0858394	-0.0858394	22.9531	23.2128	512.191	0.0515246	0.0515246	25.12	25.12	6	539	555	5.76	349: Scan 3841 (rt=22.9531) [\\qmcr.qmul.ac.uk\rfs\HAEMONC\Mass Spec Facility\MS Lab\Projects\2022\MS-451-Antonio_Juan Lopez\RAW\PP\QE1_MS_451_Juan_PP_Sample38R.raw]	Q:/Mass Spec Facility/MS Lab/Projects/2022/MS-451-Antonio_Juan Lopez/DAT/PP/F013736.dat	Map1b(S541);
p00188	RHG17_MOUSE	Rho GTPase-activating protein 17 OS=Mus musculus OX=10090 GN=Arhgap17 PE=1 SV=1	Q3UIA2;	Arhgap17;	ADSSSGGGPVFSSTGILEQGLSPGDSSPPKPK	Phospho (ST)	1041.82	56.0274	3	x'0000000000000000000000000030000000	1.22916	0.940929	1.13309	56.0274	56.1632	26.66	0.066027	0.066027	26.66	26.66	5	549	580	20.71	8865: Scan 15629 (rt=56.0274) [\\qmcr.qmul.ac.uk\rfs\HAEMONC\Mass Spec Facility\MS Lab\Projects\2022\MS-451-Antonio_Juan Lopez\RAW\PP\QE1_MS_451_Juan_PP_Sample41.raw]	Q:/Mass Spec Facility/MS Lab/Projects/2022/MS-451-Antonio_Juan Lopez/DAT/PP/F013741.dat	Arhgap17(S574);
p00189	LNP_MOUSE	Endoplasmic reticulum junction formation protein lunapark OS=Mus musculus OX=10090 GN=Lnpk PE=1 SV=1	Q7TQ95;	Lnpk;	ADSVPNLEPSEESLVTK	Phospho (ST)	947.939	53.5216	2	x'0003000000000000000	1.59885	0.0887077	0.521685	53.4632	53.5216	38.2	0.0035493	0.0035493	38.2	38.2	3	409	425	37.95	10986: Scan 16485 (rt=53.5216) [\\qmcr.qmul.ac.uk\rfs\HAEMONC\Mass Spec Facility\MS Lab\Projects\2022\MS-451-Antonio_Juan Lopez\RAW\PP\QE1_MS_451_Juan_PP_Sample21R.raw]	Q:/Mass Spec Facility/MS Lab/Projects/2022/MS-451-Antonio_Juan Lopez/DAT/PP/F013700.dat	Lnpk(S411);
p00191	ZN219_MOUSE	Zinc finger protein 219 OS=Mus musculus OX=10090 GN=Znf219 PE=1 SV=1	Q6IQX8;	Znf219;	ADTSPTYVR	Phospho (ST)	545.235	31.4136	2	x'00000030000	1.91005	-2.79388	-0.166291	31.1858	31.9015	51.3637	5.76936e-05	0.0235421	52.12	37.8933	105	685	693	21.3	3553: Scan 7529 (rt=31.4136) [\\qmcr.qmul.ac.uk\rfs\HAEMONC\Mass Spec Facility\MS Lab\Projects\2022\MS-451-Antonio_Juan Lopez\RAW\PP\QE1_MS_451_Juan_PP_Sample10.raw]	Q:/Mass Spec Facility/MS Lab/Projects/2022/MS-451-Antonio_Juan Lopez/DAT/PP/F013675.dat	Znf219(T690);
p00192	NUFP2_MOUSE	Nuclear fragile X mental retardation-interacting protein 2 OS=Mus musculus OX=10090 GN=Nufip2 PE=1 SV=1	Q5F2E7;	Nufip2;	ADTSSQGALVFLSKDYEIENQNPLASPTNTLLGSAK	Phospho (ST)	1287.3	68.5384	3	x'00000000000000000000000000300000000000	1.36232	1.36232	1.36232	68.5384	68.5384	205.221	0.0255235	0.0255235	29.91	29.91	1	601	636	9.93	15907: Scan 22909 (rt=68.5384) [\\qmcr.qmul.ac.uk\rfs\HAEMONC\Mass Spec Facility\MS Lab\Projects\2022\MS-451-Antonio_Juan Lopez\RAW\PP\QE1_MS_451_Juan_PP_Sample30R.raw]	Q:/Mass Spec Facility/MS Lab/Projects/2022/MS-451-Antonio_Juan Lopez/DAT/PP/F013720.dat	Nufip2(S626);
p00193	CAMP2_MOUSE	Calmodulin-regulated spectrin-associated protein 2 OS=Mus musculus OX=10090 GN=Camsap2 PE=1 SV=3	Q8C1B1;	Camsap2;	ADVSVEKLDGESDKEQFDDDQK	Phospho (ST)	859.701	39.3397	3	x'000030000000000000000000	-0.141688	-0.491056	-0.491056	39.2543	39.5606	124.784	0.000900821	0.010327	45.1	38.395	8	1109	1130	31.69	6570: Scan 10959 (rt=39.3397) [\\qmcr.qmul.ac.uk\rfs\HAEMONC\Mass Spec Facility\MS Lab\Projects\2022\MS-451-Antonio_Juan Lopez\RAW\PP\QE1_MS_451_Juan_PP_Sample10R.raw]	Q:/Mass Spec Facility/MS Lab/Projects/2022/MS-451-Antonio_Juan Lopez/DAT/PP/F013676.dat	Camsap2(S1112);
p00194	ZN609_MOUSE	Zinc finger protein 609 OS=Mus musculus OX=10090 GN=Znf609 PE=1 SV=2	Q8BZ47;	Znf609;	AEADKIYSFTDNAPSPSIGGSSR	Phospho (ST)	817.368	49.3766	3	x'0000000000000003000000000	0.170676	-1.61775	0.170676	49.3417	49.5746	99.7937	0.00286201	0.0145866	40.19	34.4967	17	789	811	8.54	6969: Scan 12993 (rt=49.3766) [\\qmcr.qmul.ac.uk\rfs\HAEMONC\Mass Spec Facility\MS Lab\Projects\2022\MS-451-Antonio_Juan Lopez\RAW\PP\QE1_MS_451_Juan_PP_Sample53.raw]	Q:/Mass Spec Facility/MS Lab/Projects/2022/MS-451-Antonio_Juan Lopez/DAT/PP/F013774.dat	Znf609(S803);
p00195	ZN609_MOUSE	Zinc finger protein 609 OS=Mus musculus OX=10090 GN=Znf609 PE=1 SV=2	Q8BZ47;	Znf609;	AEADKIYSFTDNAPSPSIGGSSR	Phospho (Y)	817.368	49.3766	3	x'0000000400000000000000000	0.170676	-0.539795	0.170676	49.3417	49.4761	99.7937	0.020449	0.020449	31.65	31.65	3	789	811	12.29	6969: Scan 12993 (rt=49.3766) [\\qmcr.qmul.ac.uk\rfs\HAEMONC\Mass Spec Facility\MS Lab\Projects\2022\MS-451-Antonio_Juan Lopez\RAW\PP\QE1_MS_451_Juan_PP_Sample53.raw]	Q:/Mass Spec Facility/MS Lab/Projects/2022/MS-451-Antonio_Juan Lopez/DAT/PP/F013774.dat	Znf609(Y795);
p00196	TOM22_MOUSE	Mitochondrial import receptor subunit TOM22 homolog OS=Mus musculus OX=10090 GN=Tomm22 PE=1 SV=3	Q9CPQ3;	Tomm22;	AEAEKAEEELEEDDDDELDETLSER	Phospho (ST)	997.068	50.5187	3	x'000000000000000000000300000	1.1241	-1.24524	1.1241	50.2836	50.7818	58.71	3.0551e-05	0.000344124	58.71	52.045	23	23	47	43.26	10893: Scan 15833 (rt=50.5187) [\\qmcr.qmul.ac.uk\rfs\HAEMONC\Mass Spec Facility\MS Lab\Projects\2022\MS-451-Antonio_Juan Lopez\RAW\PP\QE1_MS_451_Juan_PP_Sample10R.raw]	Q:/Mass Spec Facility/MS Lab/Projects/2022/MS-451-Antonio_Juan Lopez/DAT/PP/F013676.dat	Tomm22(T43);
p00197	F1892_MOUSE	Protein FAM189A2 OS=Mus musculus OX=10090 GN=Fam189a2 PE=2 SV=2	Q4FZH1;	Entrep1;	AEAERPHSLIGVIR	Phospho (ST)	543.281	41.0458	3	x'0000000030000000	0.735789	-2.12254	-2.12254	40.4117	41.0458	36.48	0.0064323	0.0064323	36.48	36.48	6	273	286	32.57	6811: Scan 11521 (rt=41.0458) [\\qmcr.qmul.ac.uk\rfs\HAEMONC\Mass Spec Facility\MS Lab\Projects\2022\MS-451-Antonio_Juan Lopez\RAW\PP\QE1_MS_451_Juan_PP_Sample25.raw]	Q:/Mass Spec Facility/MS Lab/Projects/2022/MS-451-Antonio_Juan Lopez/DAT/PP/F013709.dat	Entrep1(S280);
p00198	RS10_MOUSE	40S ribosomal protein S10 OS=Mus musculus OX=10090 GN=Rps10 PE=1 SV=1	P63325;	Rps10;	AEAGAGSATEFQFR	Phospho (ST)	761.323	49.2054	2	x'0000000003000000	1.03838	-6.14289	0.538592	49.0201	49.4325	95.71	4.09515e-09	2.70128e-06	95.71	80.11	77	140	153	64.13	9771: Scan 14910 (rt=49.2054) [\\qmcr.qmul.ac.uk\rfs\HAEMONC\Mass Spec Facility\MS Lab\Projects\2022\MS-451-Antonio_Juan Lopez\RAW\PP\QE1_MS_451_Juan_PP_Sample24R.raw]	Q:/Mass Spec Facility/MS Lab/Projects/2022/MS-451-Antonio_Juan Lopez/DAT/PP/F013708.dat	Rps10(T148);
p00199	RLA0_MOUSE	60S acidic ribosomal protein P0 OS=Mus musculus OX=10090 GN=Rplp0 PE=1 SV=3	P14869;	Rplp0;	AEAKEESEESDEDMGFGLFD	Oxidation (M); 2 Phospho (ST)	1205.91	72.5804	2	x'0000000300300020000000	0.168478	-2.57033	0.168478	72.5274	72.6111	31.52	0.00454527	0.00454527	31.52	31.52	11	298	317	31.52	8869: Scan 18604 (rt=72.5804) [\\qmcr.qmul.ac.uk\rfs\HAEMONC\Mass Spec Facility\MS Lab\Projects\2022\MS-451-Antonio_Juan Lopez\RAW\PP\QE1_MS_451_Juan_PP_Sample46.raw]	Q:/Mass Spec Facility/MS Lab/Projects/2022/MS-451-Antonio_Juan Lopez/DAT/PP/F013751.dat	Rplp0(M311);Rplp0(S304);Rplp0(S307);
p00200	MPRI_MOUSE	Cation-independent mannose-6-phosphate receptor OS=Mus musculus OX=10090 GN=Igf2r PE=1 SV=1	Q07113;	Igf2r;	AEALSSLHGDDQDSEDEVLTVPEVK	Phospho (ST)	921.746	53.7582	3	x'000003000000000000000000000	0.553541	-1.33625	-1.19506	53.6311	54.0304	52.19	0.000179373	0.000179373	52.19	52.19	78	2388	2412	31.2	12057: Scan 17099 (rt=53.7582) [\\qmcr.qmul.ac.uk\rfs\HAEMONC\Mass Spec Facility\MS Lab\Projects\2022\MS-451-Antonio_Juan Lopez\RAW\PP\QE1_MS_451_Juan_PP_Sample26.raw]	Q:/Mass Spec Facility/MS Lab/Projects/2022/MS-451-Antonio_Juan Lopez/DAT/PP/F013711.dat	Igf2r(S2392);
p00201	NCBP3_MOUSE	Nuclear cap-binding protein subunit 3 OS=Mus musculus OX=10090 GN=Ncbp3 PE=1 SV=1	Q8BZR9;	Ncbp3;	AEAPAGPALGLPSPEVESGLER	Phospho (ST)	743.027	59.2724	3	x'000000000000030000000000	0.602859	-0.286606	0.508522	59.164	59.4699	38.97	0.00324519	0.00324519	38.97	38.97	12	13	34	38.97	12142: Scan 18367 (rt=59.2724) [\\qmcr.qmul.ac.uk\rfs\HAEMONC\Mass Spec Facility\MS Lab\Projects\2022\MS-451-Antonio_Juan Lopez\RAW\PP\QE1_MS_451_Juan_PP_Sample35.raw]	Q:/Mass Spec Facility/MS Lab/Projects/2022/MS-451-Antonio_Juan Lopez/DAT/PP/F013729.dat	Ncbp3(S25);
p00202	PRKRA_MOUSE	Interferon-inducible double-stranded RNA-dependent protein kinase activator A OS=Mus musculus OX=10090 GN=Prkra PE=1 SV=1	Q9WTX2;	Prkra;	AEAPPLQREDSGTFSLGK	Phospho (ST)	661.646	45.8721	3	x'00000000000300000000	-0.590339	-0.590339	-0.590339	45.8721	45.8721	64.3	0.0513222	0.0513222	26.69	26.69	2	8	25	6.9	6431: Scan 12225 (rt=45.8721) [\\qmcr.qmul.ac.uk\rfs\HAEMONC\Mass Spec Facility\MS Lab\Projects\2022\MS-451-Antonio_Juan Lopez\RAW\PP\QE1_MS_451_Juan_PP_Sample27R.raw]	Q:/Mass Spec Facility/MS Lab/Projects/2022/MS-451-Antonio_Juan Lopez/DAT/PP/F013714.dat	Prkra(S18);
p00203	PRKRA_MOUSE	Interferon-inducible double-stranded RNA-dependent protein kinase activator A OS=Mus musculus OX=10090 GN=Prkra PE=1 SV=1	Q9WTX2;	Prkra;	AEAPPLQREDSGTFSLGK	Phospho (ST)	991.967	45.7964	2	x'00000000000003000000	4.34729	-1.31388	1.53185	45.4949	46.0069	99.2	0.000913036	0.00151689	44.05	42.22	41	8	25	17.78	7136: Scan 12505 (rt=45.7964) [\\qmcr.qmul.ac.uk\rfs\HAEMONC\Mass Spec Facility\MS Lab\Projects\2022\MS-451-Antonio_Juan Lopez\RAW\PP\QE1_MS_451_Juan_PP_Sample9.raw]	Q:/Mass Spec Facility/MS Lab/Projects/2022/MS-451-Antonio_Juan Lopez/DAT/PP/F013673.dat	Prkra(T20);
p00204	MARCS_MOUSE	Myristoylated alanine-rich C-kinase substrate OS=Mus musculus OX=10090 GN=Marcks PE=1 SV=2	P26645;	Marcks;	AEDGAAPSPSSETPK	Phospho (ST)	762.317	30.1403	2	x'00000000000003000	1.59462	-0.690915	0.00525411	27.1221	30.3951	235.294	0.00123827	0.0357906	40.61	30.2225	118	131	145	21.61	2367: Scan 6479 (rt=30.1403) [\\qmcr.qmul.ac.uk\rfs\HAEMONC\Mass Spec Facility\MS Lab\Projects\2022\MS-451-Antonio_Juan Lopez\RAW\PP\QE1_MS_451_Juan_PP_Sample14.raw]	Q:/Mass Spec Facility/MS Lab/Projects/2022/MS-451-Antonio_Juan Lopez/DAT/PP/F013683.dat	Marcks(T143);
p00205	MARCS_MOUSE	Myristoylated alanine-rich C-kinase substrate OS=Mus musculus OX=10090 GN=Marcks PE=1 SV=2	P26645;	Marcks;	AEDGAAPSPSSETPKK	Phospho (ST)	551.246	23.01	3	x'000000000003000000	0.542795	-0.293207	0.542795	22.5459	24.4637	178.9	0.0110408	0.0110408	32.3	32.3	12	131	146	10.98	624: Scan 4337 (rt=23.01) [\\qmcr.qmul.ac.uk\rfs\HAEMONC\Mass Spec Facility\MS Lab\Projects\2022\MS-451-Antonio_Juan Lopez\RAW\PP\QE1_MS_451_Juan_PP_Sample3R.raw]	Q:/Mass Spec Facility/MS Lab/Projects/2022/MS-451-Antonio_Juan Lopez/DAT/PP/F013662.dat	Marcks(S141);
p00206	MARCS_MOUSE	Myristoylated alanine-rich C-kinase substrate OS=Mus musculus OX=10090 GN=Marcks PE=1 SV=2	P26645;	Marcks;	AEDGAAPSPSSETPKK	Phospho (ST)	826.363	24.2589	2	x'000000003000000000	-2.17361	-2.17361	-2.17361	24.2589	24.2589	202.06	0.0965973	0.0965973	26.74	26.74	1	131	146	11.53	926: Scan 4509 (rt=24.2589) [\\qmcr.qmul.ac.uk\rfs\HAEMONC\Mass Spec Facility\MS Lab\Projects\2022\MS-451-Antonio_Juan Lopez\RAW\PP\QE1_MS_451_Juan_PP_Sample30R.raw]	Q:/Mass Spec Facility/MS Lab/Projects/2022/MS-451-Antonio_Juan Lopez/DAT/PP/F013720.dat	Marcks(S138);
p00207	MARCS_MOUSE	Myristoylated alanine-rich C-kinase substrate OS=Mus musculus OX=10090 GN=Marcks PE=1 SV=2	P26645;	Marcks;	AEDGAAPSPSSETPKKK	Phospho (ST)	593.944	16.2044	3	x'0000000000300000000	-0.151225	-0.151225	-0.151225	16.2044	16.2044	201.244	0.00633015	0.0105923	35.29	33.69	3	131	147	13.58	23: Scan 2560 (rt=16.2044) [\\qmcr.qmul.ac.uk\rfs\HAEMONC\Mass Spec Facility\MS Lab\Projects\2022\MS-451-Antonio_Juan Lopez\RAW\PP\QE1_MS_451_Juan_PP_Sample15R.raw]	Q:/Mass Spec Facility/MS Lab/Projects/2022/MS-451-Antonio_Juan Lopez/DAT/PP/F013686.dat	Marcks(S140);
p00208	AKA12_MOUSE	A-kinase anchor protein 12 OS=Mus musculus OX=10090 GN=Akap12 PE=1 SV=1	Q9WTQ5;	Akap12;	AEDSGAEQLASEIEPSREESWVSIK	Phospho (ST)	943.097	58.5064	3	x'000000000000000030000000000	3.06376	3.03191	3.06376	58.3519	58.5064	145.02	0.0219217	0.0219217	31.69	31.69	6	764	788	12.23	13315: Scan 18991 (rt=58.5064) [\\qmcr.qmul.ac.uk\rfs\HAEMONC\Mass Spec Facility\MS Lab\Projects\2022\MS-451-Antonio_Juan Lopez\RAW\PP\QE1_MS_451_Juan_PP_Sample5R.raw]	Q:/Mass Spec Facility/MS Lab/Projects/2022/MS-451-Antonio_Juan Lopez/DAT/PP/F013666.dat	Akap12(S779);
p00209	DMWD_MOUSE	Dystrophia myotonica WD repeat-containing protein OS=Mus musculus OX=10090 GN=Dmwd PE=1 SV=3	Q08274;	Dmwd;	AEEAASASADGDPSGEEEEPEVTSSDTGAPVSPLPK	Phospho (ST)	1198.51	50.9144	3	x'00000000000000000000000300000000000000	0.0431453	-3.04663	0.0431453	50.8367	50.9144	106.414	0.00445308	0.0410486	38.86	32.0771	10	380	415	25.32	10951: Scan 15854 (rt=50.9144) [\\qmcr.qmul.ac.uk\rfs\HAEMONC\Mass Spec Facility\MS Lab\Projects\2022\MS-451-Antonio_Juan Lopez\RAW\PP\QE1_MS_451_Juan_PP_Sample26.raw]	Q:/Mass Spec Facility/MS Lab/Projects/2022/MS-451-Antonio_Juan Lopez/DAT/PP/F013711.dat	Dmwd(T402);
p00210	CALX_MOUSE	Calnexin OS=Mus musculus OX=10090 GN=Canx PE=1 SV=1	P35564;	Canx;	AEEDEILNRSPR	Phospho (ST)	503.563	35.2634	3	x'00000000003000	1.41543	-2.16627	-0.355516	34.9496	35.8552	49.18	0.00170322	0.00170322	39.52	39.52	67	573	584	38.45	4130: Scan 8638 (rt=35.2634) [\\qmcr.qmul.ac.uk\rfs\HAEMONC\Mass Spec Facility\MS Lab\Projects\2022\MS-451-Antonio_Juan Lopez\RAW\PP\QE1_MS_451_Juan_PP_Sample17R.raw]	Q:/Mass Spec Facility/MS Lab/Projects/2022/MS-451-Antonio_Juan Lopez/DAT/PP/F013690.dat	Canx(S582);
p00211	CALX_MOUSE	Calnexin OS=Mus musculus OX=10090 GN=Canx PE=1 SV=1	P35564;	Canx;	AEEDEILNRSPR	Phospho (ST)	754.841	35.0374	2	x'00000000003000	1.84391	-1.39288	-0.596949	34.8484	35.9938	180.24	8.4329e-05	8.4329e-05	52.53	52.53	88	573	584	35.85	4426: Scan 8783 (rt=35.0374) [\\qmcr.qmul.ac.uk\rfs\HAEMONC\Mass Spec Facility\MS Lab\Projects\2022\MS-451-Antonio_Juan Lopez\RAW\PP\QE1_MS_451_Juan_PP_Sample36R.raw]	Q:/Mass Spec Facility/MS Lab/Projects/2022/MS-451-Antonio_Juan Lopez/DAT/PP/F013732.dat	Canx(S582);
p00212	PI42B_MOUSE	Phosphatidylinositol 5-phosphate 4-kinase type-2 beta OS=Mus musculus OX=10090 GN=Pip4k2b PE=1 SV=1	Q80XI4;	Pip4k2b;	AEEEECENDGVGGSLLCSYGTPPDSPGNLLSFPR	Phospho (ST)	1245.19	72.418	3	x'000000000000003000000000000000000000	-0.192897	-3.64898	-1.39851	72.2796	72.5001	59.2637	2.69257e-05	0.00845563	60.02	52.275	34	302	335	30.98	17261: Scan 24498 (rt=72.418) [\\qmcr.qmul.ac.uk\rfs\HAEMONC\Mass Spec Facility\MS Lab\Projects\2022\MS-451-Antonio_Juan Lopez\RAW\PP\QE1_MS_451_Juan_PP_Sample21.raw]	Q:/Mass Spec Facility/MS Lab/Projects/2022/MS-451-Antonio_Juan Lopez/DAT/PP/F013698.dat	Pip4k2b(S315);
p00215	CCNL1_MOUSE	Cyclin-L1 OS=Mus musculus OX=10090 GN=Ccnl1 PE=1 SV=1	Q52KE7;	Ccnl1;	AEEKSPVSINVK	Phospho (ST)	460.898	32.3255	3	x'00000300000000	0.0782796	-1.03068	-0.465329	32.1548	32.4608	47.11	0.000369618	0.000369618	47.11	47.11	6	354	365	37.28	4073: Scan 8250 (rt=32.3255) [\\qmcr.qmul.ac.uk\rfs\HAEMONC\Mass Spec Facility\MS Lab\Projects\2022\MS-451-Antonio_Juan Lopez\RAW\PP\QE1_MS_451_Juan_PP_Sample22.raw]	Q:/Mass Spec Facility/MS Lab/Projects/2022/MS-451-Antonio_Juan Lopez/DAT/PP/F013702.dat	Ccnl1(S358);
p00216	CCNL1_MOUSE	Cyclin-L1 OS=Mus musculus OX=10090 GN=Ccnl1 PE=1 SV=1	Q52KE7;	Ccnl1;	AEEKSPVSINVK	Phospho (ST)	690.843	32.5087	2	x'00000300000000	0.858176	-0.895867	0.452282	32.0864	32.8243	37.63	0.00311514	0.00311514	37.63	37.63	9	354	365	23.63	3550: Scan 7746 (rt=32.5087) [\\qmcr.qmul.ac.uk\rfs\HAEMONC\Mass Spec Facility\MS Lab\Projects\2022\MS-451-Antonio_Juan Lopez\RAW\PP\QE1_MS_451_Juan_PP_Sample5.raw]	Q:/Mass Spec Facility/MS Lab/Projects/2022/MS-451-Antonio_Juan Lopez/DAT/PP/F013665.dat	Ccnl1(S358);
p00219	DHX9_MOUSE	ATP-dependent RNA helicase A OS=Mus musculus OX=10090 GN=Dhx9 PE=1 SV=2	O70133;	Dhx9;	AEENNSGVESSGYGSPGPTWDR	Phospho (ST)	792.652	46.3474	3	x'000000000000000300000000	2.30659	-6.10631	-0.219796	46.0784	46.4035	66.0837	3.34328e-06	0.00988864	66.84	41.096	54	122	143	29.28	8963: Scan 13748 (rt=46.3474) [\\qmcr.qmul.ac.uk\rfs\HAEMONC\Mass Spec Facility\MS Lab\Projects\2022\MS-451-Antonio_Juan Lopez\RAW\PP\QE1_MS_451_Juan_PP_Sample25R.raw]	Q:/Mass Spec Facility/MS Lab/Projects/2022/MS-451-Antonio_Juan Lopez/DAT/PP/F013710.dat	Dhx9(S136);
p00220	DHX9_MOUSE	ATP-dependent RNA helicase A OS=Mus musculus OX=10090 GN=Dhx9 PE=1 SV=2	O70133;	Dhx9;	AEENNSGVESSGYGSPGPTWDR	Phospho (ST)	1188.47	46.1659	2	x'000000000000000300000000	0.393274	-2.55418	-1.03835	46.1281	46.298	88.7037	1.87412e-08	0.000144346	89.46	63.654	38	122	143	23.47	9061: Scan 13775 (rt=46.1659) [\\qmcr.qmul.ac.uk\rfs\HAEMONC\Mass Spec Facility\MS Lab\Projects\2022\MS-451-Antonio_Juan Lopez\RAW\PP\QE1_MS_451_Juan_PP_Sample26.raw]	Q:/Mass Spec Facility/MS Lab/Projects/2022/MS-451-Antonio_Juan Lopez/DAT/PP/F013711.dat	Dhx9(S136);
p00221	DHX9_MOUSE	ATP-dependent RNA helicase A OS=Mus musculus OX=10090 GN=Dhx9 PE=1 SV=2	O70133;	Dhx9;	AEENNSGVESSGYGSPGPTWDR	Phospho (Y)	792.653	46.313	3	x'000000000000040000000000	2.30659	-6.10631	1.15708	46.0784	46.4035	60.2137	0.00178315	0.00178315	39.61	39.61	13	122	143	25.95	8765: Scan 13810 (rt=46.313) [\\qmcr.qmul.ac.uk\rfs\HAEMONC\Mass Spec Facility\MS Lab\Projects\2022\MS-451-Antonio_Juan Lopez\RAW\PP\QE1_MS_451_Juan_PP_Sample24.raw]	Q:/Mass Spec Facility/MS Lab/Projects/2022/MS-451-Antonio_Juan Lopez/DAT/PP/F013707.dat	Dhx9(Y134);
p00222	DHX9_MOUSE	ATP-dependent RNA helicase A OS=Mus musculus OX=10090 GN=Dhx9 PE=1 SV=2	O70133;	Dhx9;	AEENNSGVESSGYGSPGPTWDR	Phospho (Y)	1188.48	46.1555	2	x'000000000000040000000000	0.393274	-2.55418	0.393274	46.1555	46.2262	65.4637	0.0023615	0.0023615	38.39	38.39	7	122	143	5.72	8832: Scan 13758 (rt=46.1555) [\\qmcr.qmul.ac.uk\rfs\HAEMONC\Mass Spec Facility\MS Lab\Projects\2022\MS-451-Antonio_Juan Lopez\RAW\PP\QE1_MS_451_Juan_PP_Sample25.raw]	Q:/Mass Spec Facility/MS Lab/Projects/2022/MS-451-Antonio_Juan Lopez/DAT/PP/F013709.dat	Dhx9(Y134);
p00223	DCAF5_MOUSE	DDB1- and CUL4-associated factor 5 OS=Mus musculus OX=10090 GN=Dcaf5 PE=1 SV=2	Q80T85;	Dcaf5;	AEEPPASPGPK	Phospho (ST)	580.255	26.1256	2	x'0000000300000	0.344412	-5.02464	-0.708678	25.8134	26.229	34.6	0.0100727	0.0100727	34.6	34.6	7	793	803	34.6	1205: Scan 5328 (rt=26.1256) [\\qmcr.qmul.ac.uk\rfs\HAEMONC\Mass Spec Facility\MS Lab\Projects\2022\MS-451-Antonio_Juan Lopez\RAW\PP\QE1_MS_451_Juan_PP_Sample19R.raw]	Q:/Mass Spec Facility/MS Lab/Projects/2022/MS-451-Antonio_Juan Lopez/DAT/PP/F013694.dat	Dcaf5(S799);
p00226	MPRIP_MOUSE	Myosin phosphatase Rho-interacting protein OS=Mus musculus OX=10090 GN=Mprip PE=1 SV=2	P97434;	Mprip;	AEEQLPPLLSPPSPSTPHSR	Phospho (ST)	740.695	52.9061	3	x'0000000000000300000000	1.6223	-1.37896	0.297423	52.8141	53.3117	109.81	0.00156308	0.0309082	41.63	33.7	139	280	299	15.86	8242: Scan 14509 (rt=52.9061) [\\qmcr.qmul.ac.uk\rfs\HAEMONC\Mass Spec Facility\MS Lab\Projects\2022\MS-451-Antonio_Juan Lopez\RAW\PP\QE1_MS_451_Juan_PP_Sample53R.raw]	Q:/Mass Spec Facility/MS Lab/Projects/2022/MS-451-Antonio_Juan Lopez/DAT/PP/F013775.dat	Mprip(S292);
p00227	MPRIP_MOUSE	Myosin phosphatase Rho-interacting protein OS=Mus musculus OX=10090 GN=Mprip PE=1 SV=2	P97434;	Mprip;	AEEQLPPLLSPPSPSTPHSR	Phospho (ST)	1110.54	52.9708	2	x'0000000000000000000300	0.142402	-0.0378538	0.142402	52.9708	53.1662	183.254	0.000273834	0.00855284	49.28	38.142	14	280	299	25.32	11477: Scan 16736 (rt=52.9708) [\\qmcr.qmul.ac.uk\rfs\HAEMONC\Mass Spec Facility\MS Lab\Projects\2022\MS-451-Antonio_Juan Lopez\RAW\PP\QE1_MS_451_Juan_PP_Sample25.raw]	Q:/Mass Spec Facility/MS Lab/Projects/2022/MS-451-Antonio_Juan Lopez/DAT/PP/F013709.dat	Mprip(S298);
p00228	BASP1_MOUSE	Brain acid soluble protein 1 OS=Mus musculus OX=10090 GN=Basp1 PE=1 SV=3	Q91XV3;	Basp1;	AEGAGTEEEGTPKESEPQAAADATEVK	Phospho (ST)	928.07	35.3511	3	x'00000000000000030000000000000	1.96283	-1.66152	0.215376	35.0676	35.6403	76.56	6.65713e-07	1.20895e-05	76.56	70.8267	70	26	52	58.84	4124: Scan 8614 (rt=35.3511) [\\qmcr.qmul.ac.uk\rfs\HAEMONC\Mass Spec Facility\MS Lab\Projects\2022\MS-451-Antonio_Juan Lopez\RAW\PP\QE1_MS_451_Juan_PP_Sample21R.raw]	Q:/Mass Spec Facility/MS Lab/Projects/2022/MS-451-Antonio_Juan Lopez/DAT/PP/F013700.dat	Basp1(S40);
p00229	BCLF1_MOUSE	Bcl-2-associated transcription factor 1 OS=Mus musculus OX=10090 GN=Bclaf1 PE=1 SV=2	Q8K019;	Bclaf1;	AEGEPQEESPLK	Phospho (ST)	697.298	32.684	2	x'00000000030000	-0.0251332	-1.26025	-0.355455	32.5726	32.8632	792.439	0.00659196	0.00659196	33.24	33.24	6	169	180	33.24	4208: Scan 8401 (rt=32.684) [\\qmcr.qmul.ac.uk\rfs\HAEMONC\Mass Spec Facility\MS Lab\Projects\2022\MS-451-Antonio_Juan Lopez\RAW\PP\QE1_MS_451_Juan_PP_Sample22.raw]	Q:/Mass Spec Facility/MS Lab/Projects/2022/MS-451-Antonio_Juan Lopez/DAT/PP/F013702.dat	Bclaf1(S177);
p00230	NEXN_MOUSE	Nexilin OS=Mus musculus OX=10090 GN=Nexn PE=1 SV=3	Q7TPW1;	Nexn;	AEIKEMLASDDEEESSPK	Oxidation (M); Phospho (ST)	701.96	34.1136	3	x'00000020030000000000	0.541167	-2.12663	-2.12663	33.569	34.3409	204.41	2.99239e-06	2.99239e-06	68.41	68.41	14	8	25	47.96	3716: Scan 8150 (rt=34.1136) [\\qmcr.qmul.ac.uk\rfs\HAEMONC\Mass Spec Facility\MS Lab\Projects\2022\MS-451-Antonio_Juan Lopez\RAW\PP\QE1_MS_451_Juan_PP_Sample11.raw]	Q:/Mass Spec Facility/MS Lab/Projects/2022/MS-451-Antonio_Juan Lopez/DAT/PP/F013677.dat	Nexn(M13);Nexn(S16);
p00231	NEXN_MOUSE	Nexilin OS=Mus musculus OX=10090 GN=Nexn PE=1 SV=3	Q7TPW1;	Nexn;	AEIKEMLASDDEEESSPK	Oxidation (M); Phospho (ST)	1052.44	34.0224	2	x'00000020030000000000	-2.07622	-2.45666	-2.45666	34.0224	34.1716	156.81	0.011478	0.011478	32.54	32.54	2	8	25	22.96	3358: Scan 7905 (rt=34.0224) [\\qmcr.qmul.ac.uk\rfs\HAEMONC\Mass Spec Facility\MS Lab\Projects\2022\MS-451-Antonio_Juan Lopez\RAW\PP\QE1_MS_451_Juan_PP_Sample8R.raw]	Q:/Mass Spec Facility/MS Lab/Projects/2022/MS-451-Antonio_Juan Lopez/DAT/PP/F013672.dat	Nexn(M13);Nexn(S16);
p00232	NEXN_MOUSE	Nexilin OS=Mus musculus OX=10090 GN=Nexn PE=1 SV=3	Q7TPW1;	Nexn;	AEIKEMLASDDEEESSPKIEK	Oxidation (M); Phospho (ST)	825.368	35.7611	3	x'00000020030000000000000	0.106749	-0.172255	-0.172255	35.7611	35.8593	189.48	0.00477496	0.00477496	37.54	37.54	2	8	28	16.11	4146: Scan 8823 (rt=35.7611) [\\qmcr.qmul.ac.uk\rfs\HAEMONC\Mass Spec Facility\MS Lab\Projects\2022\MS-451-Antonio_Juan Lopez\RAW\PP\QE1_MS_451_Juan_PP_Sample1.raw]	Q:/Mass Spec Facility/MS Lab/Projects/2022/MS-451-Antonio_Juan Lopez/DAT/PP/F013657.dat	Nexn(M13);Nexn(S16);
p00233	NEXN_MOUSE	Nexilin OS=Mus musculus OX=10090 GN=Nexn PE=1 SV=3	Q7TPW1;	Nexn;	AEIKEMLASDDEEESSPKIEK	Phospho (ST)	820.036	40.3772	3	x'00000000030000000000000	-0.601119	-0.601119	-0.601119	40.3772	40.3772	45.06	0.00084366	0.00084366	45.06	45.06	1	8	28	33.29	6099: Scan 10918 (rt=40.3772) [\\qmcr.qmul.ac.uk\rfs\HAEMONC\Mass Spec Facility\MS Lab\Projects\2022\MS-451-Antonio_Juan Lopez\RAW\PP\QE1_MS_451_Juan_PP_Sample30R.raw]	Q:/Mass Spec Facility/MS Lab/Projects/2022/MS-451-Antonio_Juan Lopez/DAT/PP/F013720.dat	Nexn(S16);
p00234	B2L13_MOUSE	Bcl-2-like protein 13 OS=Mus musculus OX=10090 GN=Bcl2l13 PE=1 SV=2	P59017;	Bcl2l13;	AEKTSPTPSVFVELGEEELEAVTARPEAVER	Phospho (ST)	863.423	70.2337	4	x'000030000000000000000000000000000	0.492222	-0.736885	0.07479	70.2337	70.7614	83.57	1.29225e-07	1.29225e-07	83.57	83.57	28	339	369	82.47	17393: Scan 24110 (rt=70.2337) [\\qmcr.qmul.ac.uk\rfs\HAEMONC\Mass Spec Facility\MS Lab\Projects\2022\MS-451-Antonio_Juan Lopez\RAW\PP\QE1_MS_451_Juan_PP_Sample25R.raw]	Q:/Mass Spec Facility/MS Lab/Projects/2022/MS-451-Antonio_Juan Lopez/DAT/PP/F013710.dat	Bcl2l13(T342);
p00235	MAP1A_MOUSE	Microtubule-associated protein 1A OS=Mus musculus OX=10090 GN=Map1a PE=1 SV=2	Q9QYR6;	Map1a;	AELEEMEEVHPSDEEEEETKAESFYQK	Oxidation (M); Phospho (ST)	1113.45	45.2971	3	x'00000020000000000003000000000	-0.171094	-0.171094	-0.171094	45.2971	45.2971	449.481	0.00978224	0.0300916	33.42	29.86	2	656	682	17.17	8907: Scan 13570 (rt=45.2971) [\\qmcr.qmul.ac.uk\rfs\HAEMONC\Mass Spec Facility\MS Lab\Projects\2022\MS-451-Antonio_Juan Lopez\RAW\PP\QE1_MS_451_Juan_PP_Sample10.raw]	Q:/Mass Spec Facility/MS Lab/Projects/2022/MS-451-Antonio_Juan Lopez/DAT/PP/F013675.dat	Map1a(M661);Map1a(T674);
p00236	ACSA_MOUSE	Acetyl-coenzyme A synthetase, cytoplasmic OS=Mus musculus OX=10090 GN=Acss2 PE=1 SV=2	Q9QXG4;	Acss2;	AELGMNDSPSQSPPVK	Oxidation (M); Phospho (ST)	876.88	35.892	2	x'000002000000300000	2.18924	-2.27488	0.105609	35.6728	36.7716	107.44	1.01803e-05	0.0125283	61.95	42.86	68	256	271	34.4	5264: Scan 9473 (rt=35.892) [\\qmcr.qmul.ac.uk\rfs\HAEMONC\Mass Spec Facility\MS Lab\Projects\2022\MS-451-Antonio_Juan Lopez\RAW\PP\QE1_MS_451_Juan_PP_Sample10.raw]	Q:/Mass Spec Facility/MS Lab/Projects/2022/MS-451-Antonio_Juan Lopez/DAT/PP/F013675.dat	Acss2(M260);Acss2(S267);
p00237	ACSA_MOUSE	Acetyl-coenzyme A synthetase, cytoplasmic OS=Mus musculus OX=10090 GN=Acss2 PE=1 SV=2	Q9QXG4;	Acss2;	AELGMNDSPSQSPPVK	Phospho (ST)	868.883	42.2475	2	x'000000003000000000	0.330117	-0.349705	0.330117	42.187	42.2475	68.48	0.0136569	0.0136569	31.7	31.7	2	256	271	10.4	7516: Scan 12056 (rt=42.2475) [\\qmcr.qmul.ac.uk\rfs\HAEMONC\Mass Spec Facility\MS Lab\Projects\2022\MS-451-Antonio_Juan Lopez\RAW\PP\QE1_MS_451_Juan_PP_Sample26.raw]	Q:/Mass Spec Facility/MS Lab/Projects/2022/MS-451-Antonio_Juan Lopez/DAT/PP/F013711.dat	Acss2(S263);
p00238	PALM2_MOUSE	Paralemmin-2 OS=Mus musculus OX=10090 GN=Palm2 PE=1 SV=1	Q8BR92;	Palm2;	AELVLIDEDDEKSLR	Phospho (ST)	608.96	51.1154	3	x'00000000000003000	0.677137	-3.53374	-0.112399	50.7793	51.2219	73.25	1.1332e-06	1.1332e-06	73.25	73.25	37	303	317	73.25	10077: Scan 15438 (rt=51.1154) [\\qmcr.qmul.ac.uk\rfs\HAEMONC\Mass Spec Facility\MS Lab\Projects\2022\MS-451-Antonio_Juan Lopez\RAW\PP\QE1_MS_451_Juan_PP_Sample21R.raw]	Q:/Mass Spec Facility/MS Lab/Projects/2022/MS-451-Antonio_Juan Lopez/DAT/PP/F013700.dat	Palm2(S315);
p00239	PALM2_MOUSE	Paralemmin-2 OS=Mus musculus OX=10090 GN=Palm2 PE=1 SV=1	Q8BR92;	Palm2;	AELVLIDEDDEKSLR	Phospho (ST)	912.936	51.1857	2	x'00000000000003000	1.22871	-0.547741	0.252761	50.8804	51.2103	64.91	7.69996e-06	7.69996e-06	64.91	64.91	8	303	317	59.94	10113: Scan 15517 (rt=51.1857) [\\qmcr.qmul.ac.uk\rfs\HAEMONC\Mass Spec Facility\MS Lab\Projects\2022\MS-451-Antonio_Juan Lopez\RAW\PP\QE1_MS_451_Juan_PP_Sample14R.raw]	Q:/Mass Spec Facility/MS Lab/Projects/2022/MS-451-Antonio_Juan Lopez/DAT/PP/F013684.dat	Palm2(S315);
p00240	PALM_MOUSE	Paralemmin-1 OS=Mus musculus OX=10090 GN=Palm PE=1 SV=1	Q9Z0P4;	Palm;	AELVVIEDAATPREPAPLNGSAAELPATKEENQTGPTTTPSDTQDLDMK	Oxidation (M); Phospho (ST)	1304.62	53.8359	4	x'000000000003000000000000000000000000000000000000200	-0.26791	-0.26791	-0.26791	53.8359	53.8359	69.14	0.0920635	0.0920635	24.45	24.45	7	325	373	7.03	10910: Scan 16525 (rt=53.8359) [\\qmcr.qmul.ac.uk\rfs\HAEMONC\Mass Spec Facility\MS Lab\Projects\2022\MS-451-Antonio_Juan Lopez\RAW\PP\QE1_MS_451_Juan_PP_Sample33R.raw]	Q:/Mass Spec Facility/MS Lab/Projects/2022/MS-451-Antonio_Juan Lopez/DAT/PP/F013726.dat	Palm(M372);Palm(T335);
p00244	DOCK9_MOUSE	Dedicator of cytokinesis protein 9 OS=Mus musculus OX=10090 GN=Dock9 PE=1 SV=2	Q8BIK4;	Dock9;	AEPYVASEYK	Phospho (ST)	618.763	39.4991	2	x'000000030000	1.19384	-2.20557	-0.797242	39.318	39.8598	50.2337	9.27526e-05	9.27526e-05	50.99	50.99	25	930	939	46.09	6634: Scan 11039 (rt=39.4991) [\\qmcr.qmul.ac.uk\rfs\HAEMONC\Mass Spec Facility\MS Lab\Projects\2022\MS-451-Antonio_Juan Lopez\RAW\PP\QE1_MS_451_Juan_PP_Sample10.raw]	Q:/Mass Spec Facility/MS Lab/Projects/2022/MS-451-Antonio_Juan Lopez/DAT/PP/F013675.dat	Dock9(S936);
p00245	PTN14_MOUSE	Tyrosine-protein phosphatase non-receptor type 14 OS=Mus musculus OX=10090 GN=Ptpn14 PE=1 SV=2	Q62130;	Ptpn14;	AEQLAVNGASLGPSISEPDLTSVK	Phospho (ST)	821.738	59.6259	3	x'00000000000000003000000000	-1.07871	-1.07871	-1.07871	59.6259	59.6259	110.784	0.0311012	0.0311012	29.18	29.18	1	796	819	11.17	12270: Scan 18569 (rt=59.6259) [\\qmcr.qmul.ac.uk\rfs\HAEMONC\Mass Spec Facility\MS Lab\Projects\2022\MS-451-Antonio_Juan Lopez\RAW\PP\QE1_MS_451_Juan_PP_Sample35R.raw]	Q:/Mass Spec Facility/MS Lab/Projects/2022/MS-451-Antonio_Juan Lopez/DAT/PP/F013730.dat	Ptpn14(S811);
p00246	HDGR2_MOUSE	Hepatoma-derived growth factor-related protein 2 OS=Mus musculus OX=10090 GN=Hdgfl2 PE=1 SV=1	Q3UMU9;	Hdgfl2;	AERGGSSGEELEDEEPVK	2 Phospho (ST)	693.272	39.1843	3	x'00000033000000000000	3.88338	-2.34256	-0.103525	38.7178	39.2353	284.94	2.20077e-07	2.20077e-07	77.78	77.78	60	361	378	77.78	6187: Scan 10819 (rt=39.1843) [\\qmcr.qmul.ac.uk\rfs\HAEMONC\Mass Spec Facility\MS Lab\Projects\2022\MS-451-Antonio_Juan Lopez\RAW\PP\QE1_MS_451_Juan_PP_Sample2R.raw]	Q:/Mass Spec Facility/MS Lab/Projects/2022/MS-451-Antonio_Juan Lopez/DAT/PP/F013660.dat	Hdgfl2(S366);Hdgfl2(S367);
p00247	HDGR2_MOUSE	Hepatoma-derived growth factor-related protein 2 OS=Mus musculus OX=10090 GN=Hdgfl2 PE=1 SV=1	Q3UMU9;	Hdgfl2;	AERGGSSGEELEDEEPVK	2 Phospho (ST)	1039.4	38.928	2	x'00000033000000000000	0.236422	-0.822904	-0.822904	38.7536	39.1771	277.83	3.70794e-08	3.70794e-08	85.66	85.66	55	361	378	80.86	5875: Scan 10457 (rt=38.928) [\\qmcr.qmul.ac.uk\rfs\HAEMONC\Mass Spec Facility\MS Lab\Projects\2022\MS-451-Antonio_Juan Lopez\RAW\PP\QE1_MS_451_Juan_PP_Sample36R.raw]	Q:/Mass Spec Facility/MS Lab/Projects/2022/MS-451-Antonio_Juan Lopez/DAT/PP/F013732.dat	Hdgfl2(S366);Hdgfl2(S367);
p00248	HDGR2_MOUSE	Hepatoma-derived growth factor-related protein 2 OS=Mus musculus OX=10090 GN=Hdgfl2 PE=1 SV=1	Q3UMU9;	Hdgfl2;	AERGGSSGEELEDEEPVKK	2 Phospho (ST)	735.97	32.3868	3	x'000000330000000000000	0.870792	-0.870793	0.0272123	32.0082	32.7946	280.11	3.79408e-06	3.79408e-06	67.4	67.4	51	361	379	67.4	3746: Scan 7888 (rt=32.3868) [\\qmcr.qmul.ac.uk\rfs\HAEMONC\Mass Spec Facility\MS Lab\Projects\2022\MS-451-Antonio_Juan Lopez\RAW\PP\QE1_MS_451_Juan_PP_Sample15.raw]	Q:/Mass Spec Facility/MS Lab/Projects/2022/MS-451-Antonio_Juan Lopez/DAT/PP/F013685.dat	Hdgfl2(S366);Hdgfl2(S367);
p00249	SNX24_MOUSE	Sorting nexin-24 OS=Mus musculus OX=10090 GN=Snx24 PE=1 SV=1	Q9CRB0;	Snx24;	AESCGSFDETESEESSK	Phospho (ST)	979.846	33.3649	2	x'0003000000000000000	1.26068	-2.29456	-0.465858	33.0696	33.6495	99.13	8.85805e-10	0.000593227	99.13	73.88	150	111	127	50.31	4461: Scan 8695 (rt=33.3649) [\\qmcr.qmul.ac.uk\rfs\HAEMONC\Mass Spec Facility\MS Lab\Projects\2022\MS-451-Antonio_Juan Lopez\RAW\PP\QE1_MS_451_Juan_PP_Sample22.raw]	Q:/Mass Spec Facility/MS Lab/Projects/2022/MS-451-Antonio_Juan Lopez/DAT/PP/F013702.dat	Snx24(S113);
p00250	KS6C1_MOUSE	Ribosomal protein S6 kinase delta-1 OS=Mus musculus OX=10090 GN=Rps6kc1 PE=1 SV=2	Q8BLK9;	Rps6kc1;	AESICSLR	Phospho (ST)	508.218	38.4381	2	x'0003000000	0.760039	-0.304607	0.760039	38.4381	38.8413	98.47	0.0122421	0.0122421	28.39	28.39	9	299	306	28.39	5843: Scan 10447 (rt=38.4381) [\\qmcr.qmul.ac.uk\rfs\HAEMONC\Mass Spec Facility\MS Lab\Projects\2022\MS-451-Antonio_Juan Lopez\RAW\PP\QE1_MS_451_Juan_PP_Sample15R.raw]	Q:/Mass Spec Facility/MS Lab/Projects/2022/MS-451-Antonio_Juan Lopez/DAT/PP/F013686.dat	Rps6kc1(S301);
p00251	FIP1_MOUSE	Pre-mRNA 3'-end-processing factor FIP1 OS=Mus musculus OX=10090 GN=Fip1l1 PE=1 SV=1	Q9D824;	Fip1l1;	AESPDLR	Phospho (ST)	434.185	28.555	2	x'000300000	1.34241	-0.412072	0.21123	27.8959	28.6075	83.4737	1.48573e-05	1.48573e-05	59.6	59.6	15	278	284	43.16	2210: Scan 6340 (rt=28.555) [\\qmcr.qmul.ac.uk\rfs\HAEMONC\Mass Spec Facility\MS Lab\Projects\2022\MS-451-Antonio_Juan Lopez\RAW\PP\QE1_MS_451_Juan_PP_Sample2.raw]	Q:/Mass Spec Facility/MS Lab/Projects/2022/MS-451-Antonio_Juan Lopez/DAT/PP/F013659.dat	Fip1l1(S280);
p00252	HUWE1_MOUSE	E3 ubiquitin-protein ligase HUWE1 OS=Mus musculus OX=10090 GN=Huwe1 PE=1 SV=5	Q7TMY8;	Huwe1;	AESPEEVACR	Phospho (ST)	614.24	30.818	2	x'000300000000	0.49818	-0.300865	-0.300865	30.818	31.1258	108.33	0.0104434	0.0104434	32.53	32.53	3	1393	1402	32.2	3311: Scan 7258 (rt=30.818) [\\qmcr.qmul.ac.uk\rfs\HAEMONC\Mass Spec Facility\MS Lab\Projects\2022\MS-451-Antonio_Juan Lopez\RAW\PP\QE1_MS_451_Juan_PP_Sample10R.raw]	Q:/Mass Spec Facility/MS Lab/Projects/2022/MS-451-Antonio_Juan Lopez/DAT/PP/F013676.dat	Huwe1(S1395);
p00253	PDS5B_MOUSE	Sister chromatid cohesion protein PDS5 homolog B OS=Mus musculus OX=10090 GN=Pds5b PE=1 SV=1	Q4VA53;	Pds5b;	AESPETSAVESTQSTPQK	Phospho (ST)	652.953	33.8823	3	x'00030000000000000000	0.15441	-1.4715	-0.474478	33.5156	33.8939	86.46	9.48238e-05	0.0123981	54.06	47.27	74	1354	1371	27.16	3917: Scan 8373 (rt=33.8823) [\\qmcr.qmul.ac.uk\rfs\HAEMONC\Mass Spec Facility\MS Lab\Projects\2022\MS-451-Antonio_Juan Lopez\RAW\PP\QE1_MS_451_Juan_PP_Sample24.raw]	Q:/Mass Spec Facility/MS Lab/Projects/2022/MS-451-Antonio_Juan Lopez/DAT/PP/F013707.dat	Pds5b(S1356);
p00254	PDS5B_MOUSE	Sister chromatid cohesion protein PDS5 homolog B OS=Mus musculus OX=10090 GN=Pds5b PE=1 SV=1	Q4VA53;	Pds5b;	AESPETSAVESTQSTPQK	Phospho (ST)	978.925	33.8576	2	x'00000003000000000000	1.36923	-2.43477	-0.399829	33.4509	34.0059	153.404	6.50155e-10	7.75952e-07	105.69	87.6833	209	1354	1371	53.67	3614: Scan 8027 (rt=33.8576) [\\qmcr.qmul.ac.uk\rfs\HAEMONC\Mass Spec Facility\MS Lab\Projects\2022\MS-451-Antonio_Juan Lopez\RAW\PP\QE1_MS_451_Juan_PP_Sample14R.raw]	Q:/Mass Spec Facility/MS Lab/Projects/2022/MS-451-Antonio_Juan Lopez/DAT/PP/F013684.dat	Pds5b(S1360);
p00255	MON1A_MOUSE	Vacuolar fusion protein MON1 homolog A OS=Mus musculus OX=10090 GN=Mon1a PE=1 SV=3	Q6PDG8;	Mon1a;	AESPTPGLTQGTEPGAGQEGAMFVHTR	Oxidation (M); Phospho (ST)	941.421	44.5806	3	x'00000000030000000000002000000	1.48445	0.0914492	0.825169	44.5806	44.8935	51.7839	0.000145612	0.00111927	53.54	46.4575	21	29	55	42.47	6642: Scan 11997 (rt=44.5806) [\\qmcr.qmul.ac.uk\rfs\HAEMONC\Mass Spec Facility\MS Lab\Projects\2022\MS-451-Antonio_Juan Lopez\RAW\PP\QE1_MS_451_Juan_PP_Sample35.raw]	Q:/Mass Spec Facility/MS Lab/Projects/2022/MS-451-Antonio_Juan Lopez/DAT/PP/F013729.dat	Mon1a(M50);Mon1a(T37);
p00256	MON1A_MOUSE	Vacuolar fusion protein MON1 homolog A OS=Mus musculus OX=10090 GN=Mon1a PE=1 SV=3	Q6PDG8;	Mon1a;	AESPTPGLTQGTEPGAGQEGAMFVHTR	Phospho (ST)	936.089	48.6011	3	x'00000000030000000000000000000	0.219945	0.219945	0.219945	48.6011	48.6011	44.87	0.000954702	0.00141026	44.87	43.415	4	29	55	41.37	7703: Scan 13388 (rt=48.6011) [\\qmcr.qmul.ac.uk\rfs\HAEMONC\Mass Spec Facility\MS Lab\Projects\2022\MS-451-Antonio_Juan Lopez\RAW\PP\QE1_MS_451_Juan_PP_Sample38R.raw]	Q:/Mass Spec Facility/MS Lab/Projects/2022/MS-451-Antonio_Juan Lopez/DAT/PP/F013736.dat	Mon1a(T37);
p00257	FCHO2_MOUSE	F-BAR domain only protein 2 OS=Mus musculus OX=10090 GN=Fcho2 PE=1 SV=1	Q3UQN2;	Fcho2;	AESSSSISSSASLSAANTPTVGVSR	2 Phospho (ST)	838.365	53.9167	3	x'000000300000003000000000000	-0.116637	-1.8841	-0.259945	53.632	54.1449	221.44	0.000580587	0.000580587	47.03	47.03	160	505	529	47.03	10564: Scan 16283 (rt=53.9167) [\\qmcr.qmul.ac.uk\rfs\HAEMONC\Mass Spec Facility\MS Lab\Projects\2022\MS-451-Antonio_Juan Lopez\RAW\PP\QE1_MS_451_Juan_PP_Sample33.raw]	Q:/Mass Spec Facility/MS Lab/Projects/2022/MS-451-Antonio_Juan Lopez/DAT/PP/F013725.dat	Fcho2(S510);Fcho2(S518);
p00258	FCHO2_MOUSE	F-BAR domain only protein 2 OS=Mus musculus OX=10090 GN=Fcho2 PE=1 SV=1	Q3UQN2;	Fcho2;	AESSSSISSSASLSAANTPTVGVSR	2 Phospho (ST)	1257.04	53.6444	2	x'000003000000300000000000000	-0.898462	-0.898462	-0.898462	53.6444	53.6444	27.12	0.0621047	0.0621047	26.64	26.64	10	505	529	26.64	11025: Scan 16584 (rt=53.6444) [\\qmcr.qmul.ac.uk\rfs\HAEMONC\Mass Spec Facility\MS Lab\Projects\2022\MS-451-Antonio_Juan Lopez\RAW\PP\QE1_MS_451_Juan_PP_Sample14R.raw]	Q:/Mass Spec Facility/MS Lab/Projects/2022/MS-451-Antonio_Juan Lopez/DAT/PP/F013684.dat	Fcho2(S509);Fcho2(S516);
p00259	FCHO2_MOUSE	F-BAR domain only protein 2 OS=Mus musculus OX=10090 GN=Fcho2 PE=1 SV=1	Q3UQN2;	Fcho2;	AESSSSISSSASLSAANTPTVGVSR	Phospho (ST)	811.71	48.4074	3	x'000000000000000000300000000	3.00192	-1.10563	0.263557	48.0644	48.4627	186.47	1.99375e-08	2.03908e-06	91.76	86.634	676	505	529	61.74	9764: Scan 14649 (rt=48.4074) [\\qmcr.qmul.ac.uk\rfs\HAEMONC\Mass Spec Facility\MS Lab\Projects\2022\MS-451-Antonio_Juan Lopez\RAW\PP\QE1_MS_451_Juan_PP_Sample25R.raw]	Q:/Mass Spec Facility/MS Lab/Projects/2022/MS-451-Antonio_Juan Lopez/DAT/PP/F013710.dat	Fcho2(T522);
p00260	FCHO2_MOUSE	F-BAR domain only protein 2 OS=Mus musculus OX=10090 GN=Fcho2 PE=1 SV=1	Q3UQN2;	Fcho2;	AESSSSISSSASLSAANTPTVGVSR	Phospho (ST)	1217.06	48.2098	2	x'000000000000003000000000000	1.67221	-2.76839	0.109781	48.1775	48.4354	262.83	3.02462e-14	3.11557e-05	149.95	119.558	189	505	529	37.87	9636: Scan 14656 (rt=48.2098) [\\qmcr.qmul.ac.uk\rfs\HAEMONC\Mass Spec Facility\MS Lab\Projects\2022\MS-451-Antonio_Juan Lopez\RAW\PP\QE1_MS_451_Juan_PP_Sample25.raw]	Q:/Mass Spec Facility/MS Lab/Projects/2022/MS-451-Antonio_Juan Lopez/DAT/PP/F013709.dat	Fcho2(S518);
p00261	ARHGA_MOUSE	Rho guanine nucleotide exchange factor 10 OS=Mus musculus OX=10090 GN=Arhgef10 PE=1 SV=2	Q8C033;	Arhgef10;	AESVEEEEAAETVGDGQCNSLSSEDLPHSSEQGSQEGSALAR	Phospho (ST)	1114.97	49.535	4	x'00030000000000000000000000000000000000000000	-0.812193	-0.812193	-0.812193	49.535	49.535	88.73	1.91918e-06	0.00667218	70.98	43.89	5	155	196	23	9705: Scan 14913 (rt=49.535) [\\qmcr.qmul.ac.uk\rfs\HAEMONC\Mass Spec Facility\MS Lab\Projects\2022\MS-451-Antonio_Juan Lopez\RAW\PP\QE1_MS_451_Juan_PP_Sample21.raw]	Q:/Mass Spec Facility/MS Lab/Projects/2022/MS-451-Antonio_Juan Lopez/DAT/PP/F013698.dat	Arhgef10(S157);
p00262	MECP2_MOUSE	Methyl-CpG-binding protein 2 OS=Mus musculus OX=10090 GN=Mecp2 PE=1 SV=1	Q9Z2D6;	Mecp2;	AETSESSGSAPAVPEASASPK	Phospho (ST)	1020.44	35.8109	2	x'00000000000000000300000	-0.26289	-1.83239	-1.14573	35.7216	35.8932	35.66	0.00631572	0.00631572	35.66	35.66	8	62	82	30.77	2161: Scan 7312 (rt=35.8109) [\\qmcr.qmul.ac.uk\rfs\HAEMONC\Mass Spec Facility\MS Lab\Projects\2022\MS-451-Antonio_Juan Lopez\RAW\PP\QE1_MS_451_Juan_PP_Sample45R.raw]	Q:/Mass Spec Facility/MS Lab/Projects/2022/MS-451-Antonio_Juan Lopez/DAT/PP/F013750.dat	Mecp2(S78);
p00263	COBL1_MOUSE	Cordon-bleu protein-like 1 OS=Mus musculus OX=10090 GN=Cobll1 PE=1 SV=2	Q3UMF0;	Cobll1;	AETSPPPVAAKPVALPGSQGTSLNLK	Phospho (ST)	870.79	50.5035	3	x'0003000000000000000000000000	0.308123	0.308123	0.308123	50.5035	50.5035	572.187	0.00822651	0.00822651	32.07	32.07	2	1089	1114	27.81	9501: Scan 15028 (rt=50.5035) [\\qmcr.qmul.ac.uk\rfs\HAEMONC\Mass Spec Facility\MS Lab\Projects\2022\MS-451-Antonio_Juan Lopez\RAW\PP\QE1_MS_451_Juan_PP_Sample11R.raw]	Q:/Mass Spec Facility/MS Lab/Projects/2022/MS-451-Antonio_Juan Lopez/DAT/PP/F013678.dat	Cobll1(T1091);
p00265	SCRIB_MOUSE	Protein scribble homolog OS=Mus musculus OX=10090 GN=Scrib PE=1 SV=2	Q80U72;	Scrib;	AFAAVPTVHPPENSATQPPTPGPAASPEQLSFR	Phospho (ST)	863.169	55.5403	4	x'00000000000000300000000000000000000	0.677657	-1.87407	-0.598206	55.196	55.5833	129.93	0.0132297	0.0540335	33.67	29.05	29	1306	1338	24.8	12243: Scan 17714 (rt=55.5403) [\\qmcr.qmul.ac.uk\rfs\HAEMONC\Mass Spec Facility\MS Lab\Projects\2022\MS-451-Antonio_Juan Lopez\RAW\PP\QE1_MS_451_Juan_PP_Sample5R.raw]	Q:/Mass Spec Facility/MS Lab/Projects/2022/MS-451-Antonio_Juan Lopez/DAT/PP/F013666.dat	Scrib(S1319);
p00266	SCRIB_MOUSE	Protein scribble homolog OS=Mus musculus OX=10090 GN=Scrib PE=1 SV=2	Q80U72;	Scrib;	AFAAVPTVHPPENSATQPPTPGPAASPEQLSFR	Phospho (ST)	1150.56	55.3396	3	x'00000000000000000000300000000000000	1.04186	-0.784947	-0.349993	55.2287	55.6806	201.86	0.0114215	0.042398	34.28	30.3967	30	1306	1338	6.83	12408: Scan 17772 (rt=55.3396) [\\qmcr.qmul.ac.uk\rfs\HAEMONC\Mass Spec Facility\MS Lab\Projects\2022\MS-451-Antonio_Juan Lopez\RAW\PP\QE1_MS_451_Juan_PP_Sample25.raw]	Q:/Mass Spec Facility/MS Lab/Projects/2022/MS-451-Antonio_Juan Lopez/DAT/PP/F013709.dat	Scrib(T1325);
p00267	HABP4_MOUSE	Intracellular hyaluronan-binding protein 4 OS=Mus musculus OX=10090 GN=Habp4 PE=1 SV=2	Q9JKS5;	Habp4;	AFDSFDQR	Phospho (ST)	533.207	43.6981	2	x'0000300000	3.35306	0.271515	1.39891	43.6557	44.0491	44.17	0.000679514	0.000679514	44.17	44.17	14	203	210	44.17	7713: Scan 12539 (rt=43.6981) [\\qmcr.qmul.ac.uk\rfs\HAEMONC\Mass Spec Facility\MS Lab\Projects\2022\MS-451-Antonio_Juan Lopez\RAW\PP\QE1_MS_451_Juan_PP_Sample36R.raw]	Q:/Mass Spec Facility/MS Lab/Projects/2022/MS-451-Antonio_Juan Lopez/DAT/PP/F013732.dat	Habp4(S206);
p00269	FLNA_MOUSE	Filamin-A OS=Mus musculus OX=10090 GN=Flna PE=1 SV=5	Q8BTM8;	Flna;	AFGPGLQGGNAGSPAR	Phospho (ST)	768.85	42.009	2	x'000000000000030000	1.22811	-1.8845	-1.8845	42.0039	42.3011	41.18	0.00131078	0.00131078	41.18	41.18	20	1072	1087	37.78	3419: Scan 9177 (rt=42.009) [\\qmcr.qmul.ac.uk\rfs\HAEMONC\Mass Spec Facility\MS Lab\Projects\2022\MS-451-Antonio_Juan Lopez\RAW\PP\QE1_MS_451_Juan_PP_Sample54R.raw]	Q:/Mass Spec Facility/MS Lab/Projects/2022/MS-451-Antonio_Juan Lopez/DAT/PP/F013779.dat	Flna(S1084);
p00270	PRC2C_MOUSE	Protein PRRC2C OS=Mus musculus OX=10090 GN=Prrc2c PE=1 SV=3	Q3TLH4;	Prrc2c;	AFGSGIDIKPGTPPIGGR	Phospho (ST)	607.308	49.7751	3	x'00000000000030000000	-1.22162	-1.22162	-1.22162	49.7751	49.7751	153.12	0.0644142	0.0644142	25.48	25.48	1	2614	2631	13.72	9697: Scan 15000 (rt=49.7751) [\\qmcr.qmul.ac.uk\rfs\HAEMONC\Mass Spec Facility\MS Lab\Projects\2022\MS-451-Antonio_Juan Lopez\RAW\PP\QE1_MS_451_Juan_PP_Sample30R.raw]	Q:/Mass Spec Facility/MS Lab/Projects/2022/MS-451-Antonio_Juan Lopez/DAT/PP/F013720.dat	Prrc2c(T2625);
p00271	IF4B_MOUSE	Eukaryotic translation initiation factor 4B OS=Mus musculus OX=10090 GN=Eif4b PE=1 SV=1	Q8BGD9;	Eif4b;	AFGSGYR	Phospho (ST)	419.169	36.0029	2	x'000030000	-0.095657	-1.19571	-0.310885	35.6241	36.2267	164.797	0.000170608	0.000170608	37.68	37.68	25	280	286	37.68	5307: Scan 9522 (rt=36.0029) [\\qmcr.qmul.ac.uk\rfs\HAEMONC\Mass Spec Facility\MS Lab\Projects\2022\MS-451-Antonio_Juan Lopez\RAW\PP\QE1_MS_451_Juan_PP_Sample10.raw]	Q:/Mass Spec Facility/MS Lab/Projects/2022/MS-451-Antonio_Juan Lopez/DAT/PP/F013675.dat	Eif4b(S283);
p00272	IF4B_MOUSE	Eukaryotic translation initiation factor 4B OS=Mus musculus OX=10090 GN=Eif4b PE=1 SV=1	Q8BGD9;	Eif4b;	AFGSGYRR	Phospho (ST)	497.22	28.9726	2	x'0000300000	3.03801	1.32504	1.50641	28.489	29.2325	254.741	0.00615872	0.00615872	30.97	30.97	4	280	287	18.81	2587: Scan 6490 (rt=28.9726) [\\qmcr.qmul.ac.uk\rfs\HAEMONC\Mass Spec Facility\MS Lab\Projects\2022\MS-451-Antonio_Juan Lopez\RAW\PP\QE1_MS_451_Juan_PP_Sample15.raw]	Q:/Mass Spec Facility/MS Lab/Projects/2022/MS-451-Antonio_Juan Lopez/DAT/PP/F013685.dat	Eif4b(S283);
p00274	IGS11_MOUSE	Immunoglobulin superfamily member 11 OS=Mus musculus OX=10090 GN=Igsf11 PE=1 SV=1	P0C673;	Igsf11;	AFHTEISSSENNTLTSSNTYNSR	2 Phospho (ST)	907.367	47.4965	3	x'0000300300000000000000000	1.10736	-0.944806	-0.393148	47.367	47.7303	179.234	4.52779e-06	2.31783e-05	67.03	62.258	36	298	320	54.56	9588: Scan 14358 (rt=47.4965) [\\qmcr.qmul.ac.uk\rfs\HAEMONC\Mass Spec Facility\MS Lab\Projects\2022\MS-451-Antonio_Juan Lopez\RAW\PP\QE1_MS_451_Juan_PP_Sample26.raw]	Q:/Mass Spec Facility/MS Lab/Projects/2022/MS-451-Antonio_Juan Lopez/DAT/PP/F013711.dat	Igsf11(T301);Igsf11(S304);
p00278	RLA0_MOUSE	60S acidic ribosomal protein P0 OS=Mus musculus OX=10090 GN=Rplp0 PE=1 SV=3	P14869;	Rplp0;	AFLADPSAFAAAAPAAAATTAAPAAAAAPAKAEAKEESEESDEDMGFGLFD	2 Phospho (ST)	1268.81	72.5997	4	x'00000000000000000003300000000000000000000000000000000	0.677354	-1.92558	-0.584674	72.5997	74.9333	52.86	0.000148294	0.000148294	52.86	52.86	84	267	317	52.86	12855: Scan 21790 (rt=72.5997) [\\qmcr.qmul.ac.uk\rfs\HAEMONC\Mass Spec Facility\MS Lab\Projects\2022\MS-451-Antonio_Juan Lopez\RAW\PP\QE1_MS_451_Juan_PP_Sample31.raw]	Q:/Mass Spec Facility/MS Lab/Projects/2022/MS-451-Antonio_Juan Lopez/DAT/PP/F013721.dat	Rplp0(T285);Rplp0(T286);
p00279	RLA0_MOUSE	60S acidic ribosomal protein P0 OS=Mus musculus OX=10090 GN=Rplp0 PE=1 SV=3	P14869;	Rplp0;	AFLADPSAFAAAAPAAAATTAAPAAAAAPAKAEAKEESEESDEDMGFGLFD	Oxidation (M); 2 Phospho (ST)	1272.81	72.6001	4	x'00000000000000000000000000000000000000300300020000000	1.75263	-4.22317	-0.0558264	72.5555	74.9575	71.92	0.000245266	0.000749942	50.69	46.2683	340	267	317	43.64	17863: Scan 24937 (rt=72.6001) [\\qmcr.qmul.ac.uk\rfs\HAEMONC\Mass Spec Facility\MS Lab\Projects\2022\MS-451-Antonio_Juan Lopez\RAW\PP\QE1_MS_451_Juan_PP_Sample22R.raw]	Q:/Mass Spec Facility/MS Lab/Projects/2022/MS-451-Antonio_Juan Lopez/DAT/PP/F013704.dat	Rplp0(M311);Rplp0(S304);Rplp0(S307);
p00280	MACF1_MOUSE	Microtubule-actin cross-linking factor 1 OS=Mus musculus OX=10090 GN=Macf1 PE=1 SV=2	Q9QXZ0;	Macf1;	AFLAELEQNSPK	Phospho (ST)	713.835	54.2745	2	x'00000000003000	1.12229	-6.43919	-0.112229	54.1609	54.692	480.672	6.46924e-05	6.46924e-05	54.42	54.42	94	4474	4485	54.42	11832: Scan 17161 (rt=54.2745) [\\qmcr.qmul.ac.uk\rfs\HAEMONC\Mass Spec Facility\MS Lab\Projects\2022\MS-451-Antonio_Juan Lopez\RAW\PP\QE1_MS_451_Juan_PP_Sample36R.raw]	Q:/Mass Spec Facility/MS Lab/Projects/2022/MS-451-Antonio_Juan Lopez/DAT/PP/F013732.dat	Macf1(S4483);
p00282	HSP74_MOUSE	Heat shock 70 kDa protein 4 OS=Mus musculus OX=10090 GN=Hspa4 PE=1 SV=1	Q61316;	Hspa4;	AFSDPFVEAEK	Phospho (ST)	660.281	57.1566	2	x'0003000000000	0.238899	-1.79364	-1.79364	57.1566	57.4247	40.24	0.00298538	0.00298538	40.24	40.24	5	74	84	40.24	11433: Scan 17503 (rt=57.1566) [\\qmcr.qmul.ac.uk\rfs\HAEMONC\Mass Spec Facility\MS Lab\Projects\2022\MS-451-Antonio_Juan Lopez\RAW\PP\QE1_MS_451_Juan_PP_Sample35R.raw]	Q:/Mass Spec Facility/MS Lab/Projects/2022/MS-451-Antonio_Juan Lopez/DAT/PP/F013730.dat	Hspa4(S76);
p00283	RHG39_MOUSE	Rho GTPase-activating protein 39 OS=Mus musculus OX=10090 GN=Arhgap39 PE=1 SV=2	P59281;	Arhgap39;	AFSEDEALAQQDSK	Phospho (ST)	809.837	45.3761	2	x'0003000000000000	1.08676	-0.84196	1.08676	45.3761	45.4098	89.92	0.00562561	0.00562561	33.45	33.45	3	595	608	33.45	8367: Scan 13274 (rt=45.3761) [\\qmcr.qmul.ac.uk\rfs\HAEMONC\Mass Spec Facility\MS Lab\Projects\2022\MS-451-Antonio_Juan Lopez\RAW\PP\QE1_MS_451_Juan_PP_Sample36R.raw]	Q:/Mass Spec Facility/MS Lab/Projects/2022/MS-451-Antonio_Juan Lopez/DAT/PP/F013732.dat	Arhgap39(S597);
p00284	MACF1_MOUSE	Microtubule-actin cross-linking factor 1 OS=Mus musculus OX=10090 GN=Macf1 PE=1 SV=2	Q9QXZ0;	Macf1;	AFSIDIIR	Phospho (ST)	507.755	62.4005	2	x'0003000000	0.150963	0.0325606	0.150963	62.4005	62.4726	218.034	0.0108247	0.0108247	30.05	30.05	2	5675	5682	30.05	10271: Scan 17927 (rt=62.4005) [\\qmcr.qmul.ac.uk\rfs\HAEMONC\Mass Spec Facility\MS Lab\Projects\2022\MS-451-Antonio_Juan Lopez\RAW\PP\QE1_MS_451_Juan_PP_Sample50.raw]	Q:/Mass Spec Facility/MS Lab/Projects/2022/MS-451-Antonio_Juan Lopez/DAT/PP/F013763.dat	Macf1(S5677);
p00285	DAPLE_MOUSE	Protein Daple OS=Mus musculus OX=10090 GN=Ccdc88c PE=1 SV=1	Q6VGS5;	Ccdc88c;	AFSLASADLLR	Phospho (ST)	622.307	64.9122	2	x'0003000000000	0.503782	-2.15194	-2.15194	64.7827	65.14	55.7	3.51245e-05	3.51245e-05	55.7	55.7	35	1796	1806	48.45	13076: Scan 20232 (rt=64.9122) [\\qmcr.qmul.ac.uk\rfs\HAEMONC\Mass Spec Facility\MS Lab\Projects\2022\MS-451-Antonio_Juan Lopez\RAW\PP\QE1_MS_451_Juan_PP_Sample29R.raw]	Q:/Mass Spec Facility/MS Lab/Projects/2022/MS-451-Antonio_Juan Lopez/DAT/PP/F013718.dat	Ccdc88c(S1798);
p00286	MACF1_MOUSE	Microtubule-actin cross-linking factor 1 OS=Mus musculus OX=10090 GN=Macf1 PE=1 SV=2	Q9QXZ0;	Macf1;	AFVESQQKSPGK	Phospho (ST)	693.327	24.8803	2	x'00000000030000	-0.441271	-1.66903	-0.441271	24.8803	25.2953	274.625	0.0535447	0.0535447	24.94	24.94	2	1359	1370	10.08	629: Scan 4375 (rt=24.8803) [\\qmcr.qmul.ac.uk\rfs\HAEMONC\Mass Spec Facility\MS Lab\Projects\2022\MS-451-Antonio_Juan Lopez\RAW\PP\QE1_MS_451_Juan_PP_Sample42.raw]	Q:/Mass Spec Facility/MS Lab/Projects/2022/MS-451-Antonio_Juan Lopez/DAT/PP/F013743.dat	Macf1(S1367);
p00288	AAGAB_MOUSE	Alpha- and gamma-adaptin-binding protein p34 OS=Mus musculus OX=10090 GN=Aagab PE=1 SV=2	Q8R2R3;	Aagab;	AFWMAIGGDRDEIEGLSSDDEH	2 Phospho (ST)	870.668	70.8467	3	x'000000000000000003300000	-0.0172481	-0.465699	-0.0172481	70.8467	70.9498	35.89	0.00444415	0.00444415	35.89	35.89	2	295	316	35.89	17584: Scan 24373 (rt=70.8467) [\\qmcr.qmul.ac.uk\rfs\HAEMONC\Mass Spec Facility\MS Lab\Projects\2022\MS-451-Antonio_Juan Lopez\RAW\PP\QE1_MS_451_Juan_PP_Sample25R.raw]	Q:/Mass Spec Facility/MS Lab/Projects/2022/MS-451-Antonio_Juan Lopez/DAT/PP/F013710.dat	Aagab(S311);Aagab(S312);
p00289	AAGAB_MOUSE	Alpha- and gamma-adaptin-binding protein p34 OS=Mus musculus OX=10090 GN=Aagab PE=1 SV=2	Q8R2R3;	Aagab;	AFWMAIGGDRDEIEGLSSDDEH	Oxidation (M); 2 Phospho (ST)	876	65.5594	3	x'000020000000000003300000	0.257526	-1.17106	-0.519624	65.3076	66.4035	50.13	0.000149944	0.000149944	50.13	50.13	33	295	316	50.13	15611: Scan 21953 (rt=65.5594) [\\qmcr.qmul.ac.uk\rfs\HAEMONC\Mass Spec Facility\MS Lab\Projects\2022\MS-451-Antonio_Juan Lopez\RAW\PP\QE1_MS_451_Juan_PP_Sample24R.raw]	Q:/Mass Spec Facility/MS Lab/Projects/2022/MS-451-Antonio_Juan Lopez/DAT/PP/F013708.dat	Aagab(M298);Aagab(S311);Aagab(S312);
p00290	AP3B2_MOUSE	AP-3 complex subunit beta-2 OS=Mus musculus OX=10090 GN=Ap3b2 PE=1 SV=2	Q9JME5;	Ap3b2;	AFYGSEEDEAKGPGSEEAATAALPAR	Phospho (ST)	902.064	46.697	3	x'0000000000000003000000000000	1.82304	-1.68395	-0.685122	46.5079	47.0596	91.8537	1.58452e-08	0.000790446	92.61	67.615	78	268	293	36.54	7505: Scan 12957 (rt=46.697) [\\qmcr.qmul.ac.uk\rfs\HAEMONC\Mass Spec Facility\MS Lab\Projects\2022\MS-451-Antonio_Juan Lopez\RAW\PP\QE1_MS_451_Juan_PP_Sample35R.raw]	Q:/Mass Spec Facility/MS Lab/Projects/2022/MS-451-Antonio_Juan Lopez/DAT/PP/F013730.dat	Ap3b2(S282);
p00291	AP3B2_MOUSE	AP-3 complex subunit beta-2 OS=Mus musculus OX=10090 GN=Ap3b2 PE=1 SV=2	Q9JME5;	Ap3b2;	AFYGSEEDEAKGPGSEEAATAALPAR	Phospho (Y)	902.064	46.8377	3	x'0004000000000000000000000000	1.82304	-1.68395	-0.252296	46.5079	47.0596	86.3937	9.43297e-08	9.43297e-08	84.87	84.87	39	268	293	40.93	9672: Scan 14581 (rt=46.8377) [\\qmcr.qmul.ac.uk\rfs\HAEMONC\Mass Spec Facility\MS Lab\Projects\2022\MS-451-Antonio_Juan Lopez\RAW\PP\QE1_MS_451_Juan_PP_Sample22.raw]	Q:/Mass Spec Facility/MS Lab/Projects/2022/MS-451-Antonio_Juan Lopez/DAT/PP/F013702.dat	Ap3b2(Y270);
p00292	GGYF2_MOUSE	GRB10-interacting GYF protein 2 OS=Mus musculus OX=10090 GN=Gigyf2 PE=1 SV=2	Q6Y7W8;	Gigyf2;	AGAEASEEVPQTSLSSARPGTPSDHQPQEATQFER	Phospho (ST)	944.677	41.76	4	x'0000003000000000000000000000000000000	0.681912	-0.822853	0.0249028	41.5428	42.1193	109.68	0.00115423	0.0061266	45	39.8114	56	363	397	9.09	7142: Scan 11737 (rt=41.76) [\\qmcr.qmul.ac.uk\rfs\HAEMONC\Mass Spec Facility\MS Lab\Projects\2022\MS-451-Antonio_Juan Lopez\RAW\PP\QE1_MS_451_Juan_PP_Sample25R.raw]	Q:/Mass Spec Facility/MS Lab/Projects/2022/MS-451-Antonio_Juan Lopez/DAT/PP/F013710.dat	Gigyf2(S368);
p00293	SLTM_MOUSE	SAFB-like transcription modulator OS=Mus musculus OX=10090 GN=Sltm PE=1 SV=1	Q8CH25;	Sltm;	AGAGMITQHSSTASPVNR	Oxidation (M); Phospho (ST)	627.616	26.5133	3	x'00000200000000300000	0.890508	-1.55121	-0.434083	26.4028	27.3769	226.97	1.89717e-06	0.00213255	70.41	49.2475	188	986	1003	20.34	1394: Scan 5198 (rt=26.5133) [\\qmcr.qmul.ac.uk\rfs\HAEMONC\Mass Spec Facility\MS Lab\Projects\2022\MS-451-Antonio_Juan Lopez\RAW\PP\QE1_MS_451_Juan_PP_Sample16.raw]	Q:/Mass Spec Facility/MS Lab/Projects/2022/MS-451-Antonio_Juan Lopez/DAT/PP/F013687.dat	Sltm(M990);Sltm(S999);
p00294	SLTM_MOUSE	SAFB-like transcription modulator OS=Mus musculus OX=10090 GN=Sltm PE=1 SV=1	Q8CH25;	Sltm;	AGAGMITQHSSTASPVNR	Oxidation (M); Phospho (ST)	940.921	27.4595	2	x'00000200000000300000	0.531964	-0.893701	0.531964	26.5545	27.4595	122.74	0.000162714	0.0165767	50.95	36.1475	14	986	1003	17.21	1582: Scan 5675 (rt=27.4595) [\\qmcr.qmul.ac.uk\rfs\HAEMONC\Mass Spec Facility\MS Lab\Projects\2022\MS-451-Antonio_Juan Lopez\RAW\PP\QE1_MS_451_Juan_PP_Sample3.raw]	Q:/Mass Spec Facility/MS Lab/Projects/2022/MS-451-Antonio_Juan Lopez/DAT/PP/F013661.dat	Sltm(M990);Sltm(S999);
p00295	SLTM_MOUSE	SAFB-like transcription modulator OS=Mus musculus OX=10090 GN=Sltm PE=1 SV=1	Q8CH25;	Sltm;	AGAGMITQHSSTASPVNR	Phospho (ST)	622.284	31.3879	3	x'00000003000000000000	0.945901	-2.67568	-0.53492	31.1681	31.5547	155.2	2.89062e-07	0.0134383	79.11	53.574	109	986	1003	25.48	2851: Scan 7003 (rt=31.3879) [\\qmcr.qmul.ac.uk\rfs\HAEMONC\Mass Spec Facility\MS Lab\Projects\2022\MS-451-Antonio_Juan Lopez\RAW\PP\QE1_MS_451_Juan_PP_Sample26R.raw]	Q:/Mass Spec Facility/MS Lab/Projects/2022/MS-451-Antonio_Juan Lopez/DAT/PP/F013712.dat	Sltm(T992);
p00296	SLTM_MOUSE	SAFB-like transcription modulator OS=Mus musculus OX=10090 GN=Sltm PE=1 SV=1	Q8CH25;	Sltm;	AGAGMITQHSSTASPVNR	Phospho (ST)	932.922	31.3156	2	x'00000003000000000000	-0.579989	-0.579989	-0.579989	31.3156	31.3156	183.03	4.48816e-05	0.0177554	57.19	38.956	5	986	1003	22.25	3094: Scan 7323 (rt=31.3156) [\\qmcr.qmul.ac.uk\rfs\HAEMONC\Mass Spec Facility\MS Lab\Projects\2022\MS-451-Antonio_Juan Lopez\RAW\PP\QE1_MS_451_Juan_PP_Sample25.raw]	Q:/Mass Spec Facility/MS Lab/Projects/2022/MS-451-Antonio_Juan Lopez/DAT/PP/F013709.dat	Sltm(T992);
p00298	MDHM_MOUSE	Malate dehydrogenase, mitochondrial OS=Mus musculus OX=10090 GN=Mdh2 PE=1 SV=3	P08249;	Mdh2;	AGAGSATLSMAYAGAR	Oxidation (M); Phospho (ST)	775.839	41.9083	2	x'000003000020000000	1.29835	1.29835	1.29835	41.9083	41.9083	22.4437	0.0741877	0.0741877	23.2	23.2	1	242	257	8.92	4332: Scan 9868 (rt=41.9083) [\\qmcr.qmul.ac.uk\rfs\HAEMONC\Mass Spec Facility\MS Lab\Projects\2022\MS-451-Antonio_Juan Lopez\RAW\PP\QE1_MS_451_Juan_PP_Sample48.raw]	Q:/Mass Spec Facility/MS Lab/Projects/2022/MS-451-Antonio_Juan Lopez/DAT/PP/F013756.dat	Mdh2(M251);Mdh2(S246);
p00300	HDGF_MOUSE	Hepatoma-derived growth factor OS=Mus musculus OX=10090 GN=Hdgf PE=1 SV=2	P51859;	Hdgf;	AGDVLEDSPK	Phospho (ST)	555.741	34.5045	2	x'000000003000	1.56472	-1.73417	1.13208	34.1996	34.8446	419.66	0.000291075	0.000291075	45.25	45.25	49	158	167	45.25	4151: Scan 8642 (rt=34.5045) [\\qmcr.qmul.ac.uk\rfs\HAEMONC\Mass Spec Facility\MS Lab\Projects\2022\MS-451-Antonio_Juan Lopez\RAW\PP\QE1_MS_451_Juan_PP_Sample24.raw]	Q:/Mass Spec Facility/MS Lab/Projects/2022/MS-451-Antonio_Juan Lopez/DAT/PP/F013707.dat	Hdgf(S165);
p00301	HDGF_MOUSE	Hepatoma-derived growth factor OS=Mus musculus OX=10090 GN=Hdgf PE=1 SV=2	P51859;	Hdgf;	AGDVLEDSPKRPK	Phospho (ST)	497.912	26.9155	3	x'000000003000000	1.39195	-0.660758	0.00335409	25.7198	27.8634	419.66	7.32029e-07	1.31932e-06	73.71	71.625	198	158	170	69.32	1475: Scan 5487 (rt=26.9155) [\\qmcr.qmul.ac.uk\rfs\HAEMONC\Mass Spec Facility\MS Lab\Projects\2022\MS-451-Antonio_Juan Lopez\RAW\PP\QE1_MS_451_Juan_PP_Sample24.raw]	Q:/Mass Spec Facility/MS Lab/Projects/2022/MS-451-Antonio_Juan Lopez/DAT/PP/F013707.dat	Hdgf(S165);
p00302	HDGF_MOUSE	Hepatoma-derived growth factor OS=Mus musculus OX=10090 GN=Hdgf PE=1 SV=2	P51859;	Hdgf;	AGDVLEDSPKRPK	Phospho (ST)	746.364	25.9761	2	x'000000003000000	0.691615	-1.01227	-0.703691	25.7499	27.669	68.95	2.22226e-06	2.22226e-06	68.95	68.95	93	158	170	65.81	485: Sum of 2 scans. Range 4376 (rt=25.9658) to 4381 (rt=25.9865) [\\qmcr.qmul.ac.uk\rfs\HAEMONC\Mass Spec Facility\MS Lab\Projects\2022\MS-451-Antonio_Juan Lopez\RAW\PP\QE1_MS_451_Juan_PP_Sample50R.raw]	Q:/Mass Spec Facility/MS Lab/Projects/2022/MS-451-Antonio_Juan Lopez/DAT/PP/F013765.dat	Hdgf(S165);
p00303	FDX2_MOUSE	Ferredoxin-2, mitochondrial OS=Mus musculus OX=10090 GN=Fdx2 PE=1 SV=1	Q9CPW2;	Fdx2;	AGEEAADSPELPR	Phospho (ST)	711.302	38.3182	2	x'000000003000000	0.884141	0.884141	0.884141	38.3182	38.3182	25.81	0.038576	0.038576	25.81	25.81	1	44	56	25.81	5120: Scan 9854 (rt=38.3182) [\\qmcr.qmul.ac.uk\rfs\HAEMONC\Mass Spec Facility\MS Lab\Projects\2022\MS-451-Antonio_Juan Lopez\RAW\PP\QE1_MS_451_Juan_PP_Sample16R.raw]	Q:/Mass Spec Facility/MS Lab/Projects/2022/MS-451-Antonio_Juan Lopez/DAT/PP/F013688.dat	Fdx2(S51);
p00306	PAXI_MOUSE	Paxillin OS=Mus musculus OX=10090 GN=Pxn PE=1 SV=1	Q8VI36;	Pxn;	AGEEEHVYSFPNK	Phospho (Y)	529.556	33.3985	3	x'000000004000000	0.358214	-0.360737	-0.360737	33.3276	33.7266	98.8773	0.0104124	0.0104124	32.23	32.23	4	111	123	11.23	2434: Scan 7122 (rt=33.3985) [\\qmcr.qmul.ac.uk\rfs\HAEMONC\Mass Spec Facility\MS Lab\Projects\2022\MS-451-Antonio_Juan Lopez\RAW\PP\QE1_MS_451_Juan_PP_Sample38R.raw]	Q:/Mass Spec Facility/MS Lab/Projects/2022/MS-451-Antonio_Juan Lopez/DAT/PP/F013736.dat	Pxn(Y118);
p00307	PAXI_MOUSE	Paxillin OS=Mus musculus OX=10090 GN=Pxn PE=1 SV=1	Q8VI36;	Pxn;	AGEEEHVYSFPNK	Phospho (Y)	793.83	33.5525	2	x'000000004000000	-0.848867	-1.25249	-0.848867	33.4007	33.6698	172.194	0.00852315	0.00852315	32.96	32.96	3	111	123	30.31	3898: Scan 8261 (rt=33.5525) [\\qmcr.qmul.ac.uk\rfs\HAEMONC\Mass Spec Facility\MS Lab\Projects\2022\MS-451-Antonio_Juan Lopez\RAW\PP\QE1_MS_451_Juan_PP_Sample25.raw]	Q:/Mass Spec Facility/MS Lab/Projects/2022/MS-451-Antonio_Juan Lopez/DAT/PP/F013709.dat	Pxn(Y118);
p00308	SRBS1_MOUSE	Sorbin and SH3 domain-containing protein 1 OS=Mus musculus OX=10090 GN=Sorbs1 PE=1 SV=2	Q62417;	Sorbs1;	AGEQDPVPTPAELTSPGR	Phospho (ST)	951.437	50.8841	2	x'00000000000000300000	1.28731	-2.31107	0.876972	50.7487	51.0521	198.215	0.0154585	0.0154585	32	32	23	171	188	11.56	10525: Scan 15968 (rt=50.8841) [\\qmcr.qmul.ac.uk\rfs\HAEMONC\Mass Spec Facility\MS Lab\Projects\2022\MS-451-Antonio_Juan Lopez\RAW\PP\QE1_MS_451_Juan_PP_Sample2.raw]	Q:/Mass Spec Facility/MS Lab/Projects/2022/MS-451-Antonio_Juan Lopez/DAT/PP/F013659.dat	Sorbs1(T184);
p00309	UBP7_MOUSE	Ubiquitin carboxyl-terminal hydrolase 7 OS=Mus musculus OX=10090 GN=Usp7 PE=1 SV=1	Q6A4J8;	Usp7;	AGEQQLSEPEDMEMEAGDTDDPPR	2 Oxidation (M); Phospho (ST)	920.348	39.692	3	x'00000003000020200000000000	0.869462	-2.06743	-1.58882	39.5596	39.9348	43.6	0.000526002	0.000526002	43.6	43.6	12	13	36	29.83	5783: Scan 10525 (rt=39.692) [\\qmcr.qmul.ac.uk\rfs\HAEMONC\Mass Spec Facility\MS Lab\Projects\2022\MS-451-Antonio_Juan Lopez\RAW\PP\QE1_MS_451_Juan_PP_Sample14R.raw]	Q:/Mass Spec Facility/MS Lab/Projects/2022/MS-451-Antonio_Juan Lopez/DAT/PP/F013684.dat	Usp7(M24);Usp7(M26);Usp7(S19);
p00310	UBP7_MOUSE	Ubiquitin carboxyl-terminal hydrolase 7 OS=Mus musculus OX=10090 GN=Usp7 PE=1 SV=1	Q6A4J8;	Usp7;	AGEQQLSEPEDMEMEAGDTDDPPR	Oxidation (M); Phospho (ST)	915.017	47.5928	3	x'00000003000020000000000000	-0.734128	-0.734128	-0.734128	47.5928	47.5928	36.33	0.00328261	0.00328261	36.33	36.33	2	13	36	16.24	9203: Scan 14250 (rt=47.5928) [\\qmcr.qmul.ac.uk\rfs\HAEMONC\Mass Spec Facility\MS Lab\Projects\2022\MS-451-Antonio_Juan Lopez\RAW\PP\QE1_MS_451_Juan_PP_Sample36.raw]	Q:/Mass Spec Facility/MS Lab/Projects/2022/MS-451-Antonio_Juan Lopez/DAT/PP/F013731.dat	Usp7(M24);Usp7(S19);
p00311	UBP7_MOUSE	Ubiquitin carboxyl-terminal hydrolase 7 OS=Mus musculus OX=10090 GN=Usp7 PE=1 SV=1	Q6A4J8;	Usp7;	AGEQQLSEPEDMEMEAGDTDDPPR	Phospho (ST)	909.685	50.8608	3	x'00000003000000000000000000	-1.94972	-1.94972	-1.94972	50.8608	50.8608	28.09	0.0254591	0.0254591	28.09	28.09	1	13	36	22.95	10514: Scan 15672 (rt=50.8608) [\\qmcr.qmul.ac.uk\rfs\HAEMONC\Mass Spec Facility\MS Lab\Projects\2022\MS-451-Antonio_Juan Lopez\RAW\PP\QE1_MS_451_Juan_PP_Sample36R.raw]	Q:/Mass Spec Facility/MS Lab/Projects/2022/MS-451-Antonio_Juan Lopez/DAT/PP/F013732.dat	Usp7(S19);
p00312	EF2_MOUSE	Elongation factor 2 OS=Mus musculus OX=10090 GN=Eef2 PE=1 SV=2	P58252;	Eef2;	AGETRFTDTR	Phospho (ST)	411.847	25.92	3	x'000000030000	1.64297	-0.864085	-0.279915	25.5376	26.3034	28.29	0.0177161	0.0177161	28.29	28.29	17	51	60	8.76	1575: Scan 5254 (rt=25.92) [\\qmcr.qmul.ac.uk\rfs\HAEMONC\Mass Spec Facility\MS Lab\Projects\2022\MS-451-Antonio_Juan Lopez\RAW\PP\QE1_MS_451_Juan_PP_Sample15.raw]	Q:/Mass Spec Facility/MS Lab/Projects/2022/MS-451-Antonio_Juan Lopez/DAT/PP/F013685.dat	Eef2(T57);
p00315	STA10_MOUSE	START domain-containing protein 10 OS=Mus musculus OX=10090 GN=Stard10 PE=1 SV=1	Q9JMD3;	Stard10;	AGGAGGEGSDDDTSLT	Phospho (ST)	745.271	40.33	2	x'000000000300000000	0.462202	0.462202	0.462202	40.33	40.33	22.36	0.0365882	0.0365882	22.36	22.36	1	276	291	7.3	5893: Scan 10769 (rt=40.33) [\\qmcr.qmul.ac.uk\rfs\HAEMONC\Mass Spec Facility\MS Lab\Projects\2022\MS-451-Antonio_Juan Lopez\RAW\PP\QE1_MS_451_Juan_PP_Sample30.raw]	Q:/Mass Spec Facility/MS Lab/Projects/2022/MS-451-Antonio_Juan Lopez/DAT/PP/F013719.dat	Stard10(S284);
p00316	COTL1_MOUSE	Coactosin-like protein OS=Mus musculus OX=10090 GN=Cotl1 PE=1 SV=3	Q9CQI6;	Cotl1;	AGGANYDAQSE	Phospho (ST)	581.706	31.2454	2	x'0000000000300	-0.231618	-0.369383	-0.231618	30.8383	31.2454	35.3737	0.000694776	0.000694776	36.13	36.13	3	132	142	36.13	1258: Scan 5885 (rt=31.2454) [\\qmcr.qmul.ac.uk\rfs\HAEMONC\Mass Spec Facility\MS Lab\Projects\2022\MS-451-Antonio_Juan Lopez\RAW\PP\QE1_MS_451_Juan_PP_Sample12R.raw]	Q:/Mass Spec Facility/MS Lab/Projects/2022/MS-451-Antonio_Juan Lopez/DAT/PP/F013680.dat	Cotl1(S141);
p00317	I2BP1_MOUSE	Interferon regulatory factor 2-binding protein 1 OS=Mus musculus OX=10090 GN=Irf2bp1 PE=1 SV=2	Q8R3Y8;	Irf2bp1;	AGGASPAASSTTQPPAQHR	Phospho (ST)	624.618	23.8895	3	x'000003000000000000000	-1.07385	-1.07385	-1.07385	23.8895	23.8895	103.76	0.08362	0.08362	24.03	24.03	1	449	467	6.38	693: Scan 4581 (rt=23.8895) [\\qmcr.qmul.ac.uk\rfs\HAEMONC\Mass Spec Facility\MS Lab\Projects\2022\MS-451-Antonio_Juan Lopez\RAW\PP\QE1_MS_451_Juan_PP_Sample19R.raw]	Q:/Mass Spec Facility/MS Lab/Projects/2022/MS-451-Antonio_Juan Lopez/DAT/PP/F013694.dat	Irf2bp1(S453);
p00318	I2BP1_MOUSE	Interferon regulatory factor 2-binding protein 1 OS=Mus musculus OX=10090 GN=Irf2bp1 PE=1 SV=2	Q8R3Y8;	Irf2bp1;	AGGASPAASSTTQPPAQHR	Phospho (ST)	936.424	23.8274	2	x'000003000000000000000	0.415323	-0.696482	-0.290245	23.5785	24.3482	83.43	0.000145582	0.000145582	51.91	51.91	19	449	467	29.88	313: Scan 3967 (rt=23.8274) [\\qmcr.qmul.ac.uk\rfs\HAEMONC\Mass Spec Facility\MS Lab\Projects\2022\MS-451-Antonio_Juan Lopez\RAW\PP\QE1_MS_451_Juan_PP_Sample44.raw]	Q:/Mass Spec Facility/MS Lab/Projects/2022/MS-451-Antonio_Juan Lopez/DAT/PP/F013747.dat	Irf2bp1(S453);
p00319	CAPS1_MOUSE	Calcium-dependent secretion activator 1 OS=Mus musculus OX=10090 GN=Cadps PE=1 SV=3	Q80TJ1;	Cadps;	AGGGRPSSPSPSVVSEK	Phospho (ST)	560.265	27.7055	3	x'0000000000300000000	0.970333	-0.871394	-0.567419	27.5686	28.5175	59.88	2.20509e-05	0.000155729	59.88	55.6033	166	82	98	26.92	1277: Scan 5318 (rt=27.7055) [\\qmcr.qmul.ac.uk\rfs\HAEMONC\Mass Spec Facility\MS Lab\Projects\2022\MS-451-Antonio_Juan Lopez\RAW\PP\QE1_MS_451_Juan_PP_Sample42R.raw]	Q:/Mass Spec Facility/MS Lab/Projects/2022/MS-451-Antonio_Juan Lopez/DAT/PP/F013744.dat	Cadps(S91);
p00320	CAPS1_MOUSE	Calcium-dependent secretion activator 1 OS=Mus musculus OX=10090 GN=Cadps PE=1 SV=3	Q80TJ1;	Cadps;	AGGGRPSSPSPSVVSEK	Phospho (ST)	839.894	27.8351	2	x'0000000000003000000	0.812982	-1.3208	0.0858281	27.6852	28.6556	45.31	0.00158651	0.0185534	41.4	34.6525	88	82	98	22.86	858: Scan 5047 (rt=27.8351) [\\qmcr.qmul.ac.uk\rfs\HAEMONC\Mass Spec Facility\MS Lab\Projects\2022\MS-451-Antonio_Juan Lopez\RAW\PP\QE1_MS_451_Juan_PP_Sample44R.raw]	Q:/Mass Spec Facility/MS Lab/Projects/2022/MS-451-Antonio_Juan Lopez/DAT/PP/F013748.dat	Cadps(S93);
p00321	CAPS1_MOUSE	Calcium-dependent secretion activator 1 OS=Mus musculus OX=10090 GN=Cadps PE=1 SV=3	Q80TJ1;	Cadps;	AGGGRPSSPSPSVVSEKEKEELER	Phospho (ST)	648.813	34.6466	4	x'00000000003000000000000000	0.656832	-0.485485	-0.207624	33.531	36.2764	82.96	0.00341447	0.00766152	38.94	36.69	17	82	105	12.33	4525: Scan 8718 (rt=34.6466) [\\qmcr.qmul.ac.uk\rfs\HAEMONC\Mass Spec Facility\MS Lab\Projects\2022\MS-451-Antonio_Juan Lopez\RAW\PP\QE1_MS_451_Juan_PP_Sample26.raw]	Q:/Mass Spec Facility/MS Lab/Projects/2022/MS-451-Antonio_Juan Lopez/DAT/PP/F013711.dat	Cadps(S91);
p00322	ARH40_MOUSE	Rho guanine nucleotide exchange factor 40 OS=Mus musculus OX=10090 GN=Arhgef40 PE=1 SV=1	Q3UPH7;	Arhgef40;	AGGPDGPWGIGTPR	Phospho (ST)	709.317	51.8029	2	x'0000000000003000	0.0169417	0.0169417	0.0169417	51.8029	51.8029	150.34	0.000120974	0.000120974	51.02	51.02	1	1061	1074	49.32	11111: Scan 16140 (rt=51.8029) [\\qmcr.qmul.ac.uk\rfs\HAEMONC\Mass Spec Facility\MS Lab\Projects\2022\MS-451-Antonio_Juan Lopez\RAW\PP\QE1_MS_451_Juan_PP_Sample25R.raw]	Q:/Mass Spec Facility/MS Lab/Projects/2022/MS-451-Antonio_Juan Lopez/DAT/PP/F013710.dat	Arhgef40(T1072);
p00323	HTF4_MOUSE	Transcription factor 12 OS=Mus musculus OX=10090 GN=Tcf12 PE=1 SV=2	Q61286;	Tcf12;	AGGQAPSSPSYENSLHSLK	Phospho (ST)	670.638	39.2998	3	x'000000000030000000000	3.35906	-2.91306	0.551548	39.2998	39.4442	39.6937	0.0021818	0.0106103	40.45	36.7833	9	379	397	12.34	5894: Scan 10543 (rt=39.2998) [\\qmcr.qmul.ac.uk\rfs\HAEMONC\Mass Spec Facility\MS Lab\Projects\2022\MS-451-Antonio_Juan Lopez\RAW\PP\QE1_MS_451_Juan_PP_Sample17.raw]	Q:/Mass Spec Facility/MS Lab/Projects/2022/MS-451-Antonio_Juan Lopez/DAT/PP/F013689.dat	Tcf12(S388);
p00324	EPN2_MOUSE	Epsin-2 OS=Mus musculus OX=10090 GN=Epn2 PE=1 SV=1	Q8CHU3;	Epn2;	AGGSPASYHGSTSPR	2 Phospho (ST)	531.203	27.0121	3	x'00003003000000000	0.836169	-1.42715	-0.352072	26.6844	27.301	150.777	5.26656e-05	0.00592318	52.63	36.3175	152	189	203	21.75	1451: Scan 5374 (rt=27.0121) [\\qmcr.qmul.ac.uk\rfs\HAEMONC\Mass Spec Facility\MS Lab\Projects\2022\MS-451-Antonio_Juan Lopez\RAW\PP\QE1_MS_451_Juan_PP_Sample24R.raw]	Q:/Mass Spec Facility/MS Lab/Projects/2022/MS-451-Antonio_Juan Lopez/DAT/PP/F013708.dat	Epn2(S192);Epn2(S195);
p00325	EPN2_MOUSE	Epsin-2 OS=Mus musculus OX=10090 GN=Epn2 PE=1 SV=1	Q8CHU3;	Epn2;	AGGSPASYHGSTSPR	2 Phospho (ST)	796.301	27.2477	2	x'00003003000000000	0.343269	-1.12789	-0.348299	26.6787	27.4087	137.404	5.69544e-09	0.00102957	92.29	56.0475	204	189	203	37.54	1339: Scan 5293 (rt=27.2477) [\\qmcr.qmul.ac.uk\rfs\HAEMONC\Mass Spec Facility\MS Lab\Projects\2022\MS-451-Antonio_Juan Lopez\RAW\PP\QE1_MS_451_Juan_PP_Sample11R.raw]	Q:/Mass Spec Facility/MS Lab/Projects/2022/MS-451-Antonio_Juan Lopez/DAT/PP/F013678.dat	Epn2(S192);Epn2(S195);
p00326	EPN2_MOUSE	Epsin-2 OS=Mus musculus OX=10090 GN=Epn2 PE=1 SV=1	Q8CHU3;	Epn2;	AGGSPASYHGSTSPR	Phospho (ST)	756.318	23.4674	2	x'00003000000000000	1.09227	-1.21142	0.152255	23.284	24.8227	146.917	0.000284559	0.0305611	47.54	35.89	38	189	203	23.3	393: Scan 3959 (rt=23.4674) [\\qmcr.qmul.ac.uk\rfs\HAEMONC\Mass Spec Facility\MS Lab\Projects\2022\MS-451-Antonio_Juan Lopez\RAW\PP\QE1_MS_451_Juan_PP_Sample42.raw]	Q:/Mass Spec Facility/MS Lab/Projects/2022/MS-451-Antonio_Juan Lopez/DAT/PP/F013743.dat	Epn2(S192);
p00329	SASH1_MOUSE	SAM and SH3 domain-containing protein 1 OS=Mus musculus OX=10090 GN=Sash1 PE=1 SV=1	P59808;	Sash1;	AGGSVESLR	Phospho (ST)	478.216	32.1854	2	x'00003000000	2.08294	-4.03599	-0.24308	31.7795	32.5107	298.797	1.51915e-09	2.90791e-05	98.27	75.355	99	497	505	45.83	2409: Scan 6936 (rt=32.1854) [\\qmcr.qmul.ac.uk\rfs\HAEMONC\Mass Spec Facility\MS Lab\Projects\2022\MS-451-Antonio_Juan Lopez\RAW\PP\QE1_MS_451_Juan_PP_Sample27.raw]	Q:/Mass Spec Facility/MS Lab/Projects/2022/MS-451-Antonio_Juan Lopez/DAT/PP/F013713.dat	Sash1(S500);
p00331	MTAP2_MOUSE	Microtubule-associated protein 2 OS=Mus musculus OX=10090 GN=Map2 PE=1 SV=2	P20357;	Map2;	AGKSGTSTPTTPGSTAITPGTPPSYSSR	2 Phospho (ST)	942.085	43.8457	3	x'000030000000000000000300000000	-0.635441	-1.6768	-1.6768	43.8082	43.9025	627.337	0.00497962	0.0124129	38.2	36.81	23	1589	1616	11.12	7207: Scan 12287 (rt=43.8457) [\\qmcr.qmul.ac.uk\rfs\HAEMONC\Mass Spec Facility\MS Lab\Projects\2022\MS-451-Antonio_Juan Lopez\RAW\PP\QE1_MS_451_Juan_PP_Sample30.raw]	Q:/Mass Spec Facility/MS Lab/Projects/2022/MS-451-Antonio_Juan Lopez/DAT/PP/F013719.dat	Map2(S1592);Map2(T1609);
p00332	MTAP2_MOUSE	Microtubule-associated protein 2 OS=Mus musculus OX=10090 GN=Map2 PE=1 SV=2	P20357;	Map2;	AGKSGTSTPTTPGSTAITPGTPPSYSSR	3 Phospho (ST)	968.742	48.6396	3	x'000000003000000000300300000000	-0.0303114	-0.794985	-0.526316	48.3215	48.6396	908.938	0.00435906	0.0147702	38.2	35.976	116	1589	1616	27.08	9144: Scan 14359 (rt=48.6396) [\\qmcr.qmul.ac.uk\rfs\HAEMONC\Mass Spec Facility\MS Lab\Projects\2022\MS-451-Antonio_Juan Lopez\RAW\PP\QE1_MS_451_Juan_PP_Sample21R.raw]	Q:/Mass Spec Facility/MS Lab/Projects/2022/MS-451-Antonio_Juan Lopez/DAT/PP/F013700.dat	Map2(T1596);Map2(T1606);Map2(T1609);
p00333	OBSCN_MOUSE	Obscurin OS=Mus musculus OX=10090 GN=Obscn PE=1 SV=3	A2AAJ9;	Obscn;	AGLASFR	Phospho (ST)	401.187	35.2787	2	x'000003000	0.0287371	-0.321106	0.0287371	34.7397	35.2787	21.18	0.0209572	0.0209572	21.18	21.18	2	8369	8375	17.76	4076: Scan 8909 (rt=35.2787) [\\qmcr.qmul.ac.uk\rfs\HAEMONC\Mass Spec Facility\MS Lab\Projects\2022\MS-451-Antonio_Juan Lopez\RAW\PP\QE1_MS_451_Juan_PP_Sample3R.raw]	Q:/Mass Spec Facility/MS Lab/Projects/2022/MS-451-Antonio_Juan Lopez/DAT/PP/F013662.dat	Obscn(S8372);
p00337	TOM1_MOUSE	Target of Myb protein 1 OS=Mus musculus OX=10090 GN=Tom1 PE=1 SV=1	O88746;	Tom1;	AGLQSLETSGHLEDDFDMFALTR	Oxidation (M); 2 Phospho (ST)	910.378	71.5853	3	x'0000030030000000002000000	-0.415306	-1.06411	-0.800187	71.454	71.6777	53.68	9.62091e-05	9.62091e-05	53.68	53.68	12	351	373	52.37	12274: Scan 21331 (rt=71.5853) [\\qmcr.qmul.ac.uk\rfs\HAEMONC\Mass Spec Facility\MS Lab\Projects\2022\MS-451-Antonio_Juan Lopez\RAW\PP\QE1_MS_451_Juan_PP_Sample44R.raw]	Q:/Mass Spec Facility/MS Lab/Projects/2022/MS-451-Antonio_Juan Lopez/DAT/PP/F013748.dat	Tom1(M368);Tom1(S355);Tom1(T358);
p00338	TOM1_MOUSE	Target of Myb protein 1 OS=Mus musculus OX=10090 GN=Tom1 PE=1 SV=1	O88746;	Tom1;	AGLQSLETSGHLEDDFDMFALTR	Oxidation (M); Phospho (ST)	883.723	64.3498	3	x'0000030000000000002000000	0.615902	-1.43459	-0.698225	64.2406	64.544	111.174	6.46556e-06	1.55835e-05	66.45	63.3533	33	351	373	60.08	12668: Scan 19877 (rt=64.3498) [\\qmcr.qmul.ac.uk\rfs\HAEMONC\Mass Spec Facility\MS Lab\Projects\2022\MS-451-Antonio_Juan Lopez\RAW\PP\QE1_MS_451_Juan_PP_Sample29.raw]	Q:/Mass Spec Facility/MS Lab/Projects/2022/MS-451-Antonio_Juan Lopez/DAT/PP/F013717.dat	Tom1(M368);Tom1(S355);
p00339	TOM1_MOUSE	Target of Myb protein 1 OS=Mus musculus OX=10090 GN=Tom1 PE=1 SV=1	O88746;	Tom1;	AGLQSLETSGHLEDDFDMFALTR	Phospho (ST)	878.389	69.6277	3	x'0000030000000000000000000	-0.121574	-2.51506	-2.51506	69.5813	69.7172	173.714	3.5413e-08	5.07756e-08	88.87	87.6633	9	351	373	84.82	17288: Scan 23922 (rt=69.6277) [\\qmcr.qmul.ac.uk\rfs\HAEMONC\Mass Spec Facility\MS Lab\Projects\2022\MS-451-Antonio_Juan Lopez\RAW\PP\QE1_MS_451_Juan_PP_Sample25.raw]	Q:/Mass Spec Facility/MS Lab/Projects/2022/MS-451-Antonio_Juan Lopez/DAT/PP/F013709.dat	Tom1(S355);
p00340	AGFG1_MOUSE	Arf-GAP domain and FG repeat-containing protein 1 OS=Mus musculus OX=10090 GN=Agfg1 PE=1 SV=2	Q8K2K6;	Agfg1;	AGLQTADKYAALANLDNIFSAGQGGDQGSGFGTTGK	Phospho (ST)	1194.56	65.3711	3	x'00000300000000000000000000000000000000	0.0645135	-0.103054	-0.103054	65.2925	65.3711	131.084	0.00180778	0.00180778	42.03	42.03	2	319	354	23.25	15766: Scan 21955 (rt=65.3711) [\\qmcr.qmul.ac.uk\rfs\HAEMONC\Mass Spec Facility\MS Lab\Projects\2022\MS-451-Antonio_Juan Lopez\RAW\PP\QE1_MS_451_Juan_PP_Sample36R.raw]	Q:/Mass Spec Facility/MS Lab/Projects/2022/MS-451-Antonio_Juan Lopez/DAT/PP/F013732.dat	Agfg1(T323);
p00342	KIF7_MOUSE	Kinesin-like protein KIF7 OS=Mus musculus OX=10090 GN=Kif7 PE=1 SV=1	B7ZNG0;	Kif7;	AGLSPGSPPDR	Phospho (ST)	567.253	34.5824	2	x'0000000300000	1.16027	-1.36513	-0.535104	34.5824	35.1412	47.61	0.000188118	0.000188118	47.61	47.61	17	656	666	27.52	3137: Scan 7814 (rt=34.5824) [\\qmcr.qmul.ac.uk\rfs\HAEMONC\Mass Spec Facility\MS Lab\Projects\2022\MS-451-Antonio_Juan Lopez\RAW\PP\QE1_MS_451_Juan_PP_Sample42R.raw]	Q:/Mass Spec Facility/MS Lab/Projects/2022/MS-451-Antonio_Juan Lopez/DAT/PP/F013744.dat	Kif7(S662);
p00343	K1109_MOUSE	Transmembrane protein KIAA1109 OS=Mus musculus OX=10090 GN=Kiaa1109 PE=1 SV=4	A2AAE1;	Bltp1;	AGMPGSSGLGSPLGR	Oxidation (M); Phospho (ST)	720.321	41.6258	2	x'00020000000300000	-0.966895	-0.966895	-0.966895	41.6258	41.6258	32.52	0.0214107	0.0214107	32.52	32.52	1	4114	4128	21.63	6567: Scan 11734 (rt=41.6258) [\\qmcr.qmul.ac.uk\rfs\HAEMONC\Mass Spec Facility\MS Lab\Projects\2022\MS-451-Antonio_Juan Lopez\RAW\PP\QE1_MS_451_Juan_PP_Sample19R.raw]	Q:/Mass Spec Facility/MS Lab/Projects/2022/MS-451-Antonio_Juan Lopez/DAT/PP/F013694.dat	Bltp1(M4116);Bltp1(S4124);
p00344	H1T_MOUSE	Histone H1t OS=Mus musculus OX=10090 GN=H1-6 PE=1 SV=4	Q07133;	H1-6;	AGMSLAALK	Phospho (ST)	471.229	58.852	2	x'00003000000	-2.57219	-2.57219	-2.57219	58.852	58.852	90.65	0.0451735	0.0451735	28.57	28.57	1	57	65	12.73	12010: Scan 18463 (rt=58.852) [\\qmcr.qmul.ac.uk\rfs\HAEMONC\Mass Spec Facility\MS Lab\Projects\2022\MS-451-Antonio_Juan Lopez\RAW\PP\QE1_MS_451_Juan_PP_Sample20.raw]	Q:/Mass Spec Facility/MS Lab/Projects/2022/MS-451-Antonio_Juan Lopez/DAT/PP/F013695.dat	H1-6(S60);
p00347	WASC2_MOUSE	WASH complex subunit 2 OS=Mus musculus OX=10090 GN=Washc2 PE=1 SV=1	Q6PGL7;	Washc2;	AGNSDSEEDDANERVDLILEPK	2 Phospho (ST)	859.353	59.3846	3	x'000030300000000000000000	0.792221	-3.22715	-0.466013	59.1184	59.6442	305.57	2.86343e-06	2.86343e-06	69.02	69.02	50	154	175	69.02	13597: Scan 19330 (rt=59.3846) [\\qmcr.qmul.ac.uk\rfs\HAEMONC\Mass Spec Facility\MS Lab\Projects\2022\MS-451-Antonio_Juan Lopez\RAW\PP\QE1_MS_451_Juan_PP_Sample24R.raw]	Q:/Mass Spec Facility/MS Lab/Projects/2022/MS-451-Antonio_Juan Lopez/DAT/PP/F013708.dat	Washc2(S157);Washc2(S159);
p00348	WASC2_MOUSE	WASH complex subunit 2 OS=Mus musculus OX=10090 GN=Washc2 PE=1 SV=1	Q6PGL7;	Washc2;	AGNSDSEEDDANERVDLILEPK	2 Phospho (ST)	1288.52	59.4018	2	x'000030300000000000000000	0.577079	-2.68502	-1.67532	59.3193	59.6406	226.11	0.00297456	0.00297456	38.93	38.93	9	154	175	35.45	14145: Scan 19684 (rt=59.4018) [\\qmcr.qmul.ac.uk\rfs\HAEMONC\Mass Spec Facility\MS Lab\Projects\2022\MS-451-Antonio_Juan Lopez\RAW\PP\QE1_MS_451_Juan_PP_Sample10R.raw]	Q:/Mass Spec Facility/MS Lab/Projects/2022/MS-451-Antonio_Juan Lopez/DAT/PP/F013676.dat	Washc2(S157);Washc2(S159);
p00349	MTSS2_MOUSE	Protein MTSS 2 OS=Mus musculus OX=10090 GN=Mtss2 PE=1 SV=1	Q6P9S0;	Mtss2;	AGPHEQPSATTLQR	Phospho (ST)	524.911	27.2696	3	x'0000000000300000	0.07126	-1.07399	-0.195965	26.955	27.318	198.637	0.00204303	0.0106431	39.94	35.07	13	344	357	18.53	1028: Scan 5081 (rt=27.2696) [\\qmcr.qmul.ac.uk\rfs\HAEMONC\Mass Spec Facility\MS Lab\Projects\2022\MS-451-Antonio_Juan Lopez\RAW\PP\QE1_MS_451_Juan_PP_Sample28R.raw]	Q:/Mass Spec Facility/MS Lab/Projects/2022/MS-451-Antonio_Juan Lopez/DAT/PP/F013716.dat	Mtss2(T353);
p00350	AT1A2_MOUSE	Sodium/potassium-transporting ATPase subunit alpha-2 OS=Mus musculus OX=10090 GN=Atp1a2 PE=1 SV=1	Q6PIE5;	Atp1a2;	AGQENISVSK	Phospho (ST)	556.753	28.6159	2	x'000000000300	1.64194	0.220425	0.220425	28.6159	29.0247	91.39	0.000928056	0.0296749	41.77	32.775	4	433	442	23.6	2499: Scan 6323 (rt=28.6159) [\\qmcr.qmul.ac.uk\rfs\HAEMONC\Mass Spec Facility\MS Lab\Projects\2022\MS-451-Antonio_Juan Lopez\RAW\PP\QE1_MS_451_Juan_PP_Sample10R.raw]	Q:/Mass Spec Facility/MS Lab/Projects/2022/MS-451-Antonio_Juan Lopez/DAT/PP/F013676.dat	Atp1a2(S441);
p00351	AT1A2_MOUSE	Sodium/potassium-transporting ATPase subunit alpha-2 OS=Mus musculus OX=10090 GN=Atp1a2 PE=1 SV=1	Q6PIE5;	Atp1a2;	AGQENISVSKR	Phospho (ST)	634.805	24.2365	2	x'0000000003000	1.81446	-1.49891	1.81446	24.0274	24.9052	60.93	1.33597e-05	0.000455186	60.93	51.795	49	433	443	42.66	840: Scan 4392 (rt=24.2365) [\\qmcr.qmul.ac.uk\rfs\HAEMONC\Mass Spec Facility\MS Lab\Projects\2022\MS-451-Antonio_Juan Lopez\RAW\PP\QE1_MS_451_Juan_PP_Sample25R.raw]	Q:/Mass Spec Facility/MS Lab/Projects/2022/MS-451-Antonio_Juan Lopez/DAT/PP/F013710.dat	Atp1a2(S441);
p00353	CNN3_MOUSE	Calponin-3 OS=Mus musculus OX=10090 GN=Cnn3 PE=1 SV=1	Q9DAW9;	Cnn3;	AGQSVIGLQMGTNK	Oxidation (M); Phospho (ST)	750.35	40.5446	2	x'0000300000200000	0.0393678	-2.0825	-0.200843	40.4698	41.0741	93.1437	0.000115289	0.000115289	51.75	51.75	39	159	172	50.37	3613: Scan 9231 (rt=40.5446) [\\qmcr.qmul.ac.uk\rfs\HAEMONC\Mass Spec Facility\MS Lab\Projects\2022\MS-451-Antonio_Juan Lopez\RAW\PP\QE1_MS_451_Juan_PP_Sample49.raw]	Q:/Mass Spec Facility/MS Lab/Projects/2022/MS-451-Antonio_Juan Lopez/DAT/PP/F013760.dat	Cnn3(M168);Cnn3(S162);
p00354	CNN3_MOUSE	Calponin-3 OS=Mus musculus OX=10090 GN=Cnn3 PE=1 SV=1	Q9DAW9;	Cnn3;	AGQSVIGLQMGTNK	Phospho (ST)	742.353	48.7411	2	x'0000300000000000	1.86013	-0.608354	0.389832	48.6483	49.0036	116.384	0.000612987	0.000612987	44.75	44.75	16	159	172	44.75	6463: Scan 12572 (rt=48.7411) [\\qmcr.qmul.ac.uk\rfs\HAEMONC\Mass Spec Facility\MS Lab\Projects\2022\MS-451-Antonio_Juan Lopez\RAW\PP\QE1_MS_451_Juan_PP_Sample31R.raw]	Q:/Mass Spec Facility/MS Lab/Projects/2022/MS-451-Antonio_Juan Lopez/DAT/PP/F013722.dat	Cnn3(S162);
p00355	MY18A_MOUSE	Unconventional myosin-XVIIIa OS=Mus musculus OX=10090 GN=Myo18a PE=1 SV=2	Q9JMH9;	Myo18a;	AGSATVLSGSIAGLEGGSQLALR	Phospho (ST)	732.374	62.1519	3	x'0000000030000000000000000	0.640353	-1.17816	-0.139009	62.1033	62.424	263.997	7.84567e-09	3.40946e-08	94.15	89.72	170	974	996	67.08	12125: Scan 19066 (rt=62.1519) [\\qmcr.qmul.ac.uk\rfs\HAEMONC\Mass Spec Facility\MS Lab\Projects\2022\MS-451-Antonio_Juan Lopez\RAW\PP\QE1_MS_451_Juan_PP_Sample34R.raw]	Q:/Mass Spec Facility/MS Lab/Projects/2022/MS-451-Antonio_Juan Lopez/DAT/PP/F013728.dat	Myo18a(S981);
p00356	MY18A_MOUSE	Unconventional myosin-XVIIIa OS=Mus musculus OX=10090 GN=Myo18a PE=1 SV=2	Q9JMH9;	Myo18a;	AGSATVLSGSIAGLEGGSQLALR	Phospho (ST)	1098.06	62.3228	2	x'0000030000000000000000000	1.63666	-1.09795	0.725126	62.1431	62.4558	281.857	5.54977e-08	0.00929827	85.6	64.876	98	974	996	37.21	15304: Scan 20823 (rt=62.3228) [\\qmcr.qmul.ac.uk\rfs\HAEMONC\Mass Spec Facility\MS Lab\Projects\2022\MS-451-Antonio_Juan Lopez\RAW\PP\QE1_MS_451_Juan_PP_Sample26.raw]	Q:/Mass Spec Facility/MS Lab/Projects/2022/MS-451-Antonio_Juan Lopez/DAT/PP/F013711.dat	Myo18a(T978);
p00357	MTSS2_MOUSE	Protein MTSS 2 OS=Mus musculus OX=10090 GN=Mtss2 PE=1 SV=1	Q6P9S0;	Mtss2;	AGSEECVFYTDEVASPLAPDLAK	Phospho (ST)	850.377	66.7957	3	x'0003000000000000000000000	0.78882	-1.37749	-0.353203	66.4435	66.9521	198.637	0.000122226	0.00449855	53.49	44.185	111	573	595	18.61	14018: Scan 21265 (rt=66.7957) [\\qmcr.qmul.ac.uk\rfs\HAEMONC\Mass Spec Facility\MS Lab\Projects\2022\MS-451-Antonio_Juan Lopez\RAW\PP\QE1_MS_451_Juan_PP_Sample28R.raw]	Q:/Mass Spec Facility/MS Lab/Projects/2022/MS-451-Antonio_Juan Lopez/DAT/PP/F013716.dat	Mtss2(S575);
p00358	MTSS2_MOUSE	Protein MTSS 2 OS=Mus musculus OX=10090 GN=Mtss2 PE=1 SV=1	Q6P9S0;	Mtss2;	AGSEECVFYTDEVASPLAPDLAK	Phospho (ST)	1275.06	66.6581	2	x'0003000000000000000000000	1.02664	-2.66237	0.163258	66.47	66.9676	153.404	2.66307e-07	0.000307284	80.21	63.395	134	573	595	33.63	13189: Scan 20838 (rt=66.6581) [\\qmcr.qmul.ac.uk\rfs\HAEMONC\Mass Spec Facility\MS Lab\Projects\2022\MS-451-Antonio_Juan Lopez\RAW\PP\QE1_MS_451_Juan_PP_Sample34R.raw]	Q:/Mass Spec Facility/MS Lab/Projects/2022/MS-451-Antonio_Juan Lopez/DAT/PP/F013728.dat	Mtss2(S575);
p00359	MTSS2_MOUSE	Protein MTSS 2 OS=Mus musculus OX=10090 GN=Mtss2 PE=1 SV=1	Q6P9S0;	Mtss2;	AGSEECVFYTDEVASPLAPDLAK	Phospho (Y)	850.377	66.6554	3	x'0000000004000000000000000	0.482711	-1.20089	-0.459164	66.4999	66.9521	77.9637	0.00107687	0.00107687	44.04	44.04	40	573	595	28.88	9851: Scan 18333 (rt=66.6554) [\\qmcr.qmul.ac.uk\rfs\HAEMONC\Mass Spec Facility\MS Lab\Projects\2022\MS-451-Antonio_Juan Lopez\RAW\PP\QE1_MS_451_Juan_PP_Sample39R.raw]	Q:/Mass Spec Facility/MS Lab/Projects/2022/MS-451-Antonio_Juan Lopez/DAT/PP/F013738.dat	Mtss2(Y581);
p00360	MTSS2_MOUSE	Protein MTSS 2 OS=Mus musculus OX=10090 GN=Mtss2 PE=1 SV=1	Q6P9S0;	Mtss2;	AGSEECVFYTDEVASPLAPDLAK	Phospho (Y)	1275.06	66.7125	2	x'0000000004000000000000000	1.02664	-2.66237	-0.700128	66.47	66.9676	66.9737	0.000140386	0.000140386	52.8	52.8	54	573	595	26.37	11844: Scan 19858 (rt=66.7125) [\\qmcr.qmul.ac.uk\rfs\HAEMONC\Mass Spec Facility\MS Lab\Projects\2022\MS-451-Antonio_Juan Lopez\RAW\PP\QE1_MS_451_Juan_PP_Sample37.raw]	Q:/Mass Spec Facility/MS Lab/Projects/2022/MS-451-Antonio_Juan Lopez/DAT/PP/F013733.dat	Mtss2(Y581);
p00361	MTSS2_MOUSE	Protein MTSS 2 OS=Mus musculus OX=10090 GN=Mtss2 PE=1 SV=1	Q6P9S0;	Mtss2;	AGSEECVFYTDEVASPLAPDLAKASPK	2 Phospho (ST)	1004.77	64.9199	3	x'00030000000000000000000003000	-0.213198	-0.213198	-0.213198	64.9199	64.9199	134.031	0.0318711	0.0318711	29.73	29.73	1	573	599	14.78	15705: Scan 21880 (rt=64.9199) [\\qmcr.qmul.ac.uk\rfs\HAEMONC\Mass Spec Facility\MS Lab\Projects\2022\MS-451-Antonio_Juan Lopez\RAW\PP\QE1_MS_451_Juan_PP_Sample24.raw]	Q:/Mass Spec Facility/MS Lab/Projects/2022/MS-451-Antonio_Juan Lopez/DAT/PP/F013707.dat	Mtss2(S575);Mtss2(S597);
p00362	UBE2O_MOUSE	(E3-independent) E2 ubiquitin-conjugating enzyme UBE2O OS=Mus musculus OX=10090 GN=Ube2o PE=1 SV=3	Q6ZPJ3;	Ube2o;	AGSEIGSASPEEQPDGSASPVEMQDEGSEELQETCEPLPPFLLK	Oxidation (M); Phospho (ST)	1192.77	70.1476	4	x'0003000000000000000000020000000000000000000000	-1.49023	-1.49023	-1.49023	70.1476	70.1476	29.56	0.0289382	0.0289382	29.56	29.56	7	418	461	29.56	16962: Sum of 2 scans. Range 23920 (rt=70.1269) to 23937 (rt=70.1682) [\\qmcr.qmul.ac.uk\rfs\HAEMONC\Mass Spec Facility\MS Lab\Projects\2022\MS-451-Antonio_Juan Lopez\RAW\PP\QE1_MS_451_Juan_PP_Sample10R.raw]	Q:/Mass Spec Facility/MS Lab/Projects/2022/MS-451-Antonio_Juan Lopez/DAT/PP/F013676.dat	Ube2o(M440);Ube2o(S420);
p00363	RELCH_MOUSE	RAB11-binding protein RELCH OS=Mus musculus OX=10090 GN=Relch PE=1 SV=1	Q148V7;	Relch;	AGSISTLDSLDFAR	Phospho (ST)	766.854	61.6561	2	x'0000003000000000	1.44154	-1.64002	0.161912	61.6477	62.0309	80.75	1.73748e-07	0.000309887	80.75	60.4967	219	178	191	36.29	14012: Scan 20054 (rt=61.6561) [\\qmcr.qmul.ac.uk\rfs\HAEMONC\Mass Spec Facility\MS Lab\Projects\2022\MS-451-Antonio_Juan Lopez\RAW\PP\QE1_MS_451_Juan_PP_Sample18.raw]	Q:/Mass Spec Facility/MS Lab/Projects/2022/MS-451-Antonio_Juan Lopez/DAT/PP/F013691.dat	Relch(T183);
p00364	WNK2_MOUSE	Serine/threonine-protein kinase WNK2 OS=Mus musculus OX=10090 GN=Wnk2 PE=1 SV=2	Q3UH66;	Wnk2;	AGSLGPETPSR	Phospho (ST)	576.259	32.7342	2	x'0003000000000	0.308561	-0.421555	0.308561	32.7342	32.9818	24.73	0.0339877	0.0339877	24.73	24.73	2	1795	1805	24.11	2236: Scan 6871 (rt=32.7342) [\\qmcr.qmul.ac.uk\rfs\HAEMONC\Mass Spec Facility\MS Lab\Projects\2022\MS-451-Antonio_Juan Lopez\RAW\PP\QE1_MS_451_Juan_PP_Sample38R.raw]	Q:/Mass Spec Facility/MS Lab/Projects/2022/MS-451-Antonio_Juan Lopez/DAT/PP/F013736.dat	Wnk2(S1797);
p00365	ZN740_MOUSE	Zinc finger protein 740 OS=Mus musculus OX=10090 GN=Znf740 PE=1 SV=1	Q6NZQ6;	Znf740;	AGSPDVLR	Phospho (ST)	447.708	35.0275	2	x'0003000000	0.314528	-0.468995	-0.0212671	35.0028	35.6064	57.2	1.07659e-05	1.07659e-05	57.2	57.2	12	17	24	50.88	4189: Scan 8616 (rt=35.0275) [\\qmcr.qmul.ac.uk\rfs\HAEMONC\Mass Spec Facility\MS Lab\Projects\2022\MS-451-Antonio_Juan Lopez\RAW\PP\QE1_MS_451_Juan_PP_Sample16.raw]	Q:/Mass Spec Facility/MS Lab/Projects/2022/MS-451-Antonio_Juan Lopez/DAT/PP/F013687.dat	Znf740(S19);
p00366	GRDN_MOUSE	Girdin OS=Mus musculus OX=10090 GN=Ccdc88a PE=1 SV=2	Q5SNZ0;	Ccdc88a;	AGSPGSEVVTLQQFLEESNK	Phospho (ST)	734.011	71.3782	3	x'0000000000300000000000	0.531148	-0.76489	-0.137335	71.21	71.5183	183.61	1.94303e-05	5.09162e-05	61.61	59.05	85	1675	1694	51.15	12976: Scan 21841 (rt=71.3782) [\\qmcr.qmul.ac.uk\rfs\HAEMONC\Mass Spec Facility\MS Lab\Projects\2022\MS-451-Antonio_Juan Lopez\RAW\PP\QE1_MS_451_Juan_PP_Sample48R.raw]	Q:/Mass Spec Facility/MS Lab/Projects/2022/MS-451-Antonio_Juan Lopez/DAT/PP/F013758.dat	Ccdc88a(T1684);
p00367	GRDN_MOUSE	Girdin OS=Mus musculus OX=10090 GN=Ccdc88a PE=1 SV=2	Q5SNZ0;	Ccdc88a;	AGSPGSEVVTLQQFLEESNK	Phospho (ST)	1100.51	71.3726	2	x'0003000000000000000000	2.18462	-0.816732	0.001819	71.1788	71.5786	364.05	3.27796e-10	3.71951e-05	109.3	90.86	241	1675	1694	55.32	12637: Scan 21387 (rt=71.3726) [\\qmcr.qmul.ac.uk\rfs\HAEMONC\Mass Spec Facility\MS Lab\Projects\2022\MS-451-Antonio_Juan Lopez\RAW\PP\QE1_MS_451_Juan_PP_Sample31.raw]	Q:/Mass Spec Facility/MS Lab/Projects/2022/MS-451-Antonio_Juan Lopez/DAT/PP/F013721.dat	Ccdc88a(S1677);
p00368	INADL_MOUSE	InaD-like protein OS=Mus musculus OX=10090 GN=Patj PE=1 SV=2	Q63ZW7;	Patj;	AGSPKPEANLSVEAEEIGER	Phospho (ST)	721.671	46.6119	3	x'0000000000030000000000	0.358466	-0.432472	0.358466	46.5639	46.6601	46.18	0.000581992	0.000901779	46.18	44.57	5	480	499	42.39	8722: Scan 13622 (rt=46.6119) [\\qmcr.qmul.ac.uk\rfs\HAEMONC\Mass Spec Facility\MS Lab\Projects\2022\MS-451-Antonio_Juan Lopez\RAW\PP\QE1_MS_451_Juan_PP_Sample26R.raw]	Q:/Mass Spec Facility/MS Lab/Projects/2022/MS-451-Antonio_Juan Lopez/DAT/PP/F013712.dat	Patj(S490);
p00369	RHG35_MOUSE	Rho GTPase-activating protein 35 OS=Mus musculus OX=10090 GN=Arhgap35 PE=1 SV=3	Q91YM2;	Arhgap35;	AGSPLCNSNLQDSEEDVEPPSYHLFR	2 Phospho (ST)	1041.09	60.7244	3	x'0003000030000000000000000000	0.922359	-1.67358	-1.38514	60.4598	60.8554	100.405	1.88143e-05	4.2238e-05	60.91	57.86	106	973	998	40.76	14407: Scan 20023 (rt=60.7244) [\\qmcr.qmul.ac.uk\rfs\HAEMONC\Mass Spec Facility\MS Lab\Projects\2022\MS-451-Antonio_Juan Lopez\RAW\PP\QE1_MS_451_Juan_PP_Sample25R.raw]	Q:/Mass Spec Facility/MS Lab/Projects/2022/MS-451-Antonio_Juan Lopez/DAT/PP/F013710.dat	Arhgap35(S975);Arhgap35(S980);
p00370	RHG35_MOUSE	Rho GTPase-activating protein 35 OS=Mus musculus OX=10090 GN=Arhgap35 PE=1 SV=3	Q91YM2;	Arhgap35;	AGSPLCNSNLQDSEEDVEPPSYHLFR	Phospho (ST)	1014.44	55.9695	3	x'0000000030000000000000000000	1.48078	-3.65032	-1.57814	55.8812	56.2261	51.7537	0.000534595	0.00381679	47.44	40.7133	57	973	998	32.07	12647: Scan 18047 (rt=55.9695) [\\qmcr.qmul.ac.uk\rfs\HAEMONC\Mass Spec Facility\MS Lab\Projects\2022\MS-451-Antonio_Juan Lopez\RAW\PP\QE1_MS_451_Juan_PP_Sample25.raw]	Q:/Mass Spec Facility/MS Lab/Projects/2022/MS-451-Antonio_Juan Lopez/DAT/PP/F013709.dat	Arhgap35(S980);
p00371	EI2BE_MOUSE	Translation initiation factor eIF-2B subunit epsilon OS=Mus musculus OX=10090 GN=Eif2b5 PE=1 SV=1	Q8CHW4;	Eif2b5;	AGSPQLDDIR	Phospho (ST)	576.259	41.5267	2	x'000300000000	2.09908	-1.93394	0.152107	41.3156	41.9226	72.24	6.26887e-07	6.26887e-07	72.24	72.24	90	538	547	59.48	5015: Scan 10402 (rt=41.5267) [\\qmcr.qmul.ac.uk\rfs\HAEMONC\Mass Spec Facility\MS Lab\Projects\2022\MS-451-Antonio_Juan Lopez\RAW\PP\QE1_MS_451_Juan_PP_Sample28.raw]	Q:/Mass Spec Facility/MS Lab/Projects/2022/MS-451-Antonio_Juan Lopez/DAT/PP/F013715.dat	Eif2b5(S540);
p00372	TCF20_MOUSE	Transcription factor 20 OS=Mus musculus OX=10090 GN=Tcf20 PE=1 SV=3	Q9EPQ8;	Tcf20;	AGSSPTQGAQNEAPR	Phospho (ST)	775.834	26.5577	2	x'00000030000000000	1.57261	-1.35708	0.307811	26.1471	26.772	86.92	3.20096e-08	1.22405e-06	86.92	80.08	64	585	599	66.4	1483: Scan 5252 (rt=26.5577) [\\qmcr.qmul.ac.uk\rfs\HAEMONC\Mass Spec Facility\MS Lab\Projects\2022\MS-451-Antonio_Juan Lopez\RAW\PP\QE1_MS_451_Juan_PP_Sample25R.raw]	Q:/Mass Spec Facility/MS Lab/Projects/2022/MS-451-Antonio_Juan Lopez/DAT/PP/F013710.dat	Tcf20(T590);
p00373	MK04_MOUSE	Mitogen-activated protein kinase 4 OS=Mus musculus OX=10090 GN=Mapk4 PE=1 SV=1	Q6P5G0;	Mapk4;	AGSTPLAEDVQVDPR	Phospho (ST)	817.876	48.7904	2	x'00030000000000000	0.397249	0.397249	0.397249	48.7904	48.7904	72.6237	0.0265004	0.0265004	29	29	2	380	394	25.17	9562: Sum of 2 scans. Range 14659 (rt=48.759) to 14686 (rt=48.8218) [\\qmcr.qmul.ac.uk\rfs\HAEMONC\Mass Spec Facility\MS Lab\Projects\2022\MS-451-Antonio_Juan Lopez\RAW\PP\QE1_MS_451_Juan_PP_Sample19.raw]	Q:/Mass Spec Facility/MS Lab/Projects/2022/MS-451-Antonio_Juan Lopez/DAT/PP/F013693.dat	Mapk4(S382);
p00374	SHRM3_MOUSE	Protein Shroom3 OS=Mus musculus OX=10090 GN=Shroom3 PE=1 SV=2	Q9QXN0;	Shroom3;	AGSVHFSESTEHLR	Phospho (ST)	546.243	33.5227	3	x'0000000300000000	0.197468	0.197468	0.197468	33.5227	33.5227	401.851	0.0718963	0.0718963	25.92	25.92	3	821	834	15.11	3888: Scan 8249 (rt=33.5227) [\\qmcr.qmul.ac.uk\rfs\HAEMONC\Mass Spec Facility\MS Lab\Projects\2022\MS-451-Antonio_Juan Lopez\RAW\PP\QE1_MS_451_Juan_PP_Sample25.raw]	Q:/Mass Spec Facility/MS Lab/Projects/2022/MS-451-Antonio_Juan Lopez/DAT/PP/F013709.dat	Shroom3(S827);
p00376	SERA_MOUSE	D-3-phosphoglycerate dehydrogenase OS=Mus musculus OX=10090 GN=Phgdh PE=1 SV=3	Q61753;	Phgdh;	AGTGVDNVDLEAATR	Phospho (ST)	784.851	46.9778	2	x'00030000000000000	1.03401	-1.50477	-0.675518	46.8945	47.2575	64.69	5.50193e-06	5.50193e-06	64.69	64.69	16	76	90	64.69	8276: Scan 13530 (rt=46.9778) [\\qmcr.qmul.ac.uk\rfs\HAEMONC\Mass Spec Facility\MS Lab\Projects\2022\MS-451-Antonio_Juan Lopez\RAW\PP\QE1_MS_451_Juan_PP_Sample18R.raw]	Q:/Mass Spec Facility/MS Lab/Projects/2022/MS-451-Antonio_Juan Lopez/DAT/PP/F013692.dat	Phgdh(T78);
p00377	PPM1H_MOUSE	Protein phosphatase 1H OS=Mus musculus OX=10090 GN=Ppm1h PE=1 SV=1	Q3UYC0;	Ppm1h;	AGTITSTPNR	Phospho (ST)	549.253	25.3912	2	x'000000030000	1.43549	-1.15459	-0.078432	25.1151	25.8086	42.99	0.000577694	0.0053316	42.99	36.78	40	107	116	12.42	1522: Scan 5309 (rt=25.3912) [\\qmcr.qmul.ac.uk\rfs\HAEMONC\Mass Spec Facility\MS Lab\Projects\2022\MS-451-Antonio_Juan Lopez\RAW\PP\QE1_MS_451_Juan_PP_Sample22.raw]	Q:/Mass Spec Facility/MS Lab/Projects/2022/MS-451-Antonio_Juan Lopez/DAT/PP/F013702.dat	Ppm1h(T113);
p00378	PLEC_MOUSE	Plectin OS=Mus musculus OX=10090 GN=Plec PE=1 SV=3	Q9QXS1;	Plec;	AGTLSITEFADMLSGNAGGFRSR	Oxidation (M); Phospho (ST)	818.709	64.8076	3	x'0000000000002030000000000	1.57841	-1.25881	-0.0358729	63.9438	64.9586	352.322	0.000820246	0.000820246	45.61	45.61	42	4368	4390	42.85	15733: Scan 21780 (rt=64.8076) [\\qmcr.qmul.ac.uk\rfs\HAEMONC\Mass Spec Facility\MS Lab\Projects\2022\MS-451-Antonio_Juan Lopez\RAW\PP\QE1_MS_451_Juan_PP_Sample25R.raw]	Q:/Mass Spec Facility/MS Lab/Projects/2022/MS-451-Antonio_Juan Lopez/DAT/PP/F013710.dat	Plec(M4379);Plec(S4381);
p00379	PLEC_MOUSE	Plectin OS=Mus musculus OX=10090 GN=Plec PE=1 SV=3	Q9QXS1;	Plec;	AGTLSITEFADMLSGNAGGFRSR	Phospho (ST)	813.377	71.8465	3	x'0000000000000030000000000	0.185055	-1.16901	-0.504286	71.6037	72.2738	180.927	0.000753908	0.000753908	45.76	45.76	22	4368	4390	39.82	14198: Scan 22517 (rt=71.8465) [\\qmcr.qmul.ac.uk\rfs\HAEMONC\Mass Spec Facility\MS Lab\Projects\2022\MS-451-Antonio_Juan Lopez\RAW\PP\QE1_MS_451_Juan_PP_Sample34.raw]	Q:/Mass Spec Facility/MS Lab/Projects/2022/MS-451-Antonio_Juan Lopez/DAT/PP/F013727.dat	Plec(S4381);
p00380	FA13C_MOUSE	Protein FAM13C OS=Mus musculus OX=10090 GN=Fam13c PE=1 SV=2	Q9DBR2;	Fam13c;	AGTPAHESPQSSIFR	Phospho (ST)	555.586	38.2194	3	x'00030000000000000	1.06808	-0.644935	-0.248237	37.8689	38.4663	41.79	0.00123172	0.00309604	41.79	38.765	28	123	137	29.3	5429: Scan 9948 (rt=38.2194) [\\qmcr.qmul.ac.uk\rfs\HAEMONC\Mass Spec Facility\MS Lab\Projects\2022\MS-451-Antonio_Juan Lopez\RAW\PP\QE1_MS_451_Juan_PP_Sample26R.raw]	Q:/Mass Spec Facility/MS Lab/Projects/2022/MS-451-Antonio_Juan Lopez/DAT/PP/F013712.dat	Fam13c(T125);
p00384	FXR2_MOUSE	Fragile X mental retardation syndrome-related protein 2 OS=Mus musculus OX=10090 GN=Fxr2 PE=1 SV=1	Q9WVR4;	Fxr2;	AGYTTDESSSSSLHTTR	Phospho (ST)	627.262	29.3253	3	x'0000000003000000000	-0.0015968	-1.55049	-0.608379	29.3253	29.6081	110.987	0.0001414	0.00691537	50.8	43.606	20	409	425	11.03	1668: Scan 5893 (rt=29.3253) [\\qmcr.qmul.ac.uk\rfs\HAEMONC\Mass Spec Facility\MS Lab\Projects\2022\MS-451-Antonio_Juan Lopez\RAW\PP\QE1_MS_451_Juan_PP_Sample35R.raw]	Q:/Mass Spec Facility/MS Lab/Projects/2022/MS-451-Antonio_Juan Lopez/DAT/PP/F013730.dat	Fxr2(S417);
p00385	FXR2_MOUSE	Fragile X mental retardation syndrome-related protein 2 OS=Mus musculus OX=10090 GN=Fxr2 PE=1 SV=1	Q9WVR4;	Fxr2;	AGYTTDESSSSSLHTTR	Phospho (ST)	940.389	29.6878	2	x'0000000030000000000	-0.631799	-1.33439	-0.631799	29.6878	30.1401	126.397	2.9679e-07	0.0090113	77.58	53.426	10	409	425	12.32	2906: Scan 6792 (rt=29.6878) [\\qmcr.qmul.ac.uk\rfs\HAEMONC\Mass Spec Facility\MS Lab\Projects\2022\MS-451-Antonio_Juan Lopez\RAW\PP\QE1_MS_451_Juan_PP_Sample10.raw]	Q:/Mass Spec Facility/MS Lab/Projects/2022/MS-451-Antonio_Juan Lopez/DAT/PP/F013675.dat	Fxr2(S416);
p00386	FXR2_MOUSE	Fragile X mental retardation syndrome-related protein 2 OS=Mus musculus OX=10090 GN=Fxr2 PE=1 SV=1	Q9WVR4;	Fxr2;	AGYTTDESSSSSLHTTR	Phospho (Y)	627.262	29.3253	3	x'0004000000000000000	-0.0015968	-1.55049	-0.608379	29.3253	29.5545	110.987	0.000321698	0.000321698	47.23	47.23	4	409	425	8.9	1668: Scan 5893 (rt=29.3253) [\\qmcr.qmul.ac.uk\rfs\HAEMONC\Mass Spec Facility\MS Lab\Projects\2022\MS-451-Antonio_Juan Lopez\RAW\PP\QE1_MS_451_Juan_PP_Sample35R.raw]	Q:/Mass Spec Facility/MS Lab/Projects/2022/MS-451-Antonio_Juan Lopez/DAT/PP/F013730.dat	Fxr2(Y411);
p00387	FXR2_MOUSE	Fragile X mental retardation syndrome-related protein 2 OS=Mus musculus OX=10090 GN=Fxr2 PE=1 SV=1	Q9WVR4;	Fxr2;	AGYTTDESSSSSLHTTR	Phospho (Y)	940.389	29.6878	2	x'0004000000000000000	-0.631799	-1.33439	-0.631799	29.6878	29.7125	126.397	1.8856e-06	1.8856e-06	69.55	69.55	2	409	425	20.48	2906: Scan 6792 (rt=29.6878) [\\qmcr.qmul.ac.uk\rfs\HAEMONC\Mass Spec Facility\MS Lab\Projects\2022\MS-451-Antonio_Juan Lopez\RAW\PP\QE1_MS_451_Juan_PP_Sample10.raw]	Q:/Mass Spec Facility/MS Lab/Projects/2022/MS-451-Antonio_Juan Lopez/DAT/PP/F013675.dat	Fxr2(Y411);
p00388	SCRIB_MOUSE	Protein scribble homolog OS=Mus musculus OX=10090 GN=Scrib PE=1 SV=2	Q80U72;	Scrib;	AHEEEEEEEEENRDEEEGEATTEEDDKEEAVASAPSVK	2 Phospho (ST)	1116.93	37.1963	4	x'0000000000000000000003300000000000000000	1.42617	-0.814124	0.261218	36.6981	37.4291	217.79	1.42066e-05	0.0395857	57.34	38.61	24	654	691	37.46	5968: Scan 10375 (rt=37.1963) [\\qmcr.qmul.ac.uk\rfs\HAEMONC\Mass Spec Facility\MS Lab\Projects\2022\MS-451-Antonio_Juan Lopez\RAW\PP\QE1_MS_451_Juan_PP_Sample22.raw]	Q:/Mass Spec Facility/MS Lab/Projects/2022/MS-451-Antonio_Juan Lopez/DAT/PP/F013702.dat	Scrib(T674);Scrib(T675);
p00390	SNP23_MOUSE	Synaptosomal-associated protein 23 OS=Mus musculus OX=10090 GN=Snap23 PE=1 SV=1	O09044;	Snap23;	AHQVTDESLESTRR	Phospho (ST)	570.26	25.9237	3	x'0000000030000000	-1.52774	-1.52774	-1.52774	25.9237	25.9237	25.79	0.0614265	0.0614265	25.79	25.79	3	13	26	10.65	1287: Scan 5021 (rt=25.9237) [\\qmcr.qmul.ac.uk\rfs\HAEMONC\Mass Spec Facility\MS Lab\Projects\2022\MS-451-Antonio_Juan Lopez\RAW\PP\QE1_MS_451_Juan_PP_Sample30.raw]	Q:/Mass Spec Facility/MS Lab/Projects/2022/MS-451-Antonio_Juan Lopez/DAT/PP/F013719.dat	Snap23(S20);
p00391	LYSM2_MOUSE	LysM and putative peptidoglycan-binding domain-containing protein 2 OS=Mus musculus OX=10090 GN=Lysmd2 PE=1 SV=2	Q9D7V2;	Lysmd2;	AHRPSAPSPPPR	Phospho (ST)	450.554	24.8538	3	x'00000000300000	1.20566	-1.15227	-0.470103	22.7703	25.0898	85.47	0.000109912	0.043767	51.97	33.6133	91	17	28	28.98	765: Scan 4584 (rt=24.8538) [\\qmcr.qmul.ac.uk\rfs\HAEMONC\Mass Spec Facility\MS Lab\Projects\2022\MS-451-Antonio_Juan Lopez\RAW\PP\QE1_MS_451_Juan_PP_Sample6R.raw]	Q:/Mass Spec Facility/MS Lab/Projects/2022/MS-451-Antonio_Juan Lopez/DAT/PP/F013668.dat	Lysmd2(S24);
p00392	PHAR4_MOUSE	Phosphatase and actin regulator 4 OS=Mus musculus OX=10090 GN=Phactr4 PE=1 SV=2	Q501J7;	Phactr4;	AHSLLFENSDSFSEDTGTLGR	Phospho (ST)	788.345	55.5199	3	x'00000000000003000000000	0.579167	-1.61812	-0.259101	55.2926	55.6975	126.024	5.55125e-05	0.0150426	56.63	40.455	55	434	454	24.06	9967: Scan 16189 (rt=55.5199) [\\qmcr.qmul.ac.uk\rfs\HAEMONC\Mass Spec Facility\MS Lab\Projects\2022\MS-451-Antonio_Juan Lopez\RAW\PP\QE1_MS_451_Juan_PP_Sample29R.raw]	Q:/Mass Spec Facility/MS Lab/Projects/2022/MS-451-Antonio_Juan Lopez/DAT/PP/F013718.dat	Phactr4(S446);
p00394	YAP1_MOUSE	Transcriptional coactivator YAP1 OS=Mus musculus OX=10090 GN=Yap1 PE=1 SV=2	P46938;	Yap1;	AHSSPASLQLGAVSPGTLTASGVVSGPAAAPAAQHLR	Phospho (ST)	879.451	53.5779	4	x'000000000000000003000000000000000000000	0.376234	-1.57039	-0.136036	53.2882	54.0254	192.89	2.50802e-05	0.000302275	57.91	50.4886	252	110	146	23.27	9590: Scan 15555 (rt=53.5779) [\\qmcr.qmul.ac.uk\rfs\HAEMONC\Mass Spec Facility\MS Lab\Projects\2022\MS-451-Antonio_Juan Lopez\RAW\PP\QE1_MS_451_Juan_PP_Sample38R.raw]	Q:/Mass Spec Facility/MS Lab/Projects/2022/MS-451-Antonio_Juan Lopez/DAT/PP/F013736.dat	Yap1(T126);
p00395	YAP1_MOUSE	Transcriptional coactivator YAP1 OS=Mus musculus OX=10090 GN=Yap1 PE=1 SV=2	P46938;	Yap1;	AHSSPASLQLGAVSPGTLTASGVVSGPAAAPAAQHLR	Phospho (ST)	1172.27	53.6632	3	x'000300000000000000000000000000000000000	0.836138	-1.21294	-0.103023	53.4305	53.7174	186.85	0.000538916	0.0123958	44.56	41.75	43	110	146	22.48	11803: Scan 16950 (rt=53.6632) [\\qmcr.qmul.ac.uk\rfs\HAEMONC\Mass Spec Facility\MS Lab\Projects\2022\MS-451-Antonio_Juan Lopez\RAW\PP\QE1_MS_451_Juan_PP_Sample25R.raw]	Q:/Mass Spec Facility/MS Lab/Projects/2022/MS-451-Antonio_Juan Lopez/DAT/PP/F013710.dat	Yap1(S112);
p00396	ZO1_MOUSE	Tight junction protein ZO-1 OS=Mus musculus OX=10090 GN=Tjp1 PE=1 SV=2	P39447;	Tjp1;	AHSSTQPPEFDSGVETFSVHTDKPK	Phospho (ST)	702.819	42.4505	4	x'000300000000000000000000000	-0.0470212	-0.759464	-0.289252	42.2626	43.084	160.31	0.000162628	0.000162628	53.06	53.06	22	1574	1598	28.39	5104: Scan 10536 (rt=42.4505) [\\qmcr.qmul.ac.uk\rfs\HAEMONC\Mass Spec Facility\MS Lab\Projects\2022\MS-451-Antonio_Juan Lopez\RAW\PP\QE1_MS_451_Juan_PP_Sample29R.raw]	Q:/Mass Spec Facility/MS Lab/Projects/2022/MS-451-Antonio_Juan Lopez/DAT/PP/F013718.dat	Tjp1(S1576);
p00401	MTMR6_MOUSE	Myotubularin-related protein 6 OS=Mus musculus OX=10090 GN=Mtmr6 PE=1 SV=1	Q8VE11;	Mtmr6;	AIEGSSPADNR	Phospho (ST)	598.752	25.3695	2	x'0000030000000	1.88458	1.26559	1.26559	25.3695	25.4283	27.56	0.0196435	0.0196435	27.56	27.56	3	580	590	27.56	1374: Scan 4982 (rt=25.3695) [\\qmcr.qmul.ac.uk\rfs\HAEMONC\Mass Spec Facility\MS Lab\Projects\2022\MS-451-Antonio_Juan Lopez\RAW\PP\QE1_MS_451_Juan_PP_Sample10.raw]	Q:/Mass Spec Facility/MS Lab/Projects/2022/MS-451-Antonio_Juan Lopez/DAT/PP/F013675.dat	Mtmr6(S584);
p00402	PGM1_MOUSE	Phosphoglucomutase-1 OS=Mus musculus OX=10090 GN=Pgm1 PE=1 SV=4	Q9D0F9;	Pgm1;	AIGGIILTASHNPGGPNGDFGIK	Phospho (ST)	762.715	55.9447	3	x'0000000030000000000000000	4.97039	-0.372847	0.624912	55.6729	56.5297	73.71	9.8526e-07	1.32723e-05	73.71	66.64	147	108	130	59.57	9054: Scan 15664 (rt=55.9447) [\\qmcr.qmul.ac.uk\rfs\HAEMONC\Mass Spec Facility\MS Lab\Projects\2022\MS-451-Antonio_Juan Lopez\RAW\PP\QE1_MS_451_Juan_PP_Sample31R.raw]	Q:/Mass Spec Facility/MS Lab/Projects/2022/MS-451-Antonio_Juan Lopez/DAT/PP/F013722.dat	Pgm1(T115);
p00403	PGM1_MOUSE	Phosphoglucomutase-1 OS=Mus musculus OX=10090 GN=Pgm1 PE=1 SV=4	Q9D0F9;	Pgm1;	AIGGIILTASHNPGGPNGDFGIK	Phospho (ST)	1143.57	56.1112	2	x'0000000030000000000000000	0.570648	-2.31761	0.30808	55.9566	56.407	73.24	1.10973e-06	7.13426e-06	73.24	67.87	62	108	130	61.3	10533: Scan 16655 (rt=56.1112) [\\qmcr.qmul.ac.uk\rfs\HAEMONC\Mass Spec Facility\MS Lab\Projects\2022\MS-451-Antonio_Juan Lopez\RAW\PP\QE1_MS_451_Juan_PP_Sample38R.raw]	Q:/Mass Spec Facility/MS Lab/Projects/2022/MS-451-Antonio_Juan Lopez/DAT/PP/F013736.dat	Pgm1(T115);
p00405	TB10A_MOUSE	TBC1 domain family member 10A OS=Mus musculus OX=10090 GN=Tbc1d10a PE=1 SV=1	P58802;	Tbc1d10a;	AILDAEPGPRPALQPSPSIR	Phospho (ST)	722.375	49.1453	3	x'0000000000000000003000	1.77718	-1.20327	-0.579455	48.9902	49.6349	52.27	9.99079e-05	0.000554116	52.27	47.25	107	392	411	38.38	5495: Scan 11947 (rt=49.1453) [\\qmcr.qmul.ac.uk\rfs\HAEMONC\Mass Spec Facility\MS Lab\Projects\2022\MS-451-Antonio_Juan Lopez\RAW\PP\QE1_MS_451_Juan_PP_Sample52.raw]	Q:/Mass Spec Facility/MS Lab/Projects/2022/MS-451-Antonio_Juan Lopez/DAT/PP/F013770.dat	Tbc1d10a(S409);
p00406	CARL1_MOUSE	F-actin-uncapping protein LRRC16A OS=Mus musculus OX=10090 GN=Carmil1 PE=1 SV=2	Q6EDY6;	Carmil1;	AILTVEDLTEVERLEDLDTCMMTPK	2 Oxidation (M); Phospho (ST)	1012.13	67.4963	3	x'000030000000000000000220000	-1.07801	-1.07801	-1.07801	67.4963	67.4963	162.024	0.0813035	0.0813035	25.93	25.93	1	898	922	18.15	15655: Scan 22415 (rt=67.4963) [\\qmcr.qmul.ac.uk\rfs\HAEMONC\Mass Spec Facility\MS Lab\Projects\2022\MS-451-Antonio_Juan Lopez\RAW\PP\QE1_MS_451_Juan_PP_Sample21R.raw]	Q:/Mass Spec Facility/MS Lab/Projects/2022/MS-451-Antonio_Juan Lopez/DAT/PP/F013700.dat	Carmil1(M918);Carmil1(M919);Carmil1(T901);
p00411	SMRCD_MOUSE	SWI/SNF-related matrix-associated actin-dependent regulator of chromatin subfamily A containing DEAD/H box 1 OS=Mus musculus OX=10090 GN=Smarcad1 PE=1 SV=2	Q04692;	Smarcad1;	AIQEYIDLSSDTEDVSPNCSSTVQEK	Phospho (ST)	999.097	56.1168	3	x'0000000000000000300000000000	1.11079	-7.43559	-0.812887	55.7492	56.1695	120.504	1.2994e-06	7.93575e-06	73.88	70.5525	214	88	113	35.64	12746: Scan 18020 (rt=56.1168) [\\qmcr.qmul.ac.uk\rfs\HAEMONC\Mass Spec Facility\MS Lab\Projects\2022\MS-451-Antonio_Juan Lopez\RAW\PP\QE1_MS_451_Juan_PP_Sample25R.raw]	Q:/Mass Spec Facility/MS Lab/Projects/2022/MS-451-Antonio_Juan Lopez/DAT/PP/F013710.dat	Smarcad1(S103);
p00412	SMRCD_MOUSE	SWI/SNF-related matrix-associated actin-dependent regulator of chromatin subfamily A containing DEAD/H box 1 OS=Mus musculus OX=10090 GN=Smarcad1 PE=1 SV=2	Q04692;	Smarcad1;	AIQEYIDLSSDTEDVSPNCSSTVQEK	Phospho (Y)	999.097	56.1168	3	x'0000040000000000000000000000	1.11079	-7.43559	-0.812887	55.7492	56.1695	120.504	3.57885e-06	3.57885e-06	69.48	69.48	55	88	113	8.91	12746: Scan 18020 (rt=56.1168) [\\qmcr.qmul.ac.uk\rfs\HAEMONC\Mass Spec Facility\MS Lab\Projects\2022\MS-451-Antonio_Juan Lopez\RAW\PP\QE1_MS_451_Juan_PP_Sample25R.raw]	Q:/Mass Spec Facility/MS Lab/Projects/2022/MS-451-Antonio_Juan Lopez/DAT/PP/F013710.dat	Smarcad1(Y92);
p00413	MID51_MOUSE	Mitochondrial dynamics protein MID51 OS=Mus musculus OX=10090 GN=Mief1 PE=1 SV=1	Q8BGV8;	Mief1;	AISAPTSPTR	Phospho (ST)	540.758	31.0978	2	x'000000000300	0.654932	-1.60537	-0.21584	30.949	31.4412	33.94	0.00464192	0.0338081	33.94	27.2167	18	53	62	9.62	2030: Scan 6448 (rt=31.0978) [\\qmcr.qmul.ac.uk\rfs\HAEMONC\Mass Spec Facility\MS Lab\Projects\2022\MS-451-Antonio_Juan Lopez\RAW\PP\QE1_MS_451_Juan_PP_Sample42.raw]	Q:/Mass Spec Facility/MS Lab/Projects/2022/MS-451-Antonio_Juan Lopez/DAT/PP/F013743.dat	Mief1(T61);
p00414	SHSA6_MOUSE	Protein shisa-6 OS=Mus musculus OX=10090 GN=Shisa6 PE=1 SV=1	Q3UH99;	Shisa6;	AISHTDVFVSTPVLDR	2 Phospho (ST)	639.624	56.5879	3	x'000000000033000000	0.720829	-0.860716	0.720829	56.4629	56.8145	86.89	2.07221e-05	0.000165326	60.25	54.206	64	448	463	28.9	12602: Scan 18068 (rt=56.5879) [\\qmcr.qmul.ac.uk\rfs\HAEMONC\Mass Spec Facility\MS Lab\Projects\2022\MS-451-Antonio_Juan Lopez\RAW\PP\QE1_MS_451_Juan_PP_Sample19.raw]	Q:/Mass Spec Facility/MS Lab/Projects/2022/MS-451-Antonio_Juan Lopez/DAT/PP/F013693.dat	Shisa6(S457);Shisa6(T458);
p00415	SHSA6_MOUSE	Protein shisa-6 OS=Mus musculus OX=10090 GN=Shisa6 PE=1 SV=1	Q3UH99;	Shisa6;	AISHTDVFVSTPVLDR	2 Phospho (ST)	958.931	56.4673	2	x'000300000030000000	-1.43696	-1.43696	-1.43696	56.4673	56.4673	44.82	0.0231451	0.0231451	29.72	29.72	4	448	463	15.95	12452: Scan 18011 (rt=56.4673) [\\qmcr.qmul.ac.uk\rfs\HAEMONC\Mass Spec Facility\MS Lab\Projects\2022\MS-451-Antonio_Juan Lopez\RAW\PP\QE1_MS_451_Juan_PP_Sample17.raw]	Q:/Mass Spec Facility/MS Lab/Projects/2022/MS-451-Antonio_Juan Lopez/DAT/PP/F013689.dat	Shisa6(S450);Shisa6(S457);
p00416	RBM43_MOUSE	RNA-binding protein 43 OS=Mus musculus OX=10090 GN=Rbm43 PE=2 SV=1	Q99J64;	Rbm43;	AISPLENNR	Phospho (ST)	547.259	58.0228	2	x'00030000000	8.86311	4.45125	5.03706	58.0228	58.2009	24.74	0.0423029	0.0423029	24.74	24.74	12	156	164	14.44	9237: Scan 16253 (rt=58.0228) [\\qmcr.qmul.ac.uk\rfs\HAEMONC\Mass Spec Facility\MS Lab\Projects\2022\MS-451-Antonio_Juan Lopez\RAW\PP\QE1_MS_451_Juan_PP_Sample50.raw]	Q:/Mass Spec Facility/MS Lab/Projects/2022/MS-451-Antonio_Juan Lopez/DAT/PP/F013763.dat	Rbm43(S158);
p00417	MYO5A_MOUSE	Unconventional myosin-Va OS=Mus musculus OX=10090 GN=Myo5a PE=1 SV=2	Q99104;	Myo5a;	AISPTSATSSGR	Phospho (ST)	607.775	29.869	2	x'00030000000000	1.96698	-1.36214	-0.257924	29.758	30.2241	51.4	8.91056e-05	0.0227367	51.4	37.865	19	598	609	27.07	1548: Scan 5893 (rt=29.869) [\\qmcr.qmul.ac.uk\rfs\HAEMONC\Mass Spec Facility\MS Lab\Projects\2022\MS-451-Antonio_Juan Lopez\RAW\PP\QE1_MS_451_Juan_PP_Sample38R.raw]	Q:/Mass Spec Facility/MS Lab/Projects/2022/MS-451-Antonio_Juan Lopez/DAT/PP/F013736.dat	Myo5a(S600);
p00418	ARFG2_MOUSE	ADP-ribosylation factor GTPase-activating protein 2 OS=Mus musculus OX=10090 GN=Arfgap2 PE=1 SV=1	Q99K28;	Arfgap2;	AISSDMFFGR	Oxidation (M); Phospho (ST)	613.75	53.7035	2	x'000030200000	1.091	-1.89558	-0.271729	52.8708	53.8347	73.14	4.14922e-07	4.09549e-05	73.14	58.515	424	429	438	48.38	10638: Scan 16398 (rt=53.7035) [\\qmcr.qmul.ac.uk\rfs\HAEMONC\Mass Spec Facility\MS Lab\Projects\2022\MS-451-Antonio_Juan Lopez\RAW\PP\QE1_MS_451_Juan_PP_Sample11R.raw]	Q:/Mass Spec Facility/MS Lab/Projects/2022/MS-451-Antonio_Juan Lopez/DAT/PP/F013678.dat	Arfgap2(M434);Arfgap2(S432);
p00419	ARFG2_MOUSE	ADP-ribosylation factor GTPase-activating protein 2 OS=Mus musculus OX=10090 GN=Arfgap2 PE=1 SV=1	Q99K28;	Arfgap2;	AISSDMFFGR	Phospho (ST)	605.752	60.3554	2	x'000030000000	1.33527	-2.08766	-0.268709	60.2032	60.6728	77.41	1.96983e-07	4.84528e-06	77.41	68.995	87	429	438	60.58	14031: Scan 19793 (rt=60.3554) [\\qmcr.qmul.ac.uk\rfs\HAEMONC\Mass Spec Facility\MS Lab\Projects\2022\MS-451-Antonio_Juan Lopez\RAW\PP\QE1_MS_451_Juan_PP_Sample36.raw]	Q:/Mass Spec Facility/MS Lab/Projects/2022/MS-451-Antonio_Juan Lopez/DAT/PP/F013731.dat	Arfgap2(S432);
p00421	PTN13_MOUSE	Tyrosine-protein phosphatase non-receptor type 13 OS=Mus musculus OX=10090 GN=Ptpn13 PE=1 SV=2	Q64512;	Ptpn13;	AISTGSLASSTINK	2 Phospho (ST)	755.334	50.2553	2	x'0003300000000000	0.167699	-2.01969	0.0218738	50.2421	50.3899	268.717	0.000478052	0.00129609	45.26	42.0633	6	899	912	17.06	10290: Scan 15448 (rt=50.2553) [\\qmcr.qmul.ac.uk\rfs\HAEMONC\Mass Spec Facility\MS Lab\Projects\2022\MS-451-Antonio_Juan Lopez\RAW\PP\QE1_MS_451_Juan_PP_Sample5.raw]	Q:/Mass Spec Facility/MS Lab/Projects/2022/MS-451-Antonio_Juan Lopez/DAT/PP/F013665.dat	Ptpn13(S901);Ptpn13(T902);
p00422	PTN13_MOUSE	Tyrosine-protein phosphatase non-receptor type 13 OS=Mus musculus OX=10090 GN=Ptpn13 PE=1 SV=2	Q64512;	Ptpn13;	AISTGSLASSTINK	Phospho (ST)	715.35	45.1624	2	x'0000003000000000	1.2018	-2.11593	-0.800036	42.8587	45.3869	198.474	2.28478e-07	0.000218028	78.56	61.0767	75	899	912	37.49	6903: Scan 12252 (rt=45.1624) [\\qmcr.qmul.ac.uk\rfs\HAEMONC\Mass Spec Facility\MS Lab\Projects\2022\MS-451-Antonio_Juan Lopez\RAW\PP\QE1_MS_451_Juan_PP_Sample42.raw]	Q:/Mass Spec Facility/MS Lab/Projects/2022/MS-451-Antonio_Juan Lopez/DAT/PP/F013743.dat	Ptpn13(S904);
p00423	SALL2_MOUSE	Sal-like protein 2 OS=Mus musculus OX=10090 GN=Sall2 PE=1 SV=2	Q9QX96;	Sall2;	AISVRGDSEEVSGAEEEVATSVAAPTTVK	2 Phospho (ST)	1017.13	56.1027	3	x'0003000030000000000000000000000	4.31214	-0.0180425	2.34388	55.988	56.1183	41.56	0.00321311	0.00321311	40.39	40.39	27	792	820	17.22	12181: Scan 18042 (rt=56.1027) [\\qmcr.qmul.ac.uk\rfs\HAEMONC\Mass Spec Facility\MS Lab\Projects\2022\MS-451-Antonio_Juan Lopez\RAW\PP\QE1_MS_451_Juan_PP_Sample19R.raw]	Q:/Mass Spec Facility/MS Lab/Projects/2022/MS-451-Antonio_Juan Lopez/DAT/PP/F013694.dat	Sall2(S794);Sall2(S799);
p00424	SALL2_MOUSE	Sal-like protein 2 OS=Mus musculus OX=10090 GN=Sall2 PE=1 SV=2	Q9QX96;	Sall2;	AISVRGDSEEVSGAEEEVATSVAAPTTVK	3 Phospho (ST)	1043.78	62.2953	3	x'0003000030003000000000000000000	1.38125	-3.89315	-0.249015	62.0655	62.5614	58.44	4.69758e-05	0.0379026	58.44	34.7243	41	792	820	21.05	14143: Scan 20306 (rt=62.2953) [\\qmcr.qmul.ac.uk\rfs\HAEMONC\Mass Spec Facility\MS Lab\Projects\2022\MS-451-Antonio_Juan Lopez\RAW\PP\QE1_MS_451_Juan_PP_Sample14.raw]	Q:/Mass Spec Facility/MS Lab/Projects/2022/MS-451-Antonio_Juan Lopez/DAT/PP/F013683.dat	Sall2(S794);Sall2(S799);Sall2(S803);
p00426	RL24_MOUSE	60S ribosomal protein L24 OS=Mus musculus OX=10090 GN=Rpl24 PE=1 SV=2	Q8BP67;	Rpl24;	AITGASLADIMAK	Oxidation (M); Phospho (ST)	679.326	50.126	2	x'000000300002000	0.576425	-4.58342	0.281579	49.9193	50.1731	82.92	8.67858e-08	5.35514e-05	82.92	67.465	26	81	93	52.01	9700: Scan 15007 (rt=50.126) [\\qmcr.qmul.ac.uk\rfs\HAEMONC\Mass Spec Facility\MS Lab\Projects\2022\MS-451-Antonio_Juan Lopez\RAW\PP\QE1_MS_451_Juan_PP_Sample21R.raw]	Q:/Mass Spec Facility/MS Lab/Projects/2022/MS-451-Antonio_Juan Lopez/DAT/PP/F013700.dat	Rpl24(M91);Rpl24(S86);
p00427	RL24_MOUSE	60S ribosomal protein L24 OS=Mus musculus OX=10090 GN=Rpl24 PE=1 SV=2	Q8BP67;	Rpl24;	AITGASLADIMAK	Phospho (ST)	671.328	59.8871	2	x'000300000000000	1.59625	-0.775749	-0.358038	59.8871	60.0873	54.85	5.04105e-05	0.036795	54.85	39.03	13	81	93	31.64	11339: Scan 18004 (rt=59.8871) [\\qmcr.qmul.ac.uk\rfs\HAEMONC\Mass Spec Facility\MS Lab\Projects\2022\MS-451-Antonio_Juan Lopez\RAW\PP\QE1_MS_451_Juan_PP_Sample29.raw]	Q:/Mass Spec Facility/MS Lab/Projects/2022/MS-451-Antonio_Juan Lopez/DAT/PP/F013717.dat	Rpl24(T83);
p00430	NIPBL_MOUSE	Nipped-B-like protein OS=Mus musculus OX=10090 GN=Nipbl PE=1 SV=1	Q6KCD5;	Nipbl;	AITSLLGGGSPK	Phospho (ST)	590.803	52.3083	2	x'00000000003000	1.12412	-1.26654	-0.0118685	51.9712	52.434	66.51	4.08744e-06	4.08744e-06	66.51	66.51	106	2643	2654	46.28	9146: Scan 15074 (rt=52.3083) [\\qmcr.qmul.ac.uk\rfs\HAEMONC\Mass Spec Facility\MS Lab\Projects\2022\MS-451-Antonio_Juan Lopez\RAW\PP\QE1_MS_451_Juan_PP_Sample28R.raw]	Q:/Mass Spec Facility/MS Lab/Projects/2022/MS-451-Antonio_Juan Lopez/DAT/PP/F013716.dat	Nipbl(S2652);
p00431	H11_MOUSE	Histone H1.1 OS=Mus musculus OX=10090 GN=H1-1 PE=1 SV=2	P43275;	H1-1;	AITTKVSVK	Phospho (ST)	513.784	29.0151	2	x'00000003000	0.222319	-0.34323	-0.34323	28.7488	29.0849	91.2	0.00401354	0.00401354	33.81	33.81	3	117	125	17.24	1252: Scan 5499 (rt=29.0151) [\\qmcr.qmul.ac.uk\rfs\HAEMONC\Mass Spec Facility\MS Lab\Projects\2022\MS-451-Antonio_Juan Lopez\RAW\PP\QE1_MS_451_Juan_PP_Sample29R.raw]	Q:/Mass Spec Facility/MS Lab/Projects/2022/MS-451-Antonio_Juan Lopez/DAT/PP/F013718.dat	H1-1(S123);
p00433	MPRIP_MOUSE	Myosin phosphatase Rho-interacting protein OS=Mus musculus OX=10090 GN=Mprip PE=1 SV=2	P97434;	Mprip;	AKDQPDGTSLSPAQSPSQSQPPAACTPR	2 Phospho (ST)	1013.77	38.8456	3	x'000000003000000003000000000000	-0.764577	-0.863317	-0.863317	38.8456	39.035	102.15	0.00428039	0.0185143	38.89	35.059	20	211	238	28.71	5689: Scan 10329 (rt=38.8456) [\\qmcr.qmul.ac.uk\rfs\HAEMONC\Mass Spec Facility\MS Lab\Projects\2022\MS-451-Antonio_Juan Lopez\RAW\PP\QE1_MS_451_Juan_PP_Sample19.raw]	Q:/Mass Spec Facility/MS Lab/Projects/2022/MS-451-Antonio_Juan Lopez/DAT/PP/F013693.dat	Mprip(T218);Mprip(S227);
p00434	E41L2_MOUSE	Band 4.1-like protein 2 OS=Mus musculus OX=10090 GN=Epb41l2 PE=1 SV=2	O70318;	Epb41l2;	AKEVENEQTPVSEPEEEKGSQPGPPVER	Phospho (ST)	789.865	33.7813	4	x'000000000000000000003000000000	0.591361	-0.891797	-0.714325	33.5321	34.4235	143.177	0.000964955	0.0176913	45.73	36.49	11	27	54	23.93	3988: Scan 8361 (rt=33.7813) [\\qmcr.qmul.ac.uk\rfs\HAEMONC\Mass Spec Facility\MS Lab\Projects\2022\MS-451-Antonio_Juan Lopez\RAW\PP\QE1_MS_451_Juan_PP_Sample25.raw]	Q:/Mass Spec Facility/MS Lab/Projects/2022/MS-451-Antonio_Juan Lopez/DAT/PP/F013709.dat	Epb41l2(S46);
p00435	E41L2_MOUSE	Band 4.1-like protein 2 OS=Mus musculus OX=10090 GN=Epb41l2 PE=1 SV=2	O70318;	Epb41l2;	AKEVENEQTPVSEPEEEKGSQPGPPVER	Phospho (ST)	1052.82	33.8002	3	x'000000000000300000000000000000	-0.405016	-0.975462	-0.405016	33.553	33.9574	175.265	0.0305563	0.0305563	30.76	30.76	3	27	54	10.52	4199: Scan 8349 (rt=33.8002) [\\qmcr.qmul.ac.uk\rfs\HAEMONC\Mass Spec Facility\MS Lab\Projects\2022\MS-451-Antonio_Juan Lopez\RAW\PP\QE1_MS_451_Juan_PP_Sample26.raw]	Q:/Mass Spec Facility/MS Lab/Projects/2022/MS-451-Antonio_Juan Lopez/DAT/PP/F013711.dat	Epb41l2(S38);
p00436	ABCF1_MOUSE	ATP-binding cassette sub-family F member 1 OS=Mus musculus OX=10090 GN=Abcf1 PE=1 SV=1	Q6P542;	Abcf1;	AKGGNVFEALIQDDSEEEEEEEENR	Phospho (ST)	982.744	58.0973	3	x'000000000000000300000000000	0.562948	-1.47426	-0.272307	57.7873	58.6286	205.22	2.61304e-08	2.61304e-08	90.46	90.46	57	124	148	89.39	13256: Scan 18819 (rt=58.0973) [\\qmcr.qmul.ac.uk\rfs\HAEMONC\Mass Spec Facility\MS Lab\Projects\2022\MS-451-Antonio_Juan Lopez\RAW\PP\QE1_MS_451_Juan_PP_Sample36R.raw]	Q:/Mass Spec Facility/MS Lab/Projects/2022/MS-451-Antonio_Juan Lopez/DAT/PP/F013732.dat	Abcf1(S138);
p00437	SRC8_MOUSE	Src substrate cortactin OS=Mus musculus OX=10090 GN=Cttn PE=1 SV=2	Q60598;	Cttn;	AKKQTPPASPSPQPIEDRPPSSPIYEDAAPFK	2 Phospho (ST)	902.429	48.0419	4	x'0000000003030000000000000000000000	0.507254	-0.335859	0.507254	47.7705	48.0419	59.1773	0.0220844	0.0288797	31.25	30.3033	7	397	428	20.48	5476: Scan 11916 (rt=48.0419) [\\qmcr.qmul.ac.uk\rfs\HAEMONC\Mass Spec Facility\MS Lab\Projects\2022\MS-451-Antonio_Juan Lopez\RAW\PP\QE1_MS_451_Juan_PP_Sample12R.raw]	Q:/Mass Spec Facility/MS Lab/Projects/2022/MS-451-Antonio_Juan Lopez/DAT/PP/F013680.dat	Cttn(S405);Cttn(S407);
p00439	EIF3B_MOUSE	Eukaryotic translation initiation factor 3 subunit B OS=Mus musculus OX=10090 GN=Eif3b PE=1 SV=1	Q8JZQ9;	Eif3b;	AKPAAQSEEETATSPAASPTPQSAER	2 Phospho (ST)	924.728	31.0889	3	x'0000000000030030000000000000	0.837191	-2.50797	-2.50797	31.0076	33.0086	60.92	2.11983e-05	0.00695267	60.92	43.877	364	62	87	29.94	1831: Scan 6304 (rt=31.0889) [\\qmcr.qmul.ac.uk\rfs\HAEMONC\Mass Spec Facility\MS Lab\Projects\2022\MS-451-Antonio_Juan Lopez\RAW\PP\QE1_MS_451_Juan_PP_Sample38R.raw]	Q:/Mass Spec Facility/MS Lab/Projects/2022/MS-451-Antonio_Juan Lopez/DAT/PP/F013736.dat	Eif3b(T72);Eif3b(S75);
p00440	EIF3B_MOUSE	Eukaryotic translation initiation factor 3 subunit B OS=Mus musculus OX=10090 GN=Eif3b PE=1 SV=1	Q8JZQ9;	Eif3b;	AKPAAQSEEETATSPAASPTPQSAER	3 Phospho (ST)	951.387	34.6685	3	x'0000000300000030000030000000	2.16966	-1.15533	0.559777	34.3922	34.9782	185.74	3.21093e-05	0.00193044	58.03	48.289	190	62	87	35.07	4236: Scan 8635 (rt=34.6685) [\\qmcr.qmul.ac.uk\rfs\HAEMONC\Mass Spec Facility\MS Lab\Projects\2022\MS-451-Antonio_Juan Lopez\RAW\PP\QE1_MS_451_Juan_PP_Sample36.raw]	Q:/Mass Spec Facility/MS Lab/Projects/2022/MS-451-Antonio_Juan Lopez/DAT/PP/F013731.dat	Eif3b(S68);Eif3b(S75);Eif3b(T81);
p00441	EIF3B_MOUSE	Eukaryotic translation initiation factor 3 subunit B OS=Mus musculus OX=10090 GN=Eif3b PE=1 SV=1	Q8JZQ9;	Eif3b;	AKPAAQSEEETATSPAASPTPQSAER	Phospho (ST)	898.075	29.9452	3	x'0000000300000000000000000000	0.796669	-1.56659	-0.892167	29.6331	31.8545	128.93	6.07643e-05	0.0321195	56.78	39.265	130	62	87	25.66	2650: Scan 6642 (rt=29.9452) [\\qmcr.qmul.ac.uk\rfs\HAEMONC\Mass Spec Facility\MS Lab\Projects\2022\MS-451-Antonio_Juan Lopez\RAW\PP\QE1_MS_451_Juan_PP_Sample25R.raw]	Q:/Mass Spec Facility/MS Lab/Projects/2022/MS-451-Antonio_Juan Lopez/DAT/PP/F013710.dat	Eif3b(S68);
p00442	PEX19_MOUSE	Peroxisomal biogenesis factor 19 OS=Mus musculus OX=10090 GN=Pex19 PE=1 SV=1	Q8VCI5;	Pex19;	AKPSPEHAPTISAPDASGPQK	Phospho (ST)	722.68	32.3707	3	x'00003000000000000000000	-0.110392	-0.110392	-0.110392	32.3707	32.3707	27.47	0.0478987	0.0478987	27.47	27.47	1	32	52	9.11	4090: Scan 8269 (rt=32.3707) [\\qmcr.qmul.ac.uk\rfs\HAEMONC\Mass Spec Facility\MS Lab\Projects\2022\MS-451-Antonio_Juan Lopez\RAW\PP\QE1_MS_451_Juan_PP_Sample22.raw]	Q:/Mass Spec Facility/MS Lab/Projects/2022/MS-451-Antonio_Juan Lopez/DAT/PP/F013702.dat	Pex19(S35);
p00443	PHF2_MOUSE	Lysine-specific demethylase PHF2 OS=Mus musculus OX=10090 GN=Phf2 PE=1 SV=2	Q9WTU0;	Phf2;	AKPVRDEYEYVSDDGELK	Phospho (ST)	731.664	38.8889	3	x'00000000000030000000	0.296537	0.296537	0.296537	38.8889	38.8889	31.4537	0.0167126	0.0167126	32.21	32.21	1	666	683	22.77	5957: Scan 10579 (rt=38.8889) [\\qmcr.qmul.ac.uk\rfs\HAEMONC\Mass Spec Facility\MS Lab\Projects\2022\MS-451-Antonio_Juan Lopez\RAW\PP\QE1_MS_451_Juan_PP_Sample25.raw]	Q:/Mass Spec Facility/MS Lab/Projects/2022/MS-451-Antonio_Juan Lopez/DAT/PP/F013709.dat	Phf2(S677);
p00444	ATRX_MOUSE	Transcriptional regulator ATRX OS=Mus musculus OX=10090 GN=Atrx PE=1 SV=3	Q61687;	Atrx;	AKQPVIGDQNSDSDEMLAVLK	Oxidation (M); 2 Phospho (ST)	812.026	53.1922	3	x'00000000000303002000000	0.38388	-3.15489	0.0879553	53.1552	53.4739	151.071	9.5817e-05	9.5817e-05	55	55	30	707	727	51.04	11298: Scan 16593 (rt=53.1922) [\\qmcr.qmul.ac.uk\rfs\HAEMONC\Mass Spec Facility\MS Lab\Projects\2022\MS-451-Antonio_Juan Lopez\RAW\PP\QE1_MS_451_Juan_PP_Sample19.raw]	Q:/Mass Spec Facility/MS Lab/Projects/2022/MS-451-Antonio_Juan Lopez/DAT/PP/F013693.dat	Atrx(M722);Atrx(S717);Atrx(S719);
p00445	SPHK2_MOUSE	Sphingosine kinase 2 OS=Mus musculus OX=10090 GN=Sphk2 PE=1 SV=2	Q9JIA7;	Sphk2;	AKSELVLAPAPAPAATHSPLHR	Phospho (ST)	579.307	40.2757	4	x'000300000000000000000000	-0.48461	-0.830452	-0.553779	40.086	41.2327	33.4	0.00582787	0.00582787	33.4	33.4	3	362	383	32.65	4600: Scan 9822 (rt=40.2757) [\\qmcr.qmul.ac.uk\rfs\HAEMONC\Mass Spec Facility\MS Lab\Projects\2022\MS-451-Antonio_Juan Lopez\RAW\PP\QE1_MS_451_Juan_PP_Sample38R.raw]	Q:/Mass Spec Facility/MS Lab/Projects/2022/MS-451-Antonio_Juan Lopez/DAT/PP/F013736.dat	Sphk2(S364);
p00446	HNRPU_MOUSE	Heterogeneous nuclear ribonucleoprotein U OS=Mus musculus OX=10090 GN=Hnrnpu PE=1 SV=1	Q8VEK3;	Hnrnpu;	AKSPQPPVEEEDEHFDDTVVCLDTYNCDLHFK	Phospho (ST)	979.419	54.9304	4	x'0000000000000000003000000000000000	1.29572	-1.32076	-0.727966	54.8992	56.5348	123.134	1.11324e-06	0.0270716	74.37	55.3333	359	245	276	40.15	6126: Scan 14083 (rt=54.9304) [\\qmcr.qmul.ac.uk\rfs\HAEMONC\Mass Spec Facility\MS Lab\Projects\2022\MS-451-Antonio_Juan Lopez\RAW\PP\QE1_MS_451_Juan_PP_Sample52R.raw]	Q:/Mass Spec Facility/MS Lab/Projects/2022/MS-451-Antonio_Juan Lopez/DAT/PP/F013772.dat	Hnrnpu(T262);
p00447	HNRPU_MOUSE	Heterogeneous nuclear ribonucleoprotein U OS=Mus musculus OX=10090 GN=Hnrnpu PE=1 SV=1	Q8VEK3;	Hnrnpu;	AKSPQPPVEEEDEHFDDTVVCLDTYNCDLHFK	Phospho (ST)	1305.56	55.3337	3	x'0000000000000000003000000000000000	0.231753	-0.381486	0.231753	55.3337	55.6715	117.494	0.026054	0.034203	30.67	29.615	4	245	276	25.35	10730: Scan 16664 (rt=55.3337) [\\qmcr.qmul.ac.uk\rfs\HAEMONC\Mass Spec Facility\MS Lab\Projects\2022\MS-451-Antonio_Juan Lopez\RAW\PP\QE1_MS_451_Juan_PP_Sample35.raw]	Q:/Mass Spec Facility/MS Lab/Projects/2022/MS-451-Antonio_Juan Lopez/DAT/PP/F013729.dat	Hnrnpu(T262);
p00448	SRRM1_MOUSE	Serine/arginine repetitive matrix protein 1 OS=Mus musculus OX=10090 GN=Srrm1 PE=1 SV=2	Q52KI8;	Srrm1;	AKSPTPSLSPAR	2 Phospho (ST)	686.308	32.385	2	x'00030003000000	0.61214	0.61214	0.61214	32.385	32.385	904.093	0.0984257	0.0984257	21.93	21.93	2	830	841	7.14	2391: Scan 6924 (rt=32.385) [\\qmcr.qmul.ac.uk\rfs\HAEMONC\Mass Spec Facility\MS Lab\Projects\2022\MS-451-Antonio_Juan Lopez\RAW\PP\QE1_MS_451_Juan_PP_Sample42.raw]	Q:/Mass Spec Facility/MS Lab/Projects/2022/MS-451-Antonio_Juan Lopez/DAT/PP/F013743.dat	Srrm1(S832);Srrm1(S836);
p00449	SRRM1_MOUSE	Serine/arginine repetitive matrix protein 1 OS=Mus musculus OX=10090 GN=Srrm1 PE=1 SV=2	Q52KI8;	Srrm1;	AKSPTPSLSPAR	Phospho (ST)	646.325	29.9135	2	x'00000003000000	1.00881	1.00881	1.00881	29.9135	29.9135	876.812	0.0324695	0.0324695	26.94	26.94	2	830	841	9.48	1133: Scan 5591 (rt=29.9135) [\\qmcr.qmul.ac.uk\rfs\HAEMONC\Mass Spec Facility\MS Lab\Projects\2022\MS-451-Antonio_Juan Lopez\RAW\PP\QE1_MS_451_Juan_PP_Sample37.raw]	Q:/Mass Spec Facility/MS Lab/Projects/2022/MS-451-Antonio_Juan Lopez/DAT/PP/F013733.dat	Srrm1(S836);
p00450	TAU_MOUSE	Microtubule-associated protein tau OS=Mus musculus OX=10090 GN=Mapt PE=1 SV=3	P10637;	Mapt;	AKTDHGAEIVYKSPVVSGDTSPR	2 Phospho (ST)	644.296	35.8485	4	x'0000000000000300000030000	0.129413	-0.88102	-0.741114	35.5471	37.8494	259.011	0.00065446	0.0245312	46.96	36.7883	49	676	698	9.35	4477: Scan 9001 (rt=35.8485) [\\qmcr.qmul.ac.uk\rfs\HAEMONC\Mass Spec Facility\MS Lab\Projects\2022\MS-451-Antonio_Juan Lopez\RAW\PP\QE1_MS_451_Juan_PP_Sample30R.raw]	Q:/Mass Spec Facility/MS Lab/Projects/2022/MS-451-Antonio_Juan Lopez/DAT/PP/F013720.dat	Mapt(S688);Mapt(T695);
p00451	TAU_MOUSE	Microtubule-associated protein tau OS=Mus musculus OX=10090 GN=Mapt PE=1 SV=3	P10637;	Mapt;	AKTDHGAEIVYKSPVVSGDTSPR	2 Phospho (ST)	858.728	36.8086	3	x'0000000000000300000030000	1.64739	-1.99017	1.3909	35.4288	38.472	237.841	1.92697e-06	0.00137609	72.31	54.86	330	676	698	17.48	5170: Scan 9834 (rt=36.8086) [\\qmcr.qmul.ac.uk\rfs\HAEMONC\Mass Spec Facility\MS Lab\Projects\2022\MS-451-Antonio_Juan Lopez\RAW\PP\QE1_MS_451_Juan_PP_Sample2.raw]	Q:/Mass Spec Facility/MS Lab/Projects/2022/MS-451-Antonio_Juan Lopez/DAT/PP/F013659.dat	Mapt(S688);Mapt(T695);
p00454	TAU_MOUSE	Microtubule-associated protein tau OS=Mus musculus OX=10090 GN=Mapt PE=1 SV=3	P10637;	Mapt;	AKTDHGAEIVYKSPVVSGDTSPR	3 Phospho (ST)	664.288	38.5183	4	x'0000000000000300030030000	-0.0414606	-0.734984	-0.17715	38.0278	38.8111	285.801	0.00159734	0.00855134	42.73	38.9033	32	676	698	11.2	5193: Scan 9938 (rt=38.5183) [\\qmcr.qmul.ac.uk\rfs\HAEMONC\Mass Spec Facility\MS Lab\Projects\2022\MS-451-Antonio_Juan Lopez\RAW\PP\QE1_MS_451_Juan_PP_Sample16R.raw]	Q:/Mass Spec Facility/MS Lab/Projects/2022/MS-451-Antonio_Juan Lopez/DAT/PP/F013688.dat	Mapt(S688);Mapt(S692);Mapt(T695);
p00455	TAU_MOUSE	Microtubule-associated protein tau OS=Mus musculus OX=10090 GN=Mapt PE=1 SV=3	P10637;	Mapt;	AKTDHGAEIVYKSPVVSGDTSPR	3 Phospho (ST)	885.382	38.6385	3	x'0000000000000000030033000	1.78883	-1.89739	0.171873	37.9858	39.7624	342.795	3.15545e-05	0.000302034	59.93	53.965	479	676	698	14.63	5364: Scan 10081 (rt=38.6385) [\\qmcr.qmul.ac.uk\rfs\HAEMONC\Mass Spec Facility\MS Lab\Projects\2022\MS-451-Antonio_Juan Lopez\RAW\PP\QE1_MS_451_Juan_PP_Sample11.raw]	Q:/Mass Spec Facility/MS Lab/Projects/2022/MS-451-Antonio_Juan Lopez/DAT/PP/F013677.dat	Mapt(S692);Mapt(T695);Mapt(S696);
p00457	TAU_MOUSE	Microtubule-associated protein tau OS=Mus musculus OX=10090 GN=Mapt PE=1 SV=3	P10637;	Mapt;	AKTDHGAEIVYKSPVVSGDTSPR	Phospho (ST); Phospho (Y)	858.728	36.8086	3	x'0000000000040300000000000	1.48417	-0.987504	1.3909	35.717	38.0391	237.841	0.000546857	0.0143375	47.78	40.255	98	676	698	27.9	5170: Scan 9834 (rt=36.8086) [\\qmcr.qmul.ac.uk\rfs\HAEMONC\Mass Spec Facility\MS Lab\Projects\2022\MS-451-Antonio_Juan Lopez\RAW\PP\QE1_MS_451_Juan_PP_Sample2.raw]	Q:/Mass Spec Facility/MS Lab/Projects/2022/MS-451-Antonio_Juan Lopez/DAT/PP/F013659.dat	Mapt(S688);Mapt(Y686);
p00458	NRBP2_MOUSE	Nuclear receptor-binding protein 2 OS=Mus musculus OX=10090 GN=Nrbp2 PE=1 SV=2	Q91V36;	Nrbp2;	AKTPTPEPFDSETR	2 Phospho (ST)	579.239	39.417	3	x'0003030000000000	1.17024	-1.59683	1.17024	39.2379	39.5133	82.92	0.00202903	0.00202903	38.45	38.45	9	405	418	38.45	5894: Scan 10471 (rt=39.417) [\\qmcr.qmul.ac.uk\rfs\HAEMONC\Mass Spec Facility\MS Lab\Projects\2022\MS-451-Antonio_Juan Lopez\RAW\PP\QE1_MS_451_Juan_PP_Sample26R.raw]	Q:/Mass Spec Facility/MS Lab/Projects/2022/MS-451-Antonio_Juan Lopez/DAT/PP/F013712.dat	Nrbp2(T407);Nrbp2(T409);
p00459	NRBP2_MOUSE	Nuclear receptor-binding protein 2 OS=Mus musculus OX=10090 GN=Nrbp2 PE=1 SV=2	Q91V36;	Nrbp2;	AKTPTPEPFDSETR	Phospho (ST)	552.582	35.6486	3	x'0003000000000000	1.17421	-4.13787	-0.548128	35.4718	35.7961	141.24	0.00232042	0.00232042	39.3	39.3	26	405	418	36.66	4096: Scan 8685 (rt=35.6486) [\\qmcr.qmul.ac.uk\rfs\HAEMONC\Mass Spec Facility\MS Lab\Projects\2022\MS-451-Antonio_Juan Lopez\RAW\PP\QE1_MS_451_Juan_PP_Sample18R.raw]	Q:/Mass Spec Facility/MS Lab/Projects/2022/MS-451-Antonio_Juan Lopez/DAT/PP/F013692.dat	Nrbp2(T407);
p00460	BICL2_MOUSE		Q8CHW5;	Bicdl2;	AKTRFSLR	2 Phospho (ST)	569.761	57.8744	2	x'0003003000	-3.02943	-3.02943	-3.02943	57.8744	57.8744	28.72	0.0168517	0.0168517	28.72	28.72	1	483	490	13.65	11912: Scan 18511 (rt=57.8744) [\\qmcr.qmul.ac.uk\rfs\HAEMONC\Mass Spec Facility\MS Lab\Projects\2022\MS-451-Antonio_Juan Lopez\RAW\PP\QE1_MS_451_Juan_PP_Sample1R.raw]	Q:/Mass Spec Facility/MS Lab/Projects/2022/MS-451-Antonio_Juan Lopez/DAT/PP/F013658.dat	Bicdl2(T485);Bicdl2(S488);
p00461	T22D4_MOUSE	TSC22 domain family protein 4 OS=Mus musculus OX=10090 GN=Tsc22d4 PE=1 SV=2	Q9EQN3;	Spacdr;	AKVETPPLSASPPQQRPPGPGTGDSAQTLPSLR	2 Phospho (ST)	875.177	48.5371	4	x'00000300000000000000003000000000000	0.547377	-0.53937	0.513059	48.3212	48.7311	90.92	0.0167324	0.02646	32.07	30.395	22	179	211	8.84	9259: Scan 14745 (rt=48.5371) [\\qmcr.qmul.ac.uk\rfs\HAEMONC\Mass Spec Facility\MS Lab\Projects\2022\MS-451-Antonio_Juan Lopez\RAW\PP\QE1_MS_451_Juan_PP_Sample19R.raw]	Q:/Mass Spec Facility/MS Lab/Projects/2022/MS-451-Antonio_Juan Lopez/DAT/PP/F013694.dat	Spacdr(T183);Spacdr(T200);
p00462	T22D4_MOUSE	TSC22 domain family protein 4 OS=Mus musculus OX=10090 GN=Tsc22d4 PE=1 SV=2	Q9EQN3;	Spacdr;	AKVETPPLSASPPQQRPPGPGTGDSAQTLPSLR	Phospho (ST)	855.185	46.6375	4	x'00000300000000000000000000000000000	0.0108291	-0.434044	-0.11795	46.265	46.9094	60.47	0.0026215	0.0199702	38.22	32.89	21	179	211	8.14	9021: Scan 13969 (rt=46.6375) [\\qmcr.qmul.ac.uk\rfs\HAEMONC\Mass Spec Facility\MS Lab\Projects\2022\MS-451-Antonio_Juan Lopez\RAW\PP\QE1_MS_451_Juan_PP_Sample25.raw]	Q:/Mass Spec Facility/MS Lab/Projects/2022/MS-451-Antonio_Juan Lopez/DAT/PP/F013709.dat	Spacdr(T183);
p00463	ACBP_MOUSE	Acyl-CoA-binding protein OS=Mus musculus OX=10090 GN=Dbi PE=1 SV=2	P31786;	Dbi;	AKWDSWNK	Phospho (ST)	557.74	40.0077	2	x'0000030000	-0.542451	-0.542451	-0.542451	40.0077	40.0077	57.45	0.00720649	0.00720649	31.53	31.53	1	54	61	9.37	4411: Scan 9626 (rt=40.0077) [\\qmcr.qmul.ac.uk\rfs\HAEMONC\Mass Spec Facility\MS Lab\Projects\2022\MS-451-Antonio_Juan Lopez\RAW\PP\QE1_MS_451_Juan_PP_Sample34R.raw]	Q:/Mass Spec Facility/MS Lab/Projects/2022/MS-451-Antonio_Juan Lopez/DAT/PP/F013728.dat	Dbi(S58);
p00471	SCRIB_MOUSE	Protein scribble homolog OS=Mus musculus OX=10090 GN=Scrib PE=1 SV=2	Q80U72;	Scrib;	ALAALPSAGSLQR	Phospho (ST)	667.846	50.1187	2	x'000000030000000	0.188951	-0.365906	-0.0359908	49.829	50.1187	241.884	0.0288038	0.0288038	26.82	26.82	9	1256	1268	26.82	10094: Scan 15156 (rt=50.1187) [\\qmcr.qmul.ac.uk\rfs\HAEMONC\Mass Spec Facility\MS Lab\Projects\2022\MS-451-Antonio_Juan Lopez\RAW\PP\QE1_MS_451_Juan_PP_Sample26R.raw]	Q:/Mass Spec Facility/MS Lab/Projects/2022/MS-451-Antonio_Juan Lopez/DAT/PP/F013712.dat	Scrib(S1262);
p00472	ESF1_MOUSE	ESF1 homolog OS=Mus musculus OX=10090 GN=Esf1 PE=1 SV=1	Q3V1V3;	Esf1;	ALAEEDSEDELPSDVDFNDPYFAEEVKK	2 Phospho (ST)	1121.12	65.3085	3	x'000000030000030000000000000000	0.961505	-6.89486	-0.645468	65.2664	65.4658	43.9637	0.000787566	0.000787566	44.72	44.72	13	645	672	31.36	14609: Scan 21429 (rt=65.3085) [\\qmcr.qmul.ac.uk\rfs\HAEMONC\Mass Spec Facility\MS Lab\Projects\2022\MS-451-Antonio_Juan Lopez\RAW\PP\QE1_MS_451_Juan_PP_Sample15.raw]	Q:/Mass Spec Facility/MS Lab/Projects/2022/MS-451-Antonio_Juan Lopez/DAT/PP/F013685.dat	Esf1(S651);Esf1(S657);
p00473	ARH40_MOUSE	Rho guanine nucleotide exchange factor 40 OS=Mus musculus OX=10090 GN=Arhgef40 PE=1 SV=1	Q3UPH7;	Arhgef40;	ALALDLGSPAALR	Phospho (ST)	674.356	60.8686	2	x'000000003000000	1.19626	-1.34329	0.275489	60.7178	61.0742	194.59	0.000193187	0.000193187	48.93	48.93	38	922	934	48.93	11644: Scan 18421 (rt=60.8686) [\\qmcr.qmul.ac.uk\rfs\HAEMONC\Mass Spec Facility\MS Lab\Projects\2022\MS-451-Antonio_Juan Lopez\RAW\PP\QE1_MS_451_Juan_PP_Sample29.raw]	Q:/Mass Spec Facility/MS Lab/Projects/2022/MS-451-Antonio_Juan Lopez/DAT/PP/F013717.dat	Arhgef40(S929);
p00474	MAP1A_MOUSE	Microtubule-associated protein 1A OS=Mus musculus OX=10090 GN=Map1a PE=1 SV=2	Q9QYR6;	Map1a;	ALALVPGTPTR	Phospho (ST)	588.313	49.4307	2	x'0000000000300	1.50943	-2.33865	-0.244336	49.1156	49.7017	217.724	0.00175216	0.00357099	38.77	36.33	123	2175	2185	24.89	7962: Scan 13808 (rt=49.4307) [\\qmcr.qmul.ac.uk\rfs\HAEMONC\Mass Spec Facility\MS Lab\Projects\2022\MS-451-Antonio_Juan Lopez\RAW\PP\QE1_MS_451_Juan_PP_Sample28.raw]	Q:/Mass Spec Facility/MS Lab/Projects/2022/MS-451-Antonio_Juan Lopez/DAT/PP/F013715.dat	Map1a(T2184);
p00480	IGDC4_MOUSE	Immunoglobulin superfamily DCC subclass member 4 OS=Mus musculus OX=10090 GN=Igdcc4 PE=2 SV=1	Q9EQS9;	Igdcc4;	ALCPLTVSPSLPR	Phospho (ST)	745.876	56.6678	2	x'000000300000000	3.62412	-7.53226	0.616887	56.2653	56.7003	57.18	3.63709e-05	0.00152953	57.18	45.94	144	1231	1243	37.09	11855: Scan 17653 (rt=56.6678) [\\qmcr.qmul.ac.uk\rfs\HAEMONC\Mass Spec Facility\MS Lab\Projects\2022\MS-451-Antonio_Juan Lopez\RAW\PP\QE1_MS_451_Juan_PP_Sample13.raw]	Q:/Mass Spec Facility/MS Lab/Projects/2022/MS-451-Antonio_Juan Lopez/DAT/PP/F013681.dat	Igdcc4(T1236);
p00481	SPB1_MOUSE	pre-rRNA 2'-O-ribose RNA methyltransferase FTSJ3 OS=Mus musculus OX=10090 GN=Ftsj3 PE=1 SV=1	Q9DBE9;	Ftsj3;	ALDISLSSEEEEEGDEEEAVAETK	2 Phospho (ST)	923.698	63.9422	3	x'00000303000000000000000000	0.593192	-2.90745	-0.848244	63.7212	64.2864	63.26	9.81891e-06	9.81891e-06	63.26	63.26	71	329	352	63.26	15035: Scan 21156 (rt=63.9422) [\\qmcr.qmul.ac.uk\rfs\HAEMONC\Mass Spec Facility\MS Lab\Projects\2022\MS-451-Antonio_Juan Lopez\RAW\PP\QE1_MS_451_Juan_PP_Sample21.raw]	Q:/Mass Spec Facility/MS Lab/Projects/2022/MS-451-Antonio_Juan Lopez/DAT/PP/F013698.dat	Ftsj3(S333);Ftsj3(S335);
p00482	SPB1_MOUSE	pre-rRNA 2'-O-ribose RNA methyltransferase FTSJ3 OS=Mus musculus OX=10090 GN=Ftsj3 PE=1 SV=1	Q9DBE9;	Ftsj3;	ALDISLSSEEEEEGDEEEAVAETK	2 Phospho (ST)	1385.04	64.0025	2	x'00000303000000000000000000	2.00067	-2.98476	-1.61195	63.7381	64.1415	60.25	1.87396e-05	1.87396e-05	60.25	60.25	84	329	352	58.7	16037: Scan 22019 (rt=64.0025) [\\qmcr.qmul.ac.uk\rfs\HAEMONC\Mass Spec Facility\MS Lab\Projects\2022\MS-451-Antonio_Juan Lopez\RAW\PP\QE1_MS_451_Juan_PP_Sample22.raw]	Q:/Mass Spec Facility/MS Lab/Projects/2022/MS-451-Antonio_Juan Lopez/DAT/PP/F013702.dat	Ftsj3(S333);Ftsj3(S335);
p00483	RRP8_MOUSE	Ribosomal RNA-processing protein 8 OS=Mus musculus OX=10090 GN=Rrp8 PE=1 SV=1	Q9DB85;	Rrp8;	ALEAASLSQQTPSLPGSDSEEEEEVGR	2 Phospho (ST)	992.752	59.6708	3	x'00000000000000000303000000000	-0.040333	-0.040333	-0.040333	59.6708	59.6708	26.09	0.0708586	0.0708586	26.09	26.09	1	46	72	7.63	13572: Scan 19320 (rt=59.6708) [\\qmcr.qmul.ac.uk\rfs\HAEMONC\Mass Spec Facility\MS Lab\Projects\2022\MS-451-Antonio_Juan Lopez\RAW\PP\QE1_MS_451_Juan_PP_Sample21.raw]	Q:/Mass Spec Facility/MS Lab/Projects/2022/MS-451-Antonio_Juan Lopez/DAT/PP/F013698.dat	Rrp8(S62);Rrp8(S64);
p00484	APC_MOUSE	Adenomatous polyposis coli protein OS=Mus musculus OX=10090 GN=Apc PE=1 SV=1	Q61315;	Apc;	ALEAELDAQHLSETFDNIDNLSPK	Phospho (ST)	917.424	63.4328	3	x'00000000000000000000003000	0.230972	-0.62017	0.0782032	63.3495	63.7154	209.817	0.000103941	0.000103941	54.35	54.35	11	757	780	36.45	13455: Scan 20201 (rt=63.4328) [\\qmcr.qmul.ac.uk\rfs\HAEMONC\Mass Spec Facility\MS Lab\Projects\2022\MS-451-Antonio_Juan Lopez\RAW\PP\QE1_MS_451_Juan_PP_Sample35R.raw]	Q:/Mass Spec Facility/MS Lab/Projects/2022/MS-451-Antonio_Juan Lopez/DAT/PP/F013730.dat	Apc(S778);
p00486	MAK16_MOUSE	Protein MAK16 homolog OS=Mus musculus OX=10090 GN=Mak16 PE=1 SV=1	Q8BGS0;	Mak16;	ALEKQEAESDSEDEEEEEDEDEEEDVGKR	2 Phospho (ST)	890.079	35.2456	4	x'0000000003030000000000000000000	-0.00562383	-2.09769	-2.09769	35.1849	35.5172	45.97	0.00021752	0.00021752	45.97	45.97	8	189	217	45.97	5005: Scan 9176 (rt=35.2456) [\\qmcr.qmul.ac.uk\rfs\HAEMONC\Mass Spec Facility\MS Lab\Projects\2022\MS-451-Antonio_Juan Lopez\RAW\PP\QE1_MS_451_Juan_PP_Sample10R.raw]	Q:/Mass Spec Facility/MS Lab/Projects/2022/MS-451-Antonio_Juan Lopez/DAT/PP/F013676.dat	Mak16(S197);Mak16(S199);
p00487	MAK16_MOUSE	Protein MAK16 homolog OS=Mus musculus OX=10090 GN=Mak16 PE=1 SV=1	Q8BGS0;	Mak16;	ALEKQEAESDSEDEEEEEDEDEEEDVGKR	2 Phospho (ST)	1186.44	35.2312	3	x'0000000003030000000000000000000	1.0899	-2.79055	-0.512894	35.2312	35.5943	94.25	3.57046e-09	3.57046e-09	94.25	94.25	15	189	217	94.25	4758: Scan 8975 (rt=35.2312) [\\qmcr.qmul.ac.uk\rfs\HAEMONC\Mass Spec Facility\MS Lab\Projects\2022\MS-451-Antonio_Juan Lopez\RAW\PP\QE1_MS_451_Juan_PP_Sample26.raw]	Q:/Mass Spec Facility/MS Lab/Projects/2022/MS-451-Antonio_Juan Lopez/DAT/PP/F013711.dat	Mak16(S197);Mak16(S199);
p00490	PGK1_MOUSE	Phosphoglycerate kinase 1 OS=Mus musculus OX=10090 GN=Pgk1 PE=1 SV=4	P09411;	Pgk1;	ALESPERPFLAILGGAK	Phospho (ST)	616.992	65.0492	3	x'0000300000000000000	-0.558997	-1.56552	-1.28954	64.6324	65.209	63.84	5.94788e-06	5.94788e-06	63.84	63.84	42	200	216	63.84	14721: Scan 21386 (rt=65.0492) [\\qmcr.qmul.ac.uk\rfs\HAEMONC\Mass Spec Facility\MS Lab\Projects\2022\MS-451-Antonio_Juan Lopez\RAW\PP\QE1_MS_451_Juan_PP_Sample30.raw]	Q:/Mass Spec Facility/MS Lab/Projects/2022/MS-451-Antonio_Juan Lopez/DAT/PP/F013719.dat	Pgk1(S203);
p00491	PGK1_MOUSE	Phosphoglycerate kinase 1 OS=Mus musculus OX=10090 GN=Pgk1 PE=1 SV=4	P09411;	Pgk1;	ALESPERPFLAILGGAK	Phospho (ST)	924.985	64.8709	2	x'0000300000000000000	1.7982	-4.32751	-0.247301	64.6692	65.1907	78.46	0.00188693	0.00188693	38.75	38.75	37	200	216	36.31	11767: Scan 19547 (rt=64.8709) [\\qmcr.qmul.ac.uk\rfs\HAEMONC\Mass Spec Facility\MS Lab\Projects\2022\MS-451-Antonio_Juan Lopez\RAW\PP\QE1_MS_451_Juan_PP_Sample48R.raw]	Q:/Mass Spec Facility/MS Lab/Projects/2022/MS-451-Antonio_Juan Lopez/DAT/PP/F013758.dat	Pgk1(S203);
p00492	MAP4_MOUSE	Microtubule-associated protein 4 OS=Mus musculus OX=10090 GN=Map4 PE=1 SV=3	P27546;	Map4;	ALETMAEQTTDVVHSPSTDTTPGPDTEAALAK	Oxidation (M); Phospho (ST)	1127.51	45.9672	3	x'0000320000000000000000000000000000	0.213641	0.213641	0.213641	45.9672	45.9672	619.63	0.0223906	0.0223906	32.28	32.28	4	240	271	8.07	8118: Scan 13194 (rt=45.9672) [\\qmcr.qmul.ac.uk\rfs\HAEMONC\Mass Spec Facility\MS Lab\Projects\2022\MS-451-Antonio_Juan Lopez\RAW\PP\QE1_MS_451_Juan_PP_Sample21R.raw]	Q:/Mass Spec Facility/MS Lab/Projects/2022/MS-451-Antonio_Juan Lopez/DAT/PP/F013700.dat	Map4(M244);Map4(T243);
p00493	MAP4_MOUSE	Microtubule-associated protein 4 OS=Mus musculus OX=10090 GN=Map4 PE=1 SV=3	P27546;	Map4;	ALETMAEQTTDVVHSPSTDTTPGPDTEAALAK	Phospho (ST)	1122.18	50.3979	3	x'0000000000000000000030000000000000	0.0716514	-0.552697	0.0716514	50.3615	50.3979	545	0.00665778	0.0209839	37.17	34.175	16	240	271	16.43	10338: Scan 15470 (rt=50.3979) [\\qmcr.qmul.ac.uk\rfs\HAEMONC\Mass Spec Facility\MS Lab\Projects\2022\MS-451-Antonio_Juan Lopez\RAW\PP\QE1_MS_451_Juan_PP_Sample36R.raw]	Q:/Mass Spec Facility/MS Lab/Projects/2022/MS-451-Antonio_Juan Lopez/DAT/PP/F013732.dat	Map4(T259);
p00494	LIPB1_MOUSE	Liprin-beta-1 OS=Mus musculus OX=10090 GN=Ppfibp1 PE=1 SV=3	Q8C8U0;	Ppfibp1;	ALEYSNGIFDCQSPTSPFMGSLR	Phospho (ST)	886.385	69.964	3	x'0000000000000300000000000	-0.436349	-0.436349	-0.436349	69.964	69.964	34.3437	0.00982714	0.0446691	35.1	30.56	2	25	47	9.08	14323: Scan 22279 (rt=69.964) [\\qmcr.qmul.ac.uk\rfs\HAEMONC\Mass Spec Facility\MS Lab\Projects\2022\MS-451-Antonio_Juan Lopez\RAW\PP\QE1_MS_451_Juan_PP_Sample38.raw]	Q:/Mass Spec Facility/MS Lab/Projects/2022/MS-451-Antonio_Juan Lopez/DAT/PP/F013735.dat	Ppfibp1(S37);
p00496	RENT2_MOUSE	Regulator of nonsense transcripts 2 OS=Mus musculus OX=10090 GN=Upf2 PE=1 SV=1		NA;	ALFIVPR		408.261	50.1599	2	x'000000000	0.599135	-0.898705	-0.0638423	50.1599	51.1646	32.51	0.00364681	0.00364681	32.51	32.51	6	605	611	18.69	5826: Scan 12362 (rt=50.1599) [\\qmcr.qmul.ac.uk\rfs\HAEMONC\Mass Spec Facility\MS Lab\Projects\2022\MS-451-Antonio_Juan Lopez\RAW\PP\QE1_MS_451_Juan_PP_Sample52.raw]	Q:/Mass Spec Facility/MS Lab/Projects/2022/MS-451-Antonio_Juan Lopez/DAT/PP/F013770.dat	NA;
p00497	THOC5_MOUSE	THO complex subunit 5 homolog OS=Mus musculus OX=10090 GN=Thoc5 PE=1 SV=2	Q8BKT7;	Thoc5;	ALFKPPEDSQDDESDSDAEEEQTTK	2 Phospho (ST)	991.047	47.9444	3	x'000000000300003000000000000	-1.53395	-1.53395	-1.53395	47.9444	47.9444	26.35	0.0333705	0.0333705	26.35	26.35	3	299	323	26.35	9289: Scan 14359 (rt=47.9444) [\\qmcr.qmul.ac.uk\rfs\HAEMONC\Mass Spec Facility\MS Lab\Projects\2022\MS-451-Antonio_Juan Lopez\RAW\PP\QE1_MS_451_Juan_PP_Sample24R.raw]	Q:/Mass Spec Facility/MS Lab/Projects/2022/MS-451-Antonio_Juan Lopez/DAT/PP/F013708.dat	Thoc5(S307);Thoc5(S312);
p00499	KS6C1_MOUSE	Ribosomal protein S6 kinase delta-1 OS=Mus musculus OX=10090 GN=Rps6kc1 PE=1 SV=2	Q8BLK9;	Rps6kc1;	ALFTLEDGDSPSQSLDPGESK	Phospho (ST)	758.334	61.8595	3	x'00003000000000000000000	-0.00308102	-0.00308102	-0.00308102	61.8595	61.8595	133.95	0.0855956	0.0855956	24.07	24.07	3	625	645	14.32	15163: Scan 20758 (rt=61.8595) [\\qmcr.qmul.ac.uk\rfs\HAEMONC\Mass Spec Facility\MS Lab\Projects\2022\MS-451-Antonio_Juan Lopez\RAW\PP\QE1_MS_451_Juan_PP_Sample10.raw]	Q:/Mass Spec Facility/MS Lab/Projects/2022/MS-451-Antonio_Juan Lopez/DAT/PP/F013675.dat	Rps6kc1(T628);
p00500	KS6C1_MOUSE	Ribosomal protein S6 kinase delta-1 OS=Mus musculus OX=10090 GN=Rps6kc1 PE=1 SV=2	Q8BLK9;	Rps6kc1;	ALFTLEDGDSPSQSLDPGESK	Phospho (ST)	1137	61.858	2	x'00003000000000000000000	0.633368	0.633368	0.633368	61.858	61.858	225.32	0.0704989	0.0704989	25.04	25.04	3	625	645	11.57	15059: Scan 20803 (rt=61.858) [\\qmcr.qmul.ac.uk\rfs\HAEMONC\Mass Spec Facility\MS Lab\Projects\2022\MS-451-Antonio_Juan Lopez\RAW\PP\QE1_MS_451_Juan_PP_Sample22R.raw]	Q:/Mass Spec Facility/MS Lab/Projects/2022/MS-451-Antonio_Juan Lopez/DAT/PP/F013704.dat	Rps6kc1(T628);
p00501	MED1_MOUSE	Mediator of RNA polymerase II transcription subunit 1 OS=Mus musculus OX=10090 GN=Med1 PE=1 SV=2	Q925J9;	Med1;	ALGAADLMEHHSGSQSPLLTTGELGK	Oxidation (M); Phospho (ST)	906.093	45.9767	3	x'0000000020003000000000000000	0.556116	-0.72553	-0.360924	45.9683	46.0838	34.46	0.00900613	0.00900613	34.46	34.46	15	940	965	24.49	5447: Scan 11460 (rt=45.9767) [\\qmcr.qmul.ac.uk\rfs\HAEMONC\Mass Spec Facility\MS Lab\Projects\2022\MS-451-Antonio_Juan Lopez\RAW\PP\QE1_MS_451_Juan_PP_Sample49.raw]	Q:/Mass Spec Facility/MS Lab/Projects/2022/MS-451-Antonio_Juan Lopez/DAT/PP/F013760.dat	Med1(M947);Med1(S951);
p00505	SLIRP_MOUSE	SRA stem-loop-interacting RNA-binding protein, mitochondrial OS=Mus musculus OX=10090 GN=Slirp PE=1 SV=2	Q9D8T7;	Slirp;	ALHGAQTSDEER	Phospho (ST)	697.291	20.3973	2	x'00000003000000	0.550063	-1.23082	-0.512722	20.2468	21.3865	42.9	0.000705184	0.000705184	42.9	42.9	48	98	109	42.9	334: Scan 3485 (rt=20.3973) [\\qmcr.qmul.ac.uk\rfs\HAEMONC\Mass Spec Facility\MS Lab\Projects\2022\MS-451-Antonio_Juan Lopez\RAW\PP\QE1_MS_451_Juan_PP_Sample15R.raw]	Q:/Mass Spec Facility/MS Lab/Projects/2022/MS-451-Antonio_Juan Lopez/DAT/PP/F013686.dat	Slirp(T104);
p00506	KSR1_MOUSE	Kinase suppressor of Ras 1 OS=Mus musculus OX=10090 GN=Ksr1 PE=1 SV=1	Q61097;	Ksr1;	ALHSFITPPTTPQLR	2 Phospho (ST)	613.625	56.5257	3	x'00003000000300000	-0.303615	-0.744347	-0.744347	56.5257	56.6249	57.85	0.0401212	0.0401212	27.42	27.42	3	250	264	5.85	7713: Scan 14905 (rt=56.5257) [\\qmcr.qmul.ac.uk\rfs\HAEMONC\Mass Spec Facility\MS Lab\Projects\2022\MS-451-Antonio_Juan Lopez\RAW\PP\QE1_MS_451_Juan_PP_Sample52.raw]	Q:/Mass Spec Facility/MS Lab/Projects/2022/MS-451-Antonio_Juan Lopez/DAT/PP/F013770.dat	Ksr1(S253);Ksr1(T260);
p00507	KSR1_MOUSE	Kinase suppressor of Ras 1 OS=Mus musculus OX=10090 GN=Ksr1 PE=1 SV=1	Q61097;	Ksr1;	ALHSFITPPTTPQLR	2 Phospho (ST)	919.934	56.457	2	x'00003000003000000	-0.49079	-0.49079	-0.49079	56.457	56.457	92.35	0.0210934	0.0391962	30.29	28.12	4	250	264	9.32	10662: Scan 16806 (rt=56.457) [\\qmcr.qmul.ac.uk\rfs\HAEMONC\Mass Spec Facility\MS Lab\Projects\2022\MS-451-Antonio_Juan Lopez\RAW\PP\QE1_MS_451_Juan_PP_Sample38R.raw]	Q:/Mass Spec Facility/MS Lab/Projects/2022/MS-451-Antonio_Juan Lopez/DAT/PP/F013736.dat	Ksr1(S253);Ksr1(T259);
p00508	SRF_MOUSE	Serum response factor OS=Mus musculus OX=10090 GN=Srf PE=1 SV=1	Q9JM73;	Srf;	ALIQTCLNSPDSPPRSDPTTDQR	Phospho (ST)	883.738	44.9859	3	x'0000000000003000000000000	0.0706143	-0.257912	0.0706143	44.8454	44.9859	36.66	0.00712056	0.0369401	36.66	31.8	3	209	231	9.72	8430: Scan 13152 (rt=44.9859) [\\qmcr.qmul.ac.uk\rfs\HAEMONC\Mass Spec Facility\MS Lab\Projects\2022\MS-451-Antonio_Juan Lopez\RAW\PP\QE1_MS_451_Juan_PP_Sample25R.raw]	Q:/Mass Spec Facility/MS Lab/Projects/2022/MS-451-Antonio_Juan Lopez/DAT/PP/F013710.dat	Srf(S220);
p00511	EP15R_MOUSE	Epidermal growth factor receptor substrate 15-like 1 OS=Mus musculus OX=10090 GN=Eps15l1 PE=1 SV=3	Q60902;	Eps15l1;	ALLFSNNSQELHPDPFQAEDPFK	Phospho (ST)	908.751	66.3347	3	x'0000030000000000000000000	0.864782	0.864782	0.864782	66.3347	66.3347	95.98	0.0620527	0.0620527	27	27	2	603	625	27	16627: Scan 22540 (rt=66.3347) [\\qmcr.qmul.ac.uk\rfs\HAEMONC\Mass Spec Facility\MS Lab\Projects\2022\MS-451-Antonio_Juan Lopez\RAW\PP\QE1_MS_451_Juan_PP_Sample26.raw]	Q:/Mass Spec Facility/MS Lab/Projects/2022/MS-451-Antonio_Juan Lopez/DAT/PP/F013711.dat	Eps15l1(S607);
p00516	PLAK_MOUSE	Junction plakoglobin OS=Mus musculus OX=10090 GN=Jup PE=1 SV=3	Q02257;	Jup;	ALMGSPQLVAAVVR	Oxidation (M); Phospho (ST)	503.262	54.7891	3	x'0002030000000000	-0.316573	-0.655047	-0.316573	54.7891	55.0511	65.03	0.0194209	0.0194209	28.95	28.95	2	178	191	28.95	10563: Scan 16474 (rt=54.7891) [\\qmcr.qmul.ac.uk\rfs\HAEMONC\Mass Spec Facility\MS Lab\Projects\2022\MS-451-Antonio_Juan Lopez\RAW\PP\QE1_MS_451_Juan_PP_Sample35R.raw]	Q:/Mass Spec Facility/MS Lab/Projects/2022/MS-451-Antonio_Juan Lopez/DAT/PP/F013730.dat	Jup(M180);Jup(S182);
p00517	PLAK_MOUSE	Junction plakoglobin OS=Mus musculus OX=10090 GN=Jup PE=1 SV=3	Q02257;	Jup;	ALMGSPQLVAAVVR	Oxidation (M); Phospho (ST)	754.391	54.8324	2	x'0002030000000000	5.74009	-1.06918	1.70498	54.6506	56.0518	92.7	8.13603e-09	8.13603e-09	92.7	92.7	30	178	191	92.7	12209: Scan 17551 (rt=54.8324) [\\qmcr.qmul.ac.uk\rfs\HAEMONC\Mass Spec Facility\MS Lab\Projects\2022\MS-451-Antonio_Juan Lopez\RAW\PP\QE1_MS_451_Juan_PP_Sample25.raw]	Q:/Mass Spec Facility/MS Lab/Projects/2022/MS-451-Antonio_Juan Lopez/DAT/PP/F013709.dat	Jup(M180);Jup(S182);
p00518	PLAK_MOUSE	Junction plakoglobin OS=Mus musculus OX=10090 GN=Jup PE=1 SV=3	Q02257;	Jup;	ALMGSPQLVAAVVR	Phospho (ST)	746.392	61.4997	2	x'0000030000000000	5.74667	-0.974666	0.085191	61.3614	61.7185	96.2	3.41834e-09	3.41834e-09	96.2	96.2	28	178	191	96.2	15008: Scan 20466 (rt=61.4997) [\\qmcr.qmul.ac.uk\rfs\HAEMONC\Mass Spec Facility\MS Lab\Projects\2022\MS-451-Antonio_Juan Lopez\RAW\PP\QE1_MS_451_Juan_PP_Sample26.raw]	Q:/Mass Spec Facility/MS Lab/Projects/2022/MS-451-Antonio_Juan Lopez/DAT/PP/F013711.dat	Jup(S182);
p00521	MEPCE_MOUSE	7SK snRNA methylphosphate capping enzyme OS=Mus musculus OX=10090 GN=Mepce PE=1 SV=2	Q8K3A9;	Mepce;	ALNAETPKSSPLPAK	2 Phospho (ST)	842.392	36.0302	2	x'00000030030000000	0.235326	0.235326	0.235326	36.0302	36.0302	23.53	0.0869473	0.0869473	23.53	23.53	2	183	197	7.48	4855: Scan 9240 (rt=36.0302) [\\qmcr.qmul.ac.uk\rfs\HAEMONC\Mass Spec Facility\MS Lab\Projects\2022\MS-451-Antonio_Juan Lopez\RAW\PP\QE1_MS_451_Juan_PP_Sample5R.raw]	Q:/Mass Spec Facility/MS Lab/Projects/2022/MS-451-Antonio_Juan Lopez/DAT/PP/F013666.dat	Mepce(T188);Mepce(S191);
p00522	PPR3F_MOUSE	Protein phosphatase 1 regulatory subunit 3F OS=Mus musculus OX=10090 GN=Ppp1r3f PE=1 SV=3	Q9JIG4;	Ppp1r3f;	ALNSALAEEITLHYAR	Phospho (ST)	617.972	59.6508	3	x'000030000000000000	1.11135	-0.801236	-0.801236	59.5252	59.6732	42.5437	0.00117402	0.00117402	43.3	43.3	4	542	557	40.36	14324: Scan 19665 (rt=59.6508) [\\qmcr.qmul.ac.uk\rfs\HAEMONC\Mass Spec Facility\MS Lab\Projects\2022\MS-451-Antonio_Juan Lopez\RAW\PP\QE1_MS_451_Juan_PP_Sample26.raw]	Q:/Mass Spec Facility/MS Lab/Projects/2022/MS-451-Antonio_Juan Lopez/DAT/PP/F013711.dat	Ppp1r3f(S545);
p00523	SRRM2_MOUSE	Serine/arginine repetitive matrix protein 2 OS=Mus musculus OX=10090 GN=Srrm2 PE=1 SV=3	Q8BTI8;	Srrm2;	ALPQTPR	Phospho (ST)	431.714	28.6467	2	x'000003000	1.48361	-0.350588	0.996039	28.3771	29.4467	842.055	0.0156142	0.0156142	27.46	27.46	51	1444	1450	27.46	2022: Scan 6037 (rt=28.6467) [\\qmcr.qmul.ac.uk\rfs\HAEMONC\Mass Spec Facility\MS Lab\Projects\2022\MS-451-Antonio_Juan Lopez\RAW\PP\QE1_MS_451_Juan_PP_Sample19.raw]	Q:/Mass Spec Facility/MS Lab/Projects/2022/MS-451-Antonio_Juan Lopez/DAT/PP/F013693.dat	Srrm2(T1448);
p00524	DDX54_MOUSE	ATP-dependent RNA helicase DDX54 OS=Mus musculus OX=10090 GN=Ddx54 PE=1 SV=1	Q8K4L0;	Ddx54;	ALPSFPTSECVSDVEPDTR	Phospho (ST)	729.649	56.694	3	x'000030000000000000000	0.69673	-1.22466	-0.29141	56.5266	56.8397	51.6073	0.00861028	0.0532123	34.47	27.735	46	63	81	22.11	12928: Scan 18363 (rt=56.694) [\\qmcr.qmul.ac.uk\rfs\HAEMONC\Mass Spec Facility\MS Lab\Projects\2022\MS-451-Antonio_Juan Lopez\RAW\PP\QE1_MS_451_Juan_PP_Sample25.raw]	Q:/Mass Spec Facility/MS Lab/Projects/2022/MS-451-Antonio_Juan Lopez/DAT/PP/F013709.dat	Ddx54(S66);
p00525	DDX54_MOUSE	ATP-dependent RNA helicase DDX54 OS=Mus musculus OX=10090 GN=Ddx54 PE=1 SV=1	Q8K4L0;	Ddx54;	ALPSFPTSECVSDVEPDTR	Phospho (ST)	1093.97	56.787	2	x'000030000000000000000	0.438716	-1.11669	-0.567724	56.7723	56.787	60.8537	0.00837937	0.0231559	34.57	32.305	11	63	81	24.05	12119: Sum of 2 scans. Range 17919 (rt=56.7826) to 17923 (rt=56.7914) [\\qmcr.qmul.ac.uk\rfs\HAEMONC\Mass Spec Facility\MS Lab\Projects\2022\MS-451-Antonio_Juan Lopez\RAW\PP\QE1_MS_451_Juan_PP_Sample11.raw]	Q:/Mass Spec Facility/MS Lab/Projects/2022/MS-451-Antonio_Juan Lopez/DAT/PP/F013677.dat	Ddx54(S66);
p00529	CDK4_MOUSE	Cyclin-dependent kinase 4 OS=Mus musculus OX=10090 GN=Cdk4 PE=1 SV=1	P30285;	Cdk4;	ALQHSYLHKEESDAE	Phospho (ST)	612.932	30.3802	3	x'00000000000030000	-0.589943	-0.589943	-0.589943	30.3802	30.3802	33.3137	0.00705135	0.00705135	34.07	34.07	1	289	303	22.97	2880: Scan 6872 (rt=30.3802) [\\qmcr.qmul.ac.uk\rfs\HAEMONC\Mass Spec Facility\MS Lab\Projects\2022\MS-451-Antonio_Juan Lopez\RAW\PP\QE1_MS_451_Juan_PP_Sample26.raw]	Q:/Mass Spec Facility/MS Lab/Projects/2022/MS-451-Antonio_Juan Lopez/DAT/PP/F013711.dat	Cdk4(S300);
p00530	BRAF_MOUSE	Serine/threonine-protein kinase B-raf OS=Mus musculus OX=10090 GN=Braf PE=1 SV=4	P28028;	Braf;	ALQKSPGPQR	Phospho (ST)	581.293	19.8907	2	x'000003000000	0.026711	-0.593674	-0.145618	16.3377	20.1164	98.57	0.00261693	0.00261693	37.51	37.51	6	398	407	34.76	181: Scan 3385 (rt=19.8907) [\\qmcr.qmul.ac.uk\rfs\HAEMONC\Mass Spec Facility\MS Lab\Projects\2022\MS-451-Antonio_Juan Lopez\RAW\PP\QE1_MS_451_Juan_PP_Sample2.raw]	Q:/Mass Spec Facility/MS Lab/Projects/2022/MS-451-Antonio_Juan Lopez/DAT/PP/F013659.dat	Braf(S454);
p00531	K1522_MOUSE	Uncharacterized protein KIAA1522 OS=Mus musculus OX=10090 GN=Kiaa1522 PE=1 SV=1	A2A7S8;	Kiaa1522;	ALSGRASPVTAPSSGLHAAVR	2 Phospho (ST)	722.348	40.076	3	x'00030000003000000000000	2.63768	-0.661732	0.128465	39.8859	40.3073	214.98	0.000209952	0.000353142	50.81	48.77	42	836	856	30.85	6428: Scan 11097 (rt=40.076) [\\qmcr.qmul.ac.uk\rfs\HAEMONC\Mass Spec Facility\MS Lab\Projects\2022\MS-451-Antonio_Juan Lopez\RAW\PP\QE1_MS_451_Juan_PP_Sample25.raw]	Q:/Mass Spec Facility/MS Lab/Projects/2022/MS-451-Antonio_Juan Lopez/DAT/PP/F013709.dat	Kiaa1522(S838);Kiaa1522(T845);
p00532	REXO1_MOUSE	RNA exonuclease 1 homolog OS=Mus musculus OX=10090 GN=Rexo1 PE=1 SV=1	Q7TT28;	Rexo1;	ALSHAELFGDESEEEDSSLGAGAPR	Phospho (ST)	885.379	51.1272	3	x'000000000000000000300000000	-1.30224	-6.50371	-1.86762	50.9804	51.261	94.42	1.03363e-08	0.000107748	94.42	69.7225	16	503	527	45.8	10842: Scan 15843 (rt=51.1272) [\\qmcr.qmul.ac.uk\rfs\HAEMONC\Mass Spec Facility\MS Lab\Projects\2022\MS-451-Antonio_Juan Lopez\RAW\PP\QE1_MS_451_Juan_PP_Sample25R.raw]	Q:/Mass Spec Facility/MS Lab/Projects/2022/MS-451-Antonio_Juan Lopez/DAT/PP/F013710.dat	Rexo1(S520);
p00533	PRC2B_MOUSE	Protein PRRC2B OS=Mus musculus OX=10090 GN=Prrc2b PE=1 SV=1	Q7TPM1;	Prrc2b;	ALSLSSADSTDAK	Phospho (ST)	673.299	40.8912	2	x'000300000000000	0.423924	-1.1379	0.423924	40.8912	41.1249	118.54	0.0108121	0.0108121	30.63	30.63	4	413	425	11.39	7142: Scan 11706 (rt=40.8912) [\\qmcr.qmul.ac.uk\rfs\HAEMONC\Mass Spec Facility\MS Lab\Projects\2022\MS-451-Antonio_Juan Lopez\RAW\PP\QE1_MS_451_Juan_PP_Sample22R.raw]	Q:/Mass Spec Facility/MS Lab/Projects/2022/MS-451-Antonio_Juan Lopez/DAT/PP/F013704.dat	Prrc2b(S415);
p00534	GA2L1_MOUSE	GAS2-like protein 1 OS=Mus musculus OX=10090 GN=Gas2l1 PE=1 SV=1	Q8JZP9;	Gas2l1;	ALSPAAPRPSR	Phospho (ST)	601.806	28.3546	2	x'0003000000000	-0.552598	-0.552598	-0.552598	28.3546	28.3546	55.29	0.0316555	0.0316555	26.41	26.41	1	480	490	23.86	2067: Scan 5969 (rt=28.3546) [\\qmcr.qmul.ac.uk\rfs\HAEMONC\Mass Spec Facility\MS Lab\Projects\2022\MS-451-Antonio_Juan Lopez\RAW\PP\QE1_MS_451_Juan_PP_Sample25R.raw]	Q:/Mass Spec Facility/MS Lab/Projects/2022/MS-451-Antonio_Juan Lopez/DAT/PP/F013710.dat	Gas2l1(S482);
p00535	GA2L1_MOUSE	GAS2-like protein 1 OS=Mus musculus OX=10090 GN=Gas2l1 PE=1 SV=1	Q8JZP9;	Gas2l1;	ALSPAAPRPSRGPSPGPELAATPASIFR	3 Phospho (ST)	753.604	62.1803	4	x'000300000030003000000000000000	0.756048	-0.798569	-0.519535	62.1034	62.3327	61.3	0.00754947	0.00754947	36.51	36.51	7	480	507	12.29	12131: Scan 19077 (rt=62.1803) [\\qmcr.qmul.ac.uk\rfs\HAEMONC\Mass Spec Facility\MS Lab\Projects\2022\MS-451-Antonio_Juan Lopez\RAW\PP\QE1_MS_451_Juan_PP_Sample34R.raw]	Q:/Mass Spec Facility/MS Lab/Projects/2022/MS-451-Antonio_Juan Lopez/DAT/PP/F013728.dat	Gas2l1(S482);Gas2l1(S489);Gas2l1(S493);
p00536	PHLB1_MOUSE	Pleckstrin homology-like domain family B member 1 OS=Mus musculus OX=10090 GN=Phldb1 PE=1 SV=1	Q6PDH0;	Phldb1;	ALSPLPAR	Phospho (ST)	452.736	40.7417	2	x'0003000000	2.48157	-3.38478	-0.794725	40.1486	40.816	313.501	0.00019517	0.00019517	48.9	48.9	84	470	477	39.88	5862: Scan 10804 (rt=40.7417) [\\qmcr.qmul.ac.uk\rfs\HAEMONC\Mass Spec Facility\MS Lab\Projects\2022\MS-451-Antonio_Juan Lopez\RAW\PP\QE1_MS_451_Juan_PP_Sample11R.raw]	Q:/Mass Spec Facility/MS Lab/Projects/2022/MS-451-Antonio_Juan Lopez/DAT/PP/F013678.dat	Phldb1(S472);
p00537	ZN521_MOUSE	Zinc finger protein 521 OS=Mus musculus OX=10090 GN=Znf521 PE=1 SV=2	Q6KAS7;	Znf521;	ALSPLSPVAIEQTTLK	2 Phospho (ST)	914.449	72.2806	2	x'000300300000000000	1.13034	-1.01539	-0.347587	71.9995	72.3891	53.82	8.83852e-05	8.83852e-05	53.82	53.82	18	603	618	45.69	17722: Scan 24808 (rt=72.2806) [\\qmcr.qmul.ac.uk\rfs\HAEMONC\Mass Spec Facility\MS Lab\Projects\2022\MS-451-Antonio_Juan Lopez\RAW\PP\QE1_MS_451_Juan_PP_Sample36R.raw]	Q:/Mass Spec Facility/MS Lab/Projects/2022/MS-451-Antonio_Juan Lopez/DAT/PP/F013732.dat	Znf521(S605);Znf521(S608);
p00538	HOMEZ_MOUSE	Homeobox and leucine zipper protein Homez OS=Mus musculus OX=10090 GN=Homez PE=1 SV=2	Q80W88;	Homez;	ALSPQVEPLWPQR	Phospho (ST)	800.9	59.8137	2	x'000300000000000	1.57959	1.57959	1.57959	59.8137	59.8137	41.08	0.0857993	0.0857993	22.84	22.84	1	316	328	22.84	14382: Scan 19736 (rt=59.8137) [\\qmcr.qmul.ac.uk\rfs\HAEMONC\Mass Spec Facility\MS Lab\Projects\2022\MS-451-Antonio_Juan Lopez\RAW\PP\QE1_MS_451_Juan_PP_Sample26.raw]	Q:/Mass Spec Facility/MS Lab/Projects/2022/MS-451-Antonio_Juan Lopez/DAT/PP/F013711.dat	Homez(S318);
p00539	KMT2D_MOUSE	Histone-lysine N-methyltransferase 2D OS=Mus musculus OX=10090 GN=Kmt2d PE=1 SV=2	Q6PDK2;	Kmt2d;	ALSPVIPIIPR	Phospho (ST)	628.363	65.6872	2	x'0003000000000	0.227144	-0.506093	-0.442333	65.5737	65.8302	30.53	0.00624007	0.00624007	30.53	30.53	12	4787	4797	30.53	13077: Scan 20442 (rt=65.6872) [\\qmcr.qmul.ac.uk\rfs\HAEMONC\Mass Spec Facility\MS Lab\Projects\2022\MS-451-Antonio_Juan Lopez\RAW\PP\QE1_MS_451_Juan_PP_Sample29.raw]	Q:/Mass Spec Facility/MS Lab/Projects/2022/MS-451-Antonio_Juan Lopez/DAT/PP/F013717.dat	Kmt2d(S4789);
p00540	MTSS2_MOUSE	Protein MTSS 2 OS=Mus musculus OX=10090 GN=Mtss2 PE=1 SV=1	Q6P9S0;	Mtss2;	ALSSAGPIPIRPPIVPVK	Phospho (ST)	631.364	57.7299	3	x'00030000000000000000	1.93911	-0.47222	-0.218395	57.5292	58.282	77.9637	0.0147015	0.0147015	23.24	23.24	27	540	557	23.24	7350: Scan 14885 (rt=57.7299) [\\qmcr.qmul.ac.uk\rfs\HAEMONC\Mass Spec Facility\MS Lab\Projects\2022\MS-451-Antonio_Juan Lopez\RAW\PP\QE1_MS_451_Juan_PP_Sample46.raw]	Q:/Mass Spec Facility/MS Lab/Projects/2022/MS-451-Antonio_Juan Lopez/DAT/PP/F013751.dat	Mtss2(S542);
p00541	MTSS2_MOUSE	Protein MTSS 2 OS=Mus musculus OX=10090 GN=Mtss2 PE=1 SV=1	Q6P9S0;	Mtss2;	ALSSAGPIPIRPPIVPVK	Phospho (ST)	946.543	57.9256	2	x'00030000000000000000	1.10678	-2.90154	0.0174504	57.6263	58.1588	149.264	3.80506e-06	3.80506e-06	59.11	59.11	102	540	557	59.11	10676: Scan 17161 (rt=57.9256) [\\qmcr.qmul.ac.uk\rfs\HAEMONC\Mass Spec Facility\MS Lab\Projects\2022\MS-451-Antonio_Juan Lopez\RAW\PP\QE1_MS_451_Juan_PP_Sample29.raw]	Q:/Mass Spec Facility/MS Lab/Projects/2022/MS-451-Antonio_Juan Lopez/DAT/PP/F013717.dat	Mtss2(S542);
p00543	GGYF2_MOUSE	GRB10-interacting GYF protein 2 OS=Mus musculus OX=10090 GN=Gigyf2 PE=1 SV=2	Q6Y7W8;	Gigyf2;	ALSSGGSITSPPLSPALPK	Phospho (ST)	930.481	55.8086	2	x'000000000300000000000	2.96189	-4.90281	0.734825	55.6896	56.0689	48.62	0.000212289	0.00132789	48.62	41.84	165	17	35	21.94	10157: Scan 16380 (rt=55.8086) [\\qmcr.qmul.ac.uk\rfs\HAEMONC\Mass Spec Facility\MS Lab\Projects\2022\MS-451-Antonio_Juan Lopez\RAW\PP\QE1_MS_451_Juan_PP_Sample34R.raw]	Q:/Mass Spec Facility/MS Lab/Projects/2022/MS-451-Antonio_Juan Lopez/DAT/PP/F013728.dat	Gigyf2(T25);
p00544	CRY2_MOUSE	Cryptochrome-2 OS=Mus musculus OX=10090 GN=Cry2 PE=1 SV=1	Q9R194;	Cry2;	ALSSGPASPK	Phospho (ST)	497.734	26.0929	2	x'000000003000	-0.113745	-0.476117	-0.113745	25.8932	26.0929	43.76	0.000439659	0.000439659	43.76	43.76	2	550	559	29.13	823: Scan 4727 (rt=26.0929) [\\qmcr.qmul.ac.uk\rfs\HAEMONC\Mass Spec Facility\MS Lab\Projects\2022\MS-451-Antonio_Juan Lopez\RAW\PP\QE1_MS_451_Juan_PP_Sample28R.raw]	Q:/Mass Spec Facility/MS Lab/Projects/2022/MS-451-Antonio_Juan Lopez/DAT/PP/F013716.dat	Cry2(S557);
p00545	PKHA4_MOUSE	Pleckstrin homology domain-containing family A member 4 OS=Mus musculus OX=10090 GN=Plekha4 PE=2 SV=1	Q8VC98;	Plekha4;	ALSSPQSGVGSPR	Phospho (ST)	661.808	32.5249	2	x'000000000003000	-1.45959	-1.45959	-1.45959	32.5249	32.5249	24.73	0.0511498	0.0511498	24.73	24.73	1	552	564	6.96	2424: Scan 6971 (rt=32.5249) [\\qmcr.qmul.ac.uk\rfs\HAEMONC\Mass Spec Facility\MS Lab\Projects\2022\MS-451-Antonio_Juan Lopez\RAW\PP\QE1_MS_451_Juan_PP_Sample42.raw]	Q:/Mass Spec Facility/MS Lab/Projects/2022/MS-451-Antonio_Juan Lopez/DAT/PP/F013743.dat	Plekha4(S562);
p00547	RICTR_MOUSE	Rapamycin-insensitive companion of mTOR OS=Mus musculus OX=10090 GN=Rictor PE=1 SV=2	Q6QI06;	Rictor;	ALSYASLDKEDLLSPINHNTLQR	Phospho (ST); Phospho (Y)	920.099	59.2879	3	x'0003400000000000000000000	-1.60485	-1.60485	-1.60485	59.2879	59.2879	28.4737	0.0337899	0.0337899	29.23	29.23	2	1382	1404	10.52	10091: Scan 17048 (rt=59.2879) [\\qmcr.qmul.ac.uk\rfs\HAEMONC\Mass Spec Facility\MS Lab\Projects\2022\MS-451-Antonio_Juan Lopez\RAW\PP\QE1_MS_451_Juan_PP_Sample31R.raw]	Q:/Mass Spec Facility/MS Lab/Projects/2022/MS-451-Antonio_Juan Lopez/DAT/PP/F013722.dat	Rictor(S1384);Rictor(Y1385);
p00550	ATX2_MOUSE	Ataxin-2 OS=Mus musculus OX=10090 GN=Atxn2 PE=1 SV=1	O70305;	Atxn2;	ALTPSIEAK	Phospho (ST)	505.252	40.2419	2	x'00030000000	1.71048	-4.73483	-1.81956	40.0445	40.6348	141.13	1.71015e-05	0.0104318	57.84	42.41	75	708	716	30.86	6294: Scan 10991 (rt=40.2419) [\\qmcr.qmul.ac.uk\rfs\HAEMONC\Mass Spec Facility\MS Lab\Projects\2022\MS-451-Antonio_Juan Lopez\RAW\PP\QE1_MS_451_Juan_PP_Sample24R.raw]	Q:/Mass Spec Facility/MS Lab/Projects/2022/MS-451-Antonio_Juan Lopez/DAT/PP/F013708.dat	Atxn2(T710);
p00554	BRE1A_MOUSE	E3 ubiquitin-protein ligase BRE1A OS=Mus musculus OX=10090 GN=Rnf20 PE=1 SV=2	Q5DTM8;	Rnf20;	ALVVPEPEPDSDSNQER	Phospho (ST)	981.428	47.6917	2	x'0000000000030000000	0.388099	-5.40536	-0.999062	47.5331	47.9612	36.07	0.00542543	0.00542543	36.07	36.07	65	126	142	35.8	6433: Scan 12454 (rt=47.6917) [\\qmcr.qmul.ac.uk\rfs\HAEMONC\Mass Spec Facility\MS Lab\Projects\2022\MS-451-Antonio_Juan Lopez\RAW\PP\QE1_MS_451_Juan_PP_Sample40.raw]	Q:/Mass Spec Facility/MS Lab/Projects/2022/MS-451-Antonio_Juan Lopez/DAT/PP/F013739.dat	Rnf20(S136);
p00555	PACN3_MOUSE	Protein kinase C and casein kinase II substrate protein 3 OS=Mus musculus OX=10090 GN=Pacsin3 PE=1 SV=1	Q99JB8;	Pacsin3;	ALYDYAGQEADELSFR	Phospho (ST)	964.409	60.116	2	x'000000000000003000	1.05771	-6.77915	-0.260535	60.0281	60.4441	137.514	2.84684e-09	2.84684e-09	98.39	98.39	53	370	385	90.89	12420: Scan 18731 (rt=60.116) [\\qmcr.qmul.ac.uk\rfs\HAEMONC\Mass Spec Facility\MS Lab\Projects\2022\MS-451-Antonio_Juan Lopez\RAW\PP\QE1_MS_451_Juan_PP_Sample35.raw]	Q:/Mass Spec Facility/MS Lab/Projects/2022/MS-451-Antonio_Juan Lopez/DAT/PP/F013729.dat	Pacsin3(S383);
p00560	H2B1C_MOUSE	Histone H2B type 1-C/E/G OS=Mus musculus OX=10090 GN=H2bc4 PE=1 SV=3	Q8CGP0; Q9D2U9; Q64524; Q64525; Q8CGP2; P10854; Q8CGP1; Q64478; P10853; Q6ZWY9; Q64475;	H2bc26; H2bu2; H2bc21; Hist2h2bb; Hist1h2bp; H2bc14; H2bc12; H2bc9; H2bc7; H2bc11; H2bc13; H2bc15; H2bc4; H2bc6; H2bc8; H2bc3;	AMGIMNSFVNDIFER	2 Oxidation (M); Phospho (ST)	928.391	67.7541	2	x'00200203000000000	-1.18074	-1.18074	-1.18074	67.7541	67.7541	230.96	0.0529441	0.0529441	25.41	25.41	1	59	73	25.24	12427: Scan 20590 (rt=67.7541) [\\qmcr.qmul.ac.uk\rfs\HAEMONC\Mass Spec Facility\MS Lab\Projects\2022\MS-451-Antonio_Juan Lopez\RAW\PP\QE1_MS_451_Juan_PP_Sample48.raw]	Q:/Mass Spec Facility/MS Lab/Projects/2022/MS-451-Antonio_Juan Lopez/DAT/PP/F013756.dat	H2bc26(M60);H2bu2(M63);H2bc21(S65);Hist2h2bb(M60);Hist1h2bp(M63);H2bc14(S65);H2bc12(M60);H2bc9(M63);H2bc7(S65);H2bc11(M60);H2bc13(M63);H2bc15(S65);H2bc4(M60);H2bc6(M63);H2bc8(S65);H2bc3(M60);H2bc26(M63);H2bu2(S65);H2bc21(M60);Hist2h2bb(M63);Hist1h2bp(S65);H2bc14(M60);H2bc12(M63);H2bc9(S65);H2bc7(M60);H2bc11(M63);H2bc13(S65);H2bc15(M60);H2bc4(M63);H2bc6(S65);H2bc8(M60);H2bc3(M63);H2bc26(S65);
p00562	SNAPN_MOUSE	SNARE-associated protein Snapin OS=Mus musculus OX=10090 GN=Snapin PE=1 SV=1	Q9Z266;	Snapin;	AMLDSGVYPPGSPSK	Oxidation (M); Phospho (ST)	801.351	44.3555	2	x'00200300000000000	0.918356	-0.306119	0.918356	42.6368	44.3555	22.8537	0.0725127	0.0725127	23.61	23.61	2	122	136	13.22	7133: Scan 12411 (rt=44.3555) [\\qmcr.qmul.ac.uk\rfs\HAEMONC\Mass Spec Facility\MS Lab\Projects\2022\MS-451-Antonio_Juan Lopez\RAW\PP\QE1_MS_451_Juan_PP_Sample6R.raw]	Q:/Mass Spec Facility/MS Lab/Projects/2022/MS-451-Antonio_Juan Lopez/DAT/PP/F013668.dat	Snapin(M123);Snapin(S126);
p00564	TAF13_MOUSE		P61216;	Taf13;	AMSIGRQGR	Phospho (ST)	528.243	70.8583	2	x'00030000000	-4.15469	-4.28746	-4.15469	59.7533	70.8583	29.73	0.0117588	0.0117588	29.73	29.73	2	72	80	29.73	15332: Scan 23218 (rt=70.8583) [\\qmcr.qmul.ac.uk\rfs\HAEMONC\Mass Spec Facility\MS Lab\Projects\2022\MS-451-Antonio_Juan Lopez\RAW\PP\QE1_MS_451_Juan_PP_Sample35R.raw]	Q:/Mass Spec Facility/MS Lab/Projects/2022/MS-451-Antonio_Juan Lopez/DAT/PP/F013730.dat	Taf13(S74);
p00565	KLC3_MOUSE	Kinesin light chain 3 OS=Mus musculus OX=10090 GN=Klc3 PE=1 SV=1	Q91W40;	Klc3;	AMSLNMLNVDGPR	2 Oxidation (M); Phospho (ST)	765.328	44.97	2	x'002300200000000	-0.226999	-1.6531	-0.567171	44.8295	45.3913	122.5	1.34127e-06	1.34127e-06	70.86	70.86	8	465	477	68.72	5428: Sum of 2 scans. Range 11146 (rt=44.943) to 11169 (rt=44.9971) [\\qmcr.qmul.ac.uk\rfs\HAEMONC\Mass Spec Facility\MS Lab\Projects\2022\MS-451-Antonio_Juan Lopez\RAW\PP\QE1_MS_451_Juan_PP_Sample48.raw]	Q:/Mass Spec Facility/MS Lab/Projects/2022/MS-451-Antonio_Juan Lopez/DAT/PP/F013756.dat	Klc3(M466);Klc3(M470);Klc3(S467);
p00566	DBNL_MOUSE	Drebrin-like protein OS=Mus musculus OX=10090 GN=Dbnl PE=1 SV=2	Q62418;	Dbnl;	AMSTTSVTSSQPGK	Oxidation (M); Phospho (ST)	739.316	26.3881	2	x'0020003000000000	3.09016	-3.20802	-0.0521462	25.8256	26.9663	152.454	2.99412e-10	0.017511	107.07	62.2067	513	275	288	23.87	1243: Sum of 2 scans. Range 5068 (rt=26.3785) to 5076 (rt=26.3978) [\\qmcr.qmul.ac.uk\rfs\HAEMONC\Mass Spec Facility\MS Lab\Projects\2022\MS-451-Antonio_Juan Lopez\RAW\PP\QE1_MS_451_Juan_PP_Sample11.raw]	Q:/Mass Spec Facility/MS Lab/Projects/2022/MS-451-Antonio_Juan Lopez/DAT/PP/F013677.dat	Dbnl(M276);Dbnl(S280);
p00567	DBNL_MOUSE	Drebrin-like protein OS=Mus musculus OX=10090 GN=Dbnl PE=1 SV=2	Q62418;	Dbnl;	AMSTTSVTSSQPGK	Phospho (ST)	731.318	32.6149	2	x'0000003000000000	0.193068	-1.94301	-0.847585	32.3313	32.8395	137.274	2.23622e-06	0.000245822	68.45	57.8975	188	275	288	21.44	3626: Scan 7767 (rt=32.6149) [\\qmcr.qmul.ac.uk\rfs\HAEMONC\Mass Spec Facility\MS Lab\Projects\2022\MS-451-Antonio_Juan Lopez\RAW\PP\QE1_MS_451_Juan_PP_Sample25R.raw]	Q:/Mass Spec Facility/MS Lab/Projects/2022/MS-451-Antonio_Juan Lopez/DAT/PP/F013710.dat	Dbnl(S280);
p00570	ACK1_MOUSE	Activated CDC42 kinase 1 OS=Mus musculus OX=10090 GN=Tnk2 PE=1 SV=2	O54967;	Tnk2;	ANFSTNNSNPGARPPSLR	Phospho (ST)	660.641	37.1418	3	x'00000000000000003000	-1.31588	-1.31588	-1.31588	37.1418	37.1418	26.66	0.0539436	0.0539436	26.66	26.66	1	936	953	8.1	3301: Scan 8385 (rt=37.1418) [\\qmcr.qmul.ac.uk\rfs\HAEMONC\Mass Spec Facility\MS Lab\Projects\2022\MS-451-Antonio_Juan Lopez\RAW\PP\QE1_MS_451_Juan_PP_Sample29.raw]	Q:/Mass Spec Facility/MS Lab/Projects/2022/MS-451-Antonio_Juan Lopez/DAT/PP/F013717.dat	Tnk2(S951);
p00571	BCAS1_MOUSE	Breast carcinoma-amplified sequence 1 homolog OS=Mus musculus OX=10090 GN=Bcas1 PE=1 SV=3	Q80YN3;	Bcas1;	ANFTPQETR	Phospho (ST)	572.246	32.3396	2	x'00003000000	1.65342	-1.35758	-0.219698	31.8271	32.3396	83.2637	5.06524e-05	0.0196847	53.04	38.59	15	372	380	28.9	3128: Scan 7392 (rt=32.3396) [\\qmcr.qmul.ac.uk\rfs\HAEMONC\Mass Spec Facility\MS Lab\Projects\2022\MS-451-Antonio_Juan Lopez\RAW\PP\QE1_MS_451_Juan_PP_Sample14.raw]	Q:/Mass Spec Facility/MS Lab/Projects/2022/MS-451-Antonio_Juan Lopez/DAT/PP/F013683.dat	Bcas1(T375);
p00572	DPYL2_MOUSE	Dihydropyrimidinase-related protein 2 OS=Mus musculus OX=10090 GN=Dpysl2 PE=1 SV=2	O08553;	Dpysl2;	ANITSLG	Phospho (ST)	755.337	51.9266	1	x'000030000	3.48124	3.48124	3.48124	51.9266	51.9266	169.664	0.0405594	0.0405594	15.68	15.68	2	566	572	15.68	10954: Scan 16263 (rt=51.9266) [\\qmcr.qmul.ac.uk\rfs\HAEMONC\Mass Spec Facility\MS Lab\Projects\2022\MS-451-Antonio_Juan Lopez\RAW\PP\QE1_MS_451_Juan_PP_Sample24.raw]	Q:/Mass Spec Facility/MS Lab/Projects/2022/MS-451-Antonio_Juan Lopez/DAT/PP/F013707.dat	Dpysl2(T569);
p00574	ZCH18_MOUSE	Zinc finger CCCH domain-containing protein 18 OS=Mus musculus OX=10090 GN=Zc3h18 PE=1 SV=1	Q0P678;	Zc3h18;	ANLSPDR	Phospho (ST)	426.684	25.2859	2	x'000030000	0.33711	-1.0959	-1.0959	25.0001	25.5385	113.99	0.000439856	0.000439856	38.55	38.55	7	844	850	38.55	1044: Scan 4899 (rt=25.2859) [\\qmcr.qmul.ac.uk\rfs\HAEMONC\Mass Spec Facility\MS Lab\Projects\2022\MS-451-Antonio_Juan Lopez\RAW\PP\QE1_MS_451_Juan_PP_Sample24.raw]	Q:/Mass Spec Facility/MS Lab/Projects/2022/MS-451-Antonio_Juan Lopez/DAT/PP/F013707.dat	Zc3h18(S847);
p00575	ZCH18_MOUSE	Zinc finger CCCH domain-containing protein 18 OS=Mus musculus OX=10090 GN=Zc3h18 PE=1 SV=1	Q0P678;	Zc3h18;	ANLSPDRGSR	Phospho (ST)	576.762	21.5378	2	x'000030000000	0.230133	0.230133	0.230133	21.5378	21.5378	105.97	0.0672317	0.0672317	22.93	22.93	1	844	853	18.19	528: Scan 3758 (rt=21.5378) [\\qmcr.qmul.ac.uk\rfs\HAEMONC\Mass Spec Facility\MS Lab\Projects\2022\MS-451-Antonio_Juan Lopez\RAW\PP\QE1_MS_451_Juan_PP_Sample15.raw]	Q:/Mass Spec Facility/MS Lab/Projects/2022/MS-451-Antonio_Juan Lopez/DAT/PP/F013685.dat	Zc3h18(S847);
p00576	ARHGJ_MOUSE	Rho guanine nucleotide exchange factor 19 OS=Mus musculus OX=10090 GN=Arhgef19 PE=1 SV=1	Q8BWA8;	Arhgef19;	ANLSPSSSFR	Phospho (ST)	573.254	40.6424	2	x'000030000000	1.31849	-0.603762	0.287464	40.6342	41.0911	53.71	4.91566e-05	0.00736214	53.71	41.335	34	333	342	24.75	3836: Scan 9264 (rt=40.6424) [\\qmcr.qmul.ac.uk\rfs\HAEMONC\Mass Spec Facility\MS Lab\Projects\2022\MS-451-Antonio_Juan Lopez\RAW\PP\QE1_MS_451_Juan_PP_Sample53R.raw]	Q:/Mass Spec Facility/MS Lab/Projects/2022/MS-451-Antonio_Juan Lopez/DAT/PP/F013775.dat	Arhgef19(S336);
p00577	CA021_MOUSE	Uncharacterized protein C1orf21 homolog OS=Mus musculus OX=10090 PE=1 SV=1	Q8K207;	NA;	ANMHISESQQEFFR	Oxidation (M); Phospho (ST)	607.254	42.316	3	x'0002003000000000	1.45595	-4.2843	-0.29251	41.4801	42.34	38.82	0.00215857	0.00215857	38.82	38.82	43	88	101	37.02	6387: Scan 11541 (rt=42.316) [\\qmcr.qmul.ac.uk\rfs\HAEMONC\Mass Spec Facility\MS Lab\Projects\2022\MS-451-Antonio_Juan Lopez\RAW\PP\QE1_MS_451_Juan_PP_Sample6R.raw]	Q:/Mass Spec Facility/MS Lab/Projects/2022/MS-451-Antonio_Juan Lopez/DAT/PP/F013668.dat	NA(M90);NA(S93);
p00578	CA021_MOUSE	Uncharacterized protein C1orf21 homolog OS=Mus musculus OX=10090 PE=1 SV=1	Q8K207;	NA;	ANMHISESQQEFFR	Oxidation (M); Phospho (ST)	910.378	41.7089	2	x'0002003000000000	-0.0857737	-0.0857737	-0.0857737	41.7089	41.7089	38.1	0.00593197	0.0258836	38.1	33.66	2	88	101	29.22	3701: Scan 9406 (rt=41.7089) [\\qmcr.qmul.ac.uk\rfs\HAEMONC\Mass Spec Facility\MS Lab\Projects\2022\MS-451-Antonio_Juan Lopez\RAW\PP\QE1_MS_451_Juan_PP_Sample51.raw]	Q:/Mass Spec Facility/MS Lab/Projects/2022/MS-451-Antonio_Juan Lopez/DAT/PP/F013767.dat	NA(M90);NA(S93);
p00579	CA021_MOUSE	Uncharacterized protein C1orf21 homolog OS=Mus musculus OX=10090 PE=1 SV=1	Q8K207;	NA;	ANMHISESQQEFFR	Phospho (ST)	601.922	47.3388	3	x'0000003000000000	0.719458	-0.92803	-0.92803	47.1923	47.3573	39.57	0.0020039	0.0020039	39.57	39.57	6	88	101	32.73	9293: Scan 14274 (rt=47.3388) [\\qmcr.qmul.ac.uk\rfs\HAEMONC\Mass Spec Facility\MS Lab\Projects\2022\MS-451-Antonio_Juan Lopez\RAW\PP\QE1_MS_451_Juan_PP_Sample25.raw]	Q:/Mass Spec Facility/MS Lab/Projects/2022/MS-451-Antonio_Juan Lopez/DAT/PP/F013709.dat	NA(S93);
p00581	EHMT2_MOUSE	Histone-lysine N-methyltransferase EHMT2 OS=Mus musculus OX=10090 GN=Ehmt2 PE=1 SV=2	Q9Z148;	Ehmt2;	ANPDSLEPAGPSSPASVTVTVGDEGADTPVGAASLIGDEPESLEGDGGR	Phospho (ST)	1182.79	68.851	4	x'000003000000000000000000000000000000000000000000000	0.6285	0.290028	0.290028	68.851	69.0577	33.99	0.0125294	0.0143426	33.99	33.5725	16	111	159	29.27	15999: Scan 23042 (rt=68.851) [\\qmcr.qmul.ac.uk\rfs\HAEMONC\Mass Spec Facility\MS Lab\Projects\2022\MS-451-Antonio_Juan Lopez\RAW\PP\QE1_MS_451_Juan_PP_Sample30R.raw]	Q:/Mass Spec Facility/MS Lab/Projects/2022/MS-451-Antonio_Juan Lopez/DAT/PP/F013720.dat	Ehmt2(S115);
p00582	CDN1B_MOUSE	Cyclin-dependent kinase inhibitor 1B OS=Mus musculus OX=10090 GN=Cdkn1b PE=1 SV=2	P46414;	Cdkn1b;	ANRTEENVSDGSPNAGTVEQTPK	Phospho (ST)	827.701	30.9363	3	x'0000000000003000000000000	-0.0536273	-0.561675	-0.561675	30.5251	30.9363	87.91	0.00517466	0.0212878	37.44	33.145	7	167	189	8.59	3536: Scan 7650 (rt=30.9363) [\\qmcr.qmul.ac.uk\rfs\HAEMONC\Mass Spec Facility\MS Lab\Projects\2022\MS-451-Antonio_Juan Lopez\RAW\PP\QE1_MS_451_Juan_PP_Sample22.raw]	Q:/Mass Spec Facility/MS Lab/Projects/2022/MS-451-Antonio_Juan Lopez/DAT/PP/F013702.dat	Cdkn1b(S178);
p00583	F110B_MOUSE	Protein FAM110B OS=Mus musculus OX=10090 GN=Fam110b PE=1 SV=1	Q8C739;	Fam110b;	ANSDIISLNFR	Phospho (ST)	665.314	60.5279	2	x'0003000000000	1.67016	-4.80278	-0.346979	60.5279	60.5696	35.75	0.00413743	0.00413743	35.75	35.75	3	295	305	33.1	10145: Scan 17443 (rt=60.5279) [\\qmcr.qmul.ac.uk\rfs\HAEMONC\Mass Spec Facility\MS Lab\Projects\2022\MS-451-Antonio_Juan Lopez\RAW\PP\QE1_MS_451_Juan_PP_Sample41.raw]	Q:/Mass Spec Facility/MS Lab/Projects/2022/MS-451-Antonio_Juan Lopez/DAT/PP/F013741.dat	Fam110b(S297);
p00584	PDPK1_MOUSE	3-phosphoinositide-dependent protein kinase 1 OS=Mus musculus OX=10090 GN=Pdpk1 PE=1 SV=2	Q9Z2A0;	Pdpk1;	ANSFVGTAQYVSPELLTEK	Phospho (ST)	712.009	62.1535	3	x'000000030000000000000	1.25363	-0.954524	-0.180966	61.8465	62.2043	78.1437	1.36e-05	0.00633171	62.67	50.8367	50	242	260	27.38	12614: Scan 19320 (rt=62.1535) [\\qmcr.qmul.ac.uk\rfs\HAEMONC\Mass Spec Facility\MS Lab\Projects\2022\MS-451-Antonio_Juan Lopez\RAW\PP\QE1_MS_451_Juan_PP_Sample28R.raw]	Q:/Mass Spec Facility/MS Lab/Projects/2022/MS-451-Antonio_Juan Lopez/DAT/PP/F013716.dat	Pdpk1(T248);
p00585	PDPK1_MOUSE	3-phosphoinositide-dependent protein kinase 1 OS=Mus musculus OX=10090 GN=Pdpk1 PE=1 SV=2	Q9Z2A0;	Pdpk1;	ANSFVGTAQYVSPELLTEK	Phospho (ST)	1067.51	62.0719	2	x'000000030000000000000	2.97701	-1.24238	0.914203	61.8356	62.2263	115.224	6.3087e-11	0.0116632	115.98	82.9267	160	242	260	64.03	12536: Scan 19213 (rt=62.0719) [\\qmcr.qmul.ac.uk\rfs\HAEMONC\Mass Spec Facility\MS Lab\Projects\2022\MS-451-Antonio_Juan Lopez\RAW\PP\QE1_MS_451_Juan_PP_Sample38R.raw]	Q:/Mass Spec Facility/MS Lab/Projects/2022/MS-451-Antonio_Juan Lopez/DAT/PP/F013736.dat	Pdpk1(T248);
p00587	PDPK1_MOUSE	3-phosphoinositide-dependent protein kinase 1 OS=Mus musculus OX=10090 GN=Pdpk1 PE=1 SV=2	Q9Z2A0;	Pdpk1;	ANSFVGTAQYVSPELLTEK	Phospho (Y)	1067.51	62.0231	2	x'000000000040000000000	2.97701	-0.773558	0.726674	61.8356	62.2242	96.2837	0.000474319	0.000474319	47.21	47.21	49	242	260	23.48	10873: Scan 18242 (rt=62.0231) [\\qmcr.qmul.ac.uk\rfs\HAEMONC\Mass Spec Facility\MS Lab\Projects\2022\MS-451-Antonio_Juan Lopez\RAW\PP\QE1_MS_451_Juan_PP_Sample37.raw]	Q:/Mass Spec Facility/MS Lab/Projects/2022/MS-451-Antonio_Juan Lopez/DAT/PP/F013733.dat	Pdpk1(Y251);
p00588	TNIK_MOUSE	Traf2 and NCK-interacting protein kinase OS=Mus musculus OX=10090 GN=Tnik PE=1 SV=2	P83510;	Tnik;	ANSKSEGSPVLPHEPSK	2 Phospho (ST)	641.947	32.0431	3	x'0003030000000000000	0.101934	-0.693774	-0.693774	31.6398	32.4838	122.35	0.0396536	0.0396536	27.26	27.26	39	733	749	27.26	3101: Scan 7366 (rt=32.0431) [\\qmcr.qmul.ac.uk\rfs\HAEMONC\Mass Spec Facility\MS Lab\Projects\2022\MS-451-Antonio_Juan Lopez\RAW\PP\QE1_MS_451_Juan_PP_Sample21.raw]	Q:/Mass Spec Facility/MS Lab/Projects/2022/MS-451-Antonio_Juan Lopez/DAT/PP/F013698.dat	Tnik(S735);Tnik(S737);
p00589	TNIK_MOUSE	Traf2 and NCK-interacting protein kinase OS=Mus musculus OX=10090 GN=Tnik PE=1 SV=2	P83510;	Tnik;	ANSKSEGSPVLPHEPSK	2 Phospho (ST)	962.418	31.9989	2	x'0003030000000000000	1.51444	-1.51237	1.51444	31.7893	32.0213	185.61	0.00545521	0.00545521	35.76	35.76	18	733	749	29.25	3737: Scan 7838 (rt=31.9989) [\\qmcr.qmul.ac.uk\rfs\HAEMONC\Mass Spec Facility\MS Lab\Projects\2022\MS-451-Antonio_Juan Lopez\RAW\PP\QE1_MS_451_Juan_PP_Sample22R.raw]	Q:/Mass Spec Facility/MS Lab/Projects/2022/MS-451-Antonio_Juan Lopez/DAT/PP/F013704.dat	Tnik(S735);Tnik(S737);
p00590	FA92A_MOUSE		Q8BP22;	Cibar1;	ANSKSPLQR	2 Phospho (ST)	580.745	37.0652	2	x'00030300000	-3.82242	-5.09887	-3.82242	37.0652	37.0795	22.94	0.0508159	0.0508159	22.94	22.94	2	308	316	22.94	3394: Scan 8417 (rt=37.0652) [\\qmcr.qmul.ac.uk\rfs\HAEMONC\Mass Spec Facility\MS Lab\Projects\2022\MS-451-Antonio_Juan Lopez\RAW\PP\QE1_MS_451_Juan_PP_Sample34.raw]	Q:/Mass Spec Facility/MS Lab/Projects/2022/MS-451-Antonio_Juan Lopez/DAT/PP/F013727.dat	Cibar1(S310);Cibar1(S312);
p00591	PACS2_MOUSE	Phosphofurin acidic cluster sorting protein 2 OS=Mus musculus OX=10090 GN=Pacs2 PE=1 SV=2	Q3V3Q7;	Pacs2;	ANSLDNERCPDTR	Phospho (ST)	543.223	25.6937	3	x'000300000000000	1.16866	-1.21047	-0.343652	25.5119	26.2166	92.02	0.00449126	0.00449126	34.25	34.25	10	422	434	30.77	1424: Scan 5174 (rt=25.6937) [\\qmcr.qmul.ac.uk\rfs\HAEMONC\Mass Spec Facility\MS Lab\Projects\2022\MS-451-Antonio_Juan Lopez\RAW\PP\QE1_MS_451_Juan_PP_Sample22R.raw]	Q:/Mass Spec Facility/MS Lab/Projects/2022/MS-451-Antonio_Juan Lopez/DAT/PP/F013704.dat	Pacs2(S424);
p00592	TIAM1_MOUSE	T-lymphoma invasion and metastasis-inducing protein 1 OS=Mus musculus OX=10090 GN=Tiam1 PE=1 SV=1	Q60610;	Tiam1;	ANSLGDLYAQK	Phospho (ST)	630.288	46.2385	2	x'0003000000000	4.35417	-5.43481	0.858123	45.8344	46.2385	67.7337	2.12369e-06	2.12369e-06	68.49	68.49	36	229	239	60.44	8310: Scan 13386 (rt=46.2385) [\\qmcr.qmul.ac.uk\rfs\HAEMONC\Mass Spec Facility\MS Lab\Projects\2022\MS-451-Antonio_Juan Lopez\RAW\PP\QE1_MS_451_Juan_PP_Sample14.raw]	Q:/Mass Spec Facility/MS Lab/Projects/2022/MS-451-Antonio_Juan Lopez/DAT/PP/F013683.dat	Tiam1(S231);
p00593	PSMF1_MOUSE	Proteasome inhibitor PI31 subunit OS=Mus musculus OX=10090 GN=Psmf1 PE=1 SV=1	Q8BHL8;	Psmf1;	ANSPPREFPPATAR	Phospho (ST)	530.918	36.8448	3	x'0003000000000000	2.10664	-2.81872	-2.81872	34.9428	37.754	44.94	0.000586747	0.000586747	44.94	44.94	80	151	164	43.31	2655: Scan 7888 (rt=36.8448) [\\qmcr.qmul.ac.uk\rfs\HAEMONC\Mass Spec Facility\MS Lab\Projects\2022\MS-451-Antonio_Juan Lopez\RAW\PP\QE1_MS_451_Juan_PP_Sample37.raw]	Q:/Mass Spec Facility/MS Lab/Projects/2022/MS-451-Antonio_Juan Lopez/DAT/PP/F013733.dat	Psmf1(S153);
p00594	MAP1S_MOUSE	Microtubule-associated protein 1S OS=Mus musculus OX=10090 GN=Map1s PE=1 SV=2	Q8C052;	Map1s;	ANSQDSLASR	Phospho (ST)	564.738	26.4535	2	x'000300000000	0.432831	0.432831	0.432831	26.4535	26.4535	54.48	3.01201e-05	3.01201e-05	54.48	54.48	1	460	469	39.61	723: Scan 4807 (rt=26.4535) [\\qmcr.qmul.ac.uk\rfs\HAEMONC\Mass Spec Facility\MS Lab\Projects\2022\MS-451-Antonio_Juan Lopez\RAW\PP\QE1_MS_451_Juan_PP_Sample9R.raw]	Q:/Mass Spec Facility/MS Lab/Projects/2022/MS-451-Antonio_Juan Lopez/DAT/PP/F013674.dat	Map1s(S462);
p00595	PDLI5_MOUSE	PDZ and LIM domain protein 5 OS=Mus musculus OX=10090 GN=Pdlim5 PE=1 SV=4	Q8CI51;	Pdlim5;	ANSTQEPSQQPASSGASPLSASEGPESPGSSRPSVAGLR	2 Phospho (ST)	982.188	47.4077	4	x'00000000000003000000000000030000000000000	1.39398	-0.715721	0.731517	47.313	47.491	188.54	0.0126738	0.0663254	34.54	28.6156	24	306	344	6.78	9897: Scan 14830 (rt=47.4077) [\\qmcr.qmul.ac.uk\rfs\HAEMONC\Mass Spec Facility\MS Lab\Projects\2022\MS-451-Antonio_Juan Lopez\RAW\PP\QE1_MS_451_Juan_PP_Sample22.raw]	Q:/Mass Spec Facility/MS Lab/Projects/2022/MS-451-Antonio_Juan Lopez/DAT/PP/F013702.dat	Pdlim5(S318);Pdlim5(S332);
p00596	PDLI5_MOUSE	PDZ and LIM domain protein 5 OS=Mus musculus OX=10090 GN=Pdlim5 PE=1 SV=4	Q8CI51;	Pdlim5;	ANSTQEPSQQPASSGASPLSASEGPESPGSSRPSVAGLR	2 Phospho (ST)	1309.25	47.4349	3	x'00030000000000000000000000030000000000000	-0.0542714	-0.0542714	-0.0542714	47.4349	47.4349	131.11	0.0891258	0.0891258	25.99	25.99	5	306	344	10.6	8679: Scan 13833 (rt=47.4349) [\\qmcr.qmul.ac.uk\rfs\HAEMONC\Mass Spec Facility\MS Lab\Projects\2022\MS-451-Antonio_Juan Lopez\RAW\PP\QE1_MS_451_Juan_PP_Sample21R.raw]	Q:/Mass Spec Facility/MS Lab/Projects/2022/MS-451-Antonio_Juan Lopez/DAT/PP/F013700.dat	Pdlim5(S308);Pdlim5(S332);
p00597	PDLI5_MOUSE	PDZ and LIM domain protein 5 OS=Mus musculus OX=10090 GN=Pdlim5 PE=1 SV=4	Q8CI51;	Pdlim5;	ANSTQEPSQQPASSGASPLSASEGPESPGSSRPSVAGLR	Phospho (ST)	962.195	44.7686	4	x'00000000000000000000003000000000000000000	1.56967	-1.47864	-0.427856	44.0094	45.1043	138.89	2.94217e-06	0.0028049	70.84	53.9317	385	306	344	14.99	7268: Sum of 2 scans. Range 12462 (rt=44.6556) to 12561 (rt=44.8817) [\\qmcr.qmul.ac.uk\rfs\HAEMONC\Mass Spec Facility\MS Lab\Projects\2022\MS-451-Antonio_Juan Lopez\RAW\PP\QE1_MS_451_Juan_PP_Sample8.raw]	Q:/Mass Spec Facility/MS Lab/Projects/2022/MS-451-Antonio_Juan Lopez/DAT/PP/F013671.dat	Pdlim5(S327);
p00598	PDLI5_MOUSE	PDZ and LIM domain protein 5 OS=Mus musculus OX=10090 GN=Pdlim5 PE=1 SV=4	Q8CI51;	Pdlim5;	ANSTQEPSQQPASSGASPLSASEGPESPGSSRPSVAGLR	Phospho (ST)	1282.59	44.4973	3	x'00000000000000000000300000000000000000000	0.913192	-2.05189	-0.335262	44.1745	44.9685	185.39	2.16386e-07	0.00537011	82.15	57.9562	112	306	344	15.78	5215: Scan 10877 (rt=44.4973) [\\qmcr.qmul.ac.uk\rfs\HAEMONC\Mass Spec Facility\MS Lab\Projects\2022\MS-451-Antonio_Juan Lopez\RAW\PP\QE1_MS_451_Juan_PP_Sample53R.raw]	Q:/Mass Spec Facility/MS Lab/Projects/2022/MS-451-Antonio_Juan Lopez/DAT/PP/F013775.dat	Pdlim5(S325);
p00599	DGKB_MOUSE	Diacylglycerol kinase beta OS=Mus musculus OX=10090 GN=Dgkb PE=1 SV=2	Q6NS52;	Dgkb;	ANSVTMDGQGLQITPVPGTHPLLVFVNPK	Oxidation (M); Phospho (ST)	1042.86	64.7204	3	x'0000032000000000000000000000000	2.29366	-1.35368	0.374013	64.4458	64.7745	69.14	0.00108886	0.00361292	42.79	38.45	41	416	444	28.95	15703: Scan 21743 (rt=64.7205) [\\qmcr.qmul.ac.uk\rfs\HAEMONC\Mass Spec Facility\MS Lab\Projects\2022\MS-451-Antonio_Juan Lopez\RAW\PP\QE1_MS_451_Juan_PP_Sample25R.raw]	Q:/Mass Spec Facility/MS Lab/Projects/2022/MS-451-Antonio_Juan Lopez/DAT/PP/F013710.dat	Dgkb(M421);Dgkb(T420);
p00600	DGKB_MOUSE	Diacylglycerol kinase beta OS=Mus musculus OX=10090 GN=Dgkb PE=1 SV=2	Q6NS52;	Dgkb;	ANSVTMDGQGLQITPVPGTHPLLVFVNPK	Phospho (ST)	1037.53	66.6011	3	x'0003000000000000000000000000000	-0.839989	-0.839989	-0.839989	66.6011	66.6011	28.38	0.0243955	0.0243955	28.38	28.38	1	416	444	7.51	13805: Scan 21099 (rt=66.6011) [\\qmcr.qmul.ac.uk\rfs\HAEMONC\Mass Spec Facility\MS Lab\Projects\2022\MS-451-Antonio_Juan Lopez\RAW\PP\QE1_MS_451_Juan_PP_Sample38R.raw]	Q:/Mass Spec Facility/MS Lab/Projects/2022/MS-451-Antonio_Juan Lopez/DAT/PP/F013736.dat	Dgkb(S418);
p00602	TBCD1_MOUSE	TBC1 domain family member 1 OS=Mus musculus OX=10090 GN=Tbc1d1 PE=1 SV=3	Q60949;	Tbc1d1;	ANTLSHFPVECPAPPEPAQSSPGVSQR	Phospho (ST)	980.784	48.0349	3	x'00000000000000000000030000000	0.236789	0.236789	0.236789	48.0349	48.0349	27.78	0.0577701	0.0577701	27.78	27.78	1	588	614	6.2	9325: Scan 14399 (rt=48.0349) [\\qmcr.qmul.ac.uk\rfs\HAEMONC\Mass Spec Facility\MS Lab\Projects\2022\MS-451-Antonio_Juan Lopez\RAW\PP\QE1_MS_451_Juan_PP_Sample24R.raw]	Q:/Mass Spec Facility/MS Lab/Projects/2022/MS-451-Antonio_Juan Lopez/DAT/PP/F013708.dat	Tbc1d1(S608);
p00603	PEAK1_MOUSE	Inactive tyrosine-protein kinase PEAK1 OS=Mus musculus OX=10090 GN=Peak1 PE=1 SV=4	Q69Z38;	Peak1;	ANTLSPVR	Phospho (ST)	469.229	32.8291	2	x'0003000000	1.29212	-8.01977	0.202895	32.1618	32.9655	58.74	1.19625e-05	0.00168399	58.74	46.5	124	278	285	34.26	1842: Scan 6618 (rt=32.8291) [\\qmcr.qmul.ac.uk\rfs\HAEMONC\Mass Spec Facility\MS Lab\Projects\2022\MS-451-Antonio_Juan Lopez\RAW\PP\QE1_MS_451_Juan_PP_Sample7R.raw]	Q:/Mass Spec Facility/MS Lab/Projects/2022/MS-451-Antonio_Juan Lopez/DAT/PP/F013670.dat	Peak1(T280);
p00605	BASP1_MOUSE	Brain acid soluble protein 1 OS=Mus musculus OX=10090 GN=Basp1 PE=1 SV=3	Q91XV3;	Basp1;	APAPAAPAAAEPQAEAPAAAASSEQSVAVKE	Phospho (ST)	980.133	45.0348	3	x'000000000000000000000030000000000	0.924634	-1.76144	0.179071	44.8946	45.1353	53.01	0.00014726	0.00014726	53.01	53.01	21	196	226	46.08	7874: Scan 12874 (rt=45.0348) [\\qmcr.qmul.ac.uk\rfs\HAEMONC\Mass Spec Facility\MS Lab\Projects\2022\MS-451-Antonio_Juan Lopez\RAW\PP\QE1_MS_451_Juan_PP_Sample17R.raw]	Q:/Mass Spec Facility/MS Lab/Projects/2022/MS-451-Antonio_Juan Lopez/DAT/PP/F013690.dat	Basp1(S217);
p00606	SGTA_MOUSE	Small glutamine-rich tetratricopeptide repeat-containing protein alpha OS=Mus musculus OX=10090 GN=Sgta PE=1 SV=2	Q8BJU0;	Sgta;	APDRTPPSEEDSAEAER	Phospho (ST)	646.269	27.1293	3	x'0000000000003000000	0.508321	-1.25841	-0.375042	26.6539	27.4201	100.17	1.06107e-05	0.0332672	62.21	41.6633	32	78	94	22.55	1912: Scan 5761 (rt=27.1293) [\\qmcr.qmul.ac.uk\rfs\HAEMONC\Mass Spec Facility\MS Lab\Projects\2022\MS-451-Antonio_Juan Lopez\RAW\PP\QE1_MS_451_Juan_PP_Sample22R.raw]	Q:/Mass Spec Facility/MS Lab/Projects/2022/MS-451-Antonio_Juan Lopez/DAT/PP/F013704.dat	Sgta(S89);
p00607	NAV1_MOUSE	Neuron navigator 1 OS=Mus musculus OX=10090 GN=Nav1 PE=1 SV=2	Q8CH77;	Nav1;	APEAAVSDDGKSDDELLSSK	Phospho (ST)	705.31	39.7775	3	x'0000000300000000000000	-2.10185	-2.10185	-2.10185	39.7775	39.7775	46.15	0.0428952	0.0428952	27.11	27.11	1	191	210	6.32	6541: Scan 10972 (rt=39.7775) [\\qmcr.qmul.ac.uk\rfs\HAEMONC\Mass Spec Facility\MS Lab\Projects\2022\MS-451-Antonio_Juan Lopez\RAW\PP\QE1_MS_451_Juan_PP_Sample26.raw]	Q:/Mass Spec Facility/MS Lab/Projects/2022/MS-451-Antonio_Juan Lopez/DAT/PP/F013711.dat	Nav1(S197);
p00608	SFR19_MOUSE	Splicing factor, arginine/serine-rich 19 OS=Mus musculus OX=10090 GN=Scaf1 PE=1 SV=1	Q5U4C3;	Scaf1;	APEGDDFLSLHADSDGEGALQVDLGEPPAPPAADAR	Phospho (ST)	1227.55	64.2043	3	x'00000000030000000000000000000000000000	-2.38041	-2.38041	-2.38041	64.2043	64.2043	56.41	0.0745124	0.0745124	26.78	26.78	2	434	469	20.18	12864: Scan 19986 (rt=64.2043) [\\qmcr.qmul.ac.uk\rfs\HAEMONC\Mass Spec Facility\MS Lab\Projects\2022\MS-451-Antonio_Juan Lopez\RAW\PP\QE1_MS_451_Juan_PP_Sample38.raw]	Q:/Mass Spec Facility/MS Lab/Projects/2022/MS-451-Antonio_Juan Lopez/DAT/PP/F013735.dat	Scaf1(S442);
p00609	HECD1_MOUSE	E3 ubiquitin-protein ligase HECTD1 OS=Mus musculus OX=10090 GN=Hectd1 PE=1 SV=2	Q69ZR2;	Hectd1;	APGESSAISMGIVSVSSPDVSSVSELTNK	Oxidation (M); Phospho (ST)	977.789	59.0897	3	x'0000000000200000000000000003000	1.13331	-1.86634	-1.00637	58.9206	59.3681	82.93	1.6375e-07	0.00229059	82.93	57.609	294	1477	1505	33.89	13282: Scan 19335 (rt=59.0897) [\\qmcr.qmul.ac.uk\rfs\HAEMONC\Mass Spec Facility\MS Lab\Projects\2022\MS-451-Antonio_Juan Lopez\RAW\PP\QE1_MS_451_Juan_PP_Sample19R.raw]	Q:/Mass Spec Facility/MS Lab/Projects/2022/MS-451-Antonio_Juan Lopez/DAT/PP/F013694.dat	Hectd1(M1486);Hectd1(T1503);
p00610	HECD1_MOUSE	E3 ubiquitin-protein ligase HECTD1 OS=Mus musculus OX=10090 GN=Hectd1 PE=1 SV=2	Q69ZR2;	Hectd1;	APGESSAISMGIVSVSSPDVSSVSELTNK	Phospho (ST)	972.459	64.2359	3	x'0000000000000030000000000000000	2.39504	-1.7431	0.439206	64.0878	64.4154	67.1	6.33699e-06	0.0119958	67.1	49.7211	129	1477	1505	16.99	12872: Scan 19941 (rt=64.2359) [\\qmcr.qmul.ac.uk\rfs\HAEMONC\Mass Spec Facility\MS Lab\Projects\2022\MS-451-Antonio_Juan Lopez\RAW\PP\QE1_MS_451_Juan_PP_Sample29R.raw]	Q:/Mass Spec Facility/MS Lab/Projects/2022/MS-451-Antonio_Juan Lopez/DAT/PP/F013718.dat	Hectd1(S1490);
p00612	ZN608_MOUSE	Zinc finger protein 608 OS=Mus musculus OX=10090 GN=Znf608 PE=1 SV=1	Q56A10;	Znf608;	APGSPGAGNPPGTPK	Phospho (ST)	692.818	29.2416	2	x'00003000000000000	2.00561	2.00561	2.00561	29.2416	29.2416	25.24	0.0510181	0.0510181	25.24	25.24	1	623	637	25.24	965: Scan 5299 (rt=29.2416) [\\qmcr.qmul.ac.uk\rfs\HAEMONC\Mass Spec Facility\MS Lab\Projects\2022\MS-451-Antonio_Juan Lopez\RAW\PP\QE1_MS_451_Juan_PP_Sample48R.raw]	Q:/Mass Spec Facility/MS Lab/Projects/2022/MS-451-Antonio_Juan Lopez/DAT/PP/F013758.dat	Znf608(S626);
p00613	ASPC1_MOUSE	Tether containing UBX domain for GLUT4 OS=Mus musculus OX=10090 GN=Aspscr1 PE=1 SV=1	Q8VBT9;	Aspscr1;	APGSPVSSLSADQASSSTLLPLNSGEFSR	Phospho (ST)	981.465	65.2092	3	x'0000300000000000000000000000000	0.168969	0.0873742	0.168969	65.0819	65.2092	29.63	0.0335935	0.0335935	29.63	29.63	2	190	218	7.06	15791: Scan 22000 (rt=65.2092) [\\qmcr.qmul.ac.uk\rfs\HAEMONC\Mass Spec Facility\MS Lab\Projects\2022\MS-451-Antonio_Juan Lopez\RAW\PP\QE1_MS_451_Juan_PP_Sample24.raw]	Q:/Mass Spec Facility/MS Lab/Projects/2022/MS-451-Antonio_Juan Lopez/DAT/PP/F013707.dat	Aspscr1(S193);
p00614	MTAP2_MOUSE	Microtubule-associated protein 2 OS=Mus musculus OX=10090 GN=Map2 PE=1 SV=2	P20357;	Map2;	APHWTSASLTEAAAHPHSPEMK	Oxidation (M); Phospho (ST)	613.775	38.7961	4	x'000000000000000000300200	-0.411657	-0.411657	-0.411657	38.7961	38.7961	906.408	0.02943	0.02943	30.35	30.35	1	11	32	12.65	6161: Scan 10542 (rt=38.7961) [\\qmcr.qmul.ac.uk\rfs\HAEMONC\Mass Spec Facility\MS Lab\Projects\2022\MS-451-Antonio_Juan Lopez\RAW\PP\QE1_MS_451_Juan_PP_Sample26.raw]	Q:/Mass Spec Facility/MS Lab/Projects/2022/MS-451-Antonio_Juan Lopez/DAT/PP/F013711.dat	Map2(M31);Map2(S28);
p00615	MTAP2_MOUSE	Microtubule-associated protein 2 OS=Mus musculus OX=10090 GN=Map2 PE=1 SV=2	P20357;	Map2;	APHWTSASLTEAAAHPHSPEMK	Phospho (ST)	609.776	39.8006	4	x'000000000000000000300000	1.55642	-0.217653	-0.217653	39.8006	40.7809	880.732	0.0269684	0.0269684	30.87	30.87	2	11	32	16.85	6382: Scan 10878 (rt=39.8006) [\\qmcr.qmul.ac.uk\rfs\HAEMONC\Mass Spec Facility\MS Lab\Projects\2022\MS-451-Antonio_Juan Lopez\RAW\PP\QE1_MS_451_Juan_PP_Sample25R.raw]	Q:/Mass Spec Facility/MS Lab/Projects/2022/MS-451-Antonio_Juan Lopez/DAT/PP/F013710.dat	Map2(S28);
p00619	NOP56_MOUSE	Nucleolar protein 56 OS=Mus musculus OX=10090 GN=Nop56 PE=1 SV=2	Q9D6Z1;	Nop56;	APKEELASDLEEMATSSAK	Oxidation (M); Phospho (ST)	701.645	45.8234	3	x'000000003000020000000	1.4796	-1.20367	-0.0190303	45.6971	46.392	285.004	1.96028e-06	1.96028e-06	71.61	71.61	33	506	524	51.98	8425: Scan 13379 (rt=45.8234) [\\qmcr.qmul.ac.uk\rfs\HAEMONC\Mass Spec Facility\MS Lab\Projects\2022\MS-451-Antonio_Juan Lopez\RAW\PP\QE1_MS_451_Juan_PP_Sample19.raw]	Q:/Mass Spec Facility/MS Lab/Projects/2022/MS-451-Antonio_Juan Lopez/DAT/PP/F013693.dat	Nop56(M518);Nop56(S513);
p00620	NOP56_MOUSE	Nucleolar protein 56 OS=Mus musculus OX=10090 GN=Nop56 PE=1 SV=2	Q9D6Z1;	Nop56;	APKEELASDLEEMATSSAK	Phospho (ST)	696.314	55.7057	3	x'000000003000000000000	0.195597	-1.0988	-0.192721	55.5817	55.947	156.19	5.73509e-08	0.0194085	86.48	46.69	22	506	524	45.36	11918: Scan 17492 (rt=55.7057) [\\qmcr.qmul.ac.uk\rfs\HAEMONC\Mass Spec Facility\MS Lab\Projects\2022\MS-451-Antonio_Juan Lopez\RAW\PP\QE1_MS_451_Juan_PP_Sample18.raw]	Q:/Mass Spec Facility/MS Lab/Projects/2022/MS-451-Antonio_Juan Lopez/DAT/PP/F013691.dat	Nop56(S513);
p00621	NOP56_MOUSE	Nucleolar protein 56 OS=Mus musculus OX=10090 GN=Nop56 PE=1 SV=2	Q9D6Z1;	Nop56;	APKEELASDLEEMATSSAK	Phospho (ST)	1043.97	55.7777	2	x'000000003000000000000	2.10171	-0.391195	0.375854	55.6732	55.7777	291.444	3.94437e-08	0.0195415	88.08	46.6975	16	506	524	48.1	12849: Scan 17981 (rt=55.7777) [\\qmcr.qmul.ac.uk\rfs\HAEMONC\Mass Spec Facility\MS Lab\Projects\2022\MS-451-Antonio_Juan Lopez\RAW\PP\QE1_MS_451_Juan_PP_Sample26.raw]	Q:/Mass Spec Facility/MS Lab/Projects/2022/MS-451-Antonio_Juan Lopez/DAT/PP/F013711.dat	Nop56(S513);
p00622	SRRM1_MOUSE	Serine/arginine repetitive matrix protein 1 OS=Mus musculus OX=10090 GN=Srrm1 PE=1 SV=2	Q52KI8;	Srrm1;	APKPEPVPEPKEPSPEK	Phospho (ST)	645.987	30.4534	3	x'0000000000000030000	1.01347	-1.11063	-0.474951	29.8739	31.4096	804.952	0.00416012	0.00416012	37	37	72	247	263	37	1689: Scan 6094 (rt=30.4534) [\\qmcr.qmul.ac.uk\rfs\HAEMONC\Mass Spec Facility\MS Lab\Projects\2022\MS-451-Antonio_Juan Lopez\RAW\PP\QE1_MS_451_Juan_PP_Sample38R.raw]	Q:/Mass Spec Facility/MS Lab/Projects/2022/MS-451-Antonio_Juan Lopez/DAT/PP/F013736.dat	Srrm1(S260);
p00623	SRRM1_MOUSE	Serine/arginine repetitive matrix protein 1 OS=Mus musculus OX=10090 GN=Srrm1 PE=1 SV=2	Q52KI8;	Srrm1;	APKPEPVPEPKEPSPEK	Phospho (ST)	968.479	30.2933	2	x'0000000000000030000	1.63157	0.432572	1.63157	30.2933	30.8872	904.093	0.00217999	0.00217999	39.96	39.96	2	247	263	39.96	1835: Scan 6168 (rt=30.2933) [\\qmcr.qmul.ac.uk\rfs\HAEMONC\Mass Spec Facility\MS Lab\Projects\2022\MS-451-Antonio_Juan Lopez\RAW\PP\QE1_MS_451_Juan_PP_Sample42.raw]	Q:/Mass Spec Facility/MS Lab/Projects/2022/MS-451-Antonio_Juan Lopez/DAT/PP/F013743.dat	Srrm1(S260);
p00624	RFTN2_MOUSE	Raftlin-2 OS=Mus musculus OX=10090 GN=Rftn2 PE=1 SV=3	Q8CHX7;	Rftn2;	APLEEGSLSPSR	Phospho (ST)	661.803	39.6914	2	x'00000000000300	1.41647	-4.30392	-0.354119	39.5185	39.8152	214.78	0.000626885	0.00668502	44.15	39.2267	17	444	455	29.38	3256: Scan 8807 (rt=39.6914) [\\qmcr.qmul.ac.uk\rfs\HAEMONC\Mass Spec Facility\MS Lab\Projects\2022\MS-451-Antonio_Juan Lopez\RAW\PP\QE1_MS_451_Juan_PP_Sample44.raw]	Q:/Mass Spec Facility/MS Lab/Projects/2022/MS-451-Antonio_Juan Lopez/DAT/PP/F013747.dat	Rftn2(S454);
p00625	RFTN2_MOUSE	Raftlin-2 OS=Mus musculus OX=10090 GN=Rftn2 PE=1 SV=3	Q8CHX7;	Rftn2;	APLEEGSLSPSRECWTK	Phospho (ST)	676.303	44.9339	3	x'0000000300000000000	-0.286788	-0.286788	-0.286788	44.9339	44.9339	170.85	0.0832298	0.0832298	24.68	24.68	2	444	460	9.33	8067: Scan 12887 (rt=44.9339) [\\qmcr.qmul.ac.uk\rfs\HAEMONC\Mass Spec Facility\MS Lab\Projects\2022\MS-451-Antonio_Juan Lopez\RAW\PP\QE1_MS_451_Juan_PP_Sample26R.raw]	Q:/Mass Spec Facility/MS Lab/Projects/2022/MS-451-Antonio_Juan Lopez/DAT/PP/F013712.dat	Rftn2(S450);
p00626	CCD9B_MOUSE	Coiled-coil domain-containing protein 9B OS=Mus musculus OX=10090 GN=Ccdc9b PE=1 SV=1	A3KGF9;	Ccdc9b;	APLSPGVTTTLTDDEDAADAPGTFSMGHR	Oxidation (M); Phospho (ST)	1009.44	51.9246	3	x'0000300000000000000000000020000	0.171223	-2.10955	-1.51456	51.8774	52.0651	57.77	5.09683e-05	8.48023e-05	57.77	56.27	47	135	163	38.58	9413: Scan 15206 (rt=51.9246) [\\qmcr.qmul.ac.uk\rfs\HAEMONC\Mass Spec Facility\MS Lab\Projects\2022\MS-451-Antonio_Juan Lopez\RAW\PP\QE1_MS_451_Juan_PP_Sample42R.raw]	Q:/Mass Spec Facility/MS Lab/Projects/2022/MS-451-Antonio_Juan Lopez/DAT/PP/F013744.dat	Ccdc9b(M160);Ccdc9b(S138);
p00627	CCD9B_MOUSE	Coiled-coil domain-containing protein 9B OS=Mus musculus OX=10090 GN=Ccdc9b PE=1 SV=1	A3KGF9;	Ccdc9b;	APLSPGVTTTLTDDEDAADAPGTFSMGHR	Phospho (ST)	1004.11	55.471	3	x'0000300000000000000000000000000	0.0122952	-0.884922	-0.386468	55.3447	55.471	49.45	0.000328018	0.000544206	49.45	48.184	20	135	163	25.98	10231: Scan 16428 (rt=55.471) [\\qmcr.qmul.ac.uk\rfs\HAEMONC\Mass Spec Facility\MS Lab\Projects\2022\MS-451-Antonio_Juan Lopez\RAW\PP\QE1_MS_451_Juan_PP_Sample28.raw]	Q:/Mass Spec Facility/MS Lab/Projects/2022/MS-451-Antonio_Juan Lopez/DAT/PP/F013715.dat	Ccdc9b(S138);
p00628	FBX42_MOUSE	F-box only protein 42 OS=Mus musculus OX=10090 GN=Fbxo42 PE=1 SV=1	Q6PDJ6;	Fbxo42;	APLSPSLNSRPSPISATPPALVPETR	Phospho (ST)	912.477	55.1624	3	x'0000003000000000000000000000	0.83199	-1.37324	0.83199	55.0717	55.2101	31.35	0.00886718	0.020603	31.35	27.9083	13	362	387	26.74	7053: Scan 14229 (rt=55.1624) [\\qmcr.qmul.ac.uk\rfs\HAEMONC\Mass Spec Facility\MS Lab\Projects\2022\MS-451-Antonio_Juan Lopez\RAW\PP\QE1_MS_451_Juan_PP_Sample47.raw]	Q:/Mass Spec Facility/MS Lab/Projects/2022/MS-451-Antonio_Juan Lopez/DAT/PP/F013753.dat	Fbxo42(S367);
p00629	NEST_MOUSE	Nestin OS=Mus musculus OX=10090 GN=Nes PE=1 SV=1	Q6P5H2;	Nes;	APLVGSPVHLGPSQPLK	Phospho (ST)	592.986	49.5387	3	x'0000003000000000000	0.701039	-0.582792	-0.0591238	49.1624	49.9902	645.207	3.52027e-05	3.52027e-05	55.38	55.38	101	1832	1848	40.26	9480: Scan 14750 (rt=49.5387) [\\qmcr.qmul.ac.uk\rfs\HAEMONC\Mass Spec Facility\MS Lab\Projects\2022\MS-451-Antonio_Juan Lopez\RAW\PP\QE1_MS_451_Juan_PP_Sample21R.raw]	Q:/Mass Spec Facility/MS Lab/Projects/2022/MS-451-Antonio_Juan Lopez/DAT/PP/F013700.dat	Nes(S1837);
p00630	NEST_MOUSE	Nestin OS=Mus musculus OX=10090 GN=Nes PE=1 SV=1	Q6P5H2;	Nes;	APLVGSPVHLGPSQPLK	Phospho (ST)	888.974	49.3007	2	x'0000003000000000000	0.794511	-0.860956	-0.185255	49.1134	49.9968	183.77	5.63088e-10	0.000271361	103.34	73.42	181	1832	1848	59.84	6337: Scan 12543 (rt=49.3007) [\\qmcr.qmul.ac.uk\rfs\HAEMONC\Mass Spec Facility\MS Lab\Projects\2022\MS-451-Antonio_Juan Lopez\RAW\PP\QE1_MS_451_Juan_PP_Sample50.raw]	Q:/Mass Spec Facility/MS Lab/Projects/2022/MS-451-Antonio_Juan Lopez/DAT/PP/F013763.dat	Nes(S1837);
p00632	SRPK2_MOUSE	SRSF protein kinase 2 OS=Mus musculus OX=10090 GN=Srpk2 PE=1 SV=2	O54781;	Srpk2;	APLVPPPPPPPPPPPLPDPAPPEPEEEILGSDDEEQEDPADYCK	Phospho (ST)	1203.8	70.4929	4	x'0000000000000000000000000000000300000000000000	1.57924	-0.914954	1.57924	69.8498	70.4929	28.7137	0.0348542	0.0348542	29.47	29.47	7	20	63	24.46	17245: Scan 24102 (rt=70.4929) [\\qmcr.qmul.ac.uk\rfs\HAEMONC\Mass Spec Facility\MS Lab\Projects\2022\MS-451-Antonio_Juan Lopez\RAW\PP\QE1_MS_451_Juan_PP_Sample36R.raw]	Q:/Mass Spec Facility/MS Lab/Projects/2022/MS-451-Antonio_Juan Lopez/DAT/PP/F013732.dat	Srpk2(S50);
p00633	COPE_MOUSE	Coatomer subunit epsilon OS=Mus musculus OX=10090 GN=Cope PE=1 SV=3	O89079;	Cope;	APPVPGAVSGGSGEVDELFDVK	Phospho (ST)	736.348	65.6345	3	x'000000000300000000000000	1.02719	-0.468718	0.0616495	65.5013	65.9772	67.01	5.4644e-06	5.4644e-06	67.01	67.01	20	2	23	67.01	12981: Scan 20465 (rt=65.6345) [\\qmcr.qmul.ac.uk\rfs\HAEMONC\Mass Spec Facility\MS Lab\Projects\2022\MS-451-Antonio_Juan Lopez\RAW\PP\QE1_MS_451_Juan_PP_Sample34R.raw]	Q:/Mass Spec Facility/MS Lab/Projects/2022/MS-451-Antonio_Juan Lopez/DAT/PP/F013728.dat	Cope(S10);
p00634	COPE_MOUSE	Coatomer subunit epsilon OS=Mus musculus OX=10090 GN=Cope PE=1 SV=3	O89079;	Cope;	APPVPGAVSGGSGEVDELFDVK	Phospho (ST)	1104.02	65.7508	2	x'000000000300000000000000	0.331819	-1.30008	0.331819	65.7508	65.7595	28.27	0.0416276	0.0416276	28.27	28.27	3	2	23	27.86	14165: Scan 21282 (rt=65.7508) [\\qmcr.qmul.ac.uk\rfs\HAEMONC\Mass Spec Facility\MS Lab\Projects\2022\MS-451-Antonio_Juan Lopez\RAW\PP\QE1_MS_451_Juan_PP_Sample6R.raw]	Q:/Mass Spec Facility/MS Lab/Projects/2022/MS-451-Antonio_Juan Lopez/DAT/PP/F013668.dat	Cope(S10);
p00635	CXAR_MOUSE	Coxsackievirus and adenovirus receptor homolog OS=Mus musculus OX=10090 GN=Cxadr PE=1 SV=1	P97792;	Cxadr;	APQSPTLAPAK	Phospho (ST)	580.79	32.5825	2	x'0000003000000	0.789952	-0.865844	0.186277	32.2823	32.946	50.93	0.000124314	0.00275054	50.93	42.75	32	329	339	24.4	977: Scan 5845 (rt=32.5825) [\\qmcr.qmul.ac.uk\rfs\HAEMONC\Mass Spec Facility\MS Lab\Projects\2022\MS-451-Antonio_Juan Lopez\RAW\PP\QE1_MS_451_Juan_PP_Sample54.raw]	Q:/Mass Spec Facility/MS Lab/Projects/2022/MS-451-Antonio_Juan Lopez/DAT/PP/F013777.dat	Cxadr(T334);
p00636	SRRM1_MOUSE	Serine/arginine repetitive matrix protein 1 OS=Mus musculus OX=10090 GN=Srrm1 PE=1 SV=2	Q52KI8;	Srrm1;	APQTSSPPPVR	Phospho (ST)	608.791	29.2146	2	x'0000300000000	2.26396	-0.516632	-1.35247	28.0329	29.2146	1119.35	6.94641e-07	0.00990747	73.61	42.214	748	709	719	40.36	2044: Sum of 2 scans. Range 6089 (rt=29.1957) to 6104 (rt=29.2335) [\\qmcr.qmul.ac.uk\rfs\HAEMONC\Mass Spec Facility\MS Lab\Projects\2022\MS-451-Antonio_Juan Lopez\RAW\PP\QE1_MS_451_Juan_PP_Sample14.raw]	Q:/Mass Spec Facility/MS Lab/Projects/2022/MS-451-Antonio_Juan Lopez/DAT/PP/F013683.dat	Srrm1(T712);
p00637	SRRM1_MOUSE	Serine/arginine repetitive matrix protein 1 OS=Mus musculus OX=10090 GN=Srrm1 PE=1 SV=2	Q52KI8;	Srrm1;	APQTSSPPPVRR	Phospho (ST)	458.23	23.7897	3	x'00003000000000	0.249332	-0.800487	-0.188092	23.6942	24.9668	915.861	7.1515e-05	0.0053596	53.47	42.12	74	709	720	26.28	798: Scan 4305 (rt=23.7897) [\\qmcr.qmul.ac.uk\rfs\HAEMONC\Mass Spec Facility\MS Lab\Projects\2022\MS-451-Antonio_Juan Lopez\RAW\PP\QE1_MS_451_Juan_PP_Sample30.raw]	Q:/Mass Spec Facility/MS Lab/Projects/2022/MS-451-Antonio_Juan Lopez/DAT/PP/F013719.dat	Srrm1(T712);
p00638	MILK1_MOUSE	MICAL-like protein 1 OS=Mus musculus OX=10090 GN=Micall1 PE=1 SV=3	Q8BGT6;	Micall1;	APSASPLAIHASR	Phospho (ST)	453.226	35.9902	3	x'000003000000000	-1.0489	-2.26514	-1.0489	35.9902	36.1709	38.45	0.00422953	0.00458229	38.45	38.115	4	492	504	37.78	4849: Scan 9320 (rt=35.9902) [\\qmcr.qmul.ac.uk\rfs\HAEMONC\Mass Spec Facility\MS Lab\Projects\2022\MS-451-Antonio_Juan Lopez\RAW\PP\QE1_MS_451_Juan_PP_Sample25.raw]	Q:/Mass Spec Facility/MS Lab/Projects/2022/MS-451-Antonio_Juan Lopez/DAT/PP/F013709.dat	Micall1(S496);
p00639	MY18A_MOUSE	Unconventional myosin-XVIIIa OS=Mus musculus OX=10090 GN=Myo18a PE=1 SV=2	Q9JMH9;	Myo18a;	APSDDGSLKSSSPTSHWKPLAPDPSDDEHDPVDSISRPR	4 Phospho (ST)	1126.46	49.8935	4	x'00000003000030030000000003000000000000000	0.839438	-0.759916	-0.759916	49.8935	50.3385	283.017	0.0184516	0.0238344	30.15	29.265	20	1992	2030	27.2	8743: Scan 14351 (rt=49.8935) [\\qmcr.qmul.ac.uk\rfs\HAEMONC\Mass Spec Facility\MS Lab\Projects\2022\MS-451-Antonio_Juan Lopez\RAW\PP\QE1_MS_451_Juan_PP_Sample35R.raw]	Q:/Mass Spec Facility/MS Lab/Projects/2022/MS-451-Antonio_Juan Lopez/DAT/PP/F013730.dat	Myo18a(S1998);Myo18a(S2003);Myo18a(S2006);Myo18a(S2016);
p00640	MY18A_MOUSE	Unconventional myosin-XVIIIa OS=Mus musculus OX=10090 GN=Myo18a PE=1 SV=2	Q9JMH9;	Myo18a;	APSDDGSLKSSSPTSHWKPLAPDPSDDEHDPVDSISRPR	5 Phospho (ST)	1146.45	53.7761	4	x'00030003003030000000000003000000000000000	-0.468158	-0.642763	-0.468158	53.7761	53.8336	318.167	0.0225937	0.0225937	27.27	27.27	16	1992	2030	23.32	11641: Scan 16945 (rt=53.7761) [\\qmcr.qmul.ac.uk\rfs\HAEMONC\Mass Spec Facility\MS Lab\Projects\2022\MS-451-Antonio_Juan Lopez\RAW\PP\QE1_MS_451_Juan_PP_Sample36R.raw]	Q:/Mass Spec Facility/MS Lab/Projects/2022/MS-451-Antonio_Juan Lopez/DAT/PP/F013732.dat	Myo18a(S1994);Myo18a(S1998);Myo18a(S2001);Myo18a(S2003);Myo18a(S2016);
p00641	CHMP3_MOUSE	Charged multivesicular body protein 3 OS=Mus musculus OX=10090 GN=Chmp3 PE=1 SV=3	Q9CQ10;	Chmp3;	APSKVTDALPEPEPAGAMAASEEGEEEEDEEDLEAMQSR	2 Oxidation (M); Phospho (ST)	1064.94	49.7806	4	x'00030000000000000020000000000000000020000	0.563708	-1.78606	0.563708	49.4587	49.8006	81.86	0.000150883	0.0012403	52.38	45.2267	10	180	218	37.81	9208: Scan 15089 (rt=49.7806) [\\qmcr.qmul.ac.uk\rfs\HAEMONC\Mass Spec Facility\MS Lab\Projects\2022\MS-451-Antonio_Juan Lopez\RAW\PP\QE1_MS_451_Juan_PP_Sample1R.raw]	Q:/Mass Spec Facility/MS Lab/Projects/2022/MS-451-Antonio_Juan Lopez/DAT/PP/F013658.dat	Chmp3(M197);Chmp3(M215);Chmp3(S182);
p00642	ZN609_MOUSE	Zinc finger protein 609 OS=Mus musculus OX=10090 GN=Znf609 PE=1 SV=2	Q8BZ47;	Znf609;	APSLTDLVK	Phospho (ST)	512.26	54.6763	2	x'00030000000	-0.102689	-0.102689	-0.102689	54.6763	54.6763	22.31	0.0790173	0.0790173	22.31	22.31	1	1055	1063	22.03	11856: Scan 17143 (rt=54.6763) [\\qmcr.qmul.ac.uk\rfs\HAEMONC\Mass Spec Facility\MS Lab\Projects\2022\MS-451-Antonio_Juan Lopez\RAW\PP\QE1_MS_451_Juan_PP_Sample26R.raw]	Q:/Mass Spec Facility/MS Lab/Projects/2022/MS-451-Antonio_Juan Lopez/DAT/PP/F013712.dat	Znf609(S1057);
p00643	SFR19_MOUSE	Splicing factor, arginine/serine-rich 19 OS=Mus musculus OX=10090 GN=Scaf1 PE=1 SV=1	Q5U4C3;	Scaf1;	APSPAPAVSPK	2 Phospho (ST)	591.254	35.3388	2	x'0003000003000	0.898776	-1.16816	-0.490473	35.0125	35.659	151.944	0.0029964	0.0029964	35.32	35.32	19	674	684	35.32	3385: Scan 8144 (rt=35.3388) [\\qmcr.qmul.ac.uk\rfs\HAEMONC\Mass Spec Facility\MS Lab\Projects\2022\MS-451-Antonio_Juan Lopez\RAW\PP\QE1_MS_451_Juan_PP_Sample35R.raw]	Q:/Mass Spec Facility/MS Lab/Projects/2022/MS-451-Antonio_Juan Lopez/DAT/PP/F013730.dat	Scaf1(S676);Scaf1(S682);
p00644	ANR17_MOUSE	Ankyrin repeat domain-containing protein 17 OS=Mus musculus OX=10090 GN=Ankrd17 PE=1 SV=2	Q99NH0;	Ankrd17;	APSPAPSSVPLGSEKPSSVSQDR	Phospho (ST)	787.377	38.6638	3	x'0003000000000000000000000	0.430248	-1.23564	0.430248	38.3663	38.7581	67.25	4.80331e-06	0.0329813	67.25	41.0267	16	2399	2421	36.63	6109: Scan 10484 (rt=38.6638) [\\qmcr.qmul.ac.uk\rfs\HAEMONC\Mass Spec Facility\MS Lab\Projects\2022\MS-451-Antonio_Juan Lopez\RAW\PP\QE1_MS_451_Juan_PP_Sample26.raw]	Q:/Mass Spec Facility/MS Lab/Projects/2022/MS-451-Antonio_Juan Lopez/DAT/PP/F013711.dat	Ankrd17(S2401);
p00645	KNDC1_MOUSE	Kinase non-catalytic C-lobe domain-containing protein 1 OS=Mus musculus OX=10090 GN=Kndc1 PE=1 SV=2	Q0KK55;	Kndc1;	APSPKPLLSAPVR	Phospho (ST)	471.594	42.1049	3	x'000300000000000	0.596419	-0.0835837	0.192667	41.9641	42.1945	40.86	0.00074652	0.00074652	40.86	40.86	6	265	277	25.99	5243: Scan 10590 (rt=42.1049) [\\qmcr.qmul.ac.uk\rfs\HAEMONC\Mass Spec Facility\MS Lab\Projects\2022\MS-451-Antonio_Juan Lopez\RAW\PP\QE1_MS_451_Juan_PP_Sample38R.raw]	Q:/Mass Spec Facility/MS Lab/Projects/2022/MS-451-Antonio_Juan Lopez/DAT/PP/F013736.dat	Kndc1(S267);
p00646	4ET_MOUSE	Eukaryotic translation initiation factor 4E transporter OS=Mus musculus OX=10090 GN=Eif4enif1 PE=1 SV=2	Q9EST3;	Eif4enif1;	APSPPMSQVFR	Oxidation (M); Phospho (ST)	656.792	42.8306	2	x'0003002000000	0.869188	-2.9583	-0.739573	42.4285	45.019	68.12	1.95796e-06	0.00213432	68.12	51.42	109	561	571	62.42	5402: Scan 10803 (rt=42.8306) [\\qmcr.qmul.ac.uk\rfs\HAEMONC\Mass Spec Facility\MS Lab\Projects\2022\MS-451-Antonio_Juan Lopez\RAW\PP\QE1_MS_451_Juan_PP_Sample34R.raw]	Q:/Mass Spec Facility/MS Lab/Projects/2022/MS-451-Antonio_Juan Lopez/DAT/PP/F013728.dat	Eif4enif1(M566);Eif4enif1(S563);
p00647	4ET_MOUSE	Eukaryotic translation initiation factor 4E transporter OS=Mus musculus OX=10090 GN=Eif4enif1 PE=1 SV=2	Q9EST3;	Eif4enif1;	APSPPMSQVFR	Phospho (ST)	648.793	53.2221	2	x'0003000000000	-0.757194	-2.0848	-2.0848	53.195	53.2221	73.17	0.076371	0.076371	23.06	23.06	2	561	571	11.48	9492: Scan 15468 (rt=53.2221) [\\qmcr.qmul.ac.uk\rfs\HAEMONC\Mass Spec Facility\MS Lab\Projects\2022\MS-451-Antonio_Juan Lopez\RAW\PP\QE1_MS_451_Juan_PP_Sample28R.raw]	Q:/Mass Spec Facility/MS Lab/Projects/2022/MS-451-Antonio_Juan Lopez/DAT/PP/F013716.dat	Eif4enif1(S563);
p00648	DLG5_MOUSE	Disks large homolog 5 OS=Mus musculus OX=10090 GN=Dlg5 PE=1 SV=1	E9Q9R9;	Dlg5;	APSPPPLLTEQQANDTVENLSIQLR	Phospho (ST)	937.803	68.9628	3	x'000000000300000000000000000	0.613795	-0.112084	0.613795	68.7913	68.9628	101.63	0.000195618	0.000434453	50.52	47.5067	9	130	154	46	13907: Scan 21751 (rt=68.9628) [\\qmcr.qmul.ac.uk\rfs\HAEMONC\Mass Spec Facility\MS Lab\Projects\2022\MS-451-Antonio_Juan Lopez\RAW\PP\QE1_MS_451_Juan_PP_Sample29.raw]	Q:/Mass Spec Facility/MS Lab/Projects/2022/MS-451-Antonio_Juan Lopez/DAT/PP/F013717.dat	Dlg5(T138);
p00649	PKHG2_MOUSE	Pleckstrin homology domain-containing family G member 2 OS=Mus musculus OX=10090 GN=Plekhg2 PE=2 SV=2	Q6KAU7;	Plekhg2;	APSPPPQPQPPAPPAR	Phospho (ST)	562.279	39.674	3	x'000300000000000000	0.295163	-1.66468	-0.791656	39.1147	39.8695	30.6	0.018116	0.018116	30.6	30.6	7	1275	1290	30.3	3552: Scan 8920 (rt=39.674) [\\qmcr.qmul.ac.uk\rfs\HAEMONC\Mass Spec Facility\MS Lab\Projects\2022\MS-451-Antonio_Juan Lopez\RAW\PP\QE1_MS_451_Juan_PP_Sample53.raw]	Q:/Mass Spec Facility/MS Lab/Projects/2022/MS-451-Antonio_Juan Lopez/DAT/PP/F013774.dat	Plekhg2(S1277);
p00650	PKHG2_MOUSE	Pleckstrin homology domain-containing family G member 2 OS=Mus musculus OX=10090 GN=Plekhg2 PE=2 SV=2	Q6KAU7;	Plekhg2;	APSPPPQPQPPAPPAR	Phospho (ST)	842.914	39.6863	2	x'000300000000000000	-0.25953	-1.35229	-0.25953	39.4162	39.6863	30.26	0.0195913	0.0195913	30.26	30.26	3	1275	1290	30.26	6680: Scan 11180 (rt=39.6863) [\\qmcr.qmul.ac.uk\rfs\HAEMONC\Mass Spec Facility\MS Lab\Projects\2022\MS-451-Antonio_Juan Lopez\RAW\PP\QE1_MS_451_Juan_PP_Sample22R.raw]	Q:/Mass Spec Facility/MS Lab/Projects/2022/MS-451-Antonio_Juan Lopez/DAT/PP/F013704.dat	Plekhg2(S1277);
p00651	PDS5B_MOUSE	Sister chromatid cohesion protein PDS5 homolog B OS=Mus musculus OX=10090 GN=Pds5b PE=1 SV=1	Q4VA53;	Pds5b;	APSPSQPPK	Phospho (ST)	494.729	23.3967	2	x'00030000000	1.22134	-1.35097	0.0060763	22.9554	23.616	79.67	0.00270567	0.00270567	36.15	36.15	38	1379	1387	23.65	648: Scan 4148 (rt=23.3967) [\\qmcr.qmul.ac.uk\rfs\HAEMONC\Mass Spec Facility\MS Lab\Projects\2022\MS-451-Antonio_Juan Lopez\RAW\PP\QE1_MS_451_Juan_PP_Sample5R.raw]	Q:/Mass Spec Facility/MS Lab/Projects/2022/MS-451-Antonio_Juan Lopez/DAT/PP/F013666.dat	Pds5b(S1381);
p00652	SOGA1_MOUSE	Protein SOGA1 OS=Mus musculus OX=10090 GN=Soga1 PE=1 SV=3	E1U8D0;	Soga1;	APSPTTAAGEESCK	Phospho (ST)	743.301	28.3058	2	x'0000003000000000	0.208139	-1.27376	0.208139	28.3058	28.317	57.17	2.09135e-05	0.00537309	57.17	42.0667	6	1298	1311	28.58	2411: Scan 6210 (rt=28.3058) [\\qmcr.qmul.ac.uk\rfs\HAEMONC\Mass Spec Facility\MS Lab\Projects\2022\MS-451-Antonio_Juan Lopez\RAW\PP\QE1_MS_451_Juan_PP_Sample10.raw]	Q:/Mass Spec Facility/MS Lab/Projects/2022/MS-451-Antonio_Juan Lopez/DAT/PP/F013675.dat	Soga1(T1303);
p00653	SOGA1_MOUSE	Protein SOGA1 OS=Mus musculus OX=10090 GN=Soga1 PE=1 SV=3	E1U8D0;	Soga1;	APSPTTAAGEESCKKPEPLSPASYHQPEGVSR	Phospho (ST)	862.149	36.9604	4	x'0000030000000000000000000000000000	0.296699	-1.17809	0.296699	36.8934	36.9604	35.6337	0.00778394	0.010905	36.39	34.995	8	1298	1329	11.42	5231: Scan 9666 (rt=36.9604) [\\qmcr.qmul.ac.uk\rfs\HAEMONC\Mass Spec Facility\MS Lab\Projects\2022\MS-451-Antonio_Juan Lopez\RAW\PP\QE1_MS_451_Juan_PP_Sample5.raw]	Q:/Mass Spec Facility/MS Lab/Projects/2022/MS-451-Antonio_Juan Lopez/DAT/PP/F013665.dat	Soga1(T1302);
p00655	CTND1_MOUSE	Catenin delta-1 OS=Mus musculus OX=10090 GN=Ctnnd1 PE=1 SV=2	P30999;	Ctnnd1;	APSRQDVYGPQPQVR	Phospho (ST)	593.285	34.2277	3	x'00030000000000000	0.417034	-0.832382	-0.308977	33.7967	34.8772	323.017	0.00302279	0.00302279	38.63	38.63	76	250	264	18.43	3027: Scan 7859 (rt=34.2277) [\\qmcr.qmul.ac.uk\rfs\HAEMONC\Mass Spec Facility\MS Lab\Projects\2022\MS-451-Antonio_Juan Lopez\RAW\PP\QE1_MS_451_Juan_PP_Sample23.raw]	Q:/Mass Spec Facility/MS Lab/Projects/2022/MS-451-Antonio_Juan Lopez/DAT/PP/F013705.dat	Ctnnd1(S252);
p00656	GPSM1_MOUSE	G-protein-signaling modulator 1 OS=Mus musculus OX=10090 GN=Gpsm1 PE=1 SV=3	Q6IR34;	Gpsm1;	APSSDEECFFDLLSK	Phospho (ST)	912.874	72.4958	2	x'00030000000000000	0.978761	-1.7848	0.0575742	72.1303	72.564	139.484	4.63274e-09	4.63274e-09	95	95	134	488	502	92.75	15466: Scan 23241 (rt=72.4958) [\\qmcr.qmul.ac.uk\rfs\HAEMONC\Mass Spec Facility\MS Lab\Projects\2022\MS-451-Antonio_Juan Lopez\RAW\PP\QE1_MS_451_Juan_PP_Sample13.raw]	Q:/Mass Spec Facility/MS Lab/Projects/2022/MS-451-Antonio_Juan Lopez/DAT/PP/F013681.dat	Gpsm1(S490);
p00657	RETR3_MOUSE	Reticulophagy regulator 3 OS=Mus musculus OX=10090 GN=Retreg3 PE=1 SV=1	Q9CQV4;	Retreg3;	APSSDLDTDAEGDDFELLDQSELNQLDPASSR	Phospho (ST)	1177.5	72.3357	3	x'0003000000000000000000000000000000	0.15243	0.15243	0.15243	72.3357	72.3357	90.47	0.0640956	0.0640956	27.13	27.13	4	433	464	21	17339: Scan 24628 (rt=72.3357) [\\qmcr.qmul.ac.uk\rfs\HAEMONC\Mass Spec Facility\MS Lab\Projects\2022\MS-451-Antonio_Juan Lopez\RAW\PP\QE1_MS_451_Juan_PP_Sample10R.raw]	Q:/Mass Spec Facility/MS Lab/Projects/2022/MS-451-Antonio_Juan Lopez/DAT/PP/F013676.dat	Retreg3(S435);
p00658	ENAH_MOUSE	Protein enabled homolog OS=Mus musculus OX=10090 GN=Enah PE=1 SV=2	Q03173;	Enah;	APSTSTPEPTR	Phospho (ST)	612.269	24.6681	2	x'0000000000300	0.589764	-1.128	0.115335	24.3491	25.2694	108.24	1.88281e-05	0.00504985	57.84	40.352	66	716	726	28.3	769: Scan 4399 (rt=24.6681) [\\qmcr.qmul.ac.uk\rfs\HAEMONC\Mass Spec Facility\MS Lab\Projects\2022\MS-451-Antonio_Juan Lopez\RAW\PP\QE1_MS_451_Juan_PP_Sample26R.raw]	Q:/Mass Spec Facility/MS Lab/Projects/2022/MS-451-Antonio_Juan Lopez/DAT/PP/F013712.dat	Enah(T725);
p00659	FLNA_MOUSE	Filamin-A OS=Mus musculus OX=10090 GN=Flna PE=1 SV=5	Q8BTM8;	Flna;	APSVANIGSHCDLSLK	Phospho (ST)	583.607	45.2375	3	x'000000000300000000	0.649389	-0.311821	-0.0715186	44.9583	45.5819	176.04	1.1025e-05	0.000576136	62.86	52.785	27	2150	2165	30.82	4796: Scan 10757 (rt=45.2375) [\\qmcr.qmul.ac.uk\rfs\HAEMONC\Mass Spec Facility\MS Lab\Projects\2022\MS-451-Antonio_Juan Lopez\RAW\PP\QE1_MS_451_Juan_PP_Sample50R.raw]	Q:/Mass Spec Facility/MS Lab/Projects/2022/MS-451-Antonio_Juan Lopez/DAT/PP/F013765.dat	Flna(S2158);
p00660	FLNA_MOUSE	Filamin-A OS=Mus musculus OX=10090 GN=Flna PE=1 SV=5	Q8BTM8;	Flna;	APSVANIGSHCDLSLK	Phospho (ST)	874.906	45.2117	2	x'000300000000000000	-0.268338	-6.03564	-0.497198	45.0695	45.642	243.654	1.22851e-06	0.000999118	72.39	56.335	13	2150	2165	32.11	6406: Scan 11918 (rt=45.2117) [\\qmcr.qmul.ac.uk\rfs\HAEMONC\Mass Spec Facility\MS Lab\Projects\2022\MS-451-Antonio_Juan Lopez\RAW\PP\QE1_MS_451_Juan_PP_Sample38R.raw]	Q:/Mass Spec Facility/MS Lab/Projects/2022/MS-451-Antonio_Juan Lopez/DAT/PP/F013736.dat	Flna(S2152);
p00661	SAFB1_MOUSE	Scaffold attachment factor B1 OS=Mus musculus OX=10090 GN=Safb PE=1 SV=2	Q80YR5; D3YXK2;	Safb2; Safb;	APTAALSPEPQDSK	Phospho (ST)	746.34	35.2026	2	x'0000000300000000	0.491726	-1.17196	-0.299866	34.8803	35.5492	137.86	8.87713e-09	0.00029532	93.07	61.9333	257	360	373	45.14	2157: Scan 7256 (rt=35.2026) [\\qmcr.qmul.ac.uk\rfs\HAEMONC\Mass Spec Facility\MS Lab\Projects\2022\MS-451-Antonio_Juan Lopez\RAW\PP\QE1_MS_451_Juan_PP_Sample44.raw]	Q:/Mass Spec Facility/MS Lab/Projects/2022/MS-451-Antonio_Juan Lopez/DAT/PP/F013747.dat	Safb2(S387);Safb(S366);
p00662	SAFB1_MOUSE	Scaffold attachment factor B1 OS=Mus musculus OX=10090 GN=Safb PE=1 SV=2	Q80YR5; D3YXK2;	Safb2; Safb;	APTAALSPEPQDSKEDVK	Phospho (ST)	654.974	33.9171	3	x'00030000000000000000	0.533667	-1.07192	-0.093277	33.3121	34.1085	194.63	3.76995e-06	0.000927516	67.5	50.4567	140	360	377	37.99	4086: Scan 8585 (rt=33.9171) [\\qmcr.qmul.ac.uk\rfs\HAEMONC\Mass Spec Facility\MS Lab\Projects\2022\MS-451-Antonio_Juan Lopez\RAW\PP\QE1_MS_451_Juan_PP_Sample2.raw]	Q:/Mass Spec Facility/MS Lab/Projects/2022/MS-451-Antonio_Juan Lopez/DAT/PP/F013659.dat	Safb2(T383);Safb(T362);
p00663	SAFB1_MOUSE	Scaffold attachment factor B1 OS=Mus musculus OX=10090 GN=Safb PE=1 SV=2	Q80YR5; D3YXK2;	Safb2; Safb;	APTAALSPEPQDSKEDVK	Phospho (ST)	981.956	33.9408	2	x'00000000000003000000	0.480657	-1.39508	-0.52857	33.4697	34.1472	194.63	8.47434e-08	0.000713368	83.91	61.26	47	360	377	39.28	4095: Scan 8595 (rt=33.9408) [\\qmcr.qmul.ac.uk\rfs\HAEMONC\Mass Spec Facility\MS Lab\Projects\2022\MS-451-Antonio_Juan Lopez\RAW\PP\QE1_MS_451_Juan_PP_Sample2.raw]	Q:/Mass Spec Facility/MS Lab/Projects/2022/MS-451-Antonio_Juan Lopez/DAT/PP/F013659.dat	Safb2(S393);Safb(S372);
p00664	SAFB1_MOUSE	Scaffold attachment factor B1 OS=Mus musculus OX=10090 GN=Safb PE=1 SV=2	Q80YR5; D3YXK2;	Safb2; Safb;	APTAALSPEPQDSKEDVKK	Phospho (ST)	697.672	29.4257	3	x'000000000000030000000	-0.171292	-8.65465	-0.515791	28.9622	30.5545	212.2	1.25121e-05	0.00516043	62.5	45.4733	56	360	378	32	2744: Scan 6730 (rt=29.4257) [\\qmcr.qmul.ac.uk\rfs\HAEMONC\Mass Spec Facility\MS Lab\Projects\2022\MS-451-Antonio_Juan Lopez\RAW\PP\QE1_MS_451_Juan_PP_Sample22R.raw]	Q:/Mass Spec Facility/MS Lab/Projects/2022/MS-451-Antonio_Juan Lopez/DAT/PP/F013704.dat	Safb2(S393);Safb(S372);
p00665	CAMP1_MOUSE	Calmodulin-regulated spectrin-associated protein 1 OS=Mus musculus OX=10090 GN=Camsap1 PE=1 SV=1	A2AHC3;	Camsap1;	APVHFVEPLSPTGVPGHR	Phospho (ST)	659.663	45.8713	3	x'00000000003000000000	-0.411444	-0.411444	-0.411444	45.8713	45.8713	24.36	0.0809827	0.0809827	24.36	24.36	1	1060	1077	14.58	7190: Scan 12598 (rt=45.8713) [\\qmcr.qmul.ac.uk\rfs\HAEMONC\Mass Spec Facility\MS Lab\Projects\2022\MS-451-Antonio_Juan Lopez\RAW\PP\QE1_MS_451_Juan_PP_Sample35R.raw]	Q:/Mass Spec Facility/MS Lab/Projects/2022/MS-451-Antonio_Juan Lopez/DAT/PP/F013730.dat	Camsap1(S1069);
p00666	ACINU_MOUSE	Apoptotic chromatin condensation inducer in the nucleus OS=Mus musculus OX=10090 GN=Acin1 PE=1 SV=3	Q9JIX8;	Acin1;	APVVLQPEQIVSEEETPPPLLTK	Phospho (ST)	865.451	65.8	3	x'0000000000000000000000300	0.687918	-0.850645	0.687918	65.7708	66.0016	80.5137	0.000253124	0.0230538	47.27	35.99	9	402	424	22.06	11744: Scan 19729 (rt=65.8) [\\qmcr.qmul.ac.uk\rfs\HAEMONC\Mass Spec Facility\MS Lab\Projects\2022\MS-451-Antonio_Juan Lopez\RAW\PP\QE1_MS_451_Juan_PP_Sample53R.raw]	Q:/Mass Spec Facility/MS Lab/Projects/2022/MS-451-Antonio_Juan Lopez/DAT/PP/F013775.dat	Acin1(T423);
p00667	VCIP1_MOUSE	Deubiquitinating protein VCPIP1 OS=Mus musculus OX=10090 GN=Vcpip1 PE=1 SV=1	Q8CDG3;	Vcpip1;	APYSPTTSK	Phospho (ST)	516.226	28.0183	2	x'00003000000	2.48729	-1.2781	-0.540548	27.5577	28.2317	44.2137	0.00026588	0.0326908	44.97	33.025	60	764	772	22.93	1965: Scan 5862 (rt=28.0183) [\\qmcr.qmul.ac.uk\rfs\HAEMONC\Mass Spec Facility\MS Lab\Projects\2022\MS-451-Antonio_Juan Lopez\RAW\PP\QE1_MS_451_Juan_PP_Sample5R.raw]	Q:/Mass Spec Facility/MS Lab/Projects/2022/MS-451-Antonio_Juan Lopez/DAT/PP/F013666.dat	Vcpip1(S767);
p00669	RL29_MOUSE	60S ribosomal protein L29 OS=Mus musculus OX=10090 GN=Rpl29 PE=1 SV=2	P47915;	Rpl29;	AQASAPAQAPK	Phospho (ST)	560.264	23.7902	2	x'0000300000000	1.54491	-4.28428	0.060795	23.6621	24.3426	51.04	9.4839e-05	9.4839e-05	51.04	51.04	34	135	145	51.04	803: Scan 4356 (rt=23.7902) [\\qmcr.qmul.ac.uk\rfs\HAEMONC\Mass Spec Facility\MS Lab\Projects\2022\MS-451-Antonio_Juan Lopez\RAW\PP\QE1_MS_451_Juan_PP_Sample36.raw]	Q:/Mass Spec Facility/MS Lab/Projects/2022/MS-451-Antonio_Juan Lopez/DAT/PP/F013731.dat	Rpl29(S138);
p00671	DDX24_MOUSE	ATP-dependent RNA helicase DDX24 OS=Mus musculus OX=10090 GN=Ddx24 PE=1 SV=2	Q9ESV0;	Ddx24;	AQAVSEEEEEEEGQSSSPK	Phospho (ST)	1065.43	32.2892	2	x'000003000000000000000	1.85829	1.01276	1.85829	32.2892	32.4624	29.74	0.0153415	0.0153415	29.74	29.74	2	76	94	28.05	3865: Scan 7892 (rt=32.2892) [\\qmcr.qmul.ac.uk\rfs\HAEMONC\Mass Spec Facility\MS Lab\Projects\2022\MS-451-Antonio_Juan Lopez\RAW\PP\QE1_MS_451_Juan_PP_Sample10R.raw]	Q:/Mass Spec Facility/MS Lab/Projects/2022/MS-451-Antonio_Juan Lopez/DAT/PP/F013676.dat	Ddx24(S80);
p00672	NOP2_MOUSE	Probable 28S rRNA (cytosine-C(5))-methyltransferase OS=Mus musculus OX=10090 GN=Nop2 PE=1 SV=1	Q922K7;	Nop2;	AQDATAGVLWNEEDTDEDEDDDGVSPESHPR	Phospho (ST)	1160.46	51.2172	3	x'000000000000000300000000000000000	-0.268517	-0.786003	-0.268517	51.2172	51.3288	54.46	7.17983e-05	8.53398e-05	54.46	53.765	6	155	185	35.31	10810: Scan 15971 (rt=51.2172) [\\qmcr.qmul.ac.uk\rfs\HAEMONC\Mass Spec Facility\MS Lab\Projects\2022\MS-451-Antonio_Juan Lopez\RAW\PP\QE1_MS_451_Juan_PP_Sample25.raw]	Q:/Mass Spec Facility/MS Lab/Projects/2022/MS-451-Antonio_Juan Lopez/DAT/PP/F013709.dat	Nop2(T169);
p00673	MYO9B_MOUSE	Unconventional myosin-IXb OS=Mus musculus OX=10090 GN=Myo9b PE=1 SV=2	Q9QY06;	Myo9b;	AQDKPESPSGSTQIQR	Phospho (ST)	603.611	25.8209	3	x'000000030000000000	0.449162	-0.131651	0.382783	25.8172	26.4523	66.1712	3.87535e-06	0.00136113	67.37	53.14	22	1258	1273	28.46	1110: Scan 4888 (rt=25.8209) [\\qmcr.qmul.ac.uk\rfs\HAEMONC\Mass Spec Facility\MS Lab\Projects\2022\MS-451-Antonio_Juan Lopez\RAW\PP\QE1_MS_451_Juan_PP_Sample18R.raw]	Q:/Mass Spec Facility/MS Lab/Projects/2022/MS-451-Antonio_Juan Lopez/DAT/PP/F013692.dat	Myo9b(S1264);
p00674	MYO9B_MOUSE	Unconventional myosin-IXb OS=Mus musculus OX=10090 GN=Myo9b PE=1 SV=2	Q9QY06;	Myo9b;	AQDKPESPSGSTQIQR	Phospho (ST)	904.912	25.8569	2	x'000000030000000000	-0.0453587	-1.33974	-1.33974	25.5753	26.4545	68.2537	0.00206167	0.0130311	40.08	34.75	7	1258	1273	10.66	1285: Scan 4989 (rt=25.8569) [\\qmcr.qmul.ac.uk\rfs\HAEMONC\Mass Spec Facility\MS Lab\Projects\2022\MS-451-Antonio_Juan Lopez\RAW\PP\QE1_MS_451_Juan_PP_Sample25R.raw]	Q:/Mass Spec Facility/MS Lab/Projects/2022/MS-451-Antonio_Juan Lopez/DAT/PP/F013710.dat	Myo9b(S1264);
p00677	ANKS3_MOUSE	Ankyrin repeat and SAM domain-containing protein 3 OS=Mus musculus OX=10090 GN=Anks3 PE=1 SV=2	Q9CZK6;	Anks3;	AQGLSSEASIESNEDSDHAR	Phospho (ST)	728.301	34.0752	3	x'0000000000000000300000	-0.388197	-0.388197	-0.388197	34.0752	34.0752	25.74	0.0614711	0.0614711	25.74	25.74	1	358	377	6.87	4729: Scan 9004 (rt=34.0752) [\\qmcr.qmul.ac.uk\rfs\HAEMONC\Mass Spec Facility\MS Lab\Projects\2022\MS-451-Antonio_Juan Lopez\RAW\PP\QE1_MS_451_Juan_PP_Sample22.raw]	Q:/Mass Spec Facility/MS Lab/Projects/2022/MS-451-Antonio_Juan Lopez/DAT/PP/F013702.dat	Anks3(S373);
p00678	SPD2A_MOUSE	SH3 and PX domain-containing protein 2A OS=Mus musculus OX=10090 GN=Sh3pxd2a PE=1 SV=2	O89032;	Sh3pxd2a;	AQISSPNLR	Phospho (ST)	533.258	34.8195	2	x'00003000000	3.57631	-1.47769	-0.44434	34.5457	35.1538	34.21	0.00999495	0.050575	34.21	29.41	11	416	424	16.62	4457: Scan 8714 (rt=34.8195) [\\qmcr.qmul.ac.uk\rfs\HAEMONC\Mass Spec Facility\MS Lab\Projects\2022\MS-451-Antonio_Juan Lopez\RAW\PP\QE1_MS_451_Juan_PP_Sample25R.raw]	Q:/Mass Spec Facility/MS Lab/Projects/2022/MS-451-Antonio_Juan Lopez/DAT/PP/F013710.dat	Sh3pxd2a(S419);
p00679	PLEC_MOUSE	Plectin OS=Mus musculus OX=10090 GN=Plec PE=1 SV=3	Q9QXS1;	Plec;	AQLEPVASPAK	Phospho (ST)	595.794	35.4844	2	x'0000000030000	-0.977662	-0.977662	-0.977662	35.4844	35.4844	395.06	0.0747436	0.0747436	22.71	22.71	1	1436	1446	22.71	4862: Scan 9087 (rt=35.4844) [\\qmcr.qmul.ac.uk\rfs\HAEMONC\Mass Spec Facility\MS Lab\Projects\2022\MS-451-Antonio_Juan Lopez\RAW\PP\QE1_MS_451_Juan_PP_Sample26.raw]	Q:/Mass Spec Facility/MS Lab/Projects/2022/MS-451-Antonio_Juan Lopez/DAT/PP/F013711.dat	Plec(S1443);
p00680	RHG42_MOUSE	Rho GTPase-activating protein 42 OS=Mus musculus OX=10090 GN=Arhgap42 PE=1 SV=1	B2RQE8;	Arhgap42;	AQLFENAGSPKPVSSGR	Phospho (ST)	608.96	38.6121	3	x'0000000000000030000	0.458917	-1.66296	-0.18258	38.3828	38.9834	52.93	0.000119438	0.00375561	52.93	41.8033	48	770	786	36.24	5757: Scan 10321 (rt=38.6121) [\\qmcr.qmul.ac.uk\rfs\HAEMONC\Mass Spec Facility\MS Lab\Projects\2022\MS-451-Antonio_Juan Lopez\RAW\PP\QE1_MS_451_Juan_PP_Sample36R.raw]	Q:/Mass Spec Facility/MS Lab/Projects/2022/MS-451-Antonio_Juan Lopez/DAT/PP/F013732.dat	Arhgap42(S783);
p00681	NCOR1_MOUSE	Nuclear receptor corepressor 1 OS=Mus musculus OX=10090 GN=Ncor1 PE=1 SV=1	Q60974;	Ncor1;	AQLSPGLYDDSSAR	Phospho (ST)	780.341	46.2681	2	x'0000300000000000	2.91595	-3.34582	0.45231	45.9661	46.3628	71.8737	7.8862e-07	7.8862e-07	72.63	72.63	27	1478	1491	63.47	6951: Scan 12664 (rt=46.2681) [\\qmcr.qmul.ac.uk\rfs\HAEMONC\Mass Spec Facility\MS Lab\Projects\2022\MS-451-Antonio_Juan Lopez\RAW\PP\QE1_MS_451_Juan_PP_Sample9R.raw]	Q:/Mass Spec Facility/MS Lab/Projects/2022/MS-451-Antonio_Juan Lopez/DAT/PP/F013674.dat	Ncor1(S1481);
p00682	BD1L1_MOUSE	Biorientation of chromosomes in cell division protein 1-like 1 OS=Mus musculus OX=10090 GN=Bod1l PE=1 SV=1	E9Q6J5;	Bod1l;	AQLSPSVK	Phospho (ST)	455.226	31.0977	2	x'0000300000	0.68139	-1.01383	-0.463434	30.8027	31.2413	28.49	0.0106185	0.0106185	28.49	28.49	17	2997	3004	11.74	1893: Scan 6363 (rt=31.0977) [\\qmcr.qmul.ac.uk\rfs\HAEMONC\Mass Spec Facility\MS Lab\Projects\2022\MS-451-Antonio_Juan Lopez\RAW\PP\QE1_MS_451_Juan_PP_Sample28R.raw]	Q:/Mass Spec Facility/MS Lab/Projects/2022/MS-451-Antonio_Juan Lopez/DAT/PP/F013716.dat	Bod1l(S3000);
p00683	CNTRB_MOUSE	Centrobin OS=Mus musculus OX=10090 GN=Cntrob PE=2 SV=2	Q8CB62;	Cntrob;	AQLYLAPTSSPPNEGLDSLAQELSR	Phospho (ST)	913.11	71.1158	3	x'000000000000000000300000000	4.46111	-0.889157	2.49862	70.9938	71.2387	67.0737	4.38411e-06	0.00911965	67.83	58.03	80	54	78	26.29	12520: Scan 21188 (rt=71.1158) [\\qmcr.qmul.ac.uk\rfs\HAEMONC\Mass Spec Facility\MS Lab\Projects\2022\MS-451-Antonio_Juan Lopez\RAW\PP\QE1_MS_451_Juan_PP_Sample37.raw]	Q:/Mass Spec Facility/MS Lab/Projects/2022/MS-451-Antonio_Juan Lopez/DAT/PP/F013733.dat	Cntrob(S71);
p00684	CNTRB_MOUSE	Centrobin OS=Mus musculus OX=10090 GN=Cntrob PE=2 SV=2	Q8CB62;	Cntrob;	AQLYLAPTSSPPNEGLDSLAQELSR	Phospho (Y)	913.11	71.1158	3	x'000040000000000000000000000	3.63884	-0.889157	2.49862	70.9938	71.2387	67.0737	2.2227e-05	2.2227e-05	60.78	60.78	22	54	78	32.15	12520: Scan 21188 (rt=71.1158) [\\qmcr.qmul.ac.uk\rfs\HAEMONC\Mass Spec Facility\MS Lab\Projects\2022\MS-451-Antonio_Juan Lopez\RAW\PP\QE1_MS_451_Juan_PP_Sample37.raw]	Q:/Mass Spec Facility/MS Lab/Projects/2022/MS-451-Antonio_Juan Lopez/DAT/PP/F013733.dat	Cntrob(Y57);
p00685	RBL2_MOUSE	Retinoblastoma-like protein 2 OS=Mus musculus OX=10090 GN=Rbl2 PE=1 SV=3	Q64700;	Rbl2;	AQPAGSPSHQIQQR	Phospho (ST)	528.915	24.0339	3	x'0000000030000000	0.404743	-0.940192	-0.182482	23.7948	24.1751	39.42	0.00222861	0.0405605	39.42	31.675	17	32	45	23.93	411: Scan 4072 (rt=24.0339) [\\qmcr.qmul.ac.uk\rfs\HAEMONC\Mass Spec Facility\MS Lab\Projects\2022\MS-451-Antonio_Juan Lopez\RAW\PP\QE1_MS_451_Juan_PP_Sample29.raw]	Q:/Mass Spec Facility/MS Lab/Projects/2022/MS-451-Antonio_Juan Lopez/DAT/PP/F013717.dat	Rbl2(S39);
p00686	RBL2_MOUSE	Retinoblastoma-like protein 2 OS=Mus musculus OX=10090 GN=Rbl2 PE=1 SV=3	Q64700;	Rbl2;	AQPAGSPSHQIQQR	Phospho (ST)	792.867	24.1042	2	x'0000003000000000	-1.17635	-1.52994	-1.52994	23.9801	24.1042	27.86	0.0323271	0.0323271	27.86	27.86	4	32	45	8.2	961: Scan 4482 (rt=24.1042) [\\qmcr.qmul.ac.uk\rfs\HAEMONC\Mass Spec Facility\MS Lab\Projects\2022\MS-451-Antonio_Juan Lopez\RAW\PP\QE1_MS_451_Juan_PP_Sample10R.raw]	Q:/Mass Spec Facility/MS Lab/Projects/2022/MS-451-Antonio_Juan Lopez/DAT/PP/F013676.dat	Rbl2(S37);
p00687	I2BP2_MOUSE	Interferon regulatory factor 2-binding protein 2 OS=Mus musculus OX=10090 GN=Irf2bp2 PE=1 SV=1	E9Q1P8;	Irf2bp2;	AQPAHRSPADSLSSAAGASELSAEGAGK	Phospho (ST)	901.75	38.5766	3	x'000000000000003000000000000000	-0.639472	-1.32779	-0.639472	38.5766	38.5903	155.96	0.023904	0.0577025	31.26	27.8625	6	244	271	26.04	5896: Scan 10341 (rt=38.5766) [\\qmcr.qmul.ac.uk\rfs\HAEMONC\Mass Spec Facility\MS Lab\Projects\2022\MS-451-Antonio_Juan Lopez\RAW\PP\QE1_MS_451_Juan_PP_Sample25R.raw]	Q:/Mass Spec Facility/MS Lab/Projects/2022/MS-451-Antonio_Juan Lopez/DAT/PP/F013710.dat	Irf2bp2(S257);
p00688	CSKI1_MOUSE	Caskin-1 OS=Mus musculus OX=10090 GN=Caskin1 PE=1 SV=2	Q6P9K8;	Caskin1;	AQPGSPQALGGPHGPATAK	Phospho (ST)	607.96	31.7901	3	x'000003000000000000000	0.10215	-2.00675	-0.622784	31.4767	32.4612	283.78	1.90172e-07	1.90172e-07	80.74	80.74	92	787	805	75.9	2012: Scan 6557 (rt=31.7901) [\\qmcr.qmul.ac.uk\rfs\HAEMONC\Mass Spec Facility\MS Lab\Projects\2022\MS-451-Antonio_Juan Lopez\RAW\PP\QE1_MS_451_Juan_PP_Sample38.raw]	Q:/Mass Spec Facility/MS Lab/Projects/2022/MS-451-Antonio_Juan Lopez/DAT/PP/F013735.dat	Caskin1(S791);
p00689	CSKI1_MOUSE	Caskin-1 OS=Mus musculus OX=10090 GN=Caskin1 PE=1 SV=2	Q6P9K8;	Caskin1;	AQPGSPQALGGPHGPATAK	Phospho (ST)	911.435	31.7843	2	x'000003000000000000000	0.720539	-2.01444	-0.99294	31.5268	32.5322	195.07	9.97439e-08	9.97439e-08	83.6	83.6	55	787	805	76.2	1441: Scan 6069 (rt=31.7843) [\\qmcr.qmul.ac.uk\rfs\HAEMONC\Mass Spec Facility\MS Lab\Projects\2022\MS-451-Antonio_Juan Lopez\RAW\PP\QE1_MS_451_Juan_PP_Sample48R.raw]	Q:/Mass Spec Facility/MS Lab/Projects/2022/MS-451-Antonio_Juan Lopez/DAT/PP/F013758.dat	Caskin1(S791);
p00690	BIN1_MOUSE	Myc box-dependent-interacting protein 1 OS=Mus musculus OX=10090 GN=Bin1 PE=1 SV=1	O08539;	Bin1;	AQPSDNAPEKGNKSPSPPPDGSPAATPEIR	Phospho (ST)	773.864	34.0423	4	x'00003000000000000000000000000000	-0.442515	-0.442515	-0.442515	34.0423	34.0423	82.6412	0.000508965	0.000508965	48.38	48.38	3	283	312	25.25	3551: Scan 8099 (rt=34.0423) [\\qmcr.qmul.ac.uk\rfs\HAEMONC\Mass Spec Facility\MS Lab\Projects\2022\MS-451-Antonio_Juan Lopez\RAW\PP\QE1_MS_451_Juan_PP_Sample1.raw]	Q:/Mass Spec Facility/MS Lab/Projects/2022/MS-451-Antonio_Juan Lopez/DAT/PP/F013657.dat	Bin1(S286);
p00691	RHG21_MOUSE	Rho GTPase-activating protein 21 OS=Mus musculus OX=10090 GN=Arhgap21 PE=1 SV=1	Q6DFV3;	Arhgap21;	AQPSSSEDELDSVFFK	Phospho (ST)	933.394	63.9749	2	x'000030000000000000	-2.31985	-2.31985	-2.31985	63.9749	63.9749	271.284	0.0728356	0.0728356	24.06	24.06	3	1421	1436	18.99	15047: Scan 21170 (rt=63.9749) [\\qmcr.qmul.ac.uk\rfs\HAEMONC\Mass Spec Facility\MS Lab\Projects\2022\MS-451-Antonio_Juan Lopez\RAW\PP\QE1_MS_451_Juan_PP_Sample21.raw]	Q:/Mass Spec Facility/MS Lab/Projects/2022/MS-451-Antonio_Juan Lopez/DAT/PP/F013698.dat	Arhgap21(S1424);
p00692	NUCB1_MOUSE	Nucleobindin-1 OS=Mus musculus OX=10090 GN=Nucb1 PE=1 SV=2	Q02819;	Nucb1;	AQRLSQETEALGR	Phospho (ST)	513.583	36.4625	3	x'000000003000000	1.19462	-0.85386	-0.190541	35.9271	37.1535	147.71	2.6501e-07	0.000244044	78.38	62.055	181	364	376	43.92	5479: Scan 9720 (rt=36.4625) [\\qmcr.qmul.ac.uk\rfs\HAEMONC\Mass Spec Facility\MS Lab\Projects\2022\MS-451-Antonio_Juan Lopez\RAW\PP\QE1_MS_451_Juan_PP_Sample10.raw]	Q:/Mass Spec Facility/MS Lab/Projects/2022/MS-451-Antonio_Juan Lopez/DAT/PP/F013675.dat	Nucb1(T371);
p00693	NUCB1_MOUSE	Nucleobindin-1 OS=Mus musculus OX=10090 GN=Nucb1 PE=1 SV=2	Q02819;	Nucb1;	AQRLSQETEALGR	Phospho (ST)	769.87	36.6553	2	x'000003000000000	0.847355	-0.544311	0.0279634	36.1927	36.7926	111.85	0.0169281	0.0169281	30.49	30.49	11	364	376	13.97	4291: Scan 9009 (rt=36.6553) [\\qmcr.qmul.ac.uk\rfs\HAEMONC\Mass Spec Facility\MS Lab\Projects\2022\MS-451-Antonio_Juan Lopez\RAW\PP\QE1_MS_451_Juan_PP_Sample8R.raw]	Q:/Mass Spec Facility/MS Lab/Projects/2022/MS-451-Antonio_Juan Lopez/DAT/PP/F013672.dat	Nucb1(S368);
p00694	SHRM3_MOUSE	Protein Shroom3 OS=Mus musculus OX=10090 GN=Shroom3 PE=1 SV=2	Q9QXN0;	Shroom3;	AQSAYLQAGPAAPDGPGLASACSLSSLR	Phospho (ST)	932.773	58.8328	3	x'000000000000000000000003000000	0.633206	0.633206	0.633206	58.8328	58.8328	302.725	0.028649	0.028649	30.46	30.46	1	1107	1134	9.01	11481: Scan 17823 (rt=58.8328) [\\qmcr.qmul.ac.uk\rfs\HAEMONC\Mass Spec Facility\MS Lab\Projects\2022\MS-451-Antonio_Juan Lopez\RAW\PP\QE1_MS_451_Juan_PP_Sample38R.raw]	Q:/Mass Spec Facility/MS Lab/Projects/2022/MS-451-Antonio_Juan Lopez/DAT/PP/F013736.dat	Shroom3(S1129);
p00695	SHRM3_MOUSE	Protein Shroom3 OS=Mus musculus OX=10090 GN=Shroom3 PE=1 SV=2	Q9QXN0;	Shroom3;	AQSAYLQAGPAAPDGPGLASACSLSSLREPEALPR	Phospho (ST)	897.937	57.323	4	x'0000000000000000000000030000000000000	2.36223	2.36223	2.36223	57.323	57.323	501.401	0.023115	0.023115	31	31	3	1107	1141	11.24	13447: Scan 18654 (rt=57.323) [\\qmcr.qmul.ac.uk\rfs\HAEMONC\Mass Spec Facility\MS Lab\Projects\2022\MS-451-Antonio_Juan Lopez\RAW\PP\QE1_MS_451_Juan_PP_Sample26.raw]	Q:/Mass Spec Facility/MS Lab/Projects/2022/MS-451-Antonio_Juan Lopez/DAT/PP/F013711.dat	Shroom3(S1129);
p00696	HOT_MOUSE	Hydroxyacid-oxoacid transhydrogenase, mitochondrial OS=Mus musculus OX=10090 GN=Adhfe1 PE=1 SV=2	Q8R0N6;	Adhfe1;	AQSEEDLSALFEASMK	Oxidation (M); Phospho (ST)	926.388	63.1477	2	x'000000003000000200	0.155071	-5.90732	-2.21152	62.9939	63.3372	66.1	4.72531e-06	0.00035022	66.1	55.26	28	448	463	44.42	8818: Scan 17028 (rt=63.1477) [\\qmcr.qmul.ac.uk\rfs\HAEMONC\Mass Spec Facility\MS Lab\Projects\2022\MS-451-Antonio_Juan Lopez\RAW\PP\QE1_MS_451_Juan_PP_Sample47R.raw]	Q:/Mass Spec Facility/MS Lab/Projects/2022/MS-451-Antonio_Juan Lopez/DAT/PP/F013754.dat	Adhfe1(M462);Adhfe1(S455);
p00697	HOT_MOUSE	Hydroxyacid-oxoacid transhydrogenase, mitochondrial OS=Mus musculus OX=10090 GN=Adhfe1 PE=1 SV=2	Q8R0N6;	Adhfe1;	AQSEEDLSALFEASMK	Phospho (ST)	918.392	69.5965	2	x'000300000000000000	0.330287	-1.89343	-0.727067	69.577	69.6654	79.62	2.16105e-07	0.00346457	79.62	57.09	17	448	463	45.06	14061: Scan 21998 (rt=69.5965) [\\qmcr.qmul.ac.uk\rfs\HAEMONC\Mass Spec Facility\MS Lab\Projects\2022\MS-451-Antonio_Juan Lopez\RAW\PP\QE1_MS_451_Juan_PP_Sample29.raw]	Q:/Mass Spec Facility/MS Lab/Projects/2022/MS-451-Antonio_Juan Lopez/DAT/PP/F013717.dat	Adhfe1(S450);
p00699	HYCCI_MOUSE	Hyccin OS=Mus musculus OX=10090 GN=Fam126a PE=1 SV=3	Q6P9N1;	Hycc1;	AQSENLELLSLK	Phospho (ST)	712.856	58.9218	2	x'00030000000000	-0.151015	-0.867461	-0.151015	58.874	58.9218	99.83	0.000560115	0.000560115	44.96	44.96	3	413	424	42.3	12991: Scan 18825 (rt=58.9218) [\\qmcr.qmul.ac.uk\rfs\HAEMONC\Mass Spec Facility\MS Lab\Projects\2022\MS-451-Antonio_Juan Lopez\RAW\PP\QE1_MS_451_Juan_PP_Sample21R.raw]	Q:/Mass Spec Facility/MS Lab/Projects/2022/MS-451-Antonio_Juan Lopez/DAT/PP/F013700.dat	Hycc1(S415);
p00700	ITSN1_MOUSE	Intersectin-1 OS=Mus musculus OX=10090 GN=Itsn1 PE=1 SV=2	Q9Z0R4;	Itsn1;	AQSFDVASAPPAAEWAVPQSSR	Phospho (ST)	784.694	60.1931	3	x'000300000000000000000000	0.188426	-9.82844	-0.334743	60.0077	60.4602	410.314	2.45113e-06	2.45113e-06	70.67	70.67	56	201	222	70.02	12105: Scan 18708 (rt=60.1931) [\\qmcr.qmul.ac.uk\rfs\HAEMONC\Mass Spec Facility\MS Lab\Projects\2022\MS-451-Antonio_Juan Lopez\RAW\PP\QE1_MS_451_Juan_PP_Sample42R.raw]	Q:/Mass Spec Facility/MS Lab/Projects/2022/MS-451-Antonio_Juan Lopez/DAT/PP/F013744.dat	Itsn1(S203);
p00701	ITSN1_MOUSE	Intersectin-1 OS=Mus musculus OX=10090 GN=Itsn1 PE=1 SV=2	Q9Z0R4;	Itsn1;	AQSFDVASAPPAAEWAVPQSSR	Phospho (ST)	1176.54	60.2784	2	x'000000003000000000000000	2.94717	-1.30622	1.67116	59.9932	60.4806	378.41	3.60252e-07	0.00026722	78.99	63.135	66	201	222	46.79	14525: Scan 20130 (rt=60.2784) [\\qmcr.qmul.ac.uk\rfs\HAEMONC\Mass Spec Facility\MS Lab\Projects\2022\MS-451-Antonio_Juan Lopez\RAW\PP\QE1_MS_451_Juan_PP_Sample22R.raw]	Q:/Mass Spec Facility/MS Lab/Projects/2022/MS-451-Antonio_Juan Lopez/DAT/PP/F013704.dat	Itsn1(S208);
p00702	SRRM2_MOUSE	Serine/arginine repetitive matrix protein 2 OS=Mus musculus OX=10090 GN=Srrm2 PE=1 SV=3	Q8BTI8;	Srrm2;	AQSGTDSSPEHKIPAPR	2 Phospho (ST)	646.61	31.95	3	x'0003030000000000000	0.654169	-1.4369	-0.724388	31.2884	32.5602	1393.88	5.05195e-08	0.000729425	86.34	56.9333	448	1570	1586	38.93	3753: Scan 7760 (rt=31.95) [\\qmcr.qmul.ac.uk\rfs\HAEMONC\Mass Spec Facility\MS Lab\Projects\2022\MS-451-Antonio_Juan Lopez\RAW\PP\QE1_MS_451_Juan_PP_Sample10.raw]	Q:/Mass Spec Facility/MS Lab/Projects/2022/MS-451-Antonio_Juan Lopez/DAT/PP/F013675.dat	Srrm2(S1572);Srrm2(T1574);
p00703	SRRM2_MOUSE	Serine/arginine repetitive matrix protein 2 OS=Mus musculus OX=10090 GN=Srrm2 PE=1 SV=3	Q8BTI8;	Srrm2;	AQSGTDSSPEHKIPAPR	2 Phospho (ST)	969.411	31.5024	2	x'0003030000000000000	0.868955	-1.73327	-0.803901	31.4919	32.3177	877.245	0.0043497	0.0043497	36.98	36.98	48	1570	1586	33.28	1493: Scan 6173 (rt=31.5024) [\\qmcr.qmul.ac.uk\rfs\HAEMONC\Mass Spec Facility\MS Lab\Projects\2022\MS-451-Antonio_Juan Lopez\RAW\PP\QE1_MS_451_Juan_PP_Sample49.raw]	Q:/Mass Spec Facility/MS Lab/Projects/2022/MS-451-Antonio_Juan Lopez/DAT/PP/F013760.dat	Srrm2(S1572);Srrm2(T1574);
p00704	SRRM2_MOUSE	Serine/arginine repetitive matrix protein 2 OS=Mus musculus OX=10090 GN=Srrm2 PE=1 SV=3	Q8BTI8;	Srrm2;	AQSGTDSSPEHKIPAPR	3 Phospho (ST)	673.265	36.7401	3	x'0000030330000000000	-0.0728887	-2.66119	-1.21828	36.3752	36.8839	654.362	0.000578218	0.00549282	44.14	36.0875	23	1570	1586	31.71	4433: Scan 9306 (rt=36.7401) [\\qmcr.qmul.ac.uk\rfs\HAEMONC\Mass Spec Facility\MS Lab\Projects\2022\MS-451-Antonio_Juan Lopez\RAW\PP\QE1_MS_451_Juan_PP_Sample3.raw]	Q:/Mass Spec Facility/MS Lab/Projects/2022/MS-451-Antonio_Juan Lopez/DAT/PP/F013661.dat	Srrm2(T1574);Srrm2(S1576);Srrm2(S1577);
p00706	SRRM2_MOUSE	Serine/arginine repetitive matrix protein 2 OS=Mus musculus OX=10090 GN=Srrm2 PE=1 SV=3	Q8BTI8;	Srrm2;	AQSGTDSSPEHKIPAPR	4 Phospho (ST)	699.921	43.0877	3	x'0003030330000000000	0.543224	-0.830337	-0.401099	43.0877	43.2912	934.349	0.00120302	0.00120302	39.02	39.02	13	1570	1586	39.02	7145: Scan 12068 (rt=43.0877) [\\qmcr.qmul.ac.uk\rfs\HAEMONC\Mass Spec Facility\MS Lab\Projects\2022\MS-451-Antonio_Juan Lopez\RAW\PP\QE1_MS_451_Juan_PP_Sample16.raw]	Q:/Mass Spec Facility/MS Lab/Projects/2022/MS-451-Antonio_Juan Lopez/DAT/PP/F013687.dat	Srrm2(S1572);Srrm2(T1574);Srrm2(S1576);Srrm2(S1577);
p00707	SRRM2_MOUSE	Serine/arginine repetitive matrix protein 2 OS=Mus musculus OX=10090 GN=Srrm2 PE=1 SV=3	Q8BTI8;	Srrm2;	AQSGTDSSPEHKIPAPR	4 Phospho (ST)	1049.38	42.9613	2	x'0003030330000000000	0.331467	-2.62551	0.331467	42.7913	43.0748	741.542	0.00130055	0.00130055	38.59	38.59	7	1570	1586	38.59	6759: Scan 11801 (rt=42.9613) [\\qmcr.qmul.ac.uk\rfs\HAEMONC\Mass Spec Facility\MS Lab\Projects\2022\MS-451-Antonio_Juan Lopez\RAW\PP\QE1_MS_451_Juan_PP_Sample6.raw]	Q:/Mass Spec Facility/MS Lab/Projects/2022/MS-451-Antonio_Juan Lopez/DAT/PP/F013667.dat	Srrm2(S1572);Srrm2(T1574);Srrm2(S1576);Srrm2(S1577);
p00708	SRRM2_MOUSE	Serine/arginine repetitive matrix protein 2 OS=Mus musculus OX=10090 GN=Srrm2 PE=1 SV=3	Q8BTI8;	Srrm2;	AQSGTDSSPEHKIPAPR	Phospho (ST)	619.955	28.4617	3	x'0003000000000000000	0.700113	-0.93169	-0.236962	27.3597	28.7584	829.642	0.000198176	0.00161437	50.93	45.1225	59	1570	1586	37.89	1568: Scan 5687 (rt=28.4617) [\\qmcr.qmul.ac.uk\rfs\HAEMONC\Mass Spec Facility\MS Lab\Projects\2022\MS-451-Antonio_Juan Lopez\RAW\PP\QE1_MS_451_Juan_PP_Sample13R.raw]	Q:/Mass Spec Facility/MS Lab/Projects/2022/MS-451-Antonio_Juan Lopez/DAT/PP/F013682.dat	Srrm2(S1572);
p00709	ITSN2_MOUSE	Intersectin-2 OS=Mus musculus OX=10090 GN=Itsn2 PE=1 SV=2	Q9Z0R6;	Itsn2;	AQSLIDLGSSSSTSSTASLSGNSPK	Phospho (ST)	821.382	51.9461	3	x'000000000000000030000000000	-0.0239728	-1.80365	-0.0239728	51.9461	52.146	49.27	0.000356687	0.00193305	49.27	44.33	42	209	233	17.65	7268: Scan 13677 (rt=51.9461) [\\qmcr.qmul.ac.uk\rfs\HAEMONC\Mass Spec Facility\MS Lab\Projects\2022\MS-451-Antonio_Juan Lopez\RAW\PP\QE1_MS_451_Juan_PP_Sample50.raw]	Q:/Mass Spec Facility/MS Lab/Projects/2022/MS-451-Antonio_Juan Lopez/DAT/PP/F013763.dat	Itsn2(T224);
p00710	PSD11_MOUSE	26S proteasome non-ATPase regulatory subunit 11 OS=Mus musculus OX=10090 GN=Psmd11 PE=1 SV=3	Q8BG32;	Psmd11;	AQSLLSTDR	Phospho (ST)	535.749	38.4693	2	x'00030000000	1.18188	-0.145865	1.18188	38.1728	38.768	42.92	0.000607501	0.000607501	42.92	42.92	9	12	20	32.87	4034: Scan 9162 (rt=38.4693) [\\qmcr.qmul.ac.uk\rfs\HAEMONC\Mass Spec Facility\MS Lab\Projects\2022\MS-451-Antonio_Juan Lopez\RAW\PP\QE1_MS_451_Juan_PP_Sample28R.raw]	Q:/Mass Spec Facility/MS Lab/Projects/2022/MS-451-Antonio_Juan Lopez/DAT/PP/F013716.dat	Psmd11(S14);
p00711	PLPL2_MOUSE	Patatin-like phospholipase domain-containing protein 2 OS=Mus musculus OX=10090 GN=Pnpla2 PE=1 SV=1	Q8BJ56;	Pnpla2;	AQSLPSVPLSCATYSEALPNWVR	Phospho (ST)	876.085	70.1078	3	x'0000000000000003000000000	2.79937	-0.777456	0.273881	69.9998	70.1668	64.3137	0.000824707	0.0215038	45.68	37.53	22	404	426	23.45	14467: Scan 22352 (rt=70.1078) [\\qmcr.qmul.ac.uk\rfs\HAEMONC\Mass Spec Facility\MS Lab\Projects\2022\MS-451-Antonio_Juan Lopez\RAW\PP\QE1_MS_451_Juan_PP_Sample29R.raw]	Q:/Mass Spec Facility/MS Lab/Projects/2022/MS-451-Antonio_Juan Lopez/DAT/PP/F013718.dat	Pnpla2(S418);
p00713	CSPP1_MOUSE	Centrosome and spindle pole associated protein 1 OS=Mus musculus OX=10090 GN=Cspp1 PE=1 SV=2	B2RX88;	Cspp1;	AQSPPVPAR	Phospho (ST)	501.742	29.5089	2	x'00030000000	-0.179736	-0.179736	-0.179736	29.5089	29.5089	39.59	0.00127485	0.00127485	39.59	39.59	1	867	875	39.47	1714: Scan 5936 (rt=29.5089) [\\qmcr.qmul.ac.uk\rfs\HAEMONC\Mass Spec Facility\MS Lab\Projects\2022\MS-451-Antonio_Juan Lopez\RAW\PP\QE1_MS_451_Juan_PP_Sample42R.raw]	Q:/Mass Spec Facility/MS Lab/Projects/2022/MS-451-Antonio_Juan Lopez/DAT/PP/F013744.dat	Cspp1(S869);
p00714	PKP4_MOUSE	Plakophilin-4 OS=Mus musculus OX=10090 GN=Pkp4 PE=1 SV=1	Q68FH0;	Pkp4;	AQSPSYVTSTGVSPSR	Phospho (ST)	568.592	39.0601	3	x'000300000000000000	-1.41888	-1.41888	-1.41888	39.0601	39.0601	204.457	0.0329368	0.0329368	27.69	27.69	3	218	233	9.66	4200: Scan 9328 (rt=39.0601) [\\qmcr.qmul.ac.uk\rfs\HAEMONC\Mass Spec Facility\MS Lab\Projects\2022\MS-451-Antonio_Juan Lopez\RAW\PP\QE1_MS_451_Juan_PP_Sample38R.raw]	Q:/Mass Spec Facility/MS Lab/Projects/2022/MS-451-Antonio_Juan Lopez/DAT/PP/F013736.dat	Pkp4(S220);
p00715	PKP4_MOUSE	Plakophilin-4 OS=Mus musculus OX=10090 GN=Pkp4 PE=1 SV=1	Q68FH0;	Pkp4;	AQSPSYVTSTGVSPSR	Phospho (ST)	852.386	39.2076	2	x'000300000000000000	2.5488	-2.80722	-0.358243	38.4537	39.3289	416.858	2.53369e-09	0.00919118	98.75	59.5962	221	218	233	36.8	6149: Scan 10618 (rt=39.2076) [\\qmcr.qmul.ac.uk\rfs\HAEMONC\Mass Spec Facility\MS Lab\Projects\2022\MS-451-Antonio_Juan Lopez\RAW\PP\QE1_MS_451_Juan_PP_Sample25R.raw]	Q:/Mass Spec Facility/MS Lab/Projects/2022/MS-451-Antonio_Juan Lopez/DAT/PP/F013710.dat	Pkp4(S220);
p00717	PKP4_MOUSE	Plakophilin-4 OS=Mus musculus OX=10090 GN=Pkp4 PE=1 SV=1	Q68FH0;	Pkp4;	AQSPSYVTSTGVSPSR	Phospho (Y)	852.386	38.9061	2	x'000000400000000000	2.5488	-2.80722	-0.305387	38.7905	39.3289	327.711	0.000131188	0.000131188	51.62	51.62	92	218	233	22.5	3202: Scan 8658 (rt=38.9061) [\\qmcr.qmul.ac.uk\rfs\HAEMONC\Mass Spec Facility\MS Lab\Projects\2022\MS-451-Antonio_Juan Lopez\RAW\PP\QE1_MS_451_Juan_PP_Sample49.raw]	Q:/Mass Spec Facility/MS Lab/Projects/2022/MS-451-Antonio_Juan Lopez/DAT/PP/F013760.dat	Pkp4(Y223);
p00718	PKP4_MOUSE	Plakophilin-4 OS=Mus musculus OX=10090 GN=Pkp4 PE=1 SV=1	Q68FH0;	Pkp4;	AQSPSYVTSTGVSPSRGSLR	2 Phospho (ST)	732.996	42.089	3	x'0000030000300000000000	1.57471	-0.501831	1.1512	42.0189	42.3801	299.881	4.97286e-05	0.00528688	56.89	43.497	56	218	237	30.76	6433: Scan 11410 (rt=42.089) [\\qmcr.qmul.ac.uk\rfs\HAEMONC\Mass Spec Facility\MS Lab\Projects\2022\MS-451-Antonio_Juan Lopez\RAW\PP\QE1_MS_451_Juan_PP_Sample33R.raw]	Q:/Mass Spec Facility/MS Lab/Projects/2022/MS-451-Antonio_Juan Lopez/DAT/PP/F013726.dat	Pkp4(S222);Pkp4(T227);
p00719	PKP4_MOUSE	Plakophilin-4 OS=Mus musculus OX=10090 GN=Pkp4 PE=1 SV=1	Q68FH0;	Pkp4;	AQSPSYVTSTGVSPSRGSLR	Phospho (ST)	706.339	37.8341	3	x'0000000030000000000000	2.48677	-1.6673	-0.632327	37.5064	38.3632	327.771	1.56202e-08	9.26994e-05	92.12	74.9167	471	218	237	27.88	3809: Scan 8902 (rt=37.8341) [\\qmcr.qmul.ac.uk\rfs\HAEMONC\Mass Spec Facility\MS Lab\Projects\2022\MS-451-Antonio_Juan Lopez\RAW\PP\QE1_MS_451_Juan_PP_Sample28.raw]	Q:/Mass Spec Facility/MS Lab/Projects/2022/MS-451-Antonio_Juan Lopez/DAT/PP/F013715.dat	Pkp4(T225);
p00720	SYNP2_MOUSE	Synaptopodin-2 OS=Mus musculus OX=10090 GN=Synpo2 PE=1 SV=2	Q91YE8;	Synpo2;	AQSPTPSLPASWK	2 Phospho (ST)	765.326	57.7484	2	x'000300030000000	0.464466	-0.896224	0.451382	57.5774	58.0829	412.781	2.25867e-07	0.00801304	78.57	51.672	149	893	905	18.27	12568: Scan 18318 (rt=57.7484) [\\qmcr.qmul.ac.uk\rfs\HAEMONC\Mass Spec Facility\MS Lab\Projects\2022\MS-451-Antonio_Juan Lopez\RAW\PP\QE1_MS_451_Juan_PP_Sample21R.raw]	Q:/Mass Spec Facility/MS Lab/Projects/2022/MS-451-Antonio_Juan Lopez/DAT/PP/F013700.dat	Synpo2(S895);Synpo2(S899);
p00721	SYNP2_MOUSE	Synaptopodin-2 OS=Mus musculus OX=10090 GN=Synpo2 PE=1 SV=2	Q91YE8;	Synpo2;	AQSPTPSLPASWK	Phospho (ST)	725.343	50.8368	2	x'000003000000000	6.62258	-3.84216	0.0372756	50.4887	50.9594	438.217	9.25431e-09	0.000404102	93.02	69.62	184	893	905	32.14	10379: Scan 15470 (rt=50.8368) [\\qmcr.qmul.ac.uk\rfs\HAEMONC\Mass Spec Facility\MS Lab\Projects\2022\MS-451-Antonio_Juan Lopez\RAW\PP\QE1_MS_451_Juan_PP_Sample26R.raw]	Q:/Mass Spec Facility/MS Lab/Projects/2022/MS-451-Antonio_Juan Lopez/DAT/PP/F013712.dat	Synpo2(T897);
p00722	HDAC4_MOUSE	Histone deacetylase 4 OS=Mus musculus OX=10090 GN=Hdac4 PE=1 SV=1	Q6NZM9;	Hdac4;	AQSSPASATFPMSVQEPPTKPR	Oxidation (M); Phospho (ST)	804.043	41.8346	3	x'000000000000230000000000	0.440413	-2.87203	0.440413	41.4339	42.5604	52.92	0.000141665	0.00331439	52.92	48.814	121	627	648	28.41	6277: Scan 11424 (rt=41.8346) [\\qmcr.qmul.ac.uk\rfs\HAEMONC\Mass Spec Facility\MS Lab\Projects\2022\MS-451-Antonio_Juan Lopez\RAW\PP\QE1_MS_451_Juan_PP_Sample1.raw]	Q:/Mass Spec Facility/MS Lab/Projects/2022/MS-451-Antonio_Juan Lopez/DAT/PP/F013657.dat	Hdac4(M638);Hdac4(S639);
p00723	HDAC4_MOUSE	Histone deacetylase 4 OS=Mus musculus OX=10090 GN=Hdac4 PE=1 SV=1	Q6NZM9;	Hdac4;	AQSSPASATFPMSVQEPPTKPR	Phospho (ST)	798.711	47.2222	3	x'000000030000000000000000	0.154193	0.154193	0.154193	47.2222	47.2222	33.72	0.0112312	0.0326743	33.72	29.8325	4	627	648	10.9	9247: Scan 14223 (rt=47.2222) [\\qmcr.qmul.ac.uk\rfs\HAEMONC\Mass Spec Facility\MS Lab\Projects\2022\MS-451-Antonio_Juan Lopez\RAW\PP\QE1_MS_451_Juan_PP_Sample25.raw]	Q:/Mass Spec Facility/MS Lab/Projects/2022/MS-451-Antonio_Juan Lopez/DAT/PP/F013709.dat	Hdac4(S633);
p00724	RABE1_MOUSE	Rab GTPase-binding effector protein 1 OS=Mus musculus OX=10090 GN=Rabep1 PE=1 SV=2	O35551;	Rabep1;	AQSTDSLGTSSSLQSK	Phospho (ST)	838.871	35.2735	2	x'000300000000000000	1.97466	-1.96392	-1.96392	35.1363	35.4395	61.44	1.45712e-05	0.00226644	61.44	53.63	18	405	420	24.58	1791: Scan 6958 (rt=35.2735) [\\qmcr.qmul.ac.uk\rfs\HAEMONC\Mass Spec Facility\MS Lab\Projects\2022\MS-451-Antonio_Juan Lopez\RAW\PP\QE1_MS_451_Juan_PP_Sample39.raw]	Q:/Mass Spec Facility/MS Lab/Projects/2022/MS-451-Antonio_Juan Lopez/DAT/PP/F013737.dat	Rabep1(S407);
p00725	CIC_MOUSE	Protein capicua homolog OS=Mus musculus OX=10090 GN=Cic PE=1 SV=2	Q924A2;	Cic;	AQSVSPVQATPSGGSAQLLPGK	Phospho (ST)	720.695	47.8274	3	x'000000000030000000000000	1.13892	-2.86282	-0.292257	47.5723	47.8289	136.28	0.000245151	0.0020373	49.52	43.01	31	1805	1826	20.92	9539: Scan 14395 (rt=47.8274) [\\qmcr.qmul.ac.uk\rfs\HAEMONC\Mass Spec Facility\MS Lab\Projects\2022\MS-451-Antonio_Juan Lopez\RAW\PP\QE1_MS_451_Juan_PP_Sample25R.raw]	Q:/Mass Spec Facility/MS Lab/Projects/2022/MS-451-Antonio_Juan Lopez/DAT/PP/F013710.dat	Cic(T1814);
p00727	M3K2_MOUSE	Mitogen-activated protein kinase kinase kinase 2 OS=Mus musculus OX=10090 GN=Map3k2 PE=1 SV=2	Q61083;	Map3k2;	AQSYPDNHQEFTDYDNPIFEK	Phospho (ST)	880.03	53.5169	3	x'00000000000030000000000	0.762209	-0.819092	-0.819092	53.3657	53.6836	39.4537	0.00239152	0.0130437	40.21	35.23	13	237	257	9.93	8220: Scan 14718 (rt=53.5169) [\\qmcr.qmul.ac.uk\rfs\HAEMONC\Mass Spec Facility\MS Lab\Projects\2022\MS-451-Antonio_Juan Lopez\RAW\PP\QE1_MS_451_Juan_PP_Sample37.raw]	Q:/Mass Spec Facility/MS Lab/Projects/2022/MS-451-Antonio_Juan Lopez/DAT/PP/F013733.dat	Map3k2(T248);
p00728	M3K2_MOUSE	Mitogen-activated protein kinase kinase kinase 2 OS=Mus musculus OX=10090 GN=Map3k2 PE=1 SV=2	Q61083;	Map3k2;	AQSYPDNHQEFTDYDNPIFEK	Phospho (Y)	880.03	53.5169	3	x'00004000000000000000000	0.63707	-0.819092	-0.819092	53.3657	53.6836	39.4537	0.00416556	0.00416556	37.8	37.8	8	237	257	7.55	8220: Scan 14718 (rt=53.5169) [\\qmcr.qmul.ac.uk\rfs\HAEMONC\Mass Spec Facility\MS Lab\Projects\2022\MS-451-Antonio_Juan Lopez\RAW\PP\QE1_MS_451_Juan_PP_Sample37.raw]	Q:/Mass Spec Facility/MS Lab/Projects/2022/MS-451-Antonio_Juan Lopez/DAT/PP/F013733.dat	Map3k2(Y240);
p00729	SPTB2_MOUSE	Spectrin beta chain, non-erythrocytic 1 OS=Mus musculus OX=10090 GN=Sptbn1 PE=1 SV=2	Q62261;	Sptbn1;	AQTLPTSVVTITSESSPGK	Phospho (ST)	661.661	54.4325	3	x'000000300000000000000	0.943509	-0.857737	-0.0857736	53.3097	54.6785	349.782	1.22785e-07	0.00718151	82.64	64.062	298	2325	2343	27.9	8743: Scan 15237 (rt=54.4325) [\\qmcr.qmul.ac.uk\rfs\HAEMONC\Mass Spec Facility\MS Lab\Projects\2022\MS-451-Antonio_Juan Lopez\RAW\PP\QE1_MS_451_Juan_PP_Sample37R.raw]	Q:/Mass Spec Facility/MS Lab/Projects/2022/MS-451-Antonio_Juan Lopez/DAT/PP/F013734.dat	Sptbn1(T2330);
p00730	SPTB2_MOUSE	Spectrin beta chain, non-erythrocytic 1 OS=Mus musculus OX=10090 GN=Sptbn1 PE=1 SV=2	Q62261;	Sptbn1;	AQTLPTSVVTITSESSPGK	Phospho (ST)	991.989	54.4835	2	x'000300000000000000000	1.96068	-1.60145	0.366304	54.2694	54.6807	373.801	8.26666e-07	0.00602059	74.3	49.6067	195	2325	2343	30.94	10785: Scan 16530 (rt=54.4835) [\\qmcr.qmul.ac.uk\rfs\HAEMONC\Mass Spec Facility\MS Lab\Projects\2022\MS-451-Antonio_Juan Lopez\RAW\PP\QE1_MS_451_Juan_PP_Sample33.raw]	Q:/Mass Spec Facility/MS Lab/Projects/2022/MS-451-Antonio_Juan Lopez/DAT/PP/F013725.dat	Sptbn1(T2327);
p00731	SPTB2_MOUSE	Spectrin beta chain, non-erythrocytic 1 OS=Mus musculus OX=10090 GN=Sptbn1 PE=1 SV=2	Q62261;	Sptbn1;	AQTLPTSVVTITSESSPGKR	2 Phospho (ST)	740.351	52.3722	3	x'0003000000003000000000	6.80374	-1.43326	0.081604	52.2866	52.7252	340.891	0.000156819	0.00180969	52.67	43.832	427	2325	2344	37.46	10864: Sum of 2 scans. Range 16403 (rt=52.2916) to 16473 (rt=52.4529) [\\qmcr.qmul.ac.uk\rfs\HAEMONC\Mass Spec Facility\MS Lab\Projects\2022\MS-451-Antonio_Juan Lopez\RAW\PP\QE1_MS_451_Juan_PP_Sample15R.raw]	Q:/Mass Spec Facility/MS Lab/Projects/2022/MS-451-Antonio_Juan Lopez/DAT/PP/F013686.dat	Sptbn1(T2327);Sptbn1(T2336);
p00732	SPTB2_MOUSE	Spectrin beta chain, non-erythrocytic 1 OS=Mus musculus OX=10090 GN=Sptbn1 PE=1 SV=2	Q62261;	Sptbn1;	AQTLPTSVVTITSESSPGKR	2 Phospho (ST)	1110.03	52.5038	2	x'0000000300003000000000	3.10951	-3.56309	2.74883	52.356	52.7264	340.701	1.76232e-06	0.000271185	72.23	56.868	311	2325	2344	44.43	11156: Scan 16390 (rt=52.5038) [\\qmcr.qmul.ac.uk\rfs\HAEMONC\Mass Spec Facility\MS Lab\Projects\2022\MS-451-Antonio_Juan Lopez\RAW\PP\QE1_MS_451_Juan_PP_Sample36R.raw]	Q:/Mass Spec Facility/MS Lab/Projects/2022/MS-451-Antonio_Juan Lopez/DAT/PP/F013732.dat	Sptbn1(S2331);Sptbn1(T2336);
p00733	SPTB2_MOUSE	Spectrin beta chain, non-erythrocytic 1 OS=Mus musculus OX=10090 GN=Sptbn1 PE=1 SV=2	Q62261;	Sptbn1;	AQTLPTSVVTITSESSPGKR	Phospho (ST)	713.695	48.5824	3	x'0000003000000000000000	2.1772	-1.51305	-0.210137	46.7026	48.8395	362.851	1.66517e-08	0.004583	91.16	55.2143	534	2325	2344	25.13	8901: Scan 14227 (rt=48.5824) [\\qmcr.qmul.ac.uk\rfs\HAEMONC\Mass Spec Facility\MS Lab\Projects\2022\MS-451-Antonio_Juan Lopez\RAW\PP\QE1_MS_451_Juan_PP_Sample18R.raw]	Q:/Mass Spec Facility/MS Lab/Projects/2022/MS-451-Antonio_Juan Lopez/DAT/PP/F013692.dat	Sptbn1(T2330);
p00734	SPTB2_MOUSE	Spectrin beta chain, non-erythrocytic 1 OS=Mus musculus OX=10090 GN=Sptbn1 PE=1 SV=2	Q62261;	Sptbn1;	AQTLPTSVVTITSESSPGKR	Phospho (ST)	1070.04	46.9864	2	x'0000003000000000000000	2.1613	-5.97694	-0.956786	46.7482	48.9196	300.921	1.76788e-09	0.0155457	100.87	49.9389	568	2325	2344	41.04	5672: Scan 11709 (rt=46.9864) [\\qmcr.qmul.ac.uk\rfs\HAEMONC\Mass Spec Facility\MS Lab\Projects\2022\MS-451-Antonio_Juan Lopez\RAW\PP\QE1_MS_451_Juan_PP_Sample49R.raw]	Q:/Mass Spec Facility/MS Lab/Projects/2022/MS-451-Antonio_Juan Lopez/DAT/PP/F013761.dat	Sptbn1(T2330);
p00735	AKAP5_MOUSE	A-kinase anchor protein 5 OS=Mus musculus OX=10090 GN=Akap5 PE=1 SV=2	D3YVF0;	Akap5;	AQTQPDDQAIQAGSTQGLQEGVLVR	Phospho (ST)	897.431	52.6228	3	x'000300000000000000000000000	2.42556	-0.898757	-0.564094	52.3321	52.6495	85.45	2.01655e-05	8.36678e-05	61.63	58.2333	24	158	182	51.44	10076: Scan 15723 (rt=52.6228) [\\qmcr.qmul.ac.uk\rfs\HAEMONC\Mass Spec Facility\MS Lab\Projects\2022\MS-451-Antonio_Juan Lopez\RAW\PP\QE1_MS_451_Juan_PP_Sample33.raw]	Q:/Mass Spec Facility/MS Lab/Projects/2022/MS-451-Antonio_Juan Lopez/DAT/PP/F013725.dat	Akap5(T160);
p00736	TRXR3_MOUSE	Thioredoxin reductase 3 OS=Mus musculus OX=10090 GN=Txnrd3 PE=1 SV=3	Q99MD6;	Txnrd3;	AQTSPGLGK	Phospho (ST)	469.721	25.741	2	x'00030000000	0.17708	-3.02318	-0.67632	25.4795	25.8461	32.6	0.00491839	0.00491839	32.6	32.6	15	13	21	32.6	893: Scan 4709 (rt=25.741) [\\qmcr.qmul.ac.uk\rfs\HAEMONC\Mass Spec Facility\MS Lab\Projects\2022\MS-451-Antonio_Juan Lopez\RAW\PP\QE1_MS_451_Juan_PP_Sample20R.raw]	Q:/Mass Spec Facility/MS Lab/Projects/2022/MS-451-Antonio_Juan Lopez/DAT/PP/F013696.dat	Txnrd3(T15);
p00738	RNF34_MOUSE	E3 ubiquitin-protein ligase RNF34 OS=Mus musculus OX=10090 GN=Rnf34 PE=1 SV=1	Q99KR6;	Rnf34;	ARASLSDLSSLEEVEGMSVR	Phospho (ST)	739.347	58.5458	3	x'0000000003000000000000	0.639723	-0.904282	-0.904282	58.5383	58.7234	98.84	0.000114061	0.00062341	53.57	48.585	12	255	274	40.86	13646: Scan 19077 (rt=58.5458) [\\qmcr.qmul.ac.uk\rfs\HAEMONC\Mass Spec Facility\MS Lab\Projects\2022\MS-451-Antonio_Juan Lopez\RAW\PP\QE1_MS_451_Juan_PP_Sample25R.raw]	Q:/Mass Spec Facility/MS Lab/Projects/2022/MS-451-Antonio_Juan Lopez/DAT/PP/F013710.dat	Rnf34(S263);
p00739	PSD2_MOUSE	PH and SEC7 domain-containing protein 2 OS=Mus musculus OX=10090 GN=Psd2 PE=1 SV=1	Q6P1I6;	Psd2;	ARDSPEAGAGLGNGDMGPEGDLGATGGCDGELGSPLR	Phospho (ST)	1198.51	55.2581	3	x'000030000000000000000000000000000000000	-5.93041	-5.93041	-5.93041	55.2581	55.2581	124.55	0.0231604	0.0231604	31.59	31.59	1	185	221	11.65	11438: Scan 17133 (rt=55.2581) [\\qmcr.qmul.ac.uk\rfs\HAEMONC\Mass Spec Facility\MS Lab\Projects\2022\MS-451-Antonio_Juan Lopez\RAW\PP\QE1_MS_451_Juan_PP_Sample18R.raw]	Q:/Mass Spec Facility/MS Lab/Projects/2022/MS-451-Antonio_Juan Lopez/DAT/PP/F013692.dat	Psd2(S188);
p00740	BORG4_MOUSE	Cdc42 effector protein 4 OS=Mus musculus OX=10090 GN=Cdc42ep4 PE=1 SV=1	Q9JM96;	Cdc42ep4;	AREADDESLDEQASASK	Phospho (ST)	634.597	27.5816	3	x'0000000030000000000	1.47572	-1.04958	-0.449818	27.2137	28.1249	317.41	7.26857e-08	0.016843	83.69	55.36	77	57	73	56.66	1570: Scan 5538 (rt=27.5816) [\\qmcr.qmul.ac.uk\rfs\HAEMONC\Mass Spec Facility\MS Lab\Projects\2022\MS-451-Antonio_Juan Lopez\RAW\PP\QE1_MS_451_Juan_PP_Sample17R.raw]	Q:/Mass Spec Facility/MS Lab/Projects/2022/MS-451-Antonio_Juan Lopez/DAT/PP/F013690.dat	Cdc42ep4(S64);
p00741	BORG4_MOUSE	Cdc42 effector protein 4 OS=Mus musculus OX=10090 GN=Cdc42ep4 PE=1 SV=1	Q9JM96;	Cdc42ep4;	AREADDESLDEQASASK	Phospho (ST)	951.391	28.1145	2	x'0000000030000000000	1.64196	-1.45152	-0.746541	27.2246	28.1145	309.44	4.82752e-08	0.0123224	85.48	56.94	71	57	73	57.08	2156: Scan 6115 (rt=28.1145) [\\qmcr.qmul.ac.uk\rfs\HAEMONC\Mass Spec Facility\MS Lab\Projects\2022\MS-451-Antonio_Juan Lopez\RAW\PP\QE1_MS_451_Juan_PP_Sample2R.raw]	Q:/Mass Spec Facility/MS Lab/Projects/2022/MS-451-Antonio_Juan Lopez/DAT/PP/F013660.dat	Cdc42ep4(S64);
p00742	BORG4_MOUSE	Cdc42 effector protein 4 OS=Mus musculus OX=10090 GN=Cdc42ep4 PE=1 SV=1	Q9JM96;	Cdc42ep4;	AREADDESLDEQASASKLSLLSR	2 Phospho (ST)	884.391	49.237	3	x'0000000030000000000300000	1.18785	-2.3327	-0.600721	49.0116	49.7362	458.75	1.48896e-07	0.00107071	82.85	57.18	79	57	79	21.93	8486: Scan 14312 (rt=49.237) [\\qmcr.qmul.ac.uk\rfs\HAEMONC\Mass Spec Facility\MS Lab\Projects\2022\MS-451-Antonio_Juan Lopez\RAW\PP\QE1_MS_451_Juan_PP_Sample20.raw]	Q:/Mass Spec Facility/MS Lab/Projects/2022/MS-451-Antonio_Juan Lopez/DAT/PP/F013695.dat	Cdc42ep4(S64);Cdc42ep4(S75);
p00743	BORG4_MOUSE	Cdc42 effector protein 4 OS=Mus musculus OX=10090 GN=Cdc42ep4 PE=1 SV=1	Q9JM96;	Cdc42ep4;	AREADDESLDEQASASKLSLLSR	Phospho (ST)	857.736	46.7533	3	x'0000000000000000000300000	-0.150962	-0.150962	-0.150962	46.7533	46.7533	449.23	0.078731	0.078731	25.64	25.64	1	57	79	7.09	8198: Scan 13446 (rt=46.7533) [\\qmcr.qmul.ac.uk\rfs\HAEMONC\Mass Spec Facility\MS Lab\Projects\2022\MS-451-Antonio_Juan Lopez\RAW\PP\QE1_MS_451_Juan_PP_Sample6.raw]	Q:/Mass Spec Facility/MS Lab/Projects/2022/MS-451-Antonio_Juan Lopez/DAT/PP/F013667.dat	Cdc42ep4(S75);
p00744	EIF3A_MOUSE	Eukaryotic translation initiation factor 3 subunit A OS=Mus musculus OX=10090 GN=Eif3a PE=1 SV=5	P23116;	Eif3a;	AREESWGPPR	Phospho (ST)	422.187	33.7629	3	x'000003000000	0.825458	-1.05023	-0.741568	33.7629	34.5249	30.41	0.0114194	0.0114194	30.41	30.41	13	1145	1154	29.1	3609: Scan 8003 (rt=33.7629) [\\qmcr.qmul.ac.uk\rfs\HAEMONC\Mass Spec Facility\MS Lab\Projects\2022\MS-451-Antonio_Juan Lopez\RAW\PP\QE1_MS_451_Juan_PP_Sample18.raw]	Q:/Mass Spec Facility/MS Lab/Projects/2022/MS-451-Antonio_Juan Lopez/DAT/PP/F013691.dat	Eif3a(S1149);
p00745	EIF3A_MOUSE	Eukaryotic translation initiation factor 3 subunit A OS=Mus musculus OX=10090 GN=Eif3a PE=1 SV=5	P23116;	Eif3a;	AREESWGPPR	Phospho (ST)	632.778	34.1888	2	x'000003000000	0.197065	-1.95562	0.197065	33.6868	34.1888	31.38	0.00909725	0.00909725	31.38	31.38	6	1145	1154	28.42	2896: Scan 7553 (rt=34.1888) [\\qmcr.qmul.ac.uk\rfs\HAEMONC\Mass Spec Facility\MS Lab\Projects\2022\MS-451-Antonio_Juan Lopez\RAW\PP\QE1_MS_451_Juan_PP_Sample9.raw]	Q:/Mass Spec Facility/MS Lab/Projects/2022/MS-451-Antonio_Juan Lopez/DAT/PP/F013673.dat	Eif3a(S1149);
p00746	GASP2_MOUSE	G-protein coupled receptor-associated sorting protein 2 OS=Mus musculus OX=10090 GN=Gprasp2 PE=1 SV=2	Q8BUY8;	Gprasp2;	AREETSNESADENSTMSSFWTR	Oxidation (M); Phospho (ST)	877.682	42.8298	3	x'000000000000003020000000	0.437639	-2.18592	-0.383647	42.6875	43.7577	74.49	6.20577e-07	0.0107676	74.49	60.315	162	211	232	32.73	4051: Scan 9844 (rt=42.8298) [\\qmcr.qmul.ac.uk\rfs\HAEMONC\Mass Spec Facility\MS Lab\Projects\2022\MS-451-Antonio_Juan Lopez\RAW\PP\QE1_MS_451_Juan_PP_Sample51.raw]	Q:/Mass Spec Facility/MS Lab/Projects/2022/MS-451-Antonio_Juan Lopez/DAT/PP/F013767.dat	Gprasp2(M226);Gprasp2(S224);
p00747	GASP2_MOUSE	G-protein coupled receptor-associated sorting protein 2 OS=Mus musculus OX=10090 GN=Gprasp2 PE=1 SV=2	Q8BUY8;	Gprasp2;	AREETSNESADENSTMSSFWTR	Phospho (ST)	872.35	50.4221	3	x'000000000000000300000000	-0.157229	-1.19012	-0.157229	50.4221	50.6705	45.7	0.000550419	0.0203641	45.7	37.344	37	211	232	16.43	10285: Scan 15484 (rt=50.4221) [\\qmcr.qmul.ac.uk\rfs\HAEMONC\Mass Spec Facility\MS Lab\Projects\2022\MS-451-Antonio_Juan Lopez\RAW\PP\QE1_MS_451_Juan_PP_Sample36.raw]	Q:/Mass Spec Facility/MS Lab/Projects/2022/MS-451-Antonio_Juan Lopez/DAT/PP/F013731.dat	Gprasp2(T225);
p00749	PPR26_MOUSE	Protein phosphatase 1 regulatory subunit 26 OS=Mus musculus OX=10090 GN=Ppp1r26 PE=2 SV=2	Q6A025;	Ppp1r26;	ARGTPQLAEGR	Phospho (ST)	618.293	27.5487	2	x'0000300000000	-9.50614	-9.50614	-9.50614	27.5487	27.5487	22.25	0.0860732	0.0860732	22.25	22.25	1	842	852	18.77	747: Scan 4868 (rt=27.5487) [\\qmcr.qmul.ac.uk\rfs\HAEMONC\Mass Spec Facility\MS Lab\Projects\2022\MS-451-Antonio_Juan Lopez\RAW\PP\QE1_MS_451_Juan_PP_Sample48.raw]	Q:/Mass Spec Facility/MS Lab/Projects/2022/MS-451-Antonio_Juan Lopez/DAT/PP/F013756.dat	Ppp1r26(T845);
p00750	PLEC_MOUSE	Plectin OS=Mus musculus OX=10090 GN=Plec PE=1 SV=3	Q9QXS1;	Plec;	ARNDESQLSPATR	Phospho (ST)	508.899	25.6181	3	x'000000000300000	0.261867	-0.112229	0.261867	25.5375	25.6181	352.322	0.00453173	0.00453173	35.78	35.78	3	720	732	14.82	1202: Scan 4891 (rt=25.6181) [\\qmcr.qmul.ac.uk\rfs\HAEMONC\Mass Spec Facility\MS Lab\Projects\2022\MS-451-Antonio_Juan Lopez\RAW\PP\QE1_MS_451_Juan_PP_Sample25R.raw]	Q:/Mass Spec Facility/MS Lab/Projects/2022/MS-451-Antonio_Juan Lopez/DAT/PP/F013710.dat	Plec(S728);
p00751	WASC2_MOUSE	WASH complex subunit 2 OS=Mus musculus OX=10090 GN=Washc2 PE=1 SV=1	Q6PGL7;	Washc2;	ARPAQAPVSEELPPSPKPGK	Phospho (ST)	712.701	33.3376	3	x'0000000000000003000000	0.560167	-2.36245	-0.128333	33.2904	34.5355	299.71	4.19448e-05	0.0293573	56.35	42.49	50	374	393	39.85	3894: Scan 8074 (rt=33.3376) [\\qmcr.qmul.ac.uk\rfs\HAEMONC\Mass Spec Facility\MS Lab\Projects\2022\MS-451-Antonio_Juan Lopez\RAW\PP\QE1_MS_451_Juan_PP_Sample25R.raw]	Q:/Mass Spec Facility/MS Lab/Projects/2022/MS-451-Antonio_Juan Lopez/DAT/PP/F013710.dat	Washc2(S388);
p00752	NECP2_MOUSE	Adaptin ear-binding coat-associated protein 2 OS=Mus musculus OX=10090 GN=Necap2 PE=1 SV=1	Q9D1J1;	Necap2;	ARPTSAGGLSLLPPPPGGK	Phospho (ST)	618.328	50.6013	3	x'000000000030000000000	0.84613	-0.69278	-0.206808	49.7598	51.3027	38.1	0.00241615	0.00295354	38.1	37.36	292	177	195	33.25	5293: Scan 12100 (rt=50.6013) [\\qmcr.qmul.ac.uk\rfs\HAEMONC\Mass Spec Facility\MS Lab\Projects\2022\MS-451-Antonio_Juan Lopez\RAW\PP\QE1_MS_451_Juan_PP_Sample46.raw]	Q:/Mass Spec Facility/MS Lab/Projects/2022/MS-451-Antonio_Juan Lopez/DAT/PP/F013751.dat	Necap2(S186);
p00753	NECP2_MOUSE	Adaptin ear-binding coat-associated protein 2 OS=Mus musculus OX=10090 GN=Necap2 PE=1 SV=1	Q9D1J1;	Necap2;	ARPTSAGGLSLLPPPPGGK	Phospho (ST)	926.989	50.1411	2	x'000030000000000000000	2.70145	-1.97467	0.563187	49.9297	51.0284	34.96	0.00501071	0.00501071	34.96	34.96	159	177	195	32.96	5498: Scan 12150 (rt=50.1411) [\\qmcr.qmul.ac.uk\rfs\HAEMONC\Mass Spec Facility\MS Lab\Projects\2022\MS-451-Antonio_Juan Lopez\RAW\PP\QE1_MS_451_Juan_PP_Sample47R.raw]	Q:/Mass Spec Facility/MS Lab/Projects/2022/MS-451-Antonio_Juan Lopez/DAT/PP/F013754.dat	Necap2(T180);
p00754	IF4B_MOUSE	Eukaryotic translation initiation factor 4B OS=Mus musculus OX=10090 GN=Eif4b PE=1 SV=1	Q8BGD9;	Eif4b;	ARPTTDSFDDYPPR	Phospho (ST)	573.246	38.4081	3	x'0000000300000000	0.305234	-1.51219	-0.105434	38.4081	39.2596	232.501	6.22511e-05	0.0213947	54.97	36.505	9	201	214	16.25	5678: Scan 10231 (rt=38.4081) [\\qmcr.qmul.ac.uk\rfs\HAEMONC\Mass Spec Facility\MS Lab\Projects\2022\MS-451-Antonio_Juan Lopez\RAW\PP\QE1_MS_451_Juan_PP_Sample36R.raw]	Q:/Mass Spec Facility/MS Lab/Projects/2022/MS-451-Antonio_Juan Lopez/DAT/PP/F013732.dat	Eif4b(S207);
p00755	TCOF_MOUSE	Treacle protein OS=Mus musculus OX=10090 GN=Tcof1 PE=1 SV=1	O08784;	Tcof1;	ARPVAAQAGKPEAKSSEESESDSGETPAAATLTTSPAK	4 Phospho (ST)	1012.68	42.809	4	x'0000000000000003300303000000000000000000	1.19629	-0.0887146	0.108978	42.6783	42.9116	186.31	0.00336479	0.00336479	39.1	39.1	28	399	436	31.62	6043: Scan 11250 (rt=42.809) [\\qmcr.qmul.ac.uk\rfs\HAEMONC\Mass Spec Facility\MS Lab\Projects\2022\MS-451-Antonio_Juan Lopez\RAW\PP\QE1_MS_451_Juan_PP_Sample42R.raw]	Q:/Mass Spec Facility/MS Lab/Projects/2022/MS-451-Antonio_Juan Lopez/DAT/PP/F013744.dat	Tcof1(S413);Tcof1(S414);Tcof1(S417);Tcof1(S419);
p00756	BBC3_MOUSE	Bcl-2-binding component 3 OS=Mus musculus OX=10090 GN=Bbc3 PE=1 SV=1	Q99ML1;	Bbc3;	ARQEGSSPEPVEGLAR	Phospho (ST)	588.276	34.7516	3	x'000000300000000000	-0.076626	-0.195822	-0.195822	34.7516	35.0407	32.05	0.0135974	0.0135974	32.05	32.05	4	4	19	31.09	4506: Scan 8879 (rt=34.7516) [\\qmcr.qmul.ac.uk\rfs\HAEMONC\Mass Spec Facility\MS Lab\Projects\2022\MS-451-Antonio_Juan Lopez\RAW\PP\QE1_MS_451_Juan_PP_Sample15R.raw]	Q:/Mass Spec Facility/MS Lab/Projects/2022/MS-451-Antonio_Juan Lopez/DAT/PP/F013686.dat	Bbc3(S9);
p00757	GIT1_MOUSE	ARF GTPase-activating protein GIT1 OS=Mus musculus OX=10090 GN=Git1 PE=1 SV=1	Q68FF6;	Git1;	ARSMDSSDLSDGAVTLQEYLELK	Oxidation (M); Phospho (ST)	875.399	64.275	3	x'0000200000300000000000000	0.252747	-0.91378	0.229874	64.275	64.394	27.3037	0.046191	0.0570561	28.06	27.34	8	417	439	11.91	12887: Scan 19958 (rt=64.275) [\\qmcr.qmul.ac.uk\rfs\HAEMONC\Mass Spec Facility\MS Lab\Projects\2022\MS-451-Antonio_Juan Lopez\RAW\PP\QE1_MS_451_Juan_PP_Sample29R.raw]	Q:/Mass Spec Facility/MS Lab/Projects/2022/MS-451-Antonio_Juan Lopez/DAT/PP/F013718.dat	Git1(M420);Git1(S426);
p00758	GIT1_MOUSE	ARF GTPase-activating protein GIT1 OS=Mus musculus OX=10090 GN=Git1 PE=1 SV=1	Q68FF6;	Git1;	ARSMDSSDLSDGAVTLQEYLELK	Phospho (ST)	870.067	65.9337	3	x'0003000000000000000000000	-0.240874	-0.240874	-0.240874	65.9337	65.9337	230.251	0.0189975	0.0189975	31.47	31.47	3	417	439	7.49	16127: Scan 22350 (rt=65.9337) [\\qmcr.qmul.ac.uk\rfs\HAEMONC\Mass Spec Facility\MS Lab\Projects\2022\MS-451-Antonio_Juan Lopez\RAW\PP\QE1_MS_451_Juan_PP_Sample25.raw]	Q:/Mass Spec Facility/MS Lab/Projects/2022/MS-451-Antonio_Juan Lopez/DAT/PP/F013709.dat	Git1(S419);
p00759	SRSF6_MOUSE	Serine/arginine-rich splicing factor 6 OS=Mus musculus OX=10090 GN=Srsf6 PE=1 SV=1	Q3TWW8;	Srsf6;	ARSMSPPPK	Oxidation (M); 2 Phospho (ST)	573.725	16.3077	2	x'00032300000	-0.0698425	-0.576201	-0.0698425	16.3077	18.2807	96.98	0.016065	0.016065	25.9	25.9	4	312	320	25.9	33: Scan 2540 (rt=16.3077) [\\qmcr.qmul.ac.uk\rfs\HAEMONC\Mass Spec Facility\MS Lab\Projects\2022\MS-451-Antonio_Juan Lopez\RAW\PP\QE1_MS_451_Juan_PP_Sample24R.raw]	Q:/Mass Spec Facility/MS Lab/Projects/2022/MS-451-Antonio_Juan Lopez/DAT/PP/F013708.dat	Srsf6(M315);Srsf6(S314);Srsf6(S316);
p00760	PKHA7_MOUSE	Pleckstrin homology domain-containing family A member 7 OS=Mus musculus OX=10090 GN=Plekha7 PE=1 SV=2	Q3UIL6;	Plekha7;	ARSPYLPAEEDALFVDLPGGPR	Phospho (ST)	817.396	63.1808	3	x'000300000000000000000000	2.56821	-1.63321	-0.984009	63.0945	63.5701	126.229	0.00632608	0.00632608	36.27	36.27	34	360	381	34.83	12860: Scan 19686 (rt=63.1808) [\\qmcr.qmul.ac.uk\rfs\HAEMONC\Mass Spec Facility\MS Lab\Projects\2022\MS-451-Antonio_Juan Lopez\RAW\PP\QE1_MS_451_Juan_PP_Sample38R.raw]	Q:/Mass Spec Facility/MS Lab/Projects/2022/MS-451-Antonio_Juan Lopez/DAT/PP/F013736.dat	Plekha7(S362);
p00762	SRRM2_MOUSE	Serine/arginine repetitive matrix protein 2 OS=Mus musculus OX=10090 GN=Srrm2 PE=1 SV=3	Q8BTI8;	Srrm2;	ARSRTPPSAPSQSR	2 Phospho (ST)	553.246	21.4695	3	x'0003030000000000	0.201	-0.505217	-0.0344055	20.8559	21.8419	616.008	0.000476721	0.000476721	45.56	45.56	106	2358	2371	31.94	250: Scan 3504 (rt=21.4695) [\\qmcr.qmul.ac.uk\rfs\HAEMONC\Mass Spec Facility\MS Lab\Projects\2022\MS-451-Antonio_Juan Lopez\RAW\PP\QE1_MS_451_Juan_PP_Sample27R.raw]	Q:/Mass Spec Facility/MS Lab/Projects/2022/MS-451-Antonio_Juan Lopez/DAT/PP/F013714.dat	Srrm2(S2360);Srrm2(T2362);
p00763	MTAP2_MOUSE	Microtubule-associated protein 2 OS=Mus musculus OX=10090 GN=Map2 PE=1 SV=2	P20357;	Map2;	ARVDHGAEIITQSPSR	Phospho (ST)	606.295	31.6434	3	x'000000000003000000	2.25677	-2.07175	-0.127763	31.32	34.1468	813.355	5.85319e-05	0.00936477	55.77	39.8011	445	1771	1786	34.16	3069: Scan 7273 (rt=31.6434) [\\qmcr.qmul.ac.uk\rfs\HAEMONC\Mass Spec Facility\MS Lab\Projects\2022\MS-451-Antonio_Juan Lopez\RAW\PP\QE1_MS_451_Juan_PP_Sample17.raw]	Q:/Mass Spec Facility/MS Lab/Projects/2022/MS-451-Antonio_Juan Lopez/DAT/PP/F013689.dat	Map2(T1781);
p00764	MTAP2_MOUSE	Microtubule-associated protein 2 OS=Mus musculus OX=10090 GN=Map2 PE=1 SV=2	P20357;	Map2;	ARVDHGAEIITQSPSRSSVASPR	2 Phospho (ST)	646.055	36.7426	4	x'0000000000000003003000000	0.989851	-0.0798393	0.082939	36.0971	36.7426	501.657	0.00499024	0.0225878	37.79	32.1775	37	1771	1793	28	4685: Scan 9549 (rt=36.7426) [\\qmcr.qmul.ac.uk\rfs\HAEMONC\Mass Spec Facility\MS Lab\Projects\2022\MS-451-Antonio_Juan Lopez\RAW\PP\QE1_MS_451_Juan_PP_Sample1R.raw]	Q:/Mass Spec Facility/MS Lab/Projects/2022/MS-451-Antonio_Juan Lopez/DAT/PP/F013658.dat	Map2(S1785);Map2(S1788);
p00765	MTAP2_MOUSE	Microtubule-associated protein 2 OS=Mus musculus OX=10090 GN=Map2 PE=1 SV=2	P20357;	Map2;	ARVDHGAEIITQSPSRSSVASPR	3 Phospho (ST)	666.045	38.1172	4	x'0000000000000300003003000	2.22167	-1.70291	-0.22931	36.987	38.52	370.054	0.00263929	0.00558166	40.52	37.517	656	1771	1793	35.94	2884: Scan 8286 (rt=38.1172) [\\qmcr.qmul.ac.uk\rfs\HAEMONC\Mass Spec Facility\MS Lab\Projects\2022\MS-451-Antonio_Juan Lopez\RAW\PP\QE1_MS_451_Juan_PP_Sample32.raw]	Q:/Mass Spec Facility/MS Lab/Projects/2022/MS-451-Antonio_Juan Lopez/DAT/PP/F013723.dat	Map2(S1783);Map2(S1788);Map2(S1791);
p00767	MTAP2_MOUSE	Microtubule-associated protein 2 OS=Mus musculus OX=10090 GN=Map2 PE=1 SV=2	P20357;	Map2;	ARVDHGAEIITQSPSRSSVASPR	4 Phospho (ST)	686.037	41.6701	4	x'0000000000030300033000000	0.286849	-2.42837	-0.0635009	41.6164	41.9971	571.621	0.00208666	0.00409041	40.75	37.969	186	1771	1793	36.82	7009: Scan 11829 (rt=41.6701) [\\qmcr.qmul.ac.uk\rfs\HAEMONC\Mass Spec Facility\MS Lab\Projects\2022\MS-451-Antonio_Juan Lopez\RAW\PP\QE1_MS_451_Juan_PP_Sample15R.raw]	Q:/Mass Spec Facility/MS Lab/Projects/2022/MS-451-Antonio_Juan Lopez/DAT/PP/F013686.dat	Map2(T1781);Map2(S1783);Map2(S1787);Map2(S1788);
p00768	MTAP2_MOUSE	Microtubule-associated protein 2 OS=Mus musculus OX=10090 GN=Map2 PE=1 SV=2	P20357;	Map2;	ARVDHGAEIITQSPSRSSVASPR	4 Phospho (ST)	914.38	41.9614	3	x'0000000000030300003003000	0.336482	-0.878795	-0.342321	41.6615	42.381	880.732	0.00520387	0.0145476	36.79	33.3067	89	1771	1793	6.72	7223: Scan 11825 (rt=41.9614) [\\qmcr.qmul.ac.uk\rfs\HAEMONC\Mass Spec Facility\MS Lab\Projects\2022\MS-451-Antonio_Juan Lopez\RAW\PP\QE1_MS_451_Juan_PP_Sample25R.raw]	Q:/Mass Spec Facility/MS Lab/Projects/2022/MS-451-Antonio_Juan Lopez/DAT/PP/F013710.dat	Map2(T1781);Map2(S1783);Map2(S1788);Map2(S1791);
p00769	KBTBB_MOUSE	Kelch repeat and BTB domain-containing protein 11 OS=Mus musculus OX=10090 GN=Kbtbd11 PE=1 SV=3	Q8BNW9;	Kbtbd11;	ASAAEGSEASPPSLR	Phospho (ST)	755.333	36.7851	2	x'00000000003000000	1.84005	-1.08972	-0.294303	36.434	37.1749	90.58	1.36935e-08	0.0127436	90.58	49.8217	421	61	75	29.58	2097: Scan 7431 (rt=36.7851) [\\qmcr.qmul.ac.uk\rfs\HAEMONC\Mass Spec Facility\MS Lab\Projects\2022\MS-451-Antonio_Juan Lopez\RAW\PP\QE1_MS_451_Juan_PP_Sample39.raw]	Q:/Mass Spec Facility/MS Lab/Projects/2022/MS-451-Antonio_Juan Lopez/DAT/PP/F013737.dat	Kbtbd11(S70);
p00770	SRC8_MOUSE	Src substrate cortactin OS=Mus musculus OX=10090 GN=Cttn PE=1 SV=2	Q60598;	Cttn;	ASAGHAVSITQDDGGADDWETDPDFVNDVSEK	Phospho (ST)	1143.47	55.9987	3	x'0030000000000000000000000000000000	2.01172	-1.48947	-1.13935	55.8396	56.1756	140.055	6.07603e-08	6.94725e-05	86.28	66.465	123	4	35	44.36	12472: Scan 17911 (rt=55.9987) [\\qmcr.qmul.ac.uk\rfs\HAEMONC\Mass Spec Facility\MS Lab\Projects\2022\MS-451-Antonio_Juan Lopez\RAW\PP\QE1_MS_451_Juan_PP_Sample36R.raw]	Q:/Mass Spec Facility/MS Lab/Projects/2022/MS-451-Antonio_Juan Lopez/DAT/PP/F013732.dat	Cttn(S5);
p00771	SRC8_MOUSE	Src substrate cortactin OS=Mus musculus OX=10090 GN=Cttn PE=1 SV=2	Q60598;	Cttn;	ASAGHAVSITQDDGGADDWETDPDFVNDVSEKEQR	Phospho (ST)	961.158	52.1509	4	x'0030000000000000000000000000000000000	0.67906	-0.883196	-0.883196	52.1273	52.218	148.796	8.77313e-05	0.00678482	55.51	43.2525	8	4	38	21.45	10592: Scan 16031 (rt=52.1509) [\\qmcr.qmul.ac.uk\rfs\HAEMONC\Mass Spec Facility\MS Lab\Projects\2022\MS-451-Antonio_Juan Lopez\RAW\PP\QE1_MS_451_Juan_PP_Sample30R.raw]	Q:/Mass Spec Facility/MS Lab/Projects/2022/MS-451-Antonio_Juan Lopez/DAT/PP/F013720.dat	Cttn(S5);
p00772	CMTR1_MOUSE	Cap-specific mRNA (nucleoside-2'-O-)-methyltransferase 1 OS=Mus musculus OX=10090 GN=Cmtr1 PE=1 SV=1	Q9DBC3;	Cmtr1;	ASATSLSGSDSETEGKQPCSDDFKDAFK	3 Phospho (ST)	1069.07	52.7015	3	x'000030030000030000000000000000	-0.465016	-0.465016	-0.465016	52.7015	52.7015	23.27	0.0673498	0.0673498	23.27	23.27	10	44	71	23.27	11110: Scan 16379 (rt=52.7015) [\\qmcr.qmul.ac.uk\rfs\HAEMONC\Mass Spec Facility\MS Lab\Projects\2022\MS-451-Antonio_Juan Lopez\RAW\PP\QE1_MS_451_Juan_PP_Sample19.raw]	Q:/Mass Spec Facility/MS Lab/Projects/2022/MS-451-Antonio_Juan Lopez/DAT/PP/F013693.dat	Cmtr1(T47);Cmtr1(S50);Cmtr1(T56);
p00773	KDM4C_MOUSE	Lysine-specific demethylase 4C OS=Mus musculus OX=10090 GN=Kdm4c PE=1 SV=1	Q8VCD7;	Kdm4c;	ASAVISPSQLK	Phospho (ST)	590.802	45.5467	2	x'0000003000000	-0.69431	-0.69431	-0.69431	45.5467	45.5467	23.25	0.0731019	0.0731019	23.25	23.25	1	470	480	10.97	8306: Scan 13155 (rt=45.5467) [\\qmcr.qmul.ac.uk\rfs\HAEMONC\Mass Spec Facility\MS Lab\Projects\2022\MS-451-Antonio_Juan Lopez\RAW\PP\QE1_MS_451_Juan_PP_Sample26R.raw]	Q:/Mass Spec Facility/MS Lab/Projects/2022/MS-451-Antonio_Juan Lopez/DAT/PP/F013712.dat	Kdm4c(S475);
p00774	TCOF_MOUSE	Treacle protein OS=Mus musculus OX=10090 GN=Tcof1 PE=1 SV=1	O08784;	Tcof1;	ASAVSPEKAPMTSK	Oxidation (M); Phospho (ST)	750.344	24.0268	2	x'0030000000020000	-0.0266903	-1.02758	-0.413699	23.8305	24.5093	194.4	0.000184218	0.00115945	49.25	43.93	16	1212	1225	23.66	1095: Scan 4775 (rt=24.0268) [\\qmcr.qmul.ac.uk\rfs\HAEMONC\Mass Spec Facility\MS Lab\Projects\2022\MS-451-Antonio_Juan Lopez\RAW\PP\QE1_MS_451_Juan_PP_Sample22.raw]	Q:/Mass Spec Facility/MS Lab/Projects/2022/MS-451-Antonio_Juan Lopez/DAT/PP/F013702.dat	Tcof1(M1222);Tcof1(S1213);
p00775	TCOF_MOUSE	Treacle protein OS=Mus musculus OX=10090 GN=Tcof1 PE=1 SV=1	O08784;	Tcof1;	ASAVSPEKAPMTSK	Phospho (ST)	742.346	28.6975	2	x'0030000000000000	0.242129	-1.48448	-1.48448	28.6975	28.8273	61.9	0.00466631	0.00655929	35.79	34.5	4	1212	1225	32.02	2166: Scan 6232 (rt=28.6975) [\\qmcr.qmul.ac.uk\rfs\HAEMONC\Mass Spec Facility\MS Lab\Projects\2022\MS-451-Antonio_Juan Lopez\RAW\PP\QE1_MS_451_Juan_PP_Sample25.raw]	Q:/Mass Spec Facility/MS Lab/Projects/2022/MS-451-Antonio_Juan Lopez/DAT/PP/F013709.dat	Tcof1(S1213);
p00776	SP30L_MOUSE	Histone deacetylase complex subunit SAP30L OS=Mus musculus OX=10090 GN=Sap30l PE=1 SV=1	Q5SQF8;	Sap30l;	ASDDGGDSPEHDADIPEVDLFQLQVNTLR	Phospho (ST)	1078.48	69.924	3	x'0030000000000000000000000000000	0.619659	-2.25745	-2.25745	69.7799	69.9435	37.43	0.00663233	0.00663233	37.43	37.43	30	91	119	31.87	17298: Scan 23977 (rt=69.924) [\\qmcr.qmul.ac.uk\rfs\HAEMONC\Mass Spec Facility\MS Lab\Projects\2022\MS-451-Antonio_Juan Lopez\RAW\PP\QE1_MS_451_Juan_PP_Sample25R.raw]	Q:/Mass Spec Facility/MS Lab/Projects/2022/MS-451-Antonio_Juan Lopez/DAT/PP/F013710.dat	Sap30l(S92);
p00777	YJ005_MOUSE	Uncharacterized protein FLJ45252 homolog OS=Mus musculus OX=10090 PE=1 SV=2	Q6PIU9;	NA;	ASDDLGEPDVFATAPFR	Phospho (ST)	944.413	66.9445	2	x'0030000000000000000	0.419226	-2.71835	0.419226	66.8527	67.1423	57.66	3.60788e-05	3.60788e-05	57.66	57.66	12	114	130	57.66	14410: Scan 21599 (rt=66.9445) [\\qmcr.qmul.ac.uk\rfs\HAEMONC\Mass Spec Facility\MS Lab\Projects\2022\MS-451-Antonio_Juan Lopez\RAW\PP\QE1_MS_451_Juan_PP_Sample35.raw]	Q:/Mass Spec Facility/MS Lab/Projects/2022/MS-451-Antonio_Juan Lopez/DAT/PP/F013729.dat	NA(S115);
p00778	CSKI1_MOUSE	Caskin-1 OS=Mus musculus OX=10090 GN=Caskin1 PE=1 SV=2	Q6P9K8;	Caskin1;	ASDLAGSVDTGSAGSVK	Phospho (ST)	801.357	38.525	2	x'0000000000300000000	0.0512276	0.0512276	0.0512276	38.525	38.525	371.87	0.0350105	0.0350105	27.05	27.05	3	988	1004	8.33	4013: Scan 9105 (rt=38.525) [\\qmcr.qmul.ac.uk\rfs\HAEMONC\Mass Spec Facility\MS Lab\Projects\2022\MS-451-Antonio_Juan Lopez\RAW\PP\QE1_MS_451_Juan_PP_Sample38R.raw]	Q:/Mass Spec Facility/MS Lab/Projects/2022/MS-451-Antonio_Juan Lopez/DAT/PP/F013736.dat	Caskin1(T997);
p00779	PYR1_MOUSE	CAD protein OS=Mus musculus OX=10090 GN=Cad PE=1 SV=1	B2RQC6;	Cad;	ASDPGLPAEEPK	Phospho (ST)	645.785	37.6678	2	x'00300000000000	0.323368	-0.14191	0.152766	37.6678	38.0561	32.14	0.01005	0.01005	32.14	32.14	5	1858	1869	32.14	4144: Scan 9078 (rt=37.6678) [\\qmcr.qmul.ac.uk\rfs\HAEMONC\Mass Spec Facility\MS Lab\Projects\2022\MS-451-Antonio_Juan Lopez\RAW\PP\QE1_MS_451_Juan_PP_Sample35.raw]	Q:/Mass Spec Facility/MS Lab/Projects/2022/MS-451-Antonio_Juan Lopez/DAT/PP/F013729.dat	Cad(S1859);
p00780	TAOK1_MOUSE	Serine/threonine-protein kinase TAO1 OS=Mus musculus OX=10090 GN=Taok1 PE=1 SV=1	Q5F2E8;	Taok1;	ASDPQSPPQVSR	Phospho (ST)	674.799	29.9451	2	x'00000030000000	-0.158061	-3.89811	-0.350999	29.6333	30.1287	99.48	0.000190594	0.0261016	49.4	37.22	32	416	427	24.36	2264: Scan 6408 (rt=29.9451) [\\qmcr.qmul.ac.uk\rfs\HAEMONC\Mass Spec Facility\MS Lab\Projects\2022\MS-451-Antonio_Juan Lopez\RAW\PP\QE1_MS_451_Juan_PP_Sample18R.raw]	Q:/Mass Spec Facility/MS Lab/Projects/2022/MS-451-Antonio_Juan Lopez/DAT/PP/F013692.dat	Taok1(S421);
p00781	MCM3_MOUSE	DNA replication licensing factor MCM3 OS=Mus musculus OX=10090 GN=Mcm3 PE=1 SV=2	P25206;	Mcm3;	ASEDESDLEDEEEKSQEDTEQK	Phospho (ST)	884.007	31.5763	3	x'000000000000000300000000	0.0441677	-0.182333	-0.250284	31.5763	36.6362	126.61	0.00223934	0.0222446	38.54	32.175	3	667	688	17.14	3596: Scan 7585 (rt=31.5763) [\\qmcr.qmul.ac.uk\rfs\HAEMONC\Mass Spec Facility\MS Lab\Projects\2022\MS-451-Antonio_Juan Lopez\RAW\PP\QE1_MS_451_Juan_PP_Sample10R.raw]	Q:/Mass Spec Facility/MS Lab/Projects/2022/MS-451-Antonio_Juan Lopez/DAT/PP/F013676.dat	Mcm3(S681);
p00782	MCM3_MOUSE	DNA replication licensing factor MCM3 OS=Mus musculus OX=10090 GN=Mcm3 PE=1 SV=2	P25206;	Mcm3;	ASEDESDLEDEEEKSQEDTEQKR	Phospho (ST)	702.282	29.0621	4	x'0000000000000003000000000	-0.193933	-0.193933	-0.193933	29.0621	29.0621	49.46	0.0123576	0.0123576	32.66	32.66	1	667	689	11.09	2678: Scan 6527 (rt=29.0621) [\\qmcr.qmul.ac.uk\rfs\HAEMONC\Mass Spec Facility\MS Lab\Projects\2022\MS-451-Antonio_Juan Lopez\RAW\PP\QE1_MS_451_Juan_PP_Sample10.raw]	Q:/Mass Spec Facility/MS Lab/Projects/2022/MS-451-Antonio_Juan Lopez/DAT/PP/F013675.dat	Mcm3(S681);
p00783	MCM3_MOUSE	DNA replication licensing factor MCM3 OS=Mus musculus OX=10090 GN=Mcm3 PE=1 SV=2	P25206;	Mcm3;	ASEDESDLEDEEEKSQEDTEQKR	Phospho (ST)	936.04	29.1639	3	x'0030000000000000000000000	2.87404	-1.7675	-1.09907	29.1568	34.2412	126.61	1.46549e-05	0.00156115	61.91	49.7825	39	667	689	41.25	2698: Scan 6555 (rt=29.1639) [\\qmcr.qmul.ac.uk\rfs\HAEMONC\Mass Spec Facility\MS Lab\Projects\2022\MS-451-Antonio_Juan Lopez\RAW\PP\QE1_MS_451_Juan_PP_Sample10R.raw]	Q:/Mass Spec Facility/MS Lab/Projects/2022/MS-451-Antonio_Juan Lopez/DAT/PP/F013676.dat	Mcm3(S668);
p00784	RFX1_MOUSE	MHC class II regulatory factor RFX1 OS=Mus musculus OX=10090 GN=Rfx1 PE=1 SV=2	P48377;	Rfx1;	ASETVSEASPSSTASQTGVPTQVVQQVQGTQQR	Phospho (ST)	1151.88	50.6815	3	x'00000000000000000000030000000000000	1.44065	-1.86121	-0.644731	50.4996	50.8035	53.92	0.000124897	0.000386912	53.92	52.578	127	105	137	40.5	8506: Scan 14295 (rt=50.6815) [\\qmcr.qmul.ac.uk\rfs\HAEMONC\Mass Spec Facility\MS Lab\Projects\2022\MS-451-Antonio_Juan Lopez\RAW\PP\QE1_MS_451_Juan_PP_Sample38R.raw]	Q:/Mass Spec Facility/MS Lab/Projects/2022/MS-451-Antonio_Juan Lopez/DAT/PP/F013736.dat	Rfx1(T125);
p00785	UBP14_MOUSE	Ubiquitin carboxyl-terminal hydrolase 14 OS=Mus musculus OX=10090 GN=Usp14 PE=1 SV=3	Q9JMA1;	Usp14;	ASGEMASAQYITAALR	Oxidation (M); Phospho (ST)	579.262	55.6072	3	x'003002000000000000	1.22034	-1.35638	-1.11427	55.6072	55.8329	133.737	0.00133131	0.00133131	42.64	42.64	8	142	157	15.17	8754: Scan 15474 (rt=55.6072) [\\qmcr.qmul.ac.uk\rfs\HAEMONC\Mass Spec Facility\MS Lab\Projects\2022\MS-451-Antonio_Juan Lopez\RAW\PP\QE1_MS_451_Juan_PP_Sample44R.raw]	Q:/Mass Spec Facility/MS Lab/Projects/2022/MS-451-Antonio_Juan Lopez/DAT/PP/F013748.dat	Usp14(M146);Usp14(S143);
p00786	UBP14_MOUSE	Ubiquitin carboxyl-terminal hydrolase 14 OS=Mus musculus OX=10090 GN=Usp14 PE=1 SV=3	Q9JMA1;	Usp14;	ASGEMASAQYITAALR	Oxidation (M); Phospho (ST)	868.39	55.8501	2	x'003002000000000000	2.14034	-1.90631	0.15737	55.5563	56.084	149.527	3.50766e-10	3.74101e-05	108.37	81.725	104	142	157	53.29	8518: Scan 15304 (rt=55.8501) [\\qmcr.qmul.ac.uk\rfs\HAEMONC\Mass Spec Facility\MS Lab\Projects\2022\MS-451-Antonio_Juan Lopez\RAW\PP\QE1_MS_451_Juan_PP_Sample50R.raw]	Q:/Mass Spec Facility/MS Lab/Projects/2022/MS-451-Antonio_Juan Lopez/DAT/PP/F013765.dat	Usp14(M146);Usp14(S143);
p00787	UBP14_MOUSE	Ubiquitin carboxyl-terminal hydrolase 14 OS=Mus musculus OX=10090 GN=Usp14 PE=1 SV=3	Q9JMA1;	Usp14;	ASGEMASAQYITAALR	Oxidation (M); Phospho (Y)	579.262	55.6072	3	x'000002000040000000	-1.11427	-1.11427	-1.11427	55.6072	55.6072	133.737	0.0437803	0.0437803	27.47	27.47	1	142	157	23.43	8754: Scan 15474 (rt=55.6072) [\\qmcr.qmul.ac.uk\rfs\HAEMONC\Mass Spec Facility\MS Lab\Projects\2022\MS-451-Antonio_Juan Lopez\RAW\PP\QE1_MS_451_Juan_PP_Sample44R.raw]	Q:/Mass Spec Facility/MS Lab/Projects/2022/MS-451-Antonio_Juan Lopez/DAT/PP/F013748.dat	Usp14(M146);Usp14(Y151);
p00788	UBP14_MOUSE	Ubiquitin carboxyl-terminal hydrolase 14 OS=Mus musculus OX=10090 GN=Usp14 PE=1 SV=3	Q9JMA1;	Usp14;	ASGEMASAQYITAALR	Oxidation (M); Phospho (Y)	868.39	55.7288	2	x'000002000040000000	-0.130853	-0.130853	-0.130853	55.7288	55.7288	132.297	0.0920486	0.0920486	24.18	24.18	1	142	157	20.55	9182: Scan 15729 (rt=55.7288) [\\qmcr.qmul.ac.uk\rfs\HAEMONC\Mass Spec Facility\MS Lab\Projects\2022\MS-451-Antonio_Juan Lopez\RAW\PP\QE1_MS_451_Juan_PP_Sample53.raw]	Q:/Mass Spec Facility/MS Lab/Projects/2022/MS-451-Antonio_Juan Lopez/DAT/PP/F013774.dat	Usp14(M146);Usp14(Y151);
p00789	UBP14_MOUSE	Ubiquitin carboxyl-terminal hydrolase 14 OS=Mus musculus OX=10090 GN=Usp14 PE=1 SV=3	Q9JMA1;	Usp14;	ASGEMASAQYITAALR	Phospho (ST)	860.391	60.5894	2	x'003000000000000000	0.449158	-3.68172	-1.81991	60.4663	60.905	111.034	1.34761e-10	0.000315162	111.79	78.44	61	142	157	66.7	14340: Scan 20052 (rt=60.5894) [\\qmcr.qmul.ac.uk\rfs\HAEMONC\Mass Spec Facility\MS Lab\Projects\2022\MS-451-Antonio_Juan Lopez\RAW\PP\QE1_MS_451_Juan_PP_Sample25.raw]	Q:/Mass Spec Facility/MS Lab/Projects/2022/MS-451-Antonio_Juan Lopez/DAT/PP/F013709.dat	Usp14(S143);
p00791	H12_MOUSE	Histone H1.2 OS=Mus musculus OX=10090 GN=H1-2 PE=1 SV=2	P43277; P15864;	H1-3; H1-2;	ASGPPVSELITK	Phospho (ST)	639.821	50.9717	2	x'00300000000000	1.54348	-2.00998	-0.585461	50.8435	51.1185	252.02	0.00216914	0.00216914	38.16	38.16	14	35	46	38.16	11066: Scan 16029 (rt=50.9717) [\\qmcr.qmul.ac.uk\rfs\HAEMONC\Mass Spec Facility\MS Lab\Projects\2022\MS-451-Antonio_Juan Lopez\RAW\PP\QE1_MS_451_Juan_PP_Sample10R.raw]	Q:/Mass Spec Facility/MS Lab/Projects/2022/MS-451-Antonio_Juan Lopez/DAT/PP/F013676.dat	H1-3(S37);H1-2(S36);
p00792	STMN1_MOUSE	Stathmin OS=Mus musculus OX=10090 GN=Stmn1 PE=1 SV=2	P54227;	Stmn1;	ASGQAFELILSPR	Phospho (ST)	490.245	64.9142	3	x'003000000000000	0.924567	-0.46535	-0.46535	64.6902	64.9142	324.944	0.00334602	0.00334602	37.11	37.11	6	15	27	34.82	13958: Scan 20967 (rt=64.9142) [\\qmcr.qmul.ac.uk\rfs\HAEMONC\Mass Spec Facility\MS Lab\Projects\2022\MS-451-Antonio_Juan Lopez\RAW\PP\QE1_MS_451_Juan_PP_Sample6R.raw]	Q:/Mass Spec Facility/MS Lab/Projects/2022/MS-451-Antonio_Juan Lopez/DAT/PP/F013668.dat	Stmn1(S16);
p00793	STMN1_MOUSE	Stathmin OS=Mus musculus OX=10090 GN=Stmn1 PE=1 SV=2	P54227;	Stmn1;	ASGQAFELILSPR	Phospho (ST)	734.864	64.9326	2	x'003000000000000	2.11417	-1.29249	-0.270489	61.8989	64.9613	197.99	3.94299e-08	1.77136e-06	86.11	76.36	184	15	27	86.11	15466: Scan 21576 (rt=64.9326) [\\qmcr.qmul.ac.uk\rfs\HAEMONC\Mass Spec Facility\MS Lab\Projects\2022\MS-451-Antonio_Juan Lopez\RAW\PP\QE1_MS_451_Juan_PP_Sample26R.raw]	Q:/Mass Spec Facility/MS Lab/Projects/2022/MS-451-Antonio_Juan Lopez/DAT/PP/F013712.dat	Stmn1(S16);
p00794	TOP2B_MOUSE	DNA topoisomerase 2-beta OS=Mus musculus OX=10090 GN=Top2b PE=1 SV=2	Q64511;	Top2b;	ASGSENEGDYNPGR	Phospho (ST)	766.787	28.8413	2	x'0030000000000000	0.973518	-1.20727	0.0985924	28.6648	29.2636	405.778	1.69898e-08	1.69898e-08	86.18	86.18	102	1536	1549	76.03	2580: Scan 6418 (rt=28.8413) [\\qmcr.qmul.ac.uk\rfs\HAEMONC\Mass Spec Facility\MS Lab\Projects\2022\MS-451-Antonio_Juan Lopez\RAW\PP\QE1_MS_451_Juan_PP_Sample10R.raw]	Q:/Mass Spec Facility/MS Lab/Projects/2022/MS-451-Antonio_Juan Lopez/DAT/PP/F013676.dat	Top2b(S1537);
p00796	ASPC1_MOUSE	Tether containing UBX domain for GLUT4 OS=Mus musculus OX=10090 GN=Aspscr1 PE=1 SV=1	Q8VBT9;	Aspscr1;	ASGSPPLLPAPDPVSLESEPIAEDGALGPPEPIQGTAQPVK	Phospho (ST)	1370.35	70.4277	3	x'0000000000000003000000000000000000000000000	0.81791	-0.204478	-0.204478	70.2896	70.4372	68.44	0.00727534	0.023953	34.37	30.635	10	493	533	24.28	17227: Scan 24074 (rt=70.4277) [\\qmcr.qmul.ac.uk\rfs\HAEMONC\Mass Spec Facility\MS Lab\Projects\2022\MS-451-Antonio_Juan Lopez\RAW\PP\QE1_MS_451_Juan_PP_Sample36R.raw]	Q:/Mass Spec Facility/MS Lab/Projects/2022/MS-451-Antonio_Juan Lopez/DAT/PP/F013732.dat	Aspscr1(S507);
p00797	ASPC1_MOUSE	Tether containing UBX domain for GLUT4 OS=Mus musculus OX=10090 GN=Aspscr1 PE=1 SV=1	Q8VBT9;	Aspscr1;	ASGSPPLLPAPDPVSLESEPIAEDGALGPPEPIQGTAQPVKR	Phospho (ST)	1067.04	64.4437	4	x'00000000000000000030000000000000000000000000	1.05039	-1.38856	-0.450502	64.2585	64.7181	80.24	8.79402e-05	0.00207768	52.68	45.045	79	493	534	30.83	15636: Scan 21710 (rt=64.4437) [\\qmcr.qmul.ac.uk\rfs\HAEMONC\Mass Spec Facility\MS Lab\Projects\2022\MS-451-Antonio_Juan Lopez\RAW\PP\QE1_MS_451_Juan_PP_Sample25.raw]	Q:/Mass Spec Facility/MS Lab/Projects/2022/MS-451-Antonio_Juan Lopez/DAT/PP/F013709.dat	Aspscr1(S510);
p00798	ASPC1_MOUSE	Tether containing UBX domain for GLUT4 OS=Mus musculus OX=10090 GN=Aspscr1 PE=1 SV=1	Q8VBT9;	Aspscr1;	ASGSPPLLPAPDPVSLESEPIAEDGALGPPEPIQGTAQPVKR	Phospho (ST)	1422.38	64.5788	3	x'00300000000000000000000000000000000000000000	0.294315	-0.12781	-0.12781	64.4386	64.5788	98.76	0.000410218	0.0454933	46.11	34.39	6	493	534	23.44	15661: Scan 21682 (rt=64.5788) [\\qmcr.qmul.ac.uk\rfs\HAEMONC\Mass Spec Facility\MS Lab\Projects\2022\MS-451-Antonio_Juan Lopez\RAW\PP\QE1_MS_451_Juan_PP_Sample25R.raw]	Q:/Mass Spec Facility/MS Lab/Projects/2022/MS-451-Antonio_Juan Lopez/DAT/PP/F013710.dat	Aspscr1(S494);
p00799	COF1_MOUSE	Cofilin-1 OS=Mus musculus OX=10090 GN=Cfl1 PE=1 SV=3	P18760;	Cfl1;	ASGVAVSDGVIK	Phospho (ST)	591.793	42.2143	2	x'00300000000000	1.02152	-1.14509	0.209044	41.9473	42.5076	88.08	4.21435e-05	4.21435e-05	55.67	55.67	102	2	13	49.07	3809: Scan 9538 (rt=42.2143) [\\qmcr.qmul.ac.uk\rfs\HAEMONC\Mass Spec Facility\MS Lab\Projects\2022\MS-451-Antonio_Juan Lopez\RAW\PP\QE1_MS_451_Juan_PP_Sample51R.raw]	Q:/Mass Spec Facility/MS Lab/Projects/2022/MS-451-Antonio_Juan Lopez/DAT/PP/F013769.dat	Cfl1(S3);
p00800	DEST_MOUSE	Destrin OS=Mus musculus OX=10090 GN=Dstn PE=1 SV=3	Q9R0P5;	Dstn;	ASGVQVADEVCR	Phospho (ST)	685.793	39.3706	2	x'00300000000000	6.29026	-3.07032	0.229999	39.1296	39.6656	56.23	2.95408e-05	2.95408e-05	56.23	56.23	62	2	13	56.23	6778: Scan 11319 (rt=39.3706) [\\qmcr.qmul.ac.uk\rfs\HAEMONC\Mass Spec Facility\MS Lab\Projects\2022\MS-451-Antonio_Juan Lopez\RAW\PP\QE1_MS_451_Juan_PP_Sample22.raw]	Q:/Mass Spec Facility/MS Lab/Projects/2022/MS-451-Antonio_Juan Lopez/DAT/PP/F013702.dat	Dstn(S3);
p00801	SC16A_MOUSE	Protein transport protein Sec16A OS=Mus musculus OX=10090 GN=Sec16a PE=1 SV=1		NA;	ASHYSDQLAPR	Phospho (ST)	662.787	30.6176	2	x'0000030000000	-0.108797	-1.25722	-1.25722	30.6176	30.8625	61.4573	0.0339955	0.0339955	25.62	25.62	2	1241	1251	16.48	1990: Scan 6321 (rt=30.6176) [\\qmcr.qmul.ac.uk\rfs\HAEMONC\Mass Spec Facility\MS Lab\Projects\2022\MS-451-Antonio_Juan Lopez\RAW\PP\QE1_MS_451_Juan_PP_Sample42R.raw]	Q:/Mass Spec Facility/MS Lab/Projects/2022/MS-451-Antonio_Juan Lopez/DAT/PP/F013744.dat	NA(ST);
p00802	NFAC1_MOUSE	Nuclear factor of activated T-cells, cytoplasmic 1 OS=Mus musculus OX=10090 GN=Nfatc1 PE=1 SV=1	O88942;	Nfatc1;	ASITEESWLGAR	Phospho (ST)	700.316	55.5658	2	x'00300000000000	-1.88687	-1.88687	-1.88687	55.5658	55.5658	63.12	0.0558588	0.0558588	24.29	24.29	1	246	257	11.64	12889: Scan 18043 (rt=55.5658) [\\qmcr.qmul.ac.uk\rfs\HAEMONC\Mass Spec Facility\MS Lab\Projects\2022\MS-451-Antonio_Juan Lopez\RAW\PP\QE1_MS_451_Juan_PP_Sample10.raw]	Q:/Mass Spec Facility/MS Lab/Projects/2022/MS-451-Antonio_Juan Lopez/DAT/PP/F013675.dat	Nfatc1(S247);
p00803	UBR5_MOUSE	E3 ubiquitin-protein ligase UBR5 OS=Mus musculus OX=10090 GN=Ubr5 PE=1 SV=2	Q80TP3;	Ubr5;	ASKTLETKPESK	2 Phospho (ST)	739.826	60.8392	2	x'00000003000300	-4.65472	-6.27894	-6.27894	60.8392	60.9592	24.35	0.0664781	0.0664781	24.35	24.35	2	582	593	21.25	13373: Scan 19547 (rt=60.8392) [\\qmcr.qmul.ac.uk\rfs\HAEMONC\Mass Spec Facility\MS Lab\Projects\2022\MS-451-Antonio_Juan Lopez\RAW\PP\QE1_MS_451_Juan_PP_Sample33R.raw]	Q:/Mass Spec Facility/MS Lab/Projects/2022/MS-451-Antonio_Juan Lopez/DAT/PP/F013726.dat	Ubr5(T588);Ubr5(S592);
p00805	AKAP5_MOUSE	A-kinase anchor protein 5 OS=Mus musculus OX=10090 GN=Akap5 PE=1 SV=2	D3YVF0;	Akap5;	ASLLESSAAGSPR	Phospho (ST)	663.309	40.6216	2	x'003000000000000	2.68533	-0.953495	0.375207	40.6216	41.5325	54.46	5.12078e-05	5.12078e-05	54.46	54.46	5	241	253	44.79	4458: Scan 9769 (rt=40.6216) [\\qmcr.qmul.ac.uk\rfs\HAEMONC\Mass Spec Facility\MS Lab\Projects\2022\MS-451-Antonio_Juan Lopez\RAW\PP\QE1_MS_451_Juan_PP_Sample29R.raw]	Q:/Mass Spec Facility/MS Lab/Projects/2022/MS-451-Antonio_Juan Lopez/DAT/PP/F013718.dat	Akap5(S242);
p00806	CLAP2_MOUSE	CLIP-associating protein 2 OS=Mus musculus OX=10090 GN=Clasp2 PE=1 SV=1	Q8BRT1;	Clasp2;	ASLLHSMPLHSSPR	Oxidation (M); Phospho (ST)	543.592	32.9007	3	x'0000000200030000	-0.668406	-0.668406	-0.668406	32.9007	32.9007	132.744	0.0729566	0.0729566	23.91	23.91	2	994	1007	16.04	1608: Scan 6461 (rt=32.9007) [\\qmcr.qmul.ac.uk\rfs\HAEMONC\Mass Spec Facility\MS Lab\Projects\2022\MS-451-Antonio_Juan Lopez\RAW\PP\QE1_MS_451_Juan_PP_Sample44.raw]	Q:/Mass Spec Facility/MS Lab/Projects/2022/MS-451-Antonio_Juan Lopez/DAT/PP/F013747.dat	Clasp2(M1000);Clasp2(S1004);
p00807	CLAP2_MOUSE	CLIP-associating protein 2 OS=Mus musculus OX=10090 GN=Clasp2 PE=1 SV=1	Q8BRT1;	Clasp2;	ASLLHSMPLHSSPR	Phospho (ST)	538.261	40.8887	3	x'0000000000030000	0.812776	-0.471535	0.161314	40.0562	40.8887	238.08	0.000627247	0.000627247	45.35	45.35	10	994	1007	31.42	6750: Scan 11452 (rt=40.8887) [\\qmcr.qmul.ac.uk\rfs\HAEMONC\Mass Spec Facility\MS Lab\Projects\2022\MS-451-Antonio_Juan Lopez\RAW\PP\QE1_MS_451_Juan_PP_Sample25.raw]	Q:/Mass Spec Facility/MS Lab/Projects/2022/MS-451-Antonio_Juan Lopez/DAT/PP/F013709.dat	Clasp2(S1004);
p00808	RNF34_MOUSE	E3 ubiquitin-protein ligase RNF34 OS=Mus musculus OX=10090 GN=Rnf34 PE=1 SV=1	Q99KR6;	Rnf34;	ASLSDLSSLEEVEGMSVR	Phospho (ST)	994.947	67.0178	2	x'00000000300000000000	0.959815	-5.07679	-1.17311	66.9137	67.3216	74.15	8.73023e-07	0.00095064	74.15	59.4325	32	257	274	37.95	13384: Scan 20958 (rt=67.0178) [\\qmcr.qmul.ac.uk\rfs\HAEMONC\Mass Spec Facility\MS Lab\Projects\2022\MS-451-Antonio_Juan Lopez\RAW\PP\QE1_MS_451_Juan_PP_Sample29.raw]	Q:/Mass Spec Facility/MS Lab/Projects/2022/MS-451-Antonio_Juan Lopez/DAT/PP/F013717.dat	Rnf34(S264);
p00809	MAP1B_MOUSE	Microtubule-associated protein 1B OS=Mus musculus OX=10090 GN=Map1b PE=1 SV=2	P14873;	Map1b;	ASLSPMDEPVPDSESPVEK	Oxidation (M); Phospho (ST)	1055.45	44.7265	2	x'003000200000000000000	1.50316	-4.75609	0.270285	43.8809	44.994	503.001	0.000193293	0.000193293	50.65	50.65	34	1370	1388	42.68	7993: Scan 12900 (rt=44.7265) [\\qmcr.qmul.ac.uk\rfs\HAEMONC\Mass Spec Facility\MS Lab\Projects\2022\MS-451-Antonio_Juan Lopez\RAW\PP\QE1_MS_451_Juan_PP_Sample19.raw]	Q:/Mass Spec Facility/MS Lab/Projects/2022/MS-451-Antonio_Juan Lopez/DAT/PP/F013693.dat	Map1b(M1375);Map1b(S1371);
p00811	SERC_MOUSE	Phosphoserine aminotransferase OS=Mus musculus OX=10090 GN=Psat1 PE=1 SV=1	Q99K85;	Psat1;	ASLYNAVTTEDVEK	Phospho (ST)	810.365	48.5089	2	x'0030000000000000	5.06882	-1.73904	1.06566	48.3496	48.6251	111.994	5.08125e-07	5.08125e-07	76.1	76.1	24	343	356	13.85	9248: Scan 14733 (rt=48.5089) [\\qmcr.qmul.ac.uk\rfs\HAEMONC\Mass Spec Facility\MS Lab\Projects\2022\MS-451-Antonio_Juan Lopez\RAW\PP\QE1_MS_451_Juan_PP_Sample19R.raw]	Q:/Mass Spec Facility/MS Lab/Projects/2022/MS-451-Antonio_Juan Lopez/DAT/PP/F013694.dat	Psat1(S344);
p00812	SERC_MOUSE	Phosphoserine aminotransferase OS=Mus musculus OX=10090 GN=Psat1 PE=1 SV=1	Q99K85;	Psat1;	ASLYNAVTTEDVEK	Phospho (Y)	810.365	48.5089	2	x'0000400000000000	1.26335	-1.40544	1.06566	48.3496	48.6251	111.994	1.23302e-05	1.23302e-05	62.25	62.25	19	343	356	47.16	9248: Scan 14733 (rt=48.5089) [\\qmcr.qmul.ac.uk\rfs\HAEMONC\Mass Spec Facility\MS Lab\Projects\2022\MS-451-Antonio_Juan Lopez\RAW\PP\QE1_MS_451_Juan_PP_Sample19R.raw]	Q:/Mass Spec Facility/MS Lab/Projects/2022/MS-451-Antonio_Juan Lopez/DAT/PP/F013694.dat	Psat1(Y346);
p00813	TOM70_MOUSE	Mitochondrial import receptor subunit TOM70 OS=Mus musculus OX=10090 GN=Tomm70 PE=1 SV=2	Q9CZW5;	Tomm70;	ASPALGSGHHDGSGDSLEMSSLDR	Oxidation (M); Phospho (ST)	620.51	35.4943	4	x'00000003000000000002000000	0.726388	-0.645679	-0.645679	35.4891	36.1399	51.48	0.00533896	0.0137947	36.11	32.4125	27	93	116	25.95	3443: Scan 8211 (rt=35.4943) [\\qmcr.qmul.ac.uk\rfs\HAEMONC\Mass Spec Facility\MS Lab\Projects\2022\MS-451-Antonio_Juan Lopez\RAW\PP\QE1_MS_451_Juan_PP_Sample35R.raw]	Q:/Mass Spec Facility/MS Lab/Projects/2022/MS-451-Antonio_Juan Lopez/DAT/PP/F013730.dat	Tomm70(M111);Tomm70(S99);
p00814	TOM70_MOUSE	Mitochondrial import receptor subunit TOM70 OS=Mus musculus OX=10090 GN=Tomm70 PE=1 SV=2	Q9CZW5;	Tomm70;	ASPALGSGHHDGSGDSLEMSSLDR	Oxidation (M); Phospho (ST)	827.011	36.0302	3	x'00000003000000000002000000	0.31719	-2.90314	-0.881352	35.3222	36.3443	61.17	1.66516e-05	0.000596392	61.17	51.925	34	93	116	23.08	3680: Scan 8619 (rt=36.0302) [\\qmcr.qmul.ac.uk\rfs\HAEMONC\Mass Spec Facility\MS Lab\Projects\2022\MS-451-Antonio_Juan Lopez\RAW\PP\QE1_MS_451_Juan_PP_Sample23.raw]	Q:/Mass Spec Facility/MS Lab/Projects/2022/MS-451-Antonio_Juan Lopez/DAT/PP/F013705.dat	Tomm70(M111);Tomm70(S99);
p00815	TOM70_MOUSE	Mitochondrial import receptor subunit TOM70 OS=Mus musculus OX=10090 GN=Tomm70 PE=1 SV=2	Q9CZW5;	Tomm70;	ASPALGSGHHDGSGDSLEMSSLDR	Phospho (ST)	616.512	41.1718	4	x'00000003000000000000000000	0.600727	-0.634033	-0.0328999	41.0613	41.2379	94.78	0.00633856	0.0265911	35.7	30.2925	16	93	116	21.49	6714: Scan 11449 (rt=41.1718) [\\qmcr.qmul.ac.uk\rfs\HAEMONC\Mass Spec Facility\MS Lab\Projects\2022\MS-451-Antonio_Juan Lopez\RAW\PP\QE1_MS_451_Juan_PP_Sample36.raw]	Q:/Mass Spec Facility/MS Lab/Projects/2022/MS-451-Antonio_Juan Lopez/DAT/PP/F013731.dat	Tomm70(S99);
p00816	TOM70_MOUSE	Mitochondrial import receptor subunit TOM70 OS=Mus musculus OX=10090 GN=Tomm70 PE=1 SV=2	Q9CZW5;	Tomm70;	ASPALGSGHHDGSGDSLEMSSLDR	Phospho (ST)	821.679	41.1588	3	x'00000003000000000000000000	-0.52193	-2.31315	-0.875299	40.8303	41.5775	94.78	7.58464e-09	0.00727491	94.78	66.73	48	93	116	45.03	6708: Scan 11443 (rt=41.1588) [\\qmcr.qmul.ac.uk\rfs\HAEMONC\Mass Spec Facility\MS Lab\Projects\2022\MS-451-Antonio_Juan Lopez\RAW\PP\QE1_MS_451_Juan_PP_Sample36.raw]	Q:/Mass Spec Facility/MS Lab/Projects/2022/MS-451-Antonio_Juan Lopez/DAT/PP/F013731.dat	Tomm70(S99);
p00817	STAM1_MOUSE	Signal transducing adapter molecule 1 OS=Mus musculus OX=10090 GN=Stam PE=1 SV=3	P70297;	Stam;	ASPALVAK	Phospho (ST)	418.718	31.5106	2	x'0030000000	0.7984	0.7984	0.7984	31.5106	31.5106	20.46	0.0557689	0.0557689	20.46	20.46	1	155	162	20.46	1924: Scan 6447 (rt=31.5106) [\\qmcr.qmul.ac.uk\rfs\HAEMONC\Mass Spec Facility\MS Lab\Projects\2022\MS-451-Antonio_Juan Lopez\RAW\PP\QE1_MS_451_Juan_PP_Sample38.raw]	Q:/Mass Spec Facility/MS Lab/Projects/2022/MS-451-Antonio_Juan Lopez/DAT/PP/F013735.dat	Stam(S156);
p00818	GLIS3_MOUSE	Zinc finger protein GLIS3 OS=Mus musculus OX=10090 GN=Glis3 PE=1 SV=2	Q6XP49;	Glis3;	ASPANLSPQSEVYGHFLGVR	Phospho (ST)	737.019	56.105	3	x'0000000000300000000000	0.227804	-0.927069	-0.804788	56.03	56.2396	53.8437	8.49505e-05	0.000869548	54.6	49.74	16	182	201	24.42	8667: Scan 15460 (rt=56.105) [\\qmcr.qmul.ac.uk\rfs\HAEMONC\Mass Spec Facility\MS Lab\Projects\2022\MS-451-Antonio_Juan Lopez\RAW\PP\QE1_MS_451_Juan_PP_Sample50.raw]	Q:/Mass Spec Facility/MS Lab/Projects/2022/MS-451-Antonio_Juan Lopez/DAT/PP/F013763.dat	Glis3(S191);
p00819	NCAM1_MOUSE	Neural cell adhesion molecule 1 OS=Mus musculus OX=10090 GN=Ncam1 PE=1 SV=3	P13595;	Ncam1;	ASPAPTPTPAGAASPLAAVAAPATDAPQAK	Phospho (ST)	916.791	55.9796	3	x'00000030000000000000000000000000	-1.10142	-1.98592	-1.10142	55.9411	55.9796	115.97	0.0450218	0.0729837	26.89	24.925	7	945	974	24.27	8847: Scan 15608 (rt=55.9796) [\\qmcr.qmul.ac.uk\rfs\HAEMONC\Mass Spec Facility\MS Lab\Projects\2022\MS-451-Antonio_Juan Lopez\RAW\PP\QE1_MS_451_Juan_PP_Sample41.raw]	Q:/Mass Spec Facility/MS Lab/Projects/2022/MS-451-Antonio_Juan Lopez/DAT/PP/F013741.dat	Ncam1(T950);
p00820	SASH1_MOUSE	SAM and SH3 domain-containing protein 1 OS=Mus musculus OX=10090 GN=Sash1 PE=1 SV=1	P59808;	Sash1;	ASPASPVSPSDCPSPR	Phospho (ST)	846.36	35.4875	2	x'000000003000000000	2.4333	-2.35761	0.580823	35.2029	36.615	441.271	0.000188943	0.016408	49.14	39.158	44	1007	1022	12.06	4891: Scan 9213 (rt=35.4875) [\\qmcr.qmul.ac.uk\rfs\HAEMONC\Mass Spec Facility\MS Lab\Projects\2022\MS-451-Antonio_Juan Lopez\RAW\PP\QE1_MS_451_Juan_PP_Sample15.raw]	Q:/Mass Spec Facility/MS Lab/Projects/2022/MS-451-Antonio_Juan Lopez/DAT/PP/F013685.dat	Sash1(S1014);
p00821	RFX3_MOUSE	Transcription factor RFX3 OS=Mus musculus OX=10090 GN=Rfx3 PE=1 SV=2	P48381;	Rfx3;	ASPATIEMAIETLQK	Phospho (ST)	841.907	67.4181	2	x'00000300000000000	-1.15115	-1.38899	-1.15115	67.4181	67.4239	28.71	0.0300127	0.0546592	28.71	26.6	4	154	168	24.49	15406: Scan 22258 (rt=67.4181) [\\qmcr.qmul.ac.uk\rfs\HAEMONC\Mass Spec Facility\MS Lab\Projects\2022\MS-451-Antonio_Juan Lopez\RAW\PP\QE1_MS_451_Juan_PP_Sample18R.raw]	Q:/Mass Spec Facility/MS Lab/Projects/2022/MS-451-Antonio_Juan Lopez/DAT/PP/F013692.dat	Rfx3(T158);
p00822	KHDR1_MOUSE	KH domain-containing, RNA-binding, signal transduction-associated protein 1 OS=Mus musculus OX=10090 GN=Khdrbs1 PE=1 SV=2	Q60749;	Khdrbs1;	ASPATQPPPLLPPSTPGPDATVVGSAPTPLLPPSATAAVK	Phospho (ST)	963.008	69.2917	4	x'003000000000000000000000000000000000000000	-0.412162	-0.484927	-0.484927	69.2917	69.4187	21.89	0.0482121	0.0482121	21.89	21.89	7	57	96	11.76	11686: Scan 20443 (rt=69.2917) [\\qmcr.qmul.ac.uk\rfs\HAEMONC\Mass Spec Facility\MS Lab\Projects\2022\MS-451-Antonio_Juan Lopez\RAW\PP\QE1_MS_451_Juan_PP_Sample49.raw]	Q:/Mass Spec Facility/MS Lab/Projects/2022/MS-451-Antonio_Juan Lopez/DAT/PP/F013760.dat	Khdrbs1(S58);
p00823	SCAP_MOUSE	Sterol regulatory element-binding protein cleavage-activating protein OS=Mus musculus OX=10090 GN=Scap PE=1 SV=1	Q6GQT6;	Scap;	ASPEEPGDSPPLRR	Phospho (ST)	529.91	32.2161	3	x'0000000003000000	-1.71235	-1.71235	-1.71235	32.2161	32.2161	23.3	0.0912084	0.0912084	23.3	23.3	1	842	855	23.3	3839: Scan 7862 (rt=32.2161) [\\qmcr.qmul.ac.uk\rfs\HAEMONC\Mass Spec Facility\MS Lab\Projects\2022\MS-451-Antonio_Juan Lopez\RAW\PP\QE1_MS_451_Juan_PP_Sample10R.raw]	Q:/Mass Spec Facility/MS Lab/Projects/2022/MS-451-Antonio_Juan Lopez/DAT/PP/F013676.dat	Scap(S850);
p00824	PITM1_MOUSE	Membrane-associated phosphatidylinositol transfer protein 1 OS=Mus musculus OX=10090 GN=Pitpnm1 PE=1 SV=1	O35954;	Pitpnm1;	ASPEPSALPAQR	Phospho (ST)	652.306	35.7482	2	x'00300000000000	0.257178	-1.61601	-0.403041	35.7482	36.0396	46.3	0.000414929	0.000414929	46.3	46.3	12	620	631	37.16	3548: Scan 8328 (rt=35.7482) [\\qmcr.qmul.ac.uk\rfs\HAEMONC\Mass Spec Facility\MS Lab\Projects\2022\MS-451-Antonio_Juan Lopez\RAW\PP\QE1_MS_451_Juan_PP_Sample35.raw]	Q:/Mass Spec Facility/MS Lab/Projects/2022/MS-451-Antonio_Juan Lopez/DAT/PP/F013729.dat	Pitpnm1(S621);
p00825	PUM2_MOUSE	Pumilio homolog 2 OS=Mus musculus OX=10090 GN=Pum2 PE=1 SV=2	Q80U58;	Pum2;	ASPFEEDQNR	Phospho (ST)	636.748	33.2929	2	x'003000000000	0.844683	-0.712555	-0.555258	32.9528	33.2929	141.704	0.000792638	0.000792638	39.27	39.27	4	135	144	39.27	3455: Scan 7788 (rt=33.2929) [\\qmcr.qmul.ac.uk\rfs\HAEMONC\Mass Spec Facility\MS Lab\Projects\2022\MS-451-Antonio_Juan Lopez\RAW\PP\QE1_MS_451_Juan_PP_Sample14.raw]	Q:/Mass Spec Facility/MS Lab/Projects/2022/MS-451-Antonio_Juan Lopez/DAT/PP/F013683.dat	Pum2(S136);
p00826	STRN4_MOUSE	Striatin-4 OS=Mus musculus OX=10090 GN=Strn4 PE=1 SV=2	P58404;	Strn4;	ASPGPGGLSGGESLLVK	Phospho (ST)	803.398	53.4957	2	x'0030000000000000000	4.71776	-2.2863	-0.965242	53.3187	53.8	101.94	1.28587e-09	1.28587e-09	101.94	101.94	75	222	238	81.2	11685: Scan 16965 (rt=53.4957) [\\qmcr.qmul.ac.uk\rfs\HAEMONC\Mass Spec Facility\MS Lab\Projects\2022\MS-451-Antonio_Juan Lopez\RAW\PP\QE1_MS_451_Juan_PP_Sample25.raw]	Q:/Mass Spec Facility/MS Lab/Projects/2022/MS-451-Antonio_Juan Lopez/DAT/PP/F013709.dat	Strn4(S223);
p00827	RERE_MOUSE	Arginine-glutamic acid dipeptide repeats protein OS=Mus musculus OX=10090 GN=Rere PE=1 SV=3	Q80TZ9;	Rere;	ASPINEDIR	Phospho (ST)	547.748	36.2899	2	x'00300000000	0.511211	-1.09833	-0.330139	36.102	36.5513	41.7	0.000669322	0.000669322	41.7	41.7	11	599	607	38.43	5417: Scan 9646 (rt=36.2899) [\\qmcr.qmul.ac.uk\rfs\HAEMONC\Mass Spec Facility\MS Lab\Projects\2022\MS-451-Antonio_Juan Lopez\RAW\PP\QE1_MS_451_Juan_PP_Sample10.raw]	Q:/Mass Spec Facility/MS Lab/Projects/2022/MS-451-Antonio_Juan Lopez/DAT/PP/F013675.dat	Rere(S600);
p00829	TOP2B_MOUSE	DNA topoisomerase 2-beta OS=Mus musculus OX=10090 GN=Top2b PE=1 SV=2	Q64511;	Top2b;	ASPITNDGEDEFVPSDGLDKDEYAFSSGK	Phospho (ST)	1057.45	56.444	3	x'0000000000000003000000000000000	1.00936	-0.410497	0.630733	56.3334	56.6542	593.749	3.22511e-05	0.00152616	59.87	51.7467	43	1386	1414	37.44	13110: Scan 18272 (rt=56.444) [\\qmcr.qmul.ac.uk\rfs\HAEMONC\Mass Spec Facility\MS Lab\Projects\2022\MS-451-Antonio_Juan Lopez\RAW\PP\QE1_MS_451_Juan_PP_Sample26.raw]	Q:/Mass Spec Facility/MS Lab/Projects/2022/MS-451-Antonio_Juan Lopez/DAT/PP/F013711.dat	Top2b(S1400);
p00830	LRCH3_MOUSE	DISP complex protein LRCH3 OS=Mus musculus OX=10090 GN=Lrch3 PE=1 SV=3	Q8BVU0;	Lrch3;	ASPLLLSSAPATDPTDAITR	Phospho (ST)	1039.02	59.7362	2	x'0030000000000000000000	6.77062	-0.743733	0.701344	59.4803	59.7836	36.68	0.00524071	0.0290663	36.68	31.66	13	624	643	10.04	14069: Scan 19594 (rt=59.7362) [\\qmcr.qmul.ac.uk\rfs\HAEMONC\Mass Spec Facility\MS Lab\Projects\2022\MS-451-Antonio_Juan Lopez\RAW\PP\QE1_MS_451_Juan_PP_Sample25R.raw]	Q:/Mass Spec Facility/MS Lab/Projects/2022/MS-451-Antonio_Juan Lopez/DAT/PP/F013710.dat	Lrch3(S625);
p00831	DOCK4_MOUSE	Dedicator of cytokinesis protein 4 OS=Mus musculus OX=10090 GN=Dock4 PE=1 SV=1	P59764;	Dock4;	ASPLLSDK	Phospho (ST)	455.718	35.1847	2	x'0030000000	0.71584	-2.16512	-1.1095	34.9906	35.312	38.31	0.00121746	0.00121746	38.31	38.31	7	1708	1715	34.33	4209: Scan 8679 (rt=35.1847) [\\qmcr.qmul.ac.uk\rfs\HAEMONC\Mass Spec Facility\MS Lab\Projects\2022\MS-451-Antonio_Juan Lopez\RAW\PP\QE1_MS_451_Juan_PP_Sample21.raw]	Q:/Mass Spec Facility/MS Lab/Projects/2022/MS-451-Antonio_Juan Lopez/DAT/PP/F013698.dat	Dock4(S1709);
p00832	SP130_MOUSE	Histone deacetylase complex subunit SAP130 OS=Mus musculus OX=10090 GN=Sap130 PE=1 SV=2	Q8BIH0;	Sap130;	ASPNPVAMETR	Oxidation (M); Phospho (ST)	634.771	31.0503	2	x'0030000020000	1.19051	-0.545156	-0.545156	30.9715	31.3591	25.87	0.0320938	0.0320938	25.87	25.87	4	438	448	25.87	2015: Scan 6429 (rt=31.0503) [\\qmcr.qmul.ac.uk\rfs\HAEMONC\Mass Spec Facility\MS Lab\Projects\2022\MS-451-Antonio_Juan Lopez\RAW\PP\QE1_MS_451_Juan_PP_Sample42.raw]	Q:/Mass Spec Facility/MS Lab/Projects/2022/MS-451-Antonio_Juan Lopez/DAT/PP/F013743.dat	Sap130(M445);Sap130(S439);
p00833	OTUD5_MOUSE	OTU domain-containing protein 5 OS=Mus musculus OX=10090 GN=Otud5 PE=1 SV=2	Q3U2S4;	Otud5;	ASPPPQGPLPGPPGALHR	Phospho (ST)	609.309	43.764	3	x'00300000000000000000	1.99024	-0.919501	0.181927	43.5906	44.2862	35.86	0.004903	0.004903	35.86	35.86	33	63	80	35.12	7886: Scan 12711 (rt=43.764) [\\qmcr.qmul.ac.uk\rfs\HAEMONC\Mass Spec Facility\MS Lab\Projects\2022\MS-451-Antonio_Juan Lopez\RAW\PP\QE1_MS_451_Juan_PP_Sample25.raw]	Q:/Mass Spec Facility/MS Lab/Projects/2022/MS-451-Antonio_Juan Lopez/DAT/PP/F013709.dat	Otud5(S64);
p00834	EMAL4_MOUSE	Echinoderm microtubule-associated protein-like 4 OS=Mus musculus OX=10090 GN=Eml4 PE=1 SV=1	Q3UMY5;	Eml4;	ASPSPQPSSQPLQINR	Phospho (ST)	596.288	41.7855	3	x'000000003000000000	0.208865	-0.328697	-0.328697	41.7855	41.9778	31.1	0.0181642	0.0263479	31.1	29.705	8	143	158	26.02	6997: Scan 11828 (rt=41.7855) [\\qmcr.qmul.ac.uk\rfs\HAEMONC\Mass Spec Facility\MS Lab\Projects\2022\MS-451-Antonio_Juan Lopez\RAW\PP\QE1_MS_451_Juan_PP_Sample24.raw]	Q:/Mass Spec Facility/MS Lab/Projects/2022/MS-451-Antonio_Juan Lopez/DAT/PP/F013707.dat	Eml4(S150);
p00835	EMAL4_MOUSE	Echinoderm microtubule-associated protein-like 4 OS=Mus musculus OX=10090 GN=Eml4 PE=1 SV=1	Q3UMY5;	Eml4;	ASPSPQPSSQPLQINR	Phospho (ST)	893.93	42.0866	2	x'000030000000000000	2.51925	-0.213345	2.07689	41.3661	42.156	53.59	0.000103036	0.0237087	53.59	37.3	53	143	158	32.23	3899: Scan 9735 (rt=42.0866) [\\qmcr.qmul.ac.uk\rfs\HAEMONC\Mass Spec Facility\MS Lab\Projects\2022\MS-451-Antonio_Juan Lopez\RAW\PP\QE1_MS_451_Juan_PP_Sample31.raw]	Q:/Mass Spec Facility/MS Lab/Projects/2022/MS-451-Antonio_Juan Lopez/DAT/PP/F013721.dat	Eml4(S146);
p00836	K1522_MOUSE	Uncharacterized protein KIAA1522 OS=Mus musculus OX=10090 GN=Kiaa1522 PE=1 SV=1	A2A7S8;	Kiaa1522;	ASPVTAPSSGLHAAVR	Phospho (ST)	534.267	36.0678	3	x'000003000000000000	-0.241284	-0.410057	-0.410057	36.0001	36.3681	214.98	0.000289252	0.00106137	47.83	43.82	8	841	856	27.07	4879: Scan 9353 (rt=36.0678) [\\qmcr.qmul.ac.uk\rfs\HAEMONC\Mass Spec Facility\MS Lab\Projects\2022\MS-451-Antonio_Juan Lopez\RAW\PP\QE1_MS_451_Juan_PP_Sample25.raw]	Q:/Mass Spec Facility/MS Lab/Projects/2022/MS-451-Antonio_Juan Lopez/DAT/PP/F013709.dat	Kiaa1522(T845);
p00837	ZCCHV_MOUSE	Zinc finger CCCH-type antiviral protein 1 OS=Mus musculus OX=10090 GN=Zc3hav1 PE=1 SV=1	Q3UPF5;	Zc3hav1;	ASQEFLEDGDPDGLFSR	Phospho (ST)	981.909	63.8891	2	x'0030000000000000000	-0.777346	-0.797736	-0.797736	63.8891	63.9864	67.9	0.000930793	0.000930793	42.84	42.84	2	323	339	42.84	14580: Scan 20931 (rt=63.8891) [\\qmcr.qmul.ac.uk\rfs\HAEMONC\Mass Spec Facility\MS Lab\Projects\2022\MS-451-Antonio_Juan Lopez\RAW\PP\QE1_MS_451_Juan_PP_Sample14.raw]	Q:/Mass Spec Facility/MS Lab/Projects/2022/MS-451-Antonio_Juan Lopez/DAT/PP/F013683.dat	Zc3hav1(S324);
p00838	TP53B_MOUSE	TP53-binding protein 1 OS=Mus musculus OX=10090 GN=Tp53bp1 PE=1 SV=3	P70399;	Tp53bp1;	ASQEPFSPAEDVMETDLLEGLAANQDRPSK	Oxidation (M); Phospho (ST)	1114.5	62.8863	3	x'00000000000002030000000000000000	1.33693	-1.62671	1.33693	62.6576	62.9354	174.96	0.0107803	0.0108725	34.95	34.9133	23	1109	1138	34.84	13720: Scan 20142 (rt=62.8863) [\\qmcr.qmul.ac.uk\rfs\HAEMONC\Mass Spec Facility\MS Lab\Projects\2022\MS-451-Antonio_Juan Lopez\RAW\PP\QE1_MS_451_Juan_PP_Sample33.raw]	Q:/Mass Spec Facility/MS Lab/Projects/2022/MS-451-Antonio_Juan Lopez/DAT/PP/F013725.dat	Tp53bp1(M1121);Tp53bp1(T1123);
p00839	DLG5_MOUSE	Disks large homolog 5 OS=Mus musculus OX=10090 GN=Dlg5 PE=1 SV=1	E9Q9R9;	Dlg5;	ASQGSNSLPSSAR	Phospho (ST)	671.293	27.2951	2	x'000000030000000	0.316283	-4.055	-1.74254	27.0344	27.4037	136.27	0.000312099	0.0144253	50.68	38.4275	21	1248	1260	10.37	2045: Scan 5781 (rt=27.2951) [\\qmcr.qmul.ac.uk\rfs\HAEMONC\Mass Spec Facility\MS Lab\Projects\2022\MS-451-Antonio_Juan Lopez\RAW\PP\QE1_MS_451_Juan_PP_Sample10.raw]	Q:/Mass Spec Facility/MS Lab/Projects/2022/MS-451-Antonio_Juan Lopez/DAT/PP/F013675.dat	Dlg5(S1254);
p00840	MTAP2_MOUSE	Microtubule-associated protein 2 OS=Mus musculus OX=10090 GN=Map2 PE=1 SV=2	P20357;	Map2;	ASQPSPPAQEAGYSTLAQSYTPDHPSELPEEPSSPQER	Phospho (ST)	1037.21	51.5918	4	x'0000000000000000000003000000000000000000	0.829228	-1.00439	-1.00439	51.4473	51.5918	1106.88	0.0121863	0.0339711	34.87	31.3467	13	622	659	9.63	9687: Scan 15274 (rt=51.5918) [\\qmcr.qmul.ac.uk\rfs\HAEMONC\Mass Spec Facility\MS Lab\Projects\2022\MS-451-Antonio_Juan Lopez\RAW\PP\QE1_MS_451_Juan_PP_Sample33.raw]	Q:/Mass Spec Facility/MS Lab/Projects/2022/MS-451-Antonio_Juan Lopez/DAT/PP/F013725.dat	Map2(T642);
p00841	MTAP2_MOUSE	Microtubule-associated protein 2 OS=Mus musculus OX=10090 GN=Map2 PE=1 SV=2	P20357;	Map2;	ASQPSPPAQEAGYSTLAQSYTPDHPSELPEEPSSPQER	Phospho (ST)	1382.61	51.4605	3	x'0000030000000000000000000000000000000000	-0.503521	-1.15494	-0.72066	51.4605	51.5467	711.868	0.00672128	0.00912063	37.46	36.29	6	622	659	24.16	10908: Scan 16078 (rt=51.4605) [\\qmcr.qmul.ac.uk\rfs\HAEMONC\Mass Spec Facility\MS Lab\Projects\2022\MS-451-Antonio_Juan Lopez\RAW\PP\QE1_MS_451_Juan_PP_Sample25.raw]	Q:/Mass Spec Facility/MS Lab/Projects/2022/MS-451-Antonio_Juan Lopez/DAT/PP/F013709.dat	Map2(S626);
p00843	KMT2D_MOUSE	Histone-lysine N-methyltransferase 2D OS=Mus musculus OX=10090 GN=Kmt2d PE=1 SV=2	Q6PDK2;	Kmt2d;	ASQVEPQSPGLGLR	Phospho (ST)	759.871	45.2345	2	x'0000000030000000	2.05636	-0.276071	2.05636	45.2345	45.4041	57.98	0.00387289	0.00387289	37.02	37.02	3	2292	2305	24.14	8289: Scan 13220 (rt=45.2345) [\\qmcr.qmul.ac.uk\rfs\HAEMONC\Mass Spec Facility\MS Lab\Projects\2022\MS-451-Antonio_Juan Lopez\RAW\PP\QE1_MS_451_Juan_PP_Sample36.raw]	Q:/Mass Spec Facility/MS Lab/Projects/2022/MS-451-Antonio_Juan Lopez/DAT/PP/F013731.dat	Kmt2d(S2299);
p00845	TB182_MOUSE	182 kDa tankyrase-1-binding protein OS=Mus musculus OX=10090 GN=Tnks1bp1 PE=1 SV=2	P58871;	Tnks1bp1;	ASRVPSSDEEVVEEPQSR	2 Phospho (ST)	720.967	39.4192	3	x'00300030000000000000	8.82357	-2.71868	0.212049	39.0181	39.5136	193.104	1.8149e-05	0.000111188	60.4	54.14	156	1606	1623	44.26	5257: Scan 10163 (rt=39.4192) [\\qmcr.qmul.ac.uk\rfs\HAEMONC\Mass Spec Facility\MS Lab\Projects\2022\MS-451-Antonio_Juan Lopez\RAW\PP\QE1_MS_451_Juan_PP_Sample13R.raw]	Q:/Mass Spec Facility/MS Lab/Projects/2022/MS-451-Antonio_Juan Lopez/DAT/PP/F013682.dat	Tnks1bp1(S1607);Tnks1bp1(S1611);
p00846	TB182_MOUSE	182 kDa tankyrase-1-binding protein OS=Mus musculus OX=10090 GN=Tnks1bp1 PE=1 SV=2	P58871;	Tnks1bp1;	ASRVPSSDEEVVEEPQSR	2 Phospho (ST)	1080.95	39.2477	2	x'00000033000000000000	0.90005	0.90005	0.90005	39.2477	39.2477	141.46	0.0687741	0.0687741	24.69	24.69	1	1606	1623	9.26	5382: Scan 10202 (rt=39.2477) [\\qmcr.qmul.ac.uk\rfs\HAEMONC\Mass Spec Facility\MS Lab\Projects\2022\MS-451-Antonio_Juan Lopez\RAW\PP\QE1_MS_451_Juan_PP_Sample6.raw]	Q:/Mass Spec Facility/MS Lab/Projects/2022/MS-451-Antonio_Juan Lopez/DAT/PP/F013667.dat	Tnks1bp1(S1611);Tnks1bp1(S1612);
p00847	RHG23_MOUSE	Rho GTPase-activating protein 23 OS=Mus musculus OX=10090 GN=Arhgap23 PE=1 SV=2	Q69ZH9;	Arhgap23;	ASSAASLPSGDLGALQGLPQR	Phospho (ST)	692.675	58.5373	3	x'00300000000000000000000	0.346987	-1.51807	-1.51807	58.3767	58.6586	157.9	2.52222e-05	2.52222e-05	59.59	59.59	66	1452	1472	53.26	12731: Scan 18657 (rt=58.5373) [\\qmcr.qmul.ac.uk\rfs\HAEMONC\Mass Spec Facility\MS Lab\Projects\2022\MS-451-Antonio_Juan Lopez\RAW\PP\QE1_MS_451_Juan_PP_Sample30.raw]	Q:/Mass Spec Facility/MS Lab/Projects/2022/MS-451-Antonio_Juan Lopez/DAT/PP/F013719.dat	Arhgap23(S1453);
p00848	RHG23_MOUSE	Rho GTPase-activating protein 23 OS=Mus musculus OX=10090 GN=Arhgap23 PE=1 SV=2	Q69ZH9;	Arhgap23;	ASSAASLPSGDLGALQGLPQR	Phospho (ST)	1038.51	58.5236	2	x'00300000000000000000000	0.976382	-2.87904	-2.87904	58.5236	58.5372	119.894	0.00511016	0.00511016	36.33	36.33	4	1452	1472	13.75	9606: Scan 16648 (rt=58.5236) [\\qmcr.qmul.ac.uk\rfs\HAEMONC\Mass Spec Facility\MS Lab\Projects\2022\MS-451-Antonio_Juan Lopez\RAW\PP\QE1_MS_451_Juan_PP_Sample31.raw]	Q:/Mass Spec Facility/MS Lab/Projects/2022/MS-451-Antonio_Juan Lopez/DAT/PP/F013721.dat	Arhgap23(S1453);
p00849	GAB2_MOUSE	GRB2-associated-binding protein 2 OS=Mus musculus OX=10090 GN=Gab2 PE=1 SV=2	Q9Z1S8;	Gab2;	ASSCETYEYPAR	Phospho (ST)	757.287	37.3147	2	x'00300000000000	0.700137	-2.75097	-0.860132	37.0936	37.7093	65.6937	1.98156e-06	0.000461458	66.45	56.9733	264	400	411	28.43	2652: Scan 7917 (rt=37.3147) [\\qmcr.qmul.ac.uk\rfs\HAEMONC\Mass Spec Facility\MS Lab\Projects\2022\MS-451-Antonio_Juan Lopez\RAW\PP\QE1_MS_451_Juan_PP_Sample49R.raw]	Q:/Mass Spec Facility/MS Lab/Projects/2022/MS-451-Antonio_Juan Lopez/DAT/PP/F013761.dat	Gab2(S401);
p00850	GAB2_MOUSE	GRB2-associated-binding protein 2 OS=Mus musculus OX=10090 GN=Gab2 PE=1 SV=2	Q9Z1S8;	Gab2;	ASSCETYEYPAR	Phospho (Y)	757.288	37.1777	2	x'00000004000000	0.686915	-0.860132	0.15801	37.1777	37.5753	86.3173	0.0192926	0.0192926	26.64	26.64	16	400	411	15.77	2787: Scan 8066 (rt=37.1777) [\\qmcr.qmul.ac.uk\rfs\HAEMONC\Mass Spec Facility\MS Lab\Projects\2022\MS-451-Antonio_Juan Lopez\RAW\PP\QE1_MS_451_Juan_PP_Sample49.raw]	Q:/Mass Spec Facility/MS Lab/Projects/2022/MS-451-Antonio_Juan Lopez/DAT/PP/F013760.dat	Gab2(Y406);
p00851	RIPK2_MOUSE	Receptor-interacting serine/threonine-protein kinase 2 OS=Mus musculus OX=10090 GN=Ripk2 PE=1 SV=1	P58801;	Ripk2;	ASSCSLAVISPFLVEK	Phospho (ST)	894.435	69.6857	2	x'003000000000000000	1.22449	-1.74161	-1.67445	69.5315	69.6984	37.62	0.00391803	0.00391803	37.62	37.62	33	410	425	36.2	16565: Scan 23759 (rt=69.6857) [\\qmcr.qmul.ac.uk\rfs\HAEMONC\Mass Spec Facility\MS Lab\Projects\2022\MS-451-Antonio_Juan Lopez\RAW\PP\QE1_MS_451_Juan_PP_Sample19R.raw]	Q:/Mass Spec Facility/MS Lab/Projects/2022/MS-451-Antonio_Juan Lopez/DAT/PP/F013694.dat	Ripk2(S411);
p00852	MFR1L_MOUSE	Mitochondrial fission regulator 1-like OS=Mus musculus OX=10090 GN=Mtfr1l PE=1 SV=1	Q9CWE0;	Mtfr1l;	ASSFADMMGILK	2 Oxidation (M); Phospho (ST)	691.79	47.1775	2	x'00300002200000	1.25654	-4.49058	-0.697759	46.9372	47.4344	90.1	4.54615e-05	6.14221e-05	54.41	53.255	178	233	244	49.4	5094: Scan 11463 (rt=47.1775) [\\qmcr.qmul.ac.uk\rfs\HAEMONC\Mass Spec Facility\MS Lab\Projects\2022\MS-451-Antonio_Juan Lopez\RAW\PP\QE1_MS_451_Juan_PP_Sample45.raw]	Q:/Mass Spec Facility/MS Lab/Projects/2022/MS-451-Antonio_Juan Lopez/DAT/PP/F013749.dat	Mtfr1l(M239);Mtfr1l(M240);Mtfr1l(S234);
p00853	MFR1L_MOUSE	Mitochondrial fission regulator 1-like OS=Mus musculus OX=10090 GN=Mtfr1l PE=1 SV=1	Q9CWE0;	Mtfr1l;	ASSFADMMGILK	Oxidation (M); Phospho (ST)	683.793	56.9498	2	x'00300000200000	2.0614	-1.43896	-0.428393	56.6716	58.2728	116.32	6.05642e-06	0.0023095	63.4	45.0112	278	233	244	46.28	10867: Scan 17087 (rt=56.9498) [\\qmcr.qmul.ac.uk\rfs\HAEMONC\Mass Spec Facility\MS Lab\Projects\2022\MS-451-Antonio_Juan Lopez\RAW\PP\QE1_MS_451_Juan_PP_Sample28R.raw]	Q:/Mass Spec Facility/MS Lab/Projects/2022/MS-451-Antonio_Juan Lopez/DAT/PP/F013716.dat	Mtfr1l(M240);Mtfr1l(S234);
p00854	MFR1L_MOUSE	Mitochondrial fission regulator 1-like OS=Mus musculus OX=10090 GN=Mtfr1l PE=1 SV=1	Q9CWE0;	Mtfr1l;	ASSFADMMGILK	Phospho (ST)	675.795	68.1792	2	x'00300000000000	3.06243	-1.27966	-0.923995	67.9377	68.3189	111.32	9.08011e-07	1.06884e-05	72.18	65.415	90	233	244	58.65	16770: Scan 23227 (rt=68.1792) [\\qmcr.qmul.ac.uk\rfs\HAEMONC\Mass Spec Facility\MS Lab\Projects\2022\MS-451-Antonio_Juan Lopez\RAW\PP\QE1_MS_451_Juan_PP_Sample25R.raw]	Q:/Mass Spec Facility/MS Lab/Projects/2022/MS-451-Antonio_Juan Lopez/DAT/PP/F013710.dat	Mtfr1l(S234);
p00855	R3HD2_MOUSE	R3H domain-containing protein 2 OS=Mus musculus OX=10090 GN=R3hdm2 PE=1 SV=2	Q80TM6;	R3hdm2;	ASSFSGISILTR	Phospho (ST)	659.824	60.6585	2	x'00000300000000	0.533532	-2.65401	-0.331655	60.3456	60.8192	84.32	5.45497e-08	3.60669e-05	84.32	73.33	258	379	390	39.03	14040: Scan 19911 (rt=60.6585) [\\qmcr.qmul.ac.uk\rfs\HAEMONC\Mass Spec Facility\MS Lab\Projects\2022\MS-451-Antonio_Juan Lopez\RAW\PP\QE1_MS_451_Juan_PP_Sample5R.raw]	Q:/Mass Spec Facility/MS Lab/Projects/2022/MS-451-Antonio_Juan Lopez/DAT/PP/F013666.dat	R3hdm2(S383);
p00856	MED9_MOUSE	Mediator of RNA polymerase II transcription subunit 9 OS=Mus musculus OX=10090 GN=Med9 PE=2 SV=1	Q8VCS6;	Med9;	ASSGVAGGR	Phospho (ST)	421.184	34.2465	2	x'00030000000	4.35174	4.35174	4.35174	34.2465	34.2465	24.13	0.0608528	0.0608528	24.13	24.13	1	2	10	7.32	3972: Scan 8360 (rt=34.2465) [\\qmcr.qmul.ac.uk\rfs\HAEMONC\Mass Spec Facility\MS Lab\Projects\2022\MS-451-Antonio_Juan Lopez\RAW\PP\QE1_MS_451_Juan_PP_Sample17.raw]	Q:/Mass Spec Facility/MS Lab/Projects/2022/MS-451-Antonio_Juan Lopez/DAT/PP/F013689.dat	Med9(S4);
p00857	PKN2_MOUSE	Serine/threonine-protein kinase N2 OS=Mus musculus OX=10090 GN=Pkn2 PE=1 SV=3	Q8BWW9;	Pkn2;	ASSLGETDESSELR	Phospho (ST)	780.825	38.7954	2	x'0030000000000000	9.47328	-2.9398	-0.400735	38.6298	39.0164	128.004	8.31655e-08	0.00729164	81.94	63.8733	66	580	593	54.2	6344: Scan 10792 (rt=38.7954) [\\qmcr.qmul.ac.uk\rfs\HAEMONC\Mass Spec Facility\MS Lab\Projects\2022\MS-451-Antonio_Juan Lopez\RAW\PP\QE1_MS_451_Juan_PP_Sample22R.raw]	Q:/Mass Spec Facility/MS Lab/Projects/2022/MS-451-Antonio_Juan Lopez/DAT/PP/F013704.dat	Pkn2(S581);
p00858	NEB2_MOUSE	Neurabin-2 OS=Mus musculus OX=10090 GN=Ppp1r9b PE=1 SV=1	Q6R891;	Ppp1r9b;	ASSLNENVDHSALLK	Phospho (ST)	559.933	40.6072	3	x'00300000000000000	1.13491	-1.92453	-0.886821	40.5783	41.3706	90.93	3.14183e-07	1.23146e-06	78.55	74.375	94	98	112	62.51	6134: Scan 10928 (rt=40.6072) [\\qmcr.qmul.ac.uk\rfs\HAEMONC\Mass Spec Facility\MS Lab\Projects\2022\MS-451-Antonio_Juan Lopez\RAW\PP\QE1_MS_451_Juan_PP_Sample18.raw]	Q:/Mass Spec Facility/MS Lab/Projects/2022/MS-451-Antonio_Juan Lopez/DAT/PP/F013691.dat	Ppp1r9b(S99);
p00859	NEB2_MOUSE	Neurabin-2 OS=Mus musculus OX=10090 GN=Ppp1r9b PE=1 SV=1	Q6R891;	Ppp1r9b;	ASSLNENVDHSALLK	Phospho (ST)	839.395	41.1565	2	x'00300000000000000	2.92763	-2.21318	-1.00848	40.4623	41.368	120.99	1.76747e-11	1.76747e-11	120.99	120.99	178	98	112	107.44	5963: Scan 11045 (rt=41.1565) [\\qmcr.qmul.ac.uk\rfs\HAEMONC\Mass Spec Facility\MS Lab\Projects\2022\MS-451-Antonio_Juan Lopez\RAW\PP\QE1_MS_451_Juan_PP_Sample6R.raw]	Q:/Mass Spec Facility/MS Lab/Projects/2022/MS-451-Antonio_Juan Lopez/DAT/PP/F013668.dat	Ppp1r9b(S99);
p00860	KLC2_MOUSE	Kinesin light chain 2 OS=Mus musculus OX=10090 GN=Klc2 PE=1 SV=1	O88448;	Klc2;	ASSLNFLNK	Phospho (ST)	537.255	50.1521	2	x'00300000000	0.87273	-1.86854	-0.115618	49.9697	50.6345	63.78	4.69049e-06	4.18081e-05	63.78	57.65	180	573	581	41.83	8791: Scan 14437 (rt=50.1521) [\\qmcr.qmul.ac.uk\rfs\HAEMONC\Mass Spec Facility\MS Lab\Projects\2022\MS-451-Antonio_Juan Lopez\RAW\PP\QE1_MS_451_Juan_PP_Sample42R.raw]	Q:/Mass Spec Facility/MS Lab/Projects/2022/MS-451-Antonio_Juan Lopez/DAT/PP/F013744.dat	Klc2(S574);
p00861	KIF1B_MOUSE	Kinesin-like protein KIF1B OS=Mus musculus OX=10090 GN=Kif1b PE=1 SV=2	Q60575;	Kif1b;	ASSPCQEFEQFQIVPTVETPYLAR	Phospho (ST)	959.778	72.5013	3	x'00300000000000000000000000	0.896287	-0.543057	0.353926	72.4286	72.5328	120.237	0.00205041	0.00205041	42.19	42.19	18	1657	1680	27.87	16607: Scan 24134 (rt=72.5013) [\\qmcr.qmul.ac.uk\rfs\HAEMONC\Mass Spec Facility\MS Lab\Projects\2022\MS-451-Antonio_Juan Lopez\RAW\PP\QE1_MS_451_Juan_PP_Sample18R.raw]	Q:/Mass Spec Facility/MS Lab/Projects/2022/MS-451-Antonio_Juan Lopez/DAT/PP/F013692.dat	Kif1b(S1658);
p00862	PAR3L_MOUSE	Partitioning defective 3 homolog B OS=Mus musculus OX=10090 GN=Pard3b PE=1 SV=2	Q9CSB4;	Pard3b;	ASSPEGEEPASPQQSK	Phospho (ST)	854.856	26.6635	2	x'003000000000000000	1.26193	-2.40383	-1.6777	26.6239	27.0723	244.687	0.00176947	0.00176947	39.34	39.34	26	336	351	36.18	1807: Scan 5512 (rt=26.6635) [\\qmcr.qmul.ac.uk\rfs\HAEMONC\Mass Spec Facility\MS Lab\Projects\2022\MS-451-Antonio_Juan Lopez\RAW\PP\QE1_MS_451_Juan_PP_Sample10R.raw]	Q:/Mass Spec Facility/MS Lab/Projects/2022/MS-451-Antonio_Juan Lopez/DAT/PP/F013676.dat	Pard3b(S337);
p00863	NOLC1_MOUSE	Nucleolar and coiled-body phosphoprotein 1 OS=Mus musculus OX=10090 GN=Nolc1 PE=1 SV=1	E9Q5C9;	Nolc1;	ASSPFRR	Phospho (ST)	450.708	23.3222	2	x'000300000	-0.172337	-0.172337	-0.172337	23.3222	23.3222	67.2237	0.0452545	0.0452545	22.28	22.28	1	624	630	5.37	633: Scan 4125 (rt=23.3222) [\\qmcr.qmul.ac.uk\rfs\HAEMONC\Mass Spec Facility\MS Lab\Projects\2022\MS-451-Antonio_Juan Lopez\RAW\PP\QE1_MS_451_Juan_PP_Sample5R.raw]	Q:/Mass Spec Facility/MS Lab/Projects/2022/MS-451-Antonio_Juan Lopez/DAT/PP/F013666.dat	Nolc1(S626);
p00864	ARGL1_MOUSE	Arginine and glutamate-rich protein 1 OS=Mus musculus OX=10090 GN=Arglu1 PE=1 SV=2	Q3UL36;	Arglu1;	ASSPPDRIDIFGR	Phospho (ST)	504.24	50.7881	3	x'003000000000000	2.12559	-2.18654	-0.437836	50.5688	51.3069	44.77	0.000840235	0.00268669	44.77	41.11	82	73	85	33.88	7552: Scan 13647 (rt=50.7881) [\\qmcr.qmul.ac.uk\rfs\HAEMONC\Mass Spec Facility\MS Lab\Projects\2022\MS-451-Antonio_Juan Lopez\RAW\PP\QE1_MS_451_Juan_PP_Sample48R.raw]	Q:/Mass Spec Facility/MS Lab/Projects/2022/MS-451-Antonio_Juan Lopez/DAT/PP/F013758.dat	Arglu1(S74);
p00865	ARGL1_MOUSE	Arginine and glutamate-rich protein 1 OS=Mus musculus OX=10090 GN=Arglu1 PE=1 SV=2	Q3UL36;	Arglu1;	ASSPPDRIDIFGR	Phospho (ST)	755.857	50.9632	2	x'000300000000000	2.28853	-3.12978	0.910778	50.6796	51.2555	35.73	0.00430354	0.0264624	35.73	30.465	77	73	85	10.53	9736: Scan 15256 (rt=50.9632) [\\qmcr.qmul.ac.uk\rfs\HAEMONC\Mass Spec Facility\MS Lab\Projects\2022\MS-451-Antonio_Juan Lopez\RAW\PP\QE1_MS_451_Juan_PP_Sample6.raw]	Q:/Mass Spec Facility/MS Lab/Projects/2022/MS-451-Antonio_Juan Lopez/DAT/PP/F013667.dat	Arglu1(S75);
p00866	BRAT1_MOUSE	BRCA1-associated ATM activator 1 OS=Mus musculus OX=10090 GN=Brat1 PE=1 SV=1	Q8C3R1;	Brat1;	ASSPRPHPEFLQTLCR	Phospho (ST)	659.313	44.1592	3	x'003000000000000000	1.04764	0.394447	0.394447	44.1592	44.2214	32.37	0.0146885	0.0146885	32.37	32.37	4	683	698	30	5899: Scan 11371 (rt=44.1592) [\\qmcr.qmul.ac.uk\rfs\HAEMONC\Mass Spec Facility\MS Lab\Projects\2022\MS-451-Antonio_Juan Lopez\RAW\PP\QE1_MS_451_Juan_PP_Sample34R.raw]	Q:/Mass Spec Facility/MS Lab/Projects/2022/MS-451-Antonio_Juan Lopez/DAT/PP/F013728.dat	Brat1(S684);
p00867	SH3K1_MOUSE	SH3 domain-containing kinase-binding protein 1 OS=Mus musculus OX=10090 GN=Sh3kbp1 PE=1 SV=1	Q8R550;	Sh3kbp1;	ASSPSLFSTEGKPK	Phospho (ST)	505.909	37.375	3	x'0030000000000000	0.683302	-0.663497	0.346603	37.1348	38.0897	46.59	0.000380452	0.000380452	46.59	46.59	57	629	642	27.63	2661: Scan 7934 (rt=37.375) [\\qmcr.qmul.ac.uk\rfs\HAEMONC\Mass Spec Facility\MS Lab\Projects\2022\MS-451-Antonio_Juan Lopez\RAW\PP\QE1_MS_451_Juan_PP_Sample49R.raw]	Q:/Mass Spec Facility/MS Lab/Projects/2022/MS-451-Antonio_Juan Lopez/DAT/PP/F013761.dat	Sh3kbp1(S630);
p00868	SH3K1_MOUSE	SH3 domain-containing kinase-binding protein 1 OS=Mus musculus OX=10090 GN=Sh3kbp1 PE=1 SV=1	Q8R550;	Sh3kbp1;	ASSPSLFSTEGKPK	Phospho (ST)	758.358	37.4947	2	x'0000030000000000	2.49619	-3.23431	-1.30653	37.2172	38.171	78.54	0.000786583	0.00467373	43.51	38.9	63	629	642	21.62	5431: Scan 9974 (rt=37.4947) [\\qmcr.qmul.ac.uk\rfs\HAEMONC\Mass Spec Facility\MS Lab\Projects\2022\MS-451-Antonio_Juan Lopez\RAW\PP\QE1_MS_451_Juan_PP_Sample25.raw]	Q:/Mass Spec Facility/MS Lab/Projects/2022/MS-451-Antonio_Juan Lopez/DAT/PP/F013709.dat	Sh3kbp1(S633);
p00869	CXA1_MOUSE	Gap junction alpha-1 protein OS=Mus musculus OX=10090 GN=Gja1 PE=1 SV=2	P23242;	Gja1;	ASSRPRPDDLEI	Phospho (ST)	479.225	41.9393	3	x'00300000000000	0.600146	-1.55369	-0.0480953	41.7013	42.5809	208.644	0.00180102	0.00180102	39.58	39.58	70	371	382	37.51	6651: Scan 11506 (rt=41.9393) [\\qmcr.qmul.ac.uk\rfs\HAEMONC\Mass Spec Facility\MS Lab\Projects\2022\MS-451-Antonio_Juan Lopez\RAW\PP\QE1_MS_451_Juan_PP_Sample18.raw]	Q:/Mass Spec Facility/MS Lab/Projects/2022/MS-451-Antonio_Juan Lopez/DAT/PP/F013691.dat	Gja1(S372);
p00870	MACF1_MOUSE	Microtubule-actin cross-linking factor 1 OS=Mus musculus OX=10090 GN=Macf1 PE=1 SV=2	Q9QXZ0;	Macf1;	ASSRRGSDASDFDLLETQSACSDTSESSAAGGQGSSR	2 Phospho (ST)	975.144	48.5976	4	x'000000000000000003000000300000000000000	0.481965	-0.739631	0.481965	48.4888	48.6994	414.985	0.0002808	0.000470044	47.53	45.568	40	7290	7326	44.26	8534: Scan 13972 (rt=48.5976) [\\qmcr.qmul.ac.uk\rfs\HAEMONC\Mass Spec Facility\MS Lab\Projects\2022\MS-451-Antonio_Juan Lopez\RAW\PP\QE1_MS_451_Juan_PP_Sample33.raw]	Q:/Mass Spec Facility/MS Lab/Projects/2022/MS-451-Antonio_Juan Lopez/DAT/PP/F013725.dat	Macf1(T7306);Macf1(T7313);
p00871	ERBIN_MOUSE	Erbin OS=Mus musculus OX=10090 GN=Erbin PE=1 SV=3	Q80TH2;	Erbin;	ASSSADVGISKSTEDLSPQR	Phospho (ST)	705.658	37.4617	3	x'0030000000000000000000	2.65947	-2.08047	-0.405875	37.001	37.8988	257.41	1.06038e-08	0.00321707	93.87	57.4543	230	838	857	34.8	5424: Scan 9884 (rt=37.4617) [\\qmcr.qmul.ac.uk\rfs\HAEMONC\Mass Spec Facility\MS Lab\Projects\2022\MS-451-Antonio_Juan Lopez\RAW\PP\QE1_MS_451_Juan_PP_Sample5.raw]	Q:/Mass Spec Facility/MS Lab/Projects/2022/MS-451-Antonio_Juan Lopez/DAT/PP/F013665.dat	Erbin(S839);
p00872	ERBIN_MOUSE	Erbin OS=Mus musculus OX=10090 GN=Erbin PE=1 SV=3	Q80TH2;	Erbin;	ASSSADVGISKSTEDLSPQR	Phospho (ST)	1057.98	37.0919	2	x'0000000000000300000000	1.98585	-4.25839	-0.852432	37.0919	37.8003	300.684	2.26816e-06	0.00533023	70.44	48.0367	162	838	857	23.07	4026: Scan 8857 (rt=37.0919) [\\qmcr.qmul.ac.uk\rfs\HAEMONC\Mass Spec Facility\MS Lab\Projects\2022\MS-451-Antonio_Juan Lopez\RAW\PP\QE1_MS_451_Juan_PP_Sample42R.raw]	Q:/Mass Spec Facility/MS Lab/Projects/2022/MS-451-Antonio_Juan Lopez/DAT/PP/F013744.dat	Erbin(T850);
p00873	SRBS1_MOUSE	Sorbin and SH3 domain-containing protein 1 OS=Mus musculus OX=10090 GN=Sorbs1 PE=1 SV=2	Q62417;	Sorbs1;	ASSSYRGTPSSSPVSPQESPK	2 Phospho (ST)	765.99	32.6213	3	x'00003000003000000000000	0.243143	-1.01179	-0.279745	32.2807	32.6213	269.922	0.000208288	0.000512423	50.57	47.124	166	44	64	44.87	3627: Scan 7769 (rt=32.6213) [\\qmcr.qmul.ac.uk\rfs\HAEMONC\Mass Spec Facility\MS Lab\Projects\2022\MS-451-Antonio_Juan Lopez\RAW\PP\QE1_MS_451_Juan_PP_Sample25R.raw]	Q:/Mass Spec Facility/MS Lab/Projects/2022/MS-451-Antonio_Juan Lopez/DAT/PP/F013710.dat	Sorbs1(S47);Sorbs1(S53);
p00874	SRBS1_MOUSE	Sorbin and SH3 domain-containing protein 1 OS=Mus musculus OX=10090 GN=Sorbs1 PE=1 SV=2	Q62417;	Sorbs1;	ASSSYRGTPSSSPVSPQESPK	Phospho (ST); Phospho (Y)	765.989	32.4419	3	x'00003400000000000000000	0.243143	-1.01179	-0.619623	32.2807	32.489	272.902	0.000991158	0.00100782	43.74	43.668	40	44	64	43.62	2164: Scan 6771 (rt=32.4419) [\\qmcr.qmul.ac.uk\rfs\HAEMONC\Mass Spec Facility\MS Lab\Projects\2022\MS-451-Antonio_Juan Lopez\RAW\PP\QE1_MS_451_Juan_PP_Sample38R.raw]	Q:/Mass Spec Facility/MS Lab/Projects/2022/MS-451-Antonio_Juan Lopez/DAT/PP/F013736.dat	Sorbs1(S47);Sorbs1(Y48);
p00875	CRIP2_MOUSE	Cysteine-rich protein 2 OS=Mus musculus OX=10090 GN=Crip2 PE=1 SV=1	Q9DCT8;	Crip2;	ASSVTTFTGEPNMCPR	Oxidation (M); Phospho (ST)	925.877	41.7265	2	x'000003000000020000	0.355726	0.355726	0.355726	41.7265	41.7265	34.45	0.0059581	0.0150635	34.45	31.96	3	113	128	9.91	3662: Scan 9349 (rt=41.7265) [\\qmcr.qmul.ac.uk\rfs\HAEMONC\Mass Spec Facility\MS Lab\Projects\2022\MS-451-Antonio_Juan Lopez\RAW\PP\QE1_MS_451_Juan_PP_Sample51R.raw]	Q:/Mass Spec Facility/MS Lab/Projects/2022/MS-451-Antonio_Juan Lopez/DAT/PP/F013769.dat	Crip2(M125);Crip2(T117);
[truncated: 7,447 more rows]

## Sheet: Legend
Column	Heading	Description
[truncated: 28 more rows]

[truncated: 3 more sheets: Phosphoproteomic_limma, GO_Phosphopeptides, Map2_Phosphopeptides]
