# Supplementary material for: Maternal immune activation imprints translational dysregulation and differential MAP2 phosphorylation in descendant neural stem cells
Source: Mol Psychiatry. 2025 Feb 3;30(7):2994–3007. doi: 10.1038/s41380-025-02905-5 (PMC12185331; doi:10.1038/s41380-025-02905-5)
Supplement: Supplementary file 9 — Supplementary Table 4 [file 41380_2025_2905_MOESM9_ESM.xlsx]

## Sheet: Sample details for RNAseq fastq
Fastq file 1	Fastq file 2	Condition	Biological Replicate
NGS088-22-1_S1_R1_001.fastq.gz	NGS088-22-1_S1_R2_001.fastq.gz	Saline NSCs	1
NGS088-22-2_S2_R1_001.fastq.gz	NGS088-22-2_S2_R2_001.fastq.gz	Poly I:C NSCs	1
NGS088-22-3_S3_R1_001.fastq.gz	NGS088-22-3_S3_R2_001.fastq.gz	Poly I:C NSCs	2
NGS088-22-4_merge_R1_001.fastq.gz	NGS088-22-4_merge_R2_001.fastq.gz	Saline NSCs	2
NGS088-22-5_S5_R1_001.fastq.gz	NGS088-22-5_S5_R2_001.fastq.gz	Poly I:C NSCs	3
NGS088-22-6_S6_R1_001.fastq.gz	NGS088-22-6_S6_R2_001.fastq.gz	Saline NSCs	3
NGS088-22-7_S7_R1_001.fastq.gz	NGS088-22-7_S7_R2_001.fastq.gz	Saline Diff	1
NGS088-22-8_S8_R1_001.fastq.gz	NGS088-22-8_S8_R2_001.fastq.gz	Poly I:C Diff	1
NGS088-22-9_S9_R1_001.fastq.gz	NGS088-22-9_S9_R2_001.fastq.gz	Poly I:C Diff	2
NGS088-22-10_S10_R1_001.fastq.gz	NGS088-22-10_S10_R2_001.fastq.gz	Saline Diff	2
NGS088-22-11_S11_R1_001.fastq.gz	NGS088-22-11_S11_R2_001.fastq.gz	Poly I:C Diff	3
NGS088-22-12_S12_R1_001.fastq.gz	NGS088-22-12_S12_R2_001.fastq.gz	Saline Diff	3

## Sheet: Sample Details for MS RAW files
Total proteomics experiment						Phosphoproteomics experiment
Raw file name	Condition	Biological Replicate	Technical Replicate			Raw file name	Condition	Biological Replicate	Technical Replicate
QE1_MS.451_Juan_TP_Sample_1	Saline_NSCs	1	1			QE1_MS_451_Juan_PP_Sample1	Saline_Diff	1	1
QE1_MS.451_Juan_TP_Sample_1R	Saline_NSCs	1	2			QE1_MS_451_Juan_PP_Sample1R	Saline_Diff	1	2
QE1_MS.451_Juan_TP_Sample_2	Poly I:C_NSCs	1	1			QE1_MS_451_Juan_PP_Sample2	Saline_Diff	2	1
QE1_MS.451_Juan_TP_Sample_2R	Poly I:C_NSCs	1	2			QE1_MS_451_Juan_PP_Sample2R	Saline_Diff	2	2
QE1_MS.451_Juan_TP_Sample_3	Poly I:C_NSCs	2	1			QE1_MS_451_Juan_PP_Sample3	Saline_Diff	3	1
QE1_MS.451_Juan_TP_Sample_3R	Poly I:C_NSCs	2	2			QE1_MS_451_Juan_PP_Sample3R	Saline_Diff	3	2
QE1_MS.451_Juan_TP_Sample_4	Poly I:C_NSCs	3	1			QE1_MS_451_Juan_PP_Sample7	Poly I:C_Diff	1	1
QE1_MS.451_Juan_TP_Sample_4R	Poly I:C_NSCs	3	2			QE1_MS_451_Juan_PP_Sample7R	Poly I:C_Diff	1	2
QE1_MS.451_Juan_TP_Sample_5	Saline_NSCs	2	1			QE1_MS_451_Juan_PP_Sample8	Poly I:C_Diff	2	1
QE1_MS.451_Juan_TP_Sample_5R	Saline_NSCs	2	2			QE1_MS_451_Juan_PP_Sample8R	Poly I:C_Diff	2	2
QE1_MS.451_Juan_TP_Sample_6	Saline_Diff	1	1			QE1_MS_451_Juan_PP_Sample9	Poly I:C_Diff	3	1
QE1_MS.451_Juan_TP_Sample_6R	Saline_Diff	1	2			QE1_MS_451_Juan_PP_Sample9R	Poly I:C_Diff	3	2
QE1_MS.451_Juan_TP_Sample_7	Poly I:C_Diff	1	1			QE1_MS_451_Juan_PP_Sample19	Poly I:C_Diff	4	1
QE1_MS.451_Juan_TP_Sample_7R	Poly I:C_Diff	1	2			QE1_MS_451_Juan_PP_Sample19R	Poly I:C_Diff	4	2
QE1_MS.451_Juan_TP_Sample_8	Poly I:C_Diff	2	1			QE1_MS_451_Juan_PP_Sample20	Poly I:C_Diff	5	1
QE1_MS.451_Juan_TP_Sample_8R	Poly I:C_Diff	2	2			QE1_MS_451_Juan_PP_Sample20R	Poly I:C_Diff	5	2
QE1_MS.451_Juan_TP_Sample_9	Saline_Diff	2	1			QE1_MS_451_Juan_PP_Sample21	Poly I:C_Diff	6	1
QE1_MS.451_Juan_TP_Sample_9R	Saline_Diff	2	2			QE1_MS_451_Juan_PP_Sample21R	Poly I:C_Diff	6	2
QE1_MS.451_Juan_TP_Sample_10	Poly I:C_Diff	3	1			QE1_MS_451_Juan_PP_Sample28	Saline_Diff	4	1
QE1_MS.451_Juan_TP_Sample_10R	Poly I:C_Diff	3	2			QE1_MS_451_Juan_PP_Sample28R	Saline_Diff	4	2
QE1_MS.451_Juan_TP_Sample_11	Saline_Diff	3	1			QE1_MS_451_Juan_PP_Sample29	Saline_Diff	5	1
QE1_MS.451_Juan_TP_Sample_11R	Saline_Diff	3	2			QE1_MS_451_Juan_PP_Sample29R	Saline_Diff	5	2
QE1_MS.451_Juan_TP_Sample_12	Saline_NSCs	3	1			QE1_MS_451_Juan_PP_Sample30	Saline_Diff	6	1
QE1_MS.451_Juan_TP_Sample_12R	Saline_NSCs	3	2			QE1_MS_451_Juan_PP_Sample30R	Saline_Diff	6	2
						QE1_MS_451_Juan_PP_Sample37	Poly I:C_Diff	7	1
						QE1_MS_451_Juan_PP_Sample37R	Poly I:C_Diff	7	2
						QE1_MS_451_Juan_PP_Sample38	Poly I:C_Diff	8	1
						QE1_MS_451_Juan_PP_Sample38R	Poly I:C_Diff	8	2
						QE1_MS_451_Juan_PP_Sample39	Poly I:C_Diff	9	1
						QE1_MS_451_Juan_PP_Sample39R	Poly I:C_Diff	9	2
						QE1_MS_451_Juan_PP_Sample46	Saline_Diff	7	1
						QE1_MS_451_Juan_PP_Sample46R	Saline_Diff	7	2
						QE1_MS_451_Juan_PP_Sample47	Saline_Diff	8	1
						QE1_MS_451_Juan_PP_Sample47R	Saline_Diff	8	2
						QE1_MS_451_Juan_PP_Sample48	Saline_Diff	9	1
						QE1_MS_451_Juan_PP_Sample48R	Saline_Diff	9	2
